# Supplementary material for: Neural attentional-filter mechanisms of listening success in middle-aged and older individuals
Source: Nat Commun. 2021 Jul 26;12:4533. doi: 10.1038/s41467-021-24771-9 (PMC8313676; doi:10.1038/s41467-021-24771-9)
Supplement: Supplementary file 4 — Source Data [file 41467_2021_24771_MOESM4_ESM.zip]

Archive with 64 entries (63 files):
- source data/
- __MACOSX/._source data
- source data/Fig3a.csv
- __MACOSX/source data/._Fig3a.csv
- source data/Fig4c_bottom.csv
- __MACOSX/source data/._Fig4c_bottom.csv
- source data/Fig2d.csv
- __MACOSX/source data/._Fig2d.csv
- source data/Fig3b.csv
- __MACOSX/source data/._Fig3b.csv
- source data/Fig2c.csv
- __MACOSX/source data/._Fig2c.csv
- source data/.DS_Store
- __MACOSX/source data/._.DS_Store
- source data/SupplementaryFig7a.csv
- __MACOSX/source data/._SupplementaryFig7a.csv
- source data/SupplementaryFig7b.csv
- __MACOSX/source data/._SupplementaryFig7b.csv
- source data/Fig5b.csv
- __MACOSX/source data/._Fig5b.csv
- source data/SupplementaryFig2.csv
- __MACOSX/source data/._SupplementaryFig2.csv
- source data/Fig5c.csv
- __MACOSX/source data/._Fig5c.csv
- source data/Fig3a.xlsx
- __MACOSX/source data/._Fig3a.xlsx
- source data/SupplementaryFig10.csv
- __MACOSX/source data/._SupplementaryFig10.csv
- source data/Fig4d.csv
- __MACOSX/source data/._Fig4d.csv
- source data/Fig5d.csv
- __MACOSX/source data/._Fig5d.csv
- source data/SupplementaryFig5.csv
- __MACOSX/source data/._SupplementaryFig5.csv
- source data/SupplementaryFig1b.csv
- __MACOSX/source data/._SupplementaryFig1b.csv
- source data/Fig4b_right.csv
- __MACOSX/source data/._Fig4b_right.csv
- source data/SupplementaryFig1a.csv
- __MACOSX/source data/._SupplementaryFig1a.csv
- source data/SupplementaryFig6a_right.csv
- __MACOSX/source data/._SupplementaryFig6a_right.csv
- source data/SupplementaryFig8.csv
- __MACOSX/source data/._SupplementaryFig8.csv
- source data/SupplementaryFig9.csv
- __MACOSX/source data/._SupplementaryFig9.csv
- source data/SupplementaryFig6_right.csv
- __MACOSX/source data/._SupplementaryFig6_right.csv
- source data/Fig5c.xlsx
- __MACOSX/source data/._Fig5c.xlsx
- source data/SupplementaryFig8.xlsx
- __MACOSX/source data/._SupplementaryFig8.xlsx
- source data/SupplementaryFig6_left.csv
- __MACOSX/source data/._SupplementaryFig6_left.csv
- source data/Fig5d.xlsx
- __MACOSX/source data/._Fig5d.xlsx
- source data/Fig6a_left.csv
- __MACOSX/source data/._Fig6a_left.csv
- source data/Fig4b_left.csv
- __MACOSX/source data/._Fig4b_left.csv
- source data/Fig6a_right.csv
- __MACOSX/source data/._Fig6a_right.csv
- source data/Fig4b_left.xlsx
- __MACOSX/source data/._Fig4b_left.xlsx
