# Supplementary material for: Neural attentional-filter mechanisms of listening success in middle-aged and older individuals
Source: Nat Commun. 2021 Jul 26;12:4533. doi: 10.1038/s41467-021-24771-9 (PMC8313676; doi:10.1038/s41467-021-24771-9)
Supplement: Supplementary file 4 — Source Data [file 41467_2021_24771_MOESM4_ESM.zip › source data/Fig3a.csv]

time stimulus onset [s];;-0.50;-0.45;-0.40;-0.35;-0.30;-0.25;-0.20;-0.15;-0.10;-0.05;0.00;0.05;0.10;0.15;0.20;0.25;0.30;0.35;0.40;0.45;0.50;0.55;0.60;0.65;0.70;0.75;0.80;0.85;0.90;0.95;1.00;1.05;1.10;1.15;1.20;1.25;1.30;1.35;1.40;1.45;.150;1.55;1.60;1.65;1.70;1.75;1.80;1.85;1.90;1.95;2.00;2.05;2.10;2.15;2.20;2.25;2.30;2.35;2.40;2.45;2.50;2.55;2.60;2.65;2.70;2.75;2.80;2.85;2.90;2.95;3.00;3.05;3.10…
;;;;;;;;;;;;;;;;;;;;;;;;;;;;;;;;;;;;;;;;;;;;;;;;;;;;;;;;;;;;;;;;;;;;;;;;;;;;;;;;;;;;;;;;;;;;;;;;;;;;;;;;;;;;;;;;;;;;;;;;;;;;;;;;;;;;;;;;;;;;;;
ID;spatial_cue;;;;;;;;;;;;;;;;;;;;;;;;;;;;;;;;;;;;;;;;;;;;;;;;;;;;;;;;;;;;;;;;;;;;;;;;;;;;;;;;;;;;;;;;;;;;;;;;;;;;;;;;;;;;;;;;;;;;;;;;;;;;;;;;;;;;;;;;;;;;;
908092186;spatial[+];-0.00998407614899456;-0.0387264480162380;-0.0572597758070744;0.0182912733267590;0.0408450427289740;0.0387356352094282;0.00342872593999340;0.0109037690717767;0.0321828266271934;0.0773565817707139;0.0494726089903331;0.0273013674393634;-0.0203267322890568;-0.0560411054331686;-0.108731246995206;-0.159032493932994;-0.203794639252151;-0.112961518608907;-0.0469372012737879;-0.082519…
42195083;spatial[+];0.0189489062389554;-0.0215299548016403;-0.0663258783391644;-0.00449165248961065;0.0374116615036833;0.0144993706437600;-0.0152224173334087;-0.0286603136186164;0.0318706836049396;0.0500295405318973;0.0273758656803060;0.0268610059847663;0.0492118403184977;0.0439584931070228;0.0535905802756701;0.0678374793816934;0.0678688828650777;0.0443090826908001;-0.0399938153719323;-0.06475146…	73E+09;0.0530882630366841;0.0492412640961187;-0.00422811767543885;-0.0755195243582020;-0.0556541866379445;-0.0155176926457760;0.0277959915657675;0.0209478734945901;0.0707402254449750;0.0447992324754396;0.0144422877227477;0.0651224820515404;0.0756077808288545;0.112397266988717;0.0960974369741391;0.0472403016241633;0.0220012059069916;-0.0143947748692676;0.0224069818381038;0.0153340027849303;0.03063…
968310535;spatial[+];0.0840235301463932;0.0982558258438586;0.0207183416311756;-0.106378329177590;-0.0376733794802987;0.0855737712110651;0.106454389221934;-0.0177292453537233;-0.00211269584186651;-0.00286789885771248;-0.00346569198289466;0.0217940778440187;0.0501556968311111;0.0193687023124531;-0.0246646347070065;-0.00280950992968750;0.103836169598481;0.199830190539588;0.102167327423873;0.05022896…
360661756;spatial[+];-0.0284077244959248;-0.0728805655593204;0.0377245212866983;0.0235333117748088;0.104688306741036;0.0984444108028241;0.0937843787392037;0.0788623386095029;-0.0594196457053274;-0.00465464658235178;0.171127588133625;0.196540103262429;0.0702888302142564;-0.0638870175534725;-0.0631392101904341;-0.0507784225203076;-0.0476562412350370;-0.0502054698464749;-0.0334505647460992;-0.043262…
524143092;spatial[+];-0.0294752799707088;0.0366849320867940;0.106883416263179;0.0596024886522676;0.0729762390493170;0.100619635704116;0.0823938901126504;-0.0212861185361998;-0.0262862647856736;-0.0179672512019109;-0.0151708243204323;-0.0179274957599814;-0.0450059713263783;-0.0160452198677950;0.0157287929785971;-0.0181690172695355;-0.0762779168018099;-0.0861017257365842;-0.0566908395422821;-0.0003…
206004113;spatial[+];-0.0555139536753495;-0.120387068294965;-0.112313301517907;-0.0288242300922156;-0.0261924715998614;-0.0181911021472347;-0.0648858358315945;-0.0364374417730714;0.0167619098316297;0.0588480480579912;0.0437774509231621;-0.00816499149021135;0.0209411966625423;0.0217793772195125;-0.0154918941409683;-0.0437435267537658;0.00553055616623440;0.0474964145708123;0.0828991471901684;-0.002…
616446717;spatial[+];0.0973227200012672;0.0923940441211903;0.0145396868971993;0.0199280443266148;0.0454149245759687;0.0855749221713210;0.0693762682283657;-0.00605233614182476;-0.0644877936953507;-0.0907617460778633;-0.0636329957290083;0.0191858966704543;0.0138859627973567;0.0324240115989453;0.00943879753818724;0.0343493734144284;0.0906946452043259;0.105392880475350;0.117741911501532;0.10660391671…
450135234;spatial[+];-0.0716071313182263;-0.135191489061743;-0.0962798454191735;-0.0366345227689706;0.0125854234486787;0.0951384764536128;0.125978501367703;0.0423088856454452;0.0407158235614507;0.0725796015206455;0.0944174751085362;0.0812147028430910;0.0581610164668265;0.0207343795987486;-0.0315883407671660;-0.118530764634073;-0.141079591716726;-0.0668171552372278;-0.00415565067594354;0.042527512…
896977580;spatial[+];-0.00296837512875866;-0.0152028112533439;0.00565224436637651;0.0189731813057790;-0.0333711850254997;-0.0525258295235691;0.0174236915581932;0.105163021582431;0.0835685691923465;0.0556772947949392;0.0383203820032728;-0.0367363226628826;-0.0480905533921804;0.0819456601027113;0.0802565062911336;-0.00500135902623829;0.00507268653014145;0.0202540254742175;-0.0486319406693845;-0.104…
538449653;spatial[+];0.157240353524235;0.0888251797498430;0.00427994547429017;0.0312956973672558;0.0705379488389602;0.0661995265754559;0.0255957445599328;-0.0215735567926073;0.00390767164598196;-0.0162727918160634;-0.0393312434794574;-0.0301151250787431;0.0277149933515342;0.00940237338045553;-0.0635387376801225;-0.121323159898540;-0.0851914560102575;-0.0169040284185518;0.0152401831759028;0.053006…
259439482;spatial[+];-0.0781787781126668;-0.0306083773032166;-0.00747765552904608;0.0182725471605370;0.0716504111099931;0.0384336572654939;-0.00217847607473447;-0.0322383378342544;-0.105196474803434;-0.0743646796248312;-0.0532285407567835;-0.0617626079103233;-0.0868222007384160;-0.0356876640140207;-0.0612487651715304;-0.0608344374333013;0.0468599675614145;0.0894745679137630;0.0356269878492677;-0.…
724996065;spatial[+];-0.0159924756630977;0.0254381376539791;0.0389749593858676;0.0844774289326252;0.161320952340709;0.187380191314187;0.0247619322736706;-0.0472351118021221;-0.0771566690606254;-0.113036805268648;-0.0246914502136430;0.0947298942259226;0.0991594150177576;0.109201395460201;0.00934217159237039;-0.0250926494160424;-0.0346637470969586;-0.0919476900701354;-0.0705868005696601;-0.07428246…
678879829;spatial[+];-0.0912021794559523;-0.0355666714091080;-0.00975406637639439;0.0229382367153850;-0.0109389644017646;0.00453189442572608;-0.0445392523425189;-0.0401954940886225;-0.0539079765234051;-0.0842087538919445;-0.0629522894253188;0.0111369785515109;-0.00561545506837023;-0.115462429274924;-0.0188746757924875;0.0362795167442814;0.0946110797150457;0.0557102204426899;0.0478282339887144;0.0…
491416294;spatial[+];0.0359847563715305;-0.0229612165173313;-0.0837963152275855;-0.0410009444683828;0.00769129715892558;0.0526024198740560;0.0426356423102712;0.0231895499091669;0.0380324415686575;0.0228045076851212;0.0424159018841115;0.0264406919707419;0.0441359046761948;-0.0152130465418261;-0.0315216400430942;0.0130536341572079;-0.0507955524365161;-0.000931405807085201;0.0406672196879111;-0.0176…
741831352;spatial[+];0.0736319519558127;0.0611318311991715;0.103778242530380;0.171546843561958;0.130959300208004;0.00920550240083974;-0.0507499165992585;-0.0269080406251965;-0.0633680354312841;0.0290533960072891;0.0137690272549327;0.0164347105855882;0.0389587948762310;0.0466019419538722;-0.00165277503880044;-0.0816585236680325;-0.0802928361732285;0.0134903194049505;0.0796669850273657;0.0653340907…
206364958;spatial[+];-0.0199020893423458;-0.0607601388956879;-0.0347779289012703;0.0122163775438196;0.0542885297704156;0.0687559986045686;0.114993736037415;0.0784899921403107;0.0297934020408136;-0.0894626534209178;-0.0720885328516445;-0.0300227416580798;-0.0159113430734768;-0.0313756924611988;-0.0373765365341344;-0.0315310333055538;0.0252576404449132;0.0279828660394972;0.0794899791975616;0.089365…
218383756;spatial[+];-0.0430443899956279;-0.0509907696803348;-0.0935461820174204;-0.182829808881140;-0.168746428646182;-0.146441651740414;-0.0918520323552456;-0.0237236905586305;0.0189391954945074;0.0356904840624541;0.00901967634119478;0.00896236616932538;0.0945131656456762;0.0615160534895904;0.0218620228499014;-0.0286497114347467;-0.0637487868702615;-0.0190330829499605;-0.0258597314089818;0.0595…
763907636;spatial[+];-0.0380623831703391;-0.0143360394426746;0.0510328476970345;0.0109015794218028;0.0299513442328111;0.0479099320116954;-0.00626462633005268;-0.00953520303951013;-0.0584560153830543;-0.0204573699132525;0.00474769332236509;-0.0167553852156466;0.0258450661676658;0.138153797537056;0.0524476665694951;-0.00979667334655502;0.0263996706321488;0.0594283996307424;0.139745679796251;0.11682…
653701172;spatial[+];-0.143419688934389;-0.0638106824533064;-0.0557905154859870;-0.0147605021745910;-0.00775992861754662;-0.0128535973676935;0.0287408651196431;0.0936480120733614;0.0764293498999659;0.0151549097708305;-0.0186643407560877;-0.0389064295615237;-0.0593995939242593;-0.0344505481756695;0.0218957264739128;-0.0100120836926813;0.000623224994592146;0.0178079447067648;0.0666514217390192;0.04…
958354579;spatial[+];-0.0493614203396723;-0.0363282888346003;-0.00290859349317620;0.0148228245329577;0.0766067954426419;0.0252532592385463;0.00128962815210614;-0.0686487794972464;-0.111837449656533;-0.0765095374914248;-0.149509897636301;-0.132223778375679;-0.00293177795906431;0.0378801206883722;0.0176885538029421;0.0679299284556729;0.0825743088124617;0.0386408408915048;-0.0274658863191240;0.02064…
586824138;spatial[+];0.0762459599756549;0.0817649657152316;0.0692081609136502;0.112900771657755;0.0293832134185577;0.0303594860301341;-0.0122013679652757;0.0284756641408304;-0.00738255811482436;0.0506945772434400;0.0662678564709389;0.0612757748914550;0.0698897745444369;0.0256990181255833;0.0320526655070600;-0.0181182442455678;-0.0181636760746898;-0.0744796641999238;-0.107306213493332;-0.013018837…
588529275;spatial[+];-0.0331899434633201;-0.0183263720813363;-0.0413356945189544;-0.0348959248921955;-0.0471375967111747;-0.0677276692036071;0.00727607455939834;0.0771036172495193;-0.0367918768324629;-0.121611740981966;-0.117730691667412;0.0378416265046416;0.105495775680597;0.137610118827597;0.0419586742418698;0.0460259134915399;0.0143270948791819;0.0187858228383000;-0.0403735414196648;0.03682957…
967106069;spatial[+];0.0239946347776002;0.0134278102275373;-0.0475337156977801;-0.0181193370310887;-0.00902954206896062;0.0135602460797816;0.0255252188911438;0.0183910767359657;0.0945778096933219;0.0666609777393237;0.0485343800469502;0.0387300014774973;0.0557424310174044;0.0634855824989665;0.0780209025039318;0.0865822680055832;0.0787792203011045;0.0537502555787055;0.0682261570210577;0.04976158901…
836593079;spatial[+];0.0716953527677720;0.0492054962036868;0.138041547856861;0.187765987228849;0.170426365200897;0.112646727495638;0.148710719781907;0.154489605934010;0.221053577724738;0.188189980885154;0.189429398754074;0.133438562333403;0.149459645543113;0.184437090393593;0.141538533661156;0.0652859865823866;0.0152065143266525;-0.0540513270903161;-0.0487836282985734;0.0477023379962720;0.1162944…
594866155;spatial[+];0.0133911071344467;0.0277789032335417;0.0303151613720330;0.0277480433348032;0.0882414969390077;0.0998009952712704;0.0188719349545099;-0.0530659538070265;-0.0513389638095634;0.0288246871896972;0.0366652693517336;0.0920581279016249;0.0851424283825544;0.0302638514496456;-0.00660637171762116;-0.0490824234294595;-0.0266839612111422;-0.0216041443392623;-0.0168151001487843;-0.055495…
767215115;spatial[+];-0.0460259480082301;-0.00349016258629493;0.00872635586690092;0.0221996913353835;0.0182043650498977;-0.0557142034920883;-0.0683909561998391;-0.0972063686352536;-0.126064371145516;-0.0940089754488500;-0.0365457695117720;-0.0602409029418044;-0.0116933432246994;-0.0920699190433651;-0.0526891946947343;-0.0262321000476794;-0.0837418071090254;-0.0746686306545093;-0.0549803286803280;…
168443175;spatial[+];-0.00484280961570170;-0.00734888108194685;-0.0582263437226139;-0.0368590810531551;-0.00306123381921490;-0.0211967123015164;-0.0626202628592651;-0.0427700696191665;0.00164442492849451;0.0129079039920770;0.0169914215033138;-0.0267519238922602;-0.0429581600635207;0.00223215644201655;0.0359191294658063;0.00350928638125606;-0.0460316176435988;-0.0493768297499057;-0.068599386809782…
600223092;spatial[+];-0.0195757807288605;0.0353254277463384;0.0589379694893014;0.0455177351282293;0.0524548899255325;0.0849748166760772;0.0527853114019550;0.0196433546896259;0.0136401643016780;0.0805628777481468;0.0469945703117289;-0.0130593706554076;-0.0211345810012304;-0.0189384595117386;-0.0114151763134572;-0.00366701538333236;0.00101948882755121;-0.0209604142043602;-0.0260489476965930;-0.0241…
724033912;spatial[+];0.0295177638605991;0.0825612368283266;0.0474766983478345;0.0693846224430873;0.110903269071301;0.0712603540944962;-0.00432462864956316;-0.0680420484969177;0.0196733020710698;0.128163791753507;0.0963033508667592;0.103532959593723;0.112313548395761;0.0328725636083828;0.0404438754982077;0.00299836507129081;-0.0144947738706243;0.0445436716201754;0.117527504872442;0.114523804056622…
913338219;spatial[+];0.00539086792803879;0.0221368793657307;0.0733707290440581;0.0241365517871434;-0.0107193502673975;-0.0483436635972049;0.0207784546582012;0.0900676860538353;0.0876211477037588;0.0805480954376026;0.0299568398192198;0.0209663851265701;0.0166195958553813;0.0213809408200000;-0.0108414646405385;-0.0180973131852747;0.0427984451577004;0.0587836742410257;0.0706038352693845;0.0518923527…
78614964;spatial[+];0.0230813683724125;-0.00187043024551293;0.0258299068185497;0.0254140695109158;-0.00506332004941441;-0.0294742950522864;-0.0197829450963515;0.0416931722232949;0.0747474205050337;0.0231469911706539;0.0228855043461754;-0.0206887058562343;-0.0164716658624234;-0.0246033035926975;-0.0330334545622843;-0.109678821075941;-0.146479858636785;-0.0268851465085673;0.0142330062646508;0.01972…
457766886;spatial[+];-0.0398496099471429;0.0276374233515175;0.0800536407897095;0.0672836728853295;0.00385734634963294;-0.00257433856900425;0.0287935874873590;0.0198503943685871;-0.0664482574880218;-0.00477344787397498;-0.00701910805701091;0.0359995532770556;0.0507548832442672;0.0324376653035106;0.0189984143580675;0.0249681210643868;0.0744021255194646;0.0903918790192109;0.0727113773566117;0.063114…
996123177;spatial[+];-0.0967601223492321;0.0148730824755081;0.0820064389945581;0.104015307874711;0.0752500159060218;0.0328776945395096;-0.000359810388214792;-0.0261334472763057;0.0141780197767658;-0.0639075051259872;-0.154525652722452;-0.0676935042153995;0.0222250036821269;0.0373596979117466;0.100695409823671;0.0892620872949299;0.102500403672278;0.0908284315706084;0.0194113080493934;-0.0029006211…
962123552;spatial[+];-0.0179208023222824;0.0256099610990971;0.00772804385663251;-0.0146019815760898;-0.0405041272165385;0.00896454729544324;0.0220542744340797;0.0212583314061084;-0.0198340644144747;-0.0537013168285893;-0.0885901326779155;-0.00310222768727299;0.0552505896935964;0.0150293155399807;0.0107661330628058;-0.00633813550296680;0.0288689641260643;0.0124803972944495;-0.00542346071281960;-0.…
217946417;spatial[+];-0.0749765338216866;-0.0140374392626444;-0.000283771686620541;-0.00341356625518657;0.0108178616631080;-0.0859302142951260;-0.110161090397952;0.0189897418428821;0.0216945024947652;0.00347548896333970;-0.0715426339705710;-0.0403608447252323;-0.0657997957259776;-0.0951711386003026;-0.0670869363488285;-0.0369962162466870;-0.0618164694695557;-0.0194763866693567;0.0203320652209881;…	15E+09;0.0446826237278019;0.0259163709668043;0.0156249966387316;0.103551426888843;0.0894732242288164;0.0896366816129317;0.0420023567306537;0.0339827867401440;0.109673795261521;0.0911730842830255;0.151063259558687;0.0946165243602797;0.0282541192119230;0.0864829132178056;0.150841785352251;0.214246635331003;0.156265546352385;0.0556411739676099;0.0207783297186684;0.00557928228565682;0.011914752294337…
579481892;spatial[+];0.0993205385048067;0.161260359819424;0.0998986448546362;-0.00862717157350975;-0.0256587734450004;-0.0758588696773784;-0.114556190568981;-0.103491348943520;-0.0224449707417118;-0.00966286934218658;-0.0443204861890254;-0.113551269744432;-0.0341793666673252;-0.0144608942043843;-0.0255271398821265;-0.0407417259932014;0.00258869901692873;0.00646924607812812;-0.00432173067630959;0.…
461212829;spatial[+];0.0321970845269641;0.0883726038208180;0.0650465645335737;0.0564981440120487;-0.00149089273285943;-0.0113182350014020;-0.0212951409002536;0.0431941878774006;0.0681408289231666;-0.0377159077655558;-0.0600889261079693;-0.0600236938948695;-0.0692057746386135;-0.0618066817646114;-0.00973184966590997;0.0300124397438513;0.0247918995710626;-0.0341216140114608;-0.116157656545283;-0.16…
317193172;spatial[+];0.0963406651219505;0.147062758751353;0.0765673002430733;-0.00596266407455160;-0.108071499508733;-0.108355194911099;-0.0768923343937931;-0.116426930143607;-0.108733485713769;-0.0545888724031172;-0.0675145717318221;0.00810347659555072;0.0520952108431590;0.0484108539157868;0.0989811313734445;0.136183244993661;0.117660804071990;0.0666091204232671;-0.00743761482981165;-0.061898961…	47E+09;0.0542927796823884;0.0188478296463928;-0.132608940405274;-0.210983858414107;-0.193813303909625;-0.194010772968368;-0.150506671877695;-0.0754412449841243;-0.0142979834972743;-0.0316656862573321;-0.0276547783403697;-0.0369313108123391;-0.0494750949695218;0.00800003239573605;0.0352850475009154;0.120630588732548;0.0739909916390933;-0.0549388988057940;-0.111567366483136;-0.0696748079217484;-0.0…
641550065;spatial[+];0.0571629143465046;0.0223293260174481;0.0134094620315939;0.0872756003716743;0.0878429391755442;0.121421399470282;0.122399957757007;0.0150718525608148;-0.0790218035645887;-0.0277054728493543;0.0797292210742795;0.0608217240306424;0.0573518311325058;0.00913390061503977;0.0290527349850980;0.0551978422813279;0.139817407411171;0.129528334389326;0.104698348150600;0.0346655934044708;…
98027826;spatial[+];0.0281877331064293;0.00334361058876281;0.0213979571881664;0.0360876799993302;0.0919500948546184;0.0526383786503185;-0.0176140391766317;0.000197965201001689;0.00314639902566320;-0.0164870090601325;0.0354478958344232;0.126500819303828;0.128136227500502;0.166892979779277;0.193604992656169;0.0741391415537163;0.0548650747499048;0.0607946379959959;-0.0102691604227060;-0.051777553018…
267145152;spatial[+];-0.0124330970666886;-0.00999406575002389;-0.0578600105454320;-0.0535613572923031;-0.0572241518977536;-0.0163581701467449;-0.000684430832442878;0.0382896138105377;0.0591594670966304;0.0155692352974453;0.00964598657540981;-0.0428012816935574;-0.0558798570576603;-0.0364870044179172;-0.0447285030465698;-0.0611238655541702;-0.0931184695346516;-0.0765852859343378;0.0012940320642896…
821467811;spatial[+];-0.0246624023997581;-0.0344243669692155;-0.00259027559834895;0.0160638230581291;-0.0241238033218707;-0.0534677125964404;-0.0462187089466424;0.00797276092234234;0.0271978295946613;0.0329033775549540;0.0325454226382222;-0.0164462766977252;-0.0308537295335325;-0.0281928887390401;-0.0285979876957534;-0.0203318069551698;-0.00182023472807955;0.00607424389790049;0.00181638946956606;…
911679213;spatial[+];0.0335229326378100;0.0144698110969810;-0.0243673540576079;-0.0761478188933350;-0.0739233730905799;-0.0868310243810201;-0.147175023356665;-0.112470112873601;-0.130229724322687;-0.182174988556149;-0.162877834560776;-0.125257058600945;-0.0225005275179208;0.0657863449665897;0.0735566434509282;0.0689424844903680;-0.0147931577561308;-0.0296093686094824;-0.0808028997384544;-0.070670…
70998941;spatial[+];-0.0501953815430231;0.0455804498126466;0.128444659996185;0.151110867729848;0.124003575501919;0.0219744614647167;-0.0484157059612341;-0.102332266987727;0.0284516293436762;0.0980693799639038;0.0499018956226477;-0.107178323946516;-0.0663092884974893;0.0450681444656090;0.0635802976197998;0.125588443319469;0.168543756104110;0.202821898626213;0.0953317367049076;0.0505636525510207;-0…
592503441;spatial[+];0.00777474267642477;-0.000962452491011522;0.0174741392551918;0.00482012472207607;0.0243706552658888;0.0521019815107766;0.141365028884735;0.0902436889022005;0.0744430539406528;0.0605698592197085;0.0918338839436213;0.0896688721593574;0.0615827274232111;0.0281039103108224;-0.0253561087593039;0.0107104243089217;-0.00414373329648689;-0.0238434077058844;-0.0250625666892362;-0.04737…
793025761;spatial[+];-0.00471923686017936;0.0214717957314686;0.0251776581867642;0.0382983617284683;-0.0207236950716871;-0.00861087985400450;-0.0226982616038813;-0.0489915811785854;-0.0550247056027757;-0.132734504261883;-0.130193367250620;-0.124413641486261;-0.175853446571653;-0.180763812016904;-0.171407095018243;-0.148258311665244;-0.125632042742403;-0.0174661787229729;-0.0477834584364361;-0.0333…
10798262;spatial[+];0.0536417194901796;0.0379022322135832;0.0812239454144313;0.0771114116591916;-0.0340068212230998;-0.0928396886806547;-0.0605151102780418;-0.0532051672034305;-0.111429283589388;-0.0933131203496223;-0.0767124892434291;-0.0839243987644599;-0.0253470512502356;0.0588149589898435;0.0617825880661194;0.0358462193863552;0.0645318392732878;0.136088702882195;0.112082222597145;0.0395080101…
250630617;spatial[+];0.00559186100698630;-0.0173015658587891;-0.0333791589798770;-0.0336139047746937;-0.0274745176967511;-0.0397809874043673;-0.0313313347191159;0.0648457243578340;0.122204748932841;0.157357879232524;0.152933189595547;0.128949361172356;0.0909452341523661;0.0301358999179874;0.0176303380968456;-0.00101529470404617;-0.0283212692724991;0.0173594341151079;0.0359918419250911;0.024613466…
730932985;spatial[+];-0.00858590026476515;-0.0342134720089639;0.0527871993660662;0.0644961456450684;-0.0213967193661660;-0.0423514464405384;0.0403565186983188;0.0485215866928241;0.0398859921030308;0.0325617131150080;-0.0299749578286246;-0.0398246037437286;-0.120773741237865;-0.101039231548811;-0.0820889439707497;-0.0622510182369353;-0.0920115271719457;-0.0853336189613524;-0.0782571444176282;-0.05…
472486607;spatial[+];-0.00402392991534211;0.0452399063618442;0.0562563651467891;0.0444341062739329;0.0728868337844967;0.00974493716592235;-0.0308612234573514;-0.0373094358586606;0.000503718512980388;-0.00972200613749060;-0.0565529424237513;-0.0281186073730054;-0.00811981228950346;-0.0360049394871553;0.00418836034289458;0.0555290251326021;0.0130138532277565;0.0204478160722517;8	77E+09;-0.0135340757556424;-0.00141017229891494;0.0120724614040051;-0.0199293776384095;-0.00164566477891630;0.0473785381705236;0.0929774928476391;0.109546497367408;0.0483438747598855;0.0738059756261743;0.128481822234872;0.0683510426926675;0.0783547840054534;0.0868609869016027;0.134527719606443;0.0838429208467743;-0.0294455262599649;-0.0339800893825009;0.0746835231982663;0.0744775068147777;0.04245…	40E+09;-0.00593851143825433;0.0529402145549939;0.102890615134013;0.0475630544276371;0.0361502309085864;0.0169796784572750;0.0631260716646055;0.00543390621125422;-0.0160269128001876;0.0414072519362771;-0.0125411604952777;0.0105114110311611;-0.00915606594824479;-0.0302945896812176;-0.0581684084254427;-0.0386416000031973;-0.0429079705966943;0.00217728906585647;-0.0228786706579407;-0.0358136526416343…
115546453;spatial[+];0.0223368832952153;-0.00723483570072281;-0.0405489565528687;-0.0946928896930727;-0.0728171599557659;0.0167743723523718;0.0156187362418130;-0.0219659422863920;0.0248188573701347;0.0489378081545665;0.00710609163124747;-0.0389186145645908;-0.0570362293381882;-0.0457416232152019;-0.0147853433997284;0.0159615008890337;-0.0328892121820464;-0.0515355980975967;0.0114995450172550;0.03…
796880468;spatial[+];0.00404408646098747;0.0215360602605545;-0.0451170255801622;-0.0662401646998959;-0.0936777787951603;-0.0980365334328955;-0.0314275879991505;0.0316326379452259;0.0234718973119401;0.0105289303458558;0.0702475791175351;0.131056983737579;0.155126838514421;0.129987039823552;0.0368941439635084;-0.0486591443835907;-0.0342249459638710;-0.0137591509073049;-0.00822422050307917;0.0117946…
419988092;spatial[+];0.137457048045631;0.111079178051741;0.0865105959514490;0.0111718246006319;-0.0149152415963957;-0.0201889387920636;1	15E+09;-0.0890874634685006;-0.143980520297305;-0.136681391824446;-0.181645998564068;-0.122420818255209;-0.00688384029334187;0.0330186012347145;0.105993270735526;0.118298329187047;0.139388016724125;0.102246022256374;0.0663445593295165;0.0513274792591781;0.0811789694723568;0.0349016361175534;-0.00769197880583348;0.0433329625861850;0.0359112734858294;-0.00496833738177447;-0.0803458824396195;-0.12443…
773749344;spatial[+];-0.0771000039260391;-0.0446162320726355;0.0349253921612726;0.0542501107692972;0.0564083310635448;-0.0658720982388416;-0.151690298532988;-0.0367156240567440;-0.0602537237067590;0.0434895287709411;0.0192621491968517;-0.00888103119138323;-0.00701755113009397;-0.0281945316140720;-0.0142913948092429;0.0255621680693455;0.0153902270110163;-0.0485557828804727;-0.0489659962101671;0.00…
837755981;spatial[+];0.00236828476135441;0.0382766892253530;0.0584786347608681;0.0588297905811833;0.0714649903738290;0.00863928789172965;-0.0325590742386668;-0.00291465530785410;0.0390867517017642;0.0666603442937808;0.0366490246290767;-0.0152195916220771;-0.0578394259818607;-0.0404295085356866;-0.0637984524120522;-0.0715252965583866;-0.123105863682073;-0.0612921143054742;-0.0404839632606067;-0.02…
632865117;spatial[+];-0.0165422268446814;0.0138396032150967;0.0517838974169103;0.106373496729620;0.111919678976703;0.0403493072446162;-0.0469774281488658;-0.140226928617499;-0.127593973080529;-0.0301047051082554;0.0452002417870204;0.0207339582681184;0.00161857404680738;-0.104132803052634;-0.0857774336166352;-0.0712387329297613;-0.0676845747134184;-0.0207454073134464;-0.0141430862685448;-0.0158993…
434943421;spatial[+];0.00626382605392869;-0.130525023085887;-0.148875452669876;-0.114524992585817;-0.0202501054752344;-0.0215068915993691;-0.0561115052112900;-0.0338399503627827;-0.0496168872220293;-0.0552572404129259;-0.0358442075702354;-0.0291470298179758;-0.135656704004634;-0.133220022358907;-0.153961661986219;-0.115644127719137;-0.0683183733490975;-0.0101690483281894;-0.0327371765497354;0.014…
939317569;spatial[+];-0.00250716966410433;-0.102820639744807;-0.00715944560823814;-0.0693142103027518;-0.0718443323422434;-0.00227360703078195;0.0659967872595489;0.0935571961927579;0.0937184462835430;0.0471823722820499;0.00478628967519959;-0.0912248777346124;-0.00915211687310645;0.0213159912944910;0.0364765306720926;0.0416608074276028;0.0371492331383213;-0.0338971553247458;-0.0375348296212747;-0.…
413597585;spatial[+];0.0959529931234481;0.126797273558467;0.0707654075381538;0.00809624261593370;-0.0693211324312074;0.0130102030514080;0.133856058913122;0.147297631232307;0.134105099327089;0.0689777130743988;0.0909126604904568;0.0712530706205753;0.0966164193409611;0.0634184394696563;0.0885121351744406;0.0704264282290950;0.0774747142032000;0.101465053982578;0.0256585022028238;0.0467166226682708;0…
673342667;spatial[+];0.146904769750720;0.0631718889925376;0.0260660622951690;0.0473861071714763;0.0551625898202364;0.103326325214589;0.0886667225782306;0.0254617112196527;0.0115012589580716;0.0511587552363810;0.000945293109351594;-0.0518663617630073;-0.00642900656028028;-0.0279925278644618;-0.0739492910575006;-0.0958896638655374;-0.0680123364663200;-0.0979055958398841;-0.0460732542067687;0.069218…
919491471;spatial[+];0.112542310938980;0.189862379994321;0.153526090122421;0.0314260897104079;0.0206579951048606;0.0430288111939456;0.0909007599277361;0.0429951317226404;0.0541807949302233;0.121482969511742;0.0319430290521527;-0.00127186997233524;0.0602369613298441;0.0667876711273661;-0.0582015782923716;-0.0647214222704004;-0.0369498003622855;-0.102994187518204;-0.0842389707889690;-0.044875575167…
114802424;spatial[+];0.0173457836733983;0.0200313040899793;0.0230227021804740;-0.00783949291566454;-0.0573863256782378;-0.0510560752218727;0.0558154680050143;0.0452436442504989;0.00376624039046427;-0.0516560929945120;-0.143667017583462;-0.175375727447098;-0.0872933882255099;-0.0474648513614577;-0.0172826577717449;-0.0736984876467293;-0.0655552379794998;0.0204012019414090;0.0377938009416475;-0.010…
876396572;spatial[+];-0.0967407299035255;-0.114095292979821;-0.0123003345753072;0.00114904991059589;0.0135369902214157;0.0190955358418234;-0.0359158182185904;-0.0535849387232783;0.0295185987499476;0.0335855517281064;0.0670310130494016;0.00430150857538147;-0.0330780521174168;0.0368680609998714;0.0412015737167986;0.0175157619597360;0.0110519304666424;0.0872722093345182;0.104445814783502;0.009301552…	65E+09;-0.0567564981172357;-0.0637175374463061;-0.0115443395814085
668406671;spatial[+];0.00244257293354456;-0.0803561713657274;-0.0887053303754653;-0.135376680355743;-0.108812833725581;-0.0133202529656551;-0.0356812473809822;-0.0909008363765991;-0.126249713466382;-0.100244416176553;-0.124019523763563;0.0236925909648927;-0.0319461960162114;-0.0788212961993682;-0.0565061243821489;0.0232108647810280;0.0795241156010436;0.0209040250003182;-0.105113103101361;-0.06007…
12957371;spatial[+];0.0765150521698662;0.0491390329384570;0.0214899897688477;0.0364466076102281;0.0413509717706352;0.0931583325057493;0.124937247710508;0.107059887408793;0.0309606832832906;-0.0239840184495747;-0.0189746700824931;0.0149609109434001;-0.00999753934019117;0.00321007074351865;-0.0609078508363168;-0.0953095106238971;-0.101601382518413;0.00213936236306252;0.0203344374117807;0.0235566168…
563718527;spatial[+];0.0333982492867262;0.0487197540710857;-0.0293478900680942;-0.138077500612110;-0.0836740246162338;-0.0900471758456323;-0.0385979122520315;-0.0498575616783147;0.0239818037708804;0.0659371330587185;0.0233331028115534;-0.0598355945066859;-0.0572049471522912;-0.0343158414506159;0.0741109777494094;0.126156602811915;0.140555728792909;0.140267148748096;0.124923488564971;0.03852329988…
797296650;spatial[+];-0.0406724913481464;-0.00171664284656581;-0.00113030835779090;0.0101648544842605;0.0192669075237870;-0.00331023496316402;-0.0461446513765832;-0.00787971222391395;-0.0253986177310058;0.00639143217682855;0.0322459571758934;-0.000451417541128835;-0.0579537350554675;-0.0720377294694194;-0.0280457150741201;0.0363762356854224;0.0475287028661747;0.0303192112238953;0.0440257790360708…
21399495;spatial[+];-0.0731931030720549;-0.0741661116889223;-0.0911703211035418;-0.0163666292273323;-0.0253398242379384;-0.102393436860273;-0.143601565051831;-0.0797047279336189;-0.0712843314188250;-0.0319136783450655;-0.0675150803998972;-0.118745484877492;-0.0545940875063371;0.00883050915461808;0.0365961035907936;0.0467998208782334;-0.0495341559222190;0.0330620134887708;0.0209378078888576;0.0095…
836211416;spatial[+];0.0107747579997441;-0.0411501904631939;-0.0762403855950966;-0.0890302721317948;-0.0892037135825148;-0.0691331013322783;-0.0478719404603839;-0.0297625047838685;0.0137197569182167;0.0734877706796825;0.0260064287567516;-0.0585514758381167;-0.128211829569691;-0.154680769332561;-0.0873995463947645;-0.0482782084073289;-0.0373983702047376;-0.0182539547198638;-0.0342017713275339;0.01…
106269382;spatial[+];0.0336466907380605;0.128801393632252;0.123356101539678;0.0479180727544065;0.0199068607432185;0.0181449392968491;0.0449249037676454;0.0643360181432928;0.0627716241513346;-0.0336346383083050;-0.0767909282347935;-0.0456753379392535;-0.0173067705503346;0.0853788296995738;0.121772468960754;0.115858818556962;0.127020803727710;0.0951399391572521;0.000445004091565553;-0.0210554688449…
688702622;spatial[+];0.118811167350453;0.0838752980241039;0.110001097965124;0.0499433369882656;0.0663989772964046;0.0964462198767679;0.0471156264402438;0.0473963178060242;0.0408014083506246;-0.0230057810187800;0.0110488648364685;0.0121788327394561;-0.0113606938684585;0.00749317548608812;-0.000561152437848295;-0.0805087245058080;-0.0873278235907394;-0.168242086357507;-0.180436223986729;-0.15242985…
451987292;spatial[+];0.0491047977212845;0.0484427200047769;0.0426658816415121;0.0384377473080945;0.0311741946884782;-0.0220089430742432;-0.0547439569113209;0.0663056582011756;0.0834058660892923;0.0728777291077038;-0.00766806268309945;-0.0275226199394636;0.00494884327195470;0.0253781265447046;0.0467662009779764;0.00599353906627422;-0.0185768528247140;0.0232244345646639;0.0191360724403674;0.0374699…
523284788;spatial[+];-0.0873924084432919;-0.0330229818554238;-0.0852080898540664;-0.118836889735029;-0.103313905985760;-0.100626751662387;-0.126411157720397;-0.0414999908938191;-0.0142763992607271;0.0691083996367190;0.0591608470573465;0.0704241919099238;-0.0102523059073442;0.0216317006863681;-0.00908951937028718;-0.0163147082572611;-0.0175635315672417;0.0725826806615075;0.160680963761876;0.155708…
114210567;spatial[+];-0.0666181599358414;0.0130966118438288;0.102527912593413;0.166323626635593;0.138350067162867;0.136402983936490;0.131645687027899;0.0775019675144834;0.0562930798239690;0.0103042262971477;-0.0226504756621607;-0.0357602771771547;-0.0733187280569000;-0.0509477118697453;-0.0231298626012745;-0.164164854367761;-0.148452536793932;-0.0632428591686473;-0.103486507323553;-0.007774184222…
577734954;spatial[+];0.0155628579980221;0.130959189784521;0.134637597535505;0.132902444212899;0.0649586969270650;0.0441877350940980;-0.0222209543844505;-0.0598662054441836;-0.0278166939730553;-0.00720666954458338;-0.0264320387073306;-0.0573079916270266;-0.00954300912669493;0.0483409120957881;0.0709552857262532;-0.0169574962296267;-0.0514498240646078;-0.0139659612460794;-0.0487171941973070;-0.0263…
391290306;spatial[+];0.0929336909281460;0.0770790159599917;-0.00554250363895397;-0.0554616979465295;-0.0489423482160854;-0.0106533983489392;0.0723013432729033;0.123010017509017;0.0429095268154296;0.0307644901140490;0.0248095694465763;0.0512416171427714;0.187835280456509;0.155573040271490;0.0448861636698840;0.0366043855890042;0.0338737184327229;0.0285656649970166;0.0251376820482030;0.0132615963102…
552380412;spatial[+];0.0418499153126930;0.0294629105470413;0.0825313900470609;0.0309309326774643;0.0650523300884506;0.0202688988785475;-0.0109457600727677;-0.0891985242094997;-0.114600560466977;-0.0473665061092602;0.0294558942951495;0.0321718682087961;0.00674302592438731;0.0258079874983117;0.00970417078404628;-0.0472933697162903;0.0140970825095727;0.00653851022457693;-0.0405897188427137;0.0071424…
312850327;spatial[+];0.0302639670960591;-0.0114489304646747;0.00923257333880255;0.0138587435580238;0.0189321227074062;0.0637840813435134;0.0809643981865319;0.126304023900868;0.0782554322422030;0.0448285441896871;0.0256773117019102;0.0362907798383883;0.0737405732837253;0.112680128618586;0.133800152115687;0.115769234563988;0.00654715356462192;-0.0580045847228065;-0.0838186850853892;-0.0241186215598…
568835142;spatial[+];0.0229895564619715;0.115547413266839;0.0712518392366085;0.0322541143029129;-0.0266856961124127;0.0173283399504759;0.108096718598303;0.0863489728037445;0.0313698558755740;0.0738915679965443;0.0611049258681358;-0.0102848163775680;0.00982031099694219;0.0469140632185503;0.0264391532086977;0.0447901093123811;0.0520363881323503;0.0151202447573816;-0.00413107746492043;0.020128108565…
981868109;spatial[+];0.0137391190393663;0.00349693480283787;-0.0631598680825949;-0.129625816966650;-0.122242028093245;-0.126395201241349;-0.101581528549430;-0.129137499954211;-0.106986591799516;-0.0903989248878555;-0.0687230482347241;-0.0487736842552390;-0.0378137947563425;-0.0584941027278698;-0.0623272520873856;-0.0550074853997402;-0.0571243280841698;-0.0409341813430320;0.0138705669697696;-0.020…
799142404;spatial[+];0.0862730878512489;0.0650619405909683;0.0977116635540939;0.0534876484056903;-0.0164995485809343;-0.0286356725784881;-0.0274518762405401;-0.00179768154066675;-0.00514417753757498;-0.0397269870642588;-0.0746292313618468;-0.0731457040414454;-0.00629365808018630;0.0181504132145615;0.0590974577414201;0.0698334647693878;0.0463017092641531;0.0430698176828636;0.0718797750912315;-0.05…
205976686;spatial[+];0.0201548984361867;0.0613877184520047;0.0623431110617233;0.0638250673551112;0.0363737535801492;-0.00607636422692556;-0.0139897098940291;-0.00307165532437920;-0.00304511108375858;0.0254735482274232;0.0436372902722866;0.112910474650603;0.0638214720714849;0.0886531353297216;0.0386414604221669;0.0252767033809601;0.0570437312216683;-0.00844604877075773;-0.0407508275051657;-0.08904…
417840776;spatial[+];-0.0903181577427728;-0.0433422829745662;0.0147078845379214;-0.0167389753469021;-0.0611876611709155;0.00666415682589646;0.0364581897907006;0.0540986552256834;0.00840680889419063;-0.00102852157210470;0.0256515511846331;0.0761167946208539;0.0555365069752031;0.0151314285375546;-0.111665090467430;-0.0687347123102291;0.0110809756834741;0.0123385642066340;-0.0923263146376686;-0.0739…
727110363;spatial[+];-0.0349412730345394;-0.00560234810783554;0.00804009028292119;-0.0274343893523764;-0.0619621128542200;-0.0497422661069481;-0.0535619529691355;-0.0846145032878873;-0.0476189746553560;-0.0473745254255445;0.00158486551517865;0.0266758374506786;-0.0216500260016662;-0.107118114022510;-0.0710469115433320;-0.00744328960325588;0.0103678127025800;-0.0661071067639457;-0.0240410187130701…
367662486;spatial[+];-0.0294923074885401;0.00615294980150295;-0.0167323306975234;-0.0362374104425489;0.0507283333403306;0.115847057799833;0.116862737648595;0.127173163637663;0.122582645018741;0.0905898282251118;0.0656824818778940;0.0160617963802394;-0.0208745374098070;-0.0437913044229655;-0.0963058194923515;-0.0565357759379517;-0.0657378316085113;0.00287175727280915;0.0621132359861066;0.043913959…
732994202;spatial[+];-0.0441134492382811;0.0198316463574921;-0.0330015046251077;-0.0310771218876708;-0.0436053572230970;0.0404722093406508;0.0360086459900824;-0.0201705144147825;-0.0178865789888743;0.0743101383191086;0.0780077520877113;0.0827167753238469;0.00583449547347128;-0.0265934958348831;-0.0623954695312024;-0.0441857183672950;-0.0683065834327214;-0.0541478827010162;0.0714839955008549;-0.05…
667555173;spatial[+];-0.0684607524624598;-0.0567453939994553;-0.0821508970069552;-0.0339229787951002;-0.0567878972329696;-0.0515788823257312;0.0129248302008033;0.0492241566443657;-0.0446559747550602;-0.0615815883604795;-0.0798669545150776;-0.0445639901911813;-0.0196006850052446;-0.0246323636326074;-0.122181287030554;-0.131643751679156;-0.153782510123150;-0.115808920553658;-0.00654230494116278;0.0…
877221709;spatial[+];0.0192868292988071;-0.0266506779011870;-0.0431649963308190;-0.0733198742414754;-0.0812932114432975;-0.0398226043992994;-0.0414854564539159;-0.00364230793267314;-0.0484051349294303;-0.0591678935781876;-0.0178028740376653;-0.00749115295131852;-0.0598316428418852;-0.0355158648348812;-0.0133196781512337;0.0211127068747406;0.0910032266987473;0.0768146710437432;0.00590544602141563;…
430367599;spatial[+];-0.0469736709644161;-0.0923181085625372;-0.132893912715293;-0.107421308737239;-0.0498393856733502;-0.00654639448084824;0.0315968023837439;0.0670107856396367;0.0308065323411860;-0.0289642860765608;-0.00718565344732932;0.0352795818378048;0.00697106787802054;0.0622114302674924;0.0841216707144619;0.0536270697532196;0.0592596979829598;0.0862846573220792;0.116427602164259;0.0529919…
80917293;spatial[+];0.0526406082750513;-0.0308979567638804;-0.00535571134962600;0.0319632878749284;0.0215994520711745;0.0113630660819482;0.00381849747424683;0.0796446479557304;0.104817506339401;0.0835640308754613;0.0895851283932347;-0.0270211327304981;-0.0266197453539703;-0.0100659900632250;-0.0203780153822508;-0.0171822763022267;-0.0593756326484427;-0.0262159072989769;0.0635941553463847;0.099006…
349575704;spatial[+];-0.0211798679669409;-0.00847425007630370;-0.0326136468941112;-0.0168647957899810;-0.0241818366261443;-0.127579283927660;-0.0859325033565206;-0.0229613209259138;0.0352719451133493;0.105699503019212;0.195924023111547;0.0614409844224971;-0.0287495136849234;-0.000214392685283234;0.0132652702183769;0.0838226429022013;0.0744969501609306;0.0793801146947221;0.0781834546617079;0.11233…	57E+09;-0.0473867049636380;0.00274143252116037;0.0184542864435729;0.0322243797310620;0.0175638102015016;0.0595566638417923;0.0629546791114270;0.0696766835224324;0.0232973474606392;0.0998540514850641;0.0713121303873822;0.0117803566466261;0.0467814522746198;0.104956332639719;0.106383440987976;0.112452445052258;0.130675295140577;0.0136273187905880;-0.0474398550997102;-0.0295743658694039;-0.040565203…
616707107;spatial[+];0.124948495571513;0.150513828246659;0.116901254710204;0.0582456178878256;0.00115421961411987;-0.0676934814950116;-0.0455596442817071;-0.0229217705500029;-0.0125265707153114;-0.0345372697030160;-0.0549656977365236;-0.0172549577742951;-0.0786992317594262;-0.0801601187201206;0.0112094090728749;0.0739500493239157;-0.00245345886659579;-0.0506137961475965;-0.0847868886146425;-0.069…
702010820;spatial[+];0.135872340998260;0.0861529023372315;0.00643762865891787;-0.0570758924081446;-0.0609492698692566;-0.0512884025368351;-0.0353471558422132;-0.0714922285688391;-0.0924178441749893;-0.142915770885420;-0.0982682601803672;-0.0359193879762245;-0.0267010049479295;0.00408899513685875;0.0149492114890678;-0.00547278442483160;-0.0208082600965480;-0.0154085237456950;0.0766854328202530;0.1…
922256761;spatial[+];-0.0419767514190679;-0.0472142579950355;-0.0767051945106738;-0.0852206741354922;-0.0886330661512587;-0.0735182258251501;-0.108862626126248;-0.0400272949067551;0.0290173679179739;0.0752302104761593;0.0596891914636347;-0.0221000661170964;-0.0461634777877617;-0.0360115302607914;-0.0880742907936765;-0.0591496503681042;-0.0521029335758386;0.0167986296085358;0.0161528272332849;0.03…
597502785;spatial[+];0.0589919248527780;0.109330888463866;0.0902027817348129;0.0978443732575152;-0.00146279669580995;-0.00701861175096341;0.0368231280409152;-0.0434498007206685;-0.00148873960969424;0.00607132639371440;-0.0949771703517040;-0.0557771589607416;-0.0245740243475837;-0.0412937025159780;-0.0323161764566061;0.00143603099243671;-0.00960928313674294;-0.123595438641128;-0.0830936737340702;-…
710303031;spatial[+];-0.0422124251647220;-0.00442060571274595;0.0755848358246630;0.0980923322409884;0.163669582130385;0.136176966890023;0.0844431728675819;0.0554434176041579;-0.0334105855296507;-0.0398687816711796;0.0321207782524080;0.0838977758102162;0.00901600181046555;0.0422236015501685;0.0480127154331440;-0.0100607565042176;-0.0160729498745548;-0.00905664925915212;-0.112977348756053;-0.186330…
318071309;spatial[+];-0.0178309004918980;-0.0849326055613800;-0.0464223614022224;-0.00180295680839962;-0.0117330580216662;0.00206177669008741;0.0434933645372458;0.0663980648639679;0.0502404101434861;0.00204412933524583;0.00852509252275623;0.0201565908263425;-0.0102093905634858;-0.00522342178434626;0.0450795673809664;0.0149121448344046;0.00192522508529686;0.0780647625234640;0.118562014417310;0.152…
568676907;spatial[+];-0.121751810889232;-0.0391256317105724;-0.0390142690915034;-0.0728054047888962;-0.0956472116588888;-0.0717540650641963;-0.0273556951785204;0.00921761507468093;-0.0384963582461044;-0.0637199089695863;-0.0223996906540949;0.00913971085017058;-0.000233314294077944;0.0131535665210289;0.0570760359294604;0.0249687307848950;-0.0130238343621737;0.00159382603643714;0.0614322786116368;0…
276617319;spatial[+];-0.0554546311756508;-0.0482316095879974;-0.0543588847355111;-0.0247946677281078;0.0115584582777444;-0.00583398996107348;-0.0299286288434214;-0.00780971596421761;0.0116005879666441;0.0534118656885546;0.0559015172186283;0.0136136140837593;0.0362423219304380;-0.0199383442504176;-0.0668824378302418;-0.114341410340881;-0.100064520835886;-0.0406885855850142;-0.0526587564659200;-0.0…
86711449;spatial[+];-0.00540251133386213;0.0153484993307664;-0.0323724672136381;-0.00490008490343319;-0.0259624867834422;-0.110844861725312;-0.136167734463790;-0.103619005337438;-0.0578465067222999;-0.0305535476980283;-0.00748793347876061;0.0679877529461393;0.0471253055630758;0.0586312934034749;0.0584448726298625;0.0701162318810903;0.109803795206663;0.166845001174866;0.145632054369682;0.086083167…
117211738;spatial[+];0.0122477046636689;-0.0193375357106689;0.0482181276268697;0.0349919409268128;0.0129568778163283;-0.0119392676603705;0.00727862962941227;-0.0233433330144978;-0.0616261147113216;-0.0337392216025806;-0.0203938301636230;0.0338251335036855;0.00542651356415019;-0.0270336065992313;-0.0765878283479617;-0.0704472798553966;-0.0948252494204379;-0.117519396844456;-0.144851237246295;-0.11…
829200467;spatial[+];0.0427265745414183;0.0572403787931301;0.0879029079221540;0.120582267642658;0.0713698922414198;0.0600099171356802;0.0294882199187905;0.0497503843992360;0.0747660066552170;0.0630218038787996;-0.000770296329688192;-0.000512384102988751;-0.0109278565746458;-0.0617536157840024;-0.0217263310215183;0.0758534994255690;0.0772979438113310;0.0460390159052666;0.0375721945087752;0.0300215…
520522858;spatial[+];-0.0448807008982379;0.00346731477256575;0.0322952068598720;0.0114820895933075;-0.0121280335705380;0.0322752671931071;0.0658946872372035;0.00976836644331960;0.0515246212346368;0.0847483209202364;0.0878470617840015;-0.0849154987213019;-0.0371900889386862;-0.0881277917144676;-0.126578541087846;-0.146599695114737;-0.185761650900201;-0.144311838407679;-0.0441155450157630;0.0345586…	13E+09;0.0252928233033932;0.0416211922399726;0.0343760317843820;0.0195304083854618;0.145560337544694;0.146508611667974;0.0847168269624297;0.0683604426744558;-0.0412877993929723;0.00906442216003764;0.0676660077247943;0.0709144804471784;0.0981182409370960;0.0508175784584626;0.0128720571484248;-0.0214051815238192;-0.0794208065012233;-0.0590983860268600;0.0374134428877867;0.0891379742192875;0.0298920…
554603878;spatial[+];-0.0432024068753090;-0.0106295919487723;-0.0450817494408309;-0.0131527679137007;-0.0666810184546702;-0.0955556928751631;-0.0535704609539772;-0.0259433853618989;-0.0184565597999841;0.00471971488087921;0.0540039711097411;0.105571626716127;0.169674466500712;0.111720609503400;0.0311046530229923;-0.0232594459487580;-0.0384187521324886;-0.00201675017951349;0.0392590947208940;0.0764…
305797430;spatial[+];0.135218872898148;0.232908541123675;0.169003870742597;0.0511436493343737;0.0574332777723841;0.0476501962140972;0.00652338406322486;-0.0246115076219478;-0.0421559046536194;-0.0323892630526915;0.0314594760240637;0.0307679542673102;0.0387211044334850;-0.000228564699109412;-0.00921617093981554;0.0336510051783833;0.0925917843864161;0.0326906683443467;0.0342165791397512;0.071068989…
961854723;spatial[+];-0.101961030218021;0.0274190643304836;0.0397352211160464;0.0170358124732952;-0.0100470602029531;-0.164494753912541;-0.100143151557569;-0.0530707627319130;-0.00472225686903771;-0.0241092834528580;-0.0610486132062915;-0.0395273997904727;-0.0522356967113702;-0.0569661034876283;-0.0400581000598908;0.0446109260506319;-0.000987977101629893;0.0129632121562480;0.0370533610698882;0.13…
445569089;spatial[+];0.104476017396877;0.108644457461348;0.0761665811988391;0.0878565776427108;-0.0145878957076325;-0.0139469559272292;-0.0343642700179882;-0.0203492359695438;-0.0285362242383964;0.00296046841863365;0.0265855607133842;0.0337398897769713;-0.0157841507251552;-0.0611347155718881;-0.123256676692702;-0.128336693592149;-0.0863997500428760;-0.0243652849739349;-0.0399099797456611;-0.03967…
702124277;spatial[+];-0.0153340959177994;0.0225378940072747;-0.0143587867753597;-0.0510790800758414;-0.0191513942424932;-0.0376432555351438;-0.0640122688586751;-0.0635584298538537;0.0184972323197044;0.0613399298963444;0.0713454919180141;0.0937350927621880;0.00295059679462856;0.0506513131317693;0.0140831865581528;-0.0727211488968470;-0.132140185717619;-0.0677908126583517;0.0158004019169166;0.12233…
460183865;spatial[+];-0.0269886137658951;-0.0197621535614790;-0.0548150726300822;-0.127177763537104;-0.135223331786345;-0.109488125565458;-0.00200978127145329;-0.0240561746581087;-0.0321594053250007;0.0410173075939963;0.0427615494943488;-0.00618205161881391;0.0140440098556041;0.0257386758474124;-0.0162577283385549;-0.0482595961279533;0.00551764217072711;-0.0258188111779708;-0.00213435183535842;0.…
362640289;spatial[+];0.0379350854422021;0.0577161190243664;0.0993222874986348;0.0390077578663820;0.0189164310979481;0.0581566776314811;0.0565404111089180;0.106931061786938;0.0729810509479928;0.0831641671077764;0.164791085708757;0.267077465914130;0.0943417999807772;0.0411639247966916;0.0177103306447967;0.0134730968293652;0.00476364212036045;0.0983558499497963;0.0587694776176901;0.0767837251538403;…
27445561;spatial[+];-0.0500636518164027;-0.0810746733864560;-0.0647233533423602;0.0103399883614927;0.0261054405962641;0.0741117881979796;0.0833911408252498;0.0354316240635136;-0.00864093947471587;-0.00109345078906929;-0.00686125054826706;0.0209302893080054;0.0415580186662776;0.0349131492785473;0.0197031672737657;0.0547245777651215;0.122722006637248;0.0396749193545457;0.0495529054260463;0.08039252…
886575286;spatial[+];-0.0258118464730171;0.0218623745102396;0.0621551813484078;0.0761991807551597;0.0655637525398844;0.0459595821210696;0.0336490826022200;0.0944090912188053;0.0815994731611536;0.136417485532186;0.0795195365174622;0.0374318544101541;0.0450047120403329;0.0927426000930176;0.0747475751647042;0.0483146853933821;-0.0137556806714285;-0.0648424167526397;-0.0781136669351244;-0.02761626019…
599342113;spatial[+];-0.0566537985325881;-0.0210864620690282;0.0157602810798676;0.0247356588171849;-0.0245466453786390;-0.0660799315601841;-0.0481515825212719;-0.00484181078765931;0.00629391984332525;-0.0166258783313259;-0.0306611825860963;-0.0428210421749875;-0.0791262236079412;-0.0853443916029429;-0.0838138802236855;0.0358084629947426;0.101090792343407;0.110748064617605;0.0427207513982476;-0.00…
894773271;spatial[+];-0.0449924779183108;0.0247303651029238;0.0232522723684912;0.0141338333571845;-0.0140492794851622;0.0351708004201961;0.106898827582539;0.0606885849840793;0.0907248112474134;-0.0347672866580708;-0.129879698508724;-0.0425250224958905;-0.0331950273396754;-0.0235566252705510;0.0366297991997759;0.0192812175917691;0.0525012484429006;0.0225554246095748;-0.0240582053023775;-0.02881402…
344523757;spatial[+];-0.146253680099305;-0.0785395763933150;-0.0454538059670878;-0.0976671370442851;-0.138133138811525;-0.111869642649088;-0.0998321401648791;-0.0944728154884511;-0.0706539201340575;-0.0406680806351855;-0.0168888867901418;-0.0140423888236841;-0.000770346742802155;-0.0788304534391622;-0.0482072023161100;0.00368507361195669;0.118282445593028;0.147286551835629;0.109584151943220;0.103…	16E+09;0.0160910514721368;0.0257220525123559;0.0640176415377231;0.154073427260064;0.135034327875284;0.0881624776403891;0.0709423132575742;0.0442756719254102;0.0475821244949586;0.0166201571353838;-0.0225415723464003;-0.0930434659686192;-0.110787412367593;-0.0414204170491588;-0.00717484816422045;-0.0318578055430808;-0.0272166026248295;0.0142333082942039;0.00609968354671990;-0.0874984266217977;-0.09…	83E+09;-0.0905535912527098;-0.0320834910325692;-0.00178005244947020;0.0256273525020812;0.0135423083546323;-0.00449578182562424;-0.0203590632023655;-0.0132290673356578;-0.0721923983981983;-0.122141179772491;-0.115827190874379;-0.120628942210323;-0.0613837819838117
185950512;spatial[+];0.0182948209734431;-0.0574048946478996;-0.0656436046763858;-0.0314285135967065;-0.0413550521943823;-0.0464045741260524;0.0181768928276467;-0.0351107013170613;-0.0467408071953330;-0.0191604451089138;-0.0388445776071411;-0.0101383198401511;-0.0272751704550100;-0.0236347067908289;-0.0356807386958301;0.0294233561121570;-0.0158864773731441;0.0295317954289853;0.0419803877143096;-0.…
587450146;spatial[+];-0.0754879349926508;-0.0368498709300320;-0.0224805970307534;-0.0171901927810476;0.00551324067724190;-0.0269733945705662;0.0681766109962035;0.0565913351956022;0.0122416465204561;0.0308504212337296;0.0153721155998994;0.0474965837536059;0.0727930921155765;0.0106306632495573;0.0137813543987397;0.0255779693306468;0.0149571751883469;0.114276968029099;0.115870238692275;0.12677035403…
684737325;spatial[+];-0.0236539779687260;-0.0566459520473707;0.0344864392300811;-0.0238013514422556;-0.111134910756053;-0.0356867384468105;0.0195210428675213;-0.0114023331277420;0.0337792326716543;0.00389535209781504;-0.00937944675774209;0.0421664623274181;0.113524596543815;0.0945588511913671;0.103453628538269;0.0928634947373242;0.0651473621011065;0.0441849715075404;-0.0128361670170592;-0.1060234…
79881153;spatial[+];-0.0493151144863743;0.0215337911832640;0.0324035632267058;0.0114774910553701;0.0200769407033941;0.0940559359143013;0.0740829481163835;0.0434483368115381;0.0721121563607418;0.0784755858026298;0.0746949100140558;0.0359664826755580;0.0187941980564421;0.0392706710615433;-0.0146368267465742;-0.0247116405873214;0.00991008995392266;0.0109101384277351;-0.0221294249434630;-0.0294138194…
771455284;spatial[+];-0.105606717229171;-0.0714069686609262;-0.0627303299469790;-0.0657879022605165;-0.102383174423512;-0.136933747566940;-0.0563649467404435;-0.00209421855393545;0.00906843985347857;0.00738930261743558;-0.00800832879389207;-0.0128158101037699;-0.0183440417910262;-0.0371008642939293;-0.00140838020699473;0.0236743495002740;0.00517123394903539;-0.0619682327352051;-0.0634345220970835…
771564098;spatial[+];-0.0401025940805539;0.0194170504876321;0.0457433829187483;8	38E+09;-0.00590937468493686;0.00278528705812698;-0.0259807567075141;0.00957058270521462;-0.0239100170291892;-0.0311601612802997;-0.0750950278454829;-0.0694073101098878;-0.00959340043810184;0.0785681662402839;0.0306207912895285;-0.00131098129305079;0.0358046877663916;0.0406748750872924;0.0786838235625649;0.0530723273487385;0.0600021242568519;0.00900048262319817;-0.00476788566325565;0.0537912234122…
869250251;spatial[+];0.0244344249009073;-0.00241736877823534;-0.0308532685251366;-0.0332158096466678;-0.00575816858312245;0.0204377461971684;0.0332218473644072;0.0595019366854260;0.117121041336384;0.0438980613953582;-0.0174575884747516;-0.0172256732779794;-0.0211549869957600;-0.0164561214786310;0.00906949558798554;0.0585032427226655;0.0470000839721325;0.131203747822492;0.111267031426439;0.1226942…
979213615;spatial[+];0.0214897017518654;0.00761671342919457;0.0112519204146479;0.0138920042994601;-0.0171109830356407;-0.0326182312576855;-0.00525326852878190;-0.0570511678725841;-0.0741461905348853;-0.0936966352062982;-0.0402701319340504;0.0191908121921496;0.0470811901037720;0.0861272289698677;-0.00129241603842868;-0.0696390086817953;-0.0677792406429462;-0.0195811181255255;0.0195195872885115;0.0…
709177622;spatial[+];-0.00478000620921365;0.00993158948311241;-0.0351211049260155;-0.0738698135499277;-0.0719742999041348;-0.0828649847992441;-0.0661786868149118;-0.0471999109409678;-0.0320298514857778;-0.0936675329716283;-0.0714021559911774;-0.0267399321759248;0.0211691849734390;-0.0319689322526199;-0.00702993040901368;0.0686665720478529;0.0790746650168219;0.0659647167151579;0.0756461296037569;0…
391806113;spatial[+];-0.0350980764621114;-0.0417024110343871;0.0282392059826738;-0.0139230248042309;-0.0831408026486929;-0.0620023176129010;-0.0653018127831241;-0.111692588480635;-0.118776897728908;-0.122812636069495;-0.0687478254975171;-0.0540832172219286;-0.0493111906282414;-0.0310428178768084;-0.0152376920842113;0.00840838057759298;0.0107312934377841;0.00603609061556887;0.0466587302476865;0.04…
57238750;spatial[+];-0.132397926266385;-0.0280214442538505;0.0652321525941403;0.0393165297668807;-0.0185034127380400;-0.0206221285485601;-0.0323434152760522;0.0115902756805031;0.00466826031173677;0.0560182368392150;0.0299458258538876;-0.00600497131242621;-0.0627911526795252;-0.0933578862321847;-0.0313327557179086;-0.0543246711469022;-0.0515735189091097;-0.0488961523622247;-0.0943113433250258;-0.1…
59424291;spatial[+];0.0445748073713926;0.0176132110193514;-0.0484029604832925;-0.0607838536047009;-0.136617421747804;-0.101999777129503;-0.0282489559068477;-0.0468392205046644;-0.0865831279362087;-0.0493441392949189;-0.0391255515660568;0.0657443099664649;0.163332127261999;0.120406234880015;0.0291280043753707;-0.0266694775112287;0.00889617945473803;-0.00132989608730486;-0.0633219356353350;-0.02208…
672992025;spatial[+];-0.149404400992407;-0.135627309408845;-0.0938301704898474;-0.0637351780696174;0.00313751255327257;-0.0276560224115756;0.0678867463611451;0.101341947657025;0.124606309435502;0.126393700605620;0.0661251736337220;0.0119995938936531;-0.120815008899466;-0.0699276180991625;0.00552895882090885;-0.0198290360068576;0.0349495409190321;0.0286616274075081;-0.0111668542751478;0.0041729779…
440366891;spatial[+];0.0320623226350150;0.0929442894078457;0.192663801162642;0.187425261197378;0.156173938267233;0.0129035990516471;-0.00150979054484407;-0.0813324806801175;-0.0978069726975226;-0.110983147966149;-0.158600893690046;-0.155893864605264;-0.150258119445537;-0.160833780340930;-0.0510139382960038;0.0444449801954801;0.117003539360309;0.162773078298270;0.0883610206449947;-0.02667452345929…	50E+09;0.0666529446208700;0.0127154628867708;-0.0133182413410913;0.00263336737691812;0.0649729908246494;0.151766291407320;0.121532280595384;0.0617862619465792;0.0296833668319446;0.0750308379675404;0.0974652140062806;-0.00187874213955310;-0.0361393312831313;-0.139303364300056;-0.106770969126063;-0.148712222113123;-0.184819063305522;-0.189572248715310;-0.154646855432653;-0.154492423619879;-0.090062…
239395161;spatial[+];-0.0451788296856612;-0.00512002012859032;0.0895751394590171;0.120906461159426;0.0289978087743385;0.0165954891447757;-0.0175293947619271;-0.0159582294062760;-0.0258037843368848;-0.137529810285595;-0.151243775826794;-0.0934245886138034;-0.0590028861817859;-0.0326384531235465;-0.0988309333204926;-0.0151156801931556;0.000847912318540445;0.0408695781277562;0.0357495957362502;0.055…	90E+09;-0.0217068905567947;-0.0366349054271873;0.0158344367372504;0.0192540725870952;0.0563844325550446;0.0756158585415114;0.100087759004971;0.139907393713034;0.150201748493280;0.115037350979020;0.00935478987352285;-0.00744752984280220;-0.0222071841718804;-0.0347378802509455;-0.0388291153831322;-0.0612809455365444;-0.0484103560901984;-0.0518609677449951;-0.0364176808721023;-0.102249522252092;-0.0…
953770868;spatial[+];0.00270489137130854;-0.0494006846815105;-0.00836884931761958;-0.0278885593798432;-0.0333380027034997;0.00190706746864117;0.0245892210336279;0.0269888597213797;0.110279550500324;0.0390684015229413;0.0385739867843172;0.0339748976757396;0.0633028389482479;0.0646748956809048;0.0580170943411146;0.0348493085923429;0.0284596096562149;0.0244520082660980;-0.00497442910510103;0.0311117…
832875171;spatial[+];0.0426570309461464;0.0681520845376035;0.0407560596215620;0.0449421909500071;-0.0229537605394068;-0.0367342629613023;-0.0751441022375023;-0.120250047944725;-0.0707567680748022;-0.0510730345802876;-0.0860777466960623;-0.0204412860821915;0.0131034251821786;0.0564049364337155;0.0837879513901138;0.0678668753357259;0.0510506056956839;-0.000983407006766375;4	94E+09;0.0238996407755422;0.00789539083955978;-0.0454309505115464;-0.0168207775329885;0.0328781631092446;-0.0291790543565243;0.0308298736059556;0.0407252586358505;-0.0387544041316439;0.0395020169460415;0.0473812161260844;0.0609082159965337;0.147766307654921;0.116899118077765;0.0173014465812538;-0.0242728083967093;-0.0172759960926287;-0.0322481192811663;-0.0299927439122853;-0.100360397391180;-0.10…
619061725;spatial[+];0.112914915969268;0.0868090869937111;0.00312219708335073;-0.122911068118377;-0.182611600418140;-0.158497057051880;-0.124317459795531;-0.129844193411799;-0.158532602378182;-0.103573340420884;-0.155278016276892;-0.198460290033440;-0.177246717880029;-0.0762775388211509;-0.0620229287417785;-0.0489756093901064;-0.0800089837580597;-0.143785044927241;-0.131698760244617;-0.0726881132…
110351684;spatial[+];-0.0432524303260047;-0.124548594310524;-0.0761312659174793;-0.0652291460194452;0.0742241217987385;0.143910191177240;0.104958707585727;-0.0138675337831286;-0.0120762475944933;-0.0130710529632141;-0.0254754579288702;0.0762019425196498;0.0670319707321608;-0.000552165754616016;-0.105571172560134;-0.0778829530583932;-0.0550028844916922;0.0256881558019816;-0.0995096248917013;-0.054…
587184947;spatial[+];0.0692001031808897;0.0915579393152037;0.0246600940756497;-0.0182555688579407;-0.0294567036105331;-0.0231144326408864;-0.0686083350833598;-0.0797510937866329;-0.0304559732394556;0.0210812104383901;0.0372193380432510;0.0256384262871566;0.0470001012869821;0.0327177747625878;-0.00195682034885764;-0.0423576523630198;-0.0264049405728764;-0.0896395118778610;-0.0676698256279851;0.112…
233532619;spatial[+];0.0962994724171027;0.0324111313868611;0.0157515142219624;0.0360159234555114;0.141363512543553;0.125999581338273;0.159618005265321;0.0793797807961039;-0.0220773735660799;-0.0500501785692085;0.00241759958154056;0.00551165310330731;-0.00189596796685773;0.0578398083106521;0.116521982072298;0.0760443500986466;0.106376557429744;0.101500018785839;0.0893603535647110;0.062382739346135…
62683514;spatial[+];0.0419069069368522;-0.0113083144614086;-0.0473957306957924;-0.0435257786081852;-0.0376545540602670;-0.0220553986630618;-0.0689587934906909;-0.0700197199459255;-0.0789267873269337;-0.0490120278638941;-0.0354769073753336;0.0231037175755071;0.0245292918846706;0.0613308776663888;0.0485261269496609;0.0225162915417377;0.0313393649303171;0.0285244853910990;0.0211978332082902;0.018905…
29367902;spatial[+];0.0709533957964509;0.0884338535976256;0.144087792683730;0.0776207417111441;0.0180195339248107;-0.0679375644595423;-0.0196192614430947;0.0420307525261273;0.0442597309016896;-0.00355325635573523;0.0494654818405897;0.0461304834396983;0.0278124474310101;-0.0447472735389981;-0.0622552323922968;-0.108135229789377;-0.0819306814074919;0.0118858653516501;0.0431508650562546;0.0057476907…
697873651;spatial[+];-0.0403031963372737;-0.118595539519312;-0.149024074332334;0.0150155640545354;0.0215501323744105;0.00310008034056759;-0.0514377799996481;-0.150421236179897;-0.205563617328593;-0.245410822352538;-0.133836903501913;-0.0157055496255745;0.0921103906200656;0.0904871403087387;0.0525165216695803;-0.0815851339315317;-0.106037051329023;-0.0633264349994509;-0.0464692438226328;-0.0330517…
925371438;spatial[+];0.00983347421989079;-0.0314412737393886;-0.0710597047795475;-0.157693443235591;-0.153290674975537;-0.0785272624958874;-0.0354596849808103;0.000311914508380747;-0.0197192079749254;-0.0441988085408336;0.0171196847363482;-0.00190633699720044;0.00248304050009096;0.0267022095967994;0.0595112337136475;0.0753294924611815;0.0659690939357631;0.00244941067706546;-0.0685189045769523;-0.…
596008681;spatial[+];0.00631097863670731;-0.0120872661535505;-0.0729861711957684;-0.0832669519571081;-0.0631420909972505;-0.0822909695923857;0.0289116748648623;0.0333775191195916;-0.0228670360551943;-0.0656489186462526;-0.0847449557129040;0.0365381992722318;0.0254467601243411;0.0154218918779908;0.0251538804566712;0.0710380618970500;0.0516738990333656;0.00660990681777536;0.0184190977308796;-0.0253…	24E+09;-0.0945069194556108;-0.121603418047151;-0.0588113104845275;0.0456508697621264;0.0218580786781473;-0.00982410018654220;0.00344565951789006;0.0464581364431098;0.0418958004292720;0.0523953112882360;0.0223954591956690;-0.0258262929610031;0.00287490918398851;0.0216392398959341;0.0532885662706506;0.0511556083807858;-0.00174036315309186;-0.00157213918916142;-0.0159408194705769;-0.0227050038176163…
474899215;spatial[+];0.0223531625200973;0.0377706232718477;-0.00185970900743824;-0.0535182098743351;-0.0710097146256574;-0.0298112243424513;-0.0116455266352302;0.0159020823561159;-0.0872133774307128;-0.103703733832672;-0.0347588691114962;-0.00654269627345640;0.0441398479021833;0.0191789202425692;-0.0595086528111595;-0.0790526371385653;0.00134109844658184;-0.0672923403478545;-0.0327792752447341;-0…
752442266;spatial[+];-0.0269708844643054;0.0128961667714715;-0.0658566385722317;-0.0786416035295833;0.0161047908565695;0.0705795463681591;0.0149752360987037;0.130765589868743;0.153813837723817;0.113893111077904;0.0834280397615174;0.0420628078109725;-0.0331134652748956;-0.0603443986686620;-0.0295863746655798;-0.0198712215906366;0.0277405836950441;-0.0148390495898053;0.00703586599810969;0.039559465…
469536779;spatial[+];0.00988865168738613;-0.0202393083477966;-0.0168475983934715;-0.00500020450233112;-0.0600073664927064;-0.0445822885153014;-0.0849347705234623;-0.0692437193165072;-0.0256431867610758;-0.0556927164361535;-0.0330662996418619;0.0231146374390868;-0.0358987750710447;-0.0798446279460952;-0.0225388801849655;-0.0634008314329642;-0.0359841799438218;0.00997241326130229;0.0396095077292563…
835258237;spatial[+];0.0293639540402340;0.0370415520790078;0.0327923171273370;0.0488405033980191;-0.0202365180432841;-0.0526427685261457;-0.0220006063695245;-0.0383357240893038;-0.0516863996878228;-0.0648861305797398;-0.0364606667420369;-0.00710435924426814;-0.0353749849975788;-0.0478569437803097;-0.0255073105033807;-0.00622776219948712;0.0900023511574734;0.103958974514923;0.125025580419924;0.088…
676456752;spatial[+];0.131775895857246;0.0925609596944861;-0.0514095690622262;-0.0519313378529675;-0.0395935413118708;-0.0473774236582385;-0.0932398191472278;-0.0421933032760860;-0.0219214374627226;-0.000303984006894681;0.0509186384350827;0.0815773068472893;0.0667536113219845;0.0485866490126127;0.0592638477679159;0.0634053102208764;-0.00759787793438305;0.00360213718333529;-0.0778692680269745;-0.0…
102860027;spatial[+];0.0333908757487400;0.0146614003948329;0.0254835408622194;-0.000317285895515365;-0.00827866242840634;0.0103037639521661;0.0616888421707207;0.0500297587896615;0.0360342428646359;0.0252221623353896;0.00660505390259080;-0.0235674655943057;0.00218924848248886;0.0245036353731866;0.0235754083788908;0.0320523840432574;0.00947309620946467;-0.0226380564887438;0.0226750256148492;0.02912…
307136875;spatial[+];-0.0203751849674829;-0.0822238937641144;-0.0540470457354690;-0.0270698813205407;-0.0586886590318157;-0.0403489652476093;0.0757758380337018;0.127214053414510;0.163214739124637;0.106161111990078;0.0345399976407932;-0.00149826598485150;-0.00689147261677364;0.0571048631331292;0.0664524315299819;0.0684807320786884;0.0894409034089124;0.0462279904538994;0.0255063670880462;0.04190907…
531728050;spatial[+];0.0450773108824917;-0.00924038231905985;0.00488480453115308;-0.00880343781156805;0.00223350092712993;0.0328265263129080;0.0541989252542852;0.0634849720710689;0.0739234238313782;0.00535195091941485;-0.000149793800076133;0.000482575644780776;-0.0397547427801028;-0.00231492596446673;-0.00390096882797881;0.0113674795483599;0.0112557702099524;-0.00310388824188386;0.031375495509224…
327668468;spatial[+];0.0694829411628285;0.0198839521956595;-0.0487676003556779;-0.130471001543636;-0.207545208474728;-0.116571113952959;-0.0740022772288649;-0.0300023297423458;-0.00572103942561147;-0.0513904763787023;-0.0675261936786172;-0.0535170567317878;-0.0483608178481205;-0.0255588102001065;-0.0573140122870792;-0.0930866498313682;-0.0682974252960514;-0.0539472132865436;-0.0583016956619174;-0…	45E+09;-0.0747688380288399;-0.107257836916600;-0.122367105688812;-0.0889377396170731;-0.0656627683874374;-0.0322775685882746;0.00351274895537841;0.0334040148884548;0.0486128073350811;-0.0217855984201336;-0.0430751683410394;-0.0708177679075671;-0.112516448707553;-0.0413138941616672;-0.0321638241130745;-0.0323794556860963;0.0203332464261318;0.128938679026679;0.182969493757469;0.149591414678937;0.05…
585995399;spatial[+];0.0963132062008966;0.0634139789843383;0.0324060360032858;0.0331597988592705;0.0711053938836588;0.0799621250797359;-0.0244353252785417;-0.0319818025409260;0.00477517588948250;0.0229163751726666;-0.00727748191638843;-0.0561649553442444;-0.0308588206959026;0.0507622023957149;0.0585950853983380;-0.00194802693858130;-0.00574130545782778;-0.0406813488632954;-0.0660551969259900;-0.0…
691568756;spatial[+];-0.0351122110803789;-0.0698161365230343;-0.0756234644821794;-0.0315568864300328;-0.0387752158041082;-0.0445539712097336;-0.0307245506352062;0.00522237910160355;0.0532028821628434;0.0430860285389258;-0.00642986947265339;-0.0529494146657057;-0.0820631367575327;0.0143123597504858;0.0704638806449407;0.0777918533498460;0.0260135877071420;-0.0226665303044426;-0.000226914424377167;-…
126259773;spatial[+];0.0245795757087868;-0.0400150424885670;-0.0484528420223830;-0.0424720916147702;-0.0532431784351780;-0.0642209896706666;-0.0356911504116286;-0.0586420136247519;-0.0377159749666669;-0.000274131334022845;-0.0184367691831115;0.0269436355573797;0.0648489490581864;0.0332702597554002;0.0618560616257099;0.0113561815463644;-0.0160953979809375;0.0228982146143574;0.0145725639405195;0.04…
471892082;spatial[+];0.0734277875660133;0.0293235942658637;0.0355509868504834;-0.0647479608241048;-0.0519018332103273;-0.00289009166165436;-0.0521654541880006;-0.0583410682222894;-0.0198435127502897;0.0182470247285397;0.0282095803444881;0.0146110802545559;0.0147224336840798;-0.0368034334255159;-0.0673417356903873;-0.0455923080018782;-0.0281312967058614;0.0196870115772955;0.0178473413189421;0.0125…
95621498;spatial[+];0.134351385471294;0.0423478226242928;-0.00200194094911344;-0.0423331441484355;0.0317237948835880;0.0743026678251092;0.0376103038558268;-0.0375708427626862;-0.0912883750921037;-0.106479019123234;-0.0587684796623511;-0.0484162402906227;-0.0129703573805387;-0.0837265139576256;-0.0539262143839719;0.0499834472372358;0.0390307156451638;-0.0114528655058883;-0.0430579583308805;0.00186…	36E+09;0.0156424004340946;0.0728438316499136;0.0101341168984638;-0.0182967239284402;-0.0765473259965848;-0.0846066337097591;-0.0955436253135397;0.00975685235342130;0.0660320510264574;0.0821197433668205;0.0807295958251772;0.0180918610044599;-0.0347332427302521;-0.0426001074716603;-0.0923018563167505;-0.0982744884493237;-0.0214805035368615;-0.0115428029665370;0.00766203327318005;-0.0689862661865333…
908092186;spatial[-];0.0488525200691800;0.0350590179420171;0.0739521690159085;0.0545671780564472;0.0472379120139923;0.0422971944610050;0.0467076751546529;0.0205557277129938;0.0612786740852342;0.117264892984649;0.0153822400924257;-0.0573229128952508;-0.0196310368993728;-0.0235757723124629;-0.0459253374139025;-0.0620935771616009;-0.0550846055797276;0.0281517985415858;0.0354770915068495;0.0277133442…	37E+09;-0.0193564168973224;-0.0708192778005832;-0.111989593977801;-0.0377097386653080;0.0379124228537124;0.0342659999109311;0.119248324340159;0.105374661305499;0.122986817902103;0.149610736788994;0.0872974569711966;-0.0402702328412207;0.00839103009214279;0.0858870252297492;0.106332012828062;0.0912230309510014;0.0218210595635405;0.0704080899197957;0.0914021693410899;0.0133873720007849;-0.042880848…
42195083;spatial[-];-0.0335960187988862;0.0623851687835395;0.141959368565469;0.142703012058713;0.107490192095712;0.0454331597590221;-0.000951547876608502;-0.0308563375502501;-0.0376349476825776;-0.0447168381608173;-0.113089112596658;-0.0453470359170515;0.0106970035100074;0.0195948103616679;0.0397409132139968;0.0643037820613075;0.0314911088322974;0.0512358494012788;0.0698579240853420;0.04489784749…
968310535;spatial[-];-0.103001753501809;-0.00525726780210221;0.0439504547200272;0.0891231007588832;0.122513970791213;0.0992441775653545;0.121624524667574;0.123460751006739;0.168745983656367;0.0707637489936600;0.0855760359254107;0.0228802169774247;0.0388042743870919;0.0983449748313729;0.0944124212907683;0.0766972537437131;0.0829646041760832;0.123045969997433;0.00185220486159202;0.0205309893871953;…
360661756;spatial[-];0.0517258497664080;0.0877556841158287;0.0705418695507229;0.0445467174959614;-0.0398364876270789;-0.0265967764630589;-0.00463851240579315;0.0463971187185783;-0.0145066045364806;-0.0683932296298032;0.00893257477069421;0.0519855905542860;0.00804388983025730;0.0622048844831526;0.0796215935799451;0.0990194956687550;0.0162062698069006;-0.000817296249144828;0.0678034769958710;0.1122…
524143092;spatial[-];0.0513186292096190;0.0383114453530800;0.0133811981657575;-0.0391834457491342;0.0200195248664165;0.0668654009756396;0.107096751271249;0.0314387911520096;-0.0595002207268539;-0.141981690267565;-0.119075902231219;-0.0727144663356207;-0.0448410381839147;-0.0681143599023368;-0.138362276931918;-0.140952449387458;-0.172626635142169;-0.160157755790868;-0.0961981561035515;-0.030111257…
206004113;spatial[-];0.109214236254606;0.0282467689841047;-0.0508653397859879;-0.00708088499241200;-0.0361017635781114;-0.00996992022638380;-0.0123756099422765;-0.0107353495724565;0.0426122357706514;0.0600398218519783;0.114947904108108;0.167562284535045;0.109668960596930;0.0414928095184950;-0.00528524318906499;0.0163612640634732;0.0490604274820613;0.0494598365450010;0.0702539517160258;0.101635860…
616446717;spatial[-];-0.0479649161318782;-0.0640958689838411;-0.0395425922350801;-0.00472156173520636;-0.0647223266995695;-0.146278384461405;-0.207217756155306;-0.228727353190626;-0.186213680951452;-0.132867570803540;-0.0511530049539524;-0.0226355360941846;0.0115850748028320;0.0861063057525826;0.126402492338425;0.110951272864527;0.0299254102738843;-0.000404821139112038;0.0419851427981304;-0.04089…
450135234;spatial[-];0.0580383092750434;0.0634831330961757;0.0726637457805367;0.0612964002916616;0.0419587885697530;-0.0282961018882911;-0.0469966313860880;-0.0381660119762334;-0.0396580651677423;-0.0456897697413510;-0.0335425414652224;-0.0731204224993804;-0.0469882809860750;-0.0102359058753134;-0.00208096705976833;-0.0793670964962720;-0.0872205095116045;-0.0500716968272648;-0.0479480554719137;-0…
896977580;spatial[-];0.103959601514056;-0.0243816858175227;-0.0277816830406023;0.00143294122940195;0.0224117767716569;-0.00814543373498817;0.00380432221473278;0.0859153268073348;0.0741096237516968;0.0438305926340458;-0.0157437339333229;-0.0217772771862935;-0.0224556115456238;-0.0478651312492568;-0.136609185483661;-0.155356863638503;-0.198459755325919;-0.131325306721979;-0.0687072568220347;0.01580…
538449653;spatial[-];0.0530113692289102;-0.00480317285123871;-0.0466461728354807;-0.0763205795743660;-0.120330667563416;-0.153409443699990;-0.0756620317074625;-0.0200199538084967;-0.0284132174398061;0.0208755879097087;0.0504478280286346;0.0535570850179736;0.0705844751335370;0.0696064903830049;0.123195534197025;0.174970489307953;0.0652880451194385;-0.0151684078310641;-0.0207063663714489;0.07800253…
259439482;spatial[-];0.00898908977231539;-0.0472184209983656;-0.104507126061614;-0.00912677232324937;0.00973986910129973;0.0361641396125604;-0.0379594437649566;-0.0827605819062788;-0.0457951551743095;-0.00167077883115760;0.0523757194500581;0.0244801705768275;-0.00763597576859910;-0.0591261184618046;-0.0261189199065166;-0.0256008277555865;0.0190151837164660;-0.0260962888301668;-0.0283173338786537;…
724996065;spatial[-];0.0179844567416984;0.000767408799381566;-0.0317690844319012;-0.0727195761463871;-0.0539394181496489;-0.00232310385966144;0.0584167564667686;0.0176711268112682;-0.00495098386022747;0.0400085318508472;0.0689144974028086;0.0795317593723841;0.0515669080196262;0.0305099410555205;-0.0618490549578985;-0.108076302558020;-0.139907583104154;-0.106353261665244;-0.0572194459458585;-0.054…
678879829;spatial[-];-0.00948114824388077;0.0248798780515409;0.0258549135912026;0.0132209562812907;0.0188334412594103;-0.0345137390447736;-0.0476360811629980;-0.00734327436067578;-0.0216786572289666;0.0315417462143799;-0.00392888791054109;-0.0130903765096595;0.0140046298682083;-0.0351346055604875;-0.0202827344669855;-0.0523380275323597;-0.0994534788596201;-0.121419128909195;-0.00857850848063410;0…
491416294;spatial[-];0.0555892447191301;0.0133663699157348;0.0299734127513800;0.0183945632299101;-0.00798336674970489;-0.0239883164302273;-0.0524689939516555;-0.0129351912796137;0.00107036065498554;-0.00156054437723106;0.00808668028821496;0.124239938118227;0.131396094815809;0.129386716275839;0.121098454421983;0.193573810163059;0.120120015891609;0.0464924377836644;0.0368688749713861;0.032310155359…
741831352;spatial[-];0.0298930836024717;0.00131141666510325;0.0534880305660314;0.0934079080279979;0.0868208278207643;-0.00176112319659330;-0.0686298439077849;-0.0535587082114788;-0.0314903246437967;-0.0300859859670505;-0.0568398404957517;-0.0713390329827342;-0.0881445184691189;-0.0439916384670442;-0.0126835900104707;0.0160670838993236;-0.00831646375367309;0.0613673483030525;0.0296161270360633;0.0…
206364958;spatial[-];0.0282590895777189;0.0475842229707454;0.0986119588272890;0.0956706508658554;0.00111485948672280;0.0362859608560140;0.0985174112024871;0.0199604356187360;0.0151683008237263;-0.0592801375691091;0.00165940939723920;-0.0799205963263344;-0.148406317714864;-0.143378400359123;-0.0756466768905487;-0.0221611223320026;0.00232096101520760;-0.0137178550696314;-0.0726791036856889;-0.15676…	76E+09;-0.0198174656715325;0.00607858800339560;-0.0299368860480363;0.0708969098254135;0.127664747878180;0.141367320685497;0.0295183211988435;0.0552649715972473;0.156547098843070;0.126586141470229;0.0168725490229956;0.00291184546570429;-0.0150170814941602;0.0240758917046646;-0.0985976525178212;-0.118586078685755;0.00739715475531736;0.00231717599320749;0.0109682654235191;-0.0518947260054188;0.02890…
218383756;spatial[-];-0.0568004115965415;-0.0126470270417409;0.00670764399022711;-0.0386475680231788;-0.00283139648998378;0.0126269634644267;-0.0486734533072187;-0.0827371102863182;-0.0862515626334446;-0.0924655179296311;-0.0971537385636371;-0.108388732326232;-0.0396199216540156;0.00521751861928562;-0.0595940613449904;-0.113516050833028;-0.0640389470370907;0.0481495165417222;0.108605846044548;0.1…
763907636;spatial[-];0.218892403699192;0.128427059612519;0.0439846851166712;-0.0433984186056296;0.00686294331155505;0.0837454854612861;0.0810367430685053;0.0520947192554134;0.0805472813847791;0.0796721028200233;-0.0270565745658612;0.0134787205211034;0.0496834271132006;0.0160313013842458;-0.0537596428553822;-0.0745767499324700;-0.0363451225202760;0.0458071291436892;0.0571047473135972;0.04956805597…
653701172;spatial[-];-0.0960277160647827;-0.0668117579379015;-0.0969290281563097;-0.102276586005679;-0.0727048857775984;-0.0507115209861337;0.0251437273094716;0.0171556399267510;-0.0303828568829665;0.00468205302357924;0.0761797137111911;0.0320474471374888;0.0151121888160780;0.0116616177809253;0.0181556338737353;0.0431291176384043;0.0518508710312081;0.0302561788432296;-0.00730667564776991;0.027735…
958354579;spatial[-];-0.0483969571001819;-0.0913626115442594;-0.0114135622814149;0.0620378349909116;0.0480153329606121;0.0387645213559941;0.0181412098244406;0.0524351582784890;0.0434014368598640;-0.0570769728787585;-0.125351549622768;-0.0745780289353798;0.0342489603385575;0.0694686865133879;0.0709013932061406;0.0652377505718988;0.0621516757250988;-0.0516065034417874;-0.0488387950154637;-0.0418179…
586824138;spatial[-];-0.0554591951479063;-0.00778838628231251;-0.00980179535049490;-0.0111201129448040;-0.0213806519880873;-0.0257045400774630;-0.0652474852288310;-0.0474650495362725;-0.0488674062031403;-0.0134661213611977;0.0380226098670074;0.0575633263396716;0.0513461764604421;-0.0174819239732339;0.0275564362584979;-0.0209034270684782;-0.0669414314441470;0.0146563808068727;0.0474306577311037;-0…
588529275;spatial[-];0.110428585872858;0.134084500979483;0.0583444796068514;-0.0183597172404467;0.0167252496128242;-0.0294528733299469;-0.0252791215027478;-0.0422113475767911;-0.0544372852561773;-0.0352330002829658;0.0161353977314599;0.0565329752202281;0.0132278873618289;-0.0596219344988926;-0.0811647795422760;-0.0521602955866204;-0.0504718362734816;-0.0311722130628523;-0.0345171986657221;-0.0330…
967106069;spatial[-];-0.0709172443176596;-0.0850371593626405;-0.0776209177653946;-0.0337864563837016;0.0165024684082755;0.0119796722557930;-0.0612912044078904;-0.00880597430752996;0.0151562244643988;0.0303869218257457;-0.0330178172995822;-0.0883343036039520;-0.113651809585387;-0.0975724011340575;-0.108337979960762;-0.113664708943607;-0.0585476972893782;-0.0180092968584554;-0.0144328173104870;0.01…
836593079;spatial[-];-0.0162080906293313;0.0771207637378554;0.196488003951172;0.119714859734793;0.0749681808282109;0.0643360294406771;0.0600663037195673;0.0192334231286206;0.0374649202276574;0.0953858489418163;0.115637489795848;0.0777866707067029;0.0887483129454464;0.113200679431876;0.0652452909133057;0.0347783078359786;0.00887214889559164;0.0658864913429912;0.103675148137099;0.129934627016677;0.…
594866155;spatial[-];-0.0300548614314640;-0.0151406677441304;-0.0142301961433709;-0.0116256806960476;0.0880260112654297;0.126487076190806;0.110545231970077;0.0629300893493698;0.0655642684465594;0.0517774945432917;-0.00584746185590738;-0.0528712749484014;-0.0915402764824138;-0.0414481410259467;-0.0398843465019827;0.0166746690708113;0.0717720874825666;0.0508858350235664;0.0475628103935557;0.0476160…
767215115;spatial[-];-0.0561442162643465;-0.120150664294522;-0.0702686782941115;-0.0325011317772853;-0.0585484060499237;-0.0327073715591615;-0.112933287170776;-0.106774711855206;-0.0573536644168867;-0.105812538352280;-0.0829361862558565;-0.0469522550204948;-0.0828369230352028;-0.0513573948424835;-0.0157346164434039;-0.0580399025718420;-0.0990404716727657;-0.0927695848190323;-0.0653022732006203;-0…
168443175;spatial[-];-0.0328660346234478;-0.0460995503103207;-0.0129457098707263;-0.0236663823845141;-0.0102379235293250;0.00158427416009174;0.00233568487862811;-0.0200724268275771;-0.0149494546788257;0.0299208515661553;0.0276106569355169;0.0458802321025861;0.0113836027724324;-0.0233345420298401;-0.0536524850681880;-0.0404100322549699;0.00457861299037934;0.0325820081979832;0.0858096104980462;0.13…
600223092;spatial[-];-0.0317129294415203;-0.00672156716252869;-0.00128298819141706;-0.0268583880431973;-0.0645107236594593;-0.00920657282035702;0.0309755862718724;-0.00653773854130475;-0.0202457381921350;-0.0460199772903348;0.00686150581682626;0.0237608312071894;0.0375185830900385;-0.00272755400817026;-0.0122359726080403;-0.0708881717052657;-0.0452614192325864;-0.0887649166209885;-0.0320480165122…
724033912;spatial[-];0.0855281715254940;0.116856885025568;0.0663188909871084;0.00584482095901368;-0.0291375365455367;-0.0451651510219227;0.0487011183103048;0.178532949795718;0.169340006316482;0.185116439784438;0.136348331427911;0.179922408648756;0.161192328540522;0.0802642030252651;0.100819901081072;0.149257943252396;0.0972778108301981;-0.0117840797570045;-0.0356937729823722;0.0396036642746663;0.…
913338219;spatial[-];0.0198413934343110;0.00749336313340648;0.0582069238562875;0.0575410402879453;0.00293063196728553;0.0173920196695241;-0.0334798072913318;-0.0862447681848613;-0.0256868840522104;-0.00265706660569367;0.000345563942499663;0.0378545241692033;0.0369351758888941;0.000383963891114633;0.0557104242025603;0.0725852254155306;0.0124128792686831;-0.0181923343890361;-0.0178795719564309;-0.0…
78614964;spatial[-];-0.0350004336039789;-0.0451388941216077;-0.0726750061219571;-0.0223549467229711;-0.0746945321700498;-0.0225909625919030;-0.00840777776078110;0.0283891187973872;-0.00289126811503550;-0.0224136533887960;0.0211970442130577;0.0287215095069770;0.0111205974933449;-0.00442238140568167;0.00232609850376082;-0.0112783912961422;-0.0407296517292523;-0.146719016512698;-0.138948879472558;-0…	93E+09;0.0521119650234945;0.0644196239316746;-0.0237795193136826;-0.0723983356509576;-0.0469582889062832;-0.0152722412886164;0.0241508060233492;-0.00293546698317067;-0.00451827577628865;0.0417824386426993;0.0313137586870508;-0.0146169653155589;-0.0684462667970554;0.00215680773313554;0.0816747068776443;0.0785923951229308;0.0518672747860593;0.0832129972491472;0.0619919209632140;0.0359195953982701;0…
457766886;spatial[-];-0.0790968589496948;-0.0444504790003054;-0.0275048862341055;0.0490140692918338;0.0355830347568778;0.0457588506263256;0.00472589070308581;-0.0107429499712344;0.0170930674443101;0.0568092233915938;0.0483431656161560;-0.00719350331173765;-0.0615847813012920;-0.103385672183421;-0.0383871302505028;-0.0306884326253712;-0.0256591133318027;-0.0285236923046977;-0.0370615453700649;-0.0…
996123177;spatial[-];-0.0571043357039020;0.0135986418182231;0.0390469442083194;0.0137504420188944;-0.0540230217694314;-0.158849268080261;-0.188657154381425;-0.157086782355761;-0.0676118075236358;0.0617651206251240;0.106613621135885;0.0820753471576590;0.0552083808755944;0.0212262822030100;0.0778105467300767;0.157214152043583;0.0609851107005856;-0.00316244995989683;0.0368276554448586;-0.01316343018…
962123552;spatial[-];-0.0409866807157158;-0.0115877462541632;0.0667235087093226;0.0718605014972503;0.0711979255165031;0.0789927275895565;-0.0115178336260481;0.0116773553693453;0.0632677019343948;0.0743137410941507;0.0673523913193750;0.0220322708947067;-0.0235277989614624;-0.0330600661499321;-0.0651943317221308;-0.0504223497850010;-0.0293774129711668;-0.00932330533985099;0.0215989088340026;0.04924…	23E+09;0.00645397963425482;-0.00196453021403281;0.000808433408725981;-0.0278892756626236;0.00978864206813453;-0.0105921868201272;-0.0418906608317684;0.00224388560093150;0.0203296004603952;0.0567975026435578;0.0281030558992855;-0.0374971010632164;-0.0176049270432544;-0.00327557466775577;0.00182557808139280;0.00692154407764820;0.0451539402431683;0.0106305534454100;0.0365320382694766;0.0453484450402…
217946417;spatial[-];0.0136296407276708;0.0668409406971487;0.0574181301317140;0.0169457799117366;0.0129447639440785;0.0692244605400550;0.110458671395469;0.0802452592816859;0.0352515518759853;0.0524380515090414;0.118112235370507;0.0707535596301859;0.0755636240565831;0.0470288516913816;0.0655053288622191;0.0503906190826050;0.0377305647819554;-0.0340750932077129;-0.0676601265098858;-0.04514205433603…
579481892;spatial[-];0.00397153635539856;-0.00783818527266705;0.0387666156087999;0.0527236757802496;0.0334753182636381;-0.0259416305603617;-0.0247685640240578;0.0198103307650286;0.000452669210119755;0.0602979564961511;0.0144164949243067;0.0108350321567384;0.0403679904825633;0.0572024408311418;0.0676893283995824;-0.00341190366151813;0.0387778890602553;0.0710889031209384;0.0316834424254792;0.029999…
461212829;spatial[-];-0.0993037845168516;-0.0759310817341195;-0.0644580667183697;-0.0891762219996846;-0.0856895078460901;-0.0197270280124600;0.0650364302363861;0.133462993993154;0.124989734402580;0.0768516638582998;0.0169162796932868;0.0536370581848031;0.0432280656585994;-0.00839369498181726;0.0113853262024412;-0.0137332759821796;-0.00124957079798180;0.0574240572774913;0.0504052324133739;0.019321…
317193172;spatial[-];0.0417958872354242;0.0166550629211605;0.0282910404100177;-0.0433841808455248;-0.0976388942460940;-0.0676046551714952;-0.0580195757612652;-0.0464596337834801;-0.0265381419317009;-0.0627759824873415;-0.0923525299771117;-0.0878097907345952;-0.104052586650214;-0.0635475660817248;-0.0496587617997615;-0.0206836363553682;-0.0650761349961846;-0.138389604813536;-0.114436591234210;-0.0…
641550065;spatial[-];-0.0979642827341445;-0.0461606430332734;-0.0240904532880704;-0.0669984723759994;-0.0968845438479765;-0.0535935449941798;-0.0422601112925818;-0.0379344961942059;-0.0340108355150097;0.0764807886908435;0.153199275218603;0.153826310755432;0.122379893932871;0.113334293673985;0.0607557719606176;0.0992996655654715;0.0503669453625619;-0.0872473648224423;-0.0509687529162506;0.00334799…
98027826;spatial[-];-0.0713030078465948;-0.0557316273078279;-0.00734268799311181;0.0118009106267039;-0.0121026721163283;-0.0922888201915426;-0.0914588454481966;-0.134803444943911;-0.0875499712621410;-0.0807219861249747;-0.0617176981987462;-0.0140561872532652;-0.0271445209010630;-0.00929993409913721;0.00445860473314283;0.0497227146556554;0.0487956223349291;0.00643662078628281;-0.0629028675153774;-…
267145152;spatial[-];0.0318152251373402;0.0301557354822687;0.0680590977945231;0.0828643378493023;0.125707341622131;0.105346481723602;0.0631286108914838;0.0192008909918902;-0.0272973339698129;-0.0283928679960069;-0.00902013063200992;0.0102332243170654;0.0439442505820740;0.0340813880568418;-0.0309342265342338;-0.0194179647522144;-0.0377464056711091;-0.0482878117032880;-0.0172474996935033;-8	16E+09;0.0293123702260597;0.0912987856316520;0.0829336772881194;0.0556528057922260;-0.0113037911606494;0.0115515922465591;0.0526020384343654;0.0319037079502419;-0.0482175084999237;-0.0698374419917530;-0.0762020494397718;-0.0579527897606364;-0.0573757241789123;-0.110580971731491;-0.0524693838011869;0.0874467456237074;0.144908199989938;0.0729435608946480;0.0804037530319342;0.0446293710277850;-0.017…
821467811;spatial[-];-0.0113866550365453;-0.0272502131197334;0.00564211328453411;0.0368964362063930;0.0876742691837734;0.0618241418702544;0.0325266940300575;0.0451340275491815;0.0634938452211738;0.0635213495662919;0.0402379556215803;0.0174886664506079;-0.0176031636935015;-0.0702853993382947;-0.0985421630011287;-0.0812904225110978;0.0198745471337977;0.0412538582311794;-0.00714492099755204;-0.01428…
911679213;spatial[-];-0.178804389966333;-0.130760340935198;-0.00558840791985127;0.0759829274599106;0.0706720014590352;0.0656210390805129;0.0668966837932251;0.0226426761048358;-0.00941699235320926;-0.0724892894469748;-0.105776183450644;-0.118447539345371;0.0164137152592820;0.114805659289153;0.0834564626393046;0.0598915360256883;0.0743704121219168;0.134187052962785;0.192355774379880;0.0695722947850…
70998941;spatial[-];0.0275748484183537;-0.0119957865498245;0.00923195034108711;0.0103465392532170;0.0362648886148940;0.00209932587098830;0.0158715047457531;0.114749708891093;0.119607381667795;0.0589755854456632;-0.0113259759824266;0.00651149593691361;0.137010766557700;0.0999302397297979;0.0592416939048710;0.0585150905704838;0.126250173493694;0.143374065674053;0.00316022399727007;-0.08764225219655…
592503441;spatial[-];0.0690176536216359;0.0490733211755497;0.0883060657554621;0.0823555663828759;0.0914582571561253;0.0768685499343149;0.0486504337902989;0.0253035156919252;0.000208561883150977;-0.0487231546001657;-0.102748072326467;-0.0489339230934728;0.0492281936069151;0.0839967939316889;0.00220053843456793;0.0295161124494460;0.0439555508144599;0.0770446518803334;0.0184095407293805;-0.009932204…
793025761;spatial[-];-0.0827359078960772;-0.0442064152910585;0.0233532196114407;0.0245983071375187;-0.0622657714104070;0.00416011963140722;0.0393883058159332;-0.00513869423601312;-0.0390752806468708;-0.0405588801885480;-0.0233592062579832;0.0347231885940988;0.0273986026694728;0.0241337048001788;0.00987946733769999;0.0780406181027997;0.0630840073606522;-0.0550179740644900;-0.0815776200619550;-0.14…
10798262;spatial[-];0.0200335203675507;0.0262024119861870;0.0228982723672949;0.000266723418088456;-0.0368040023121977;-0.0296594701899812;-0.0770099281934535;-0.106015122715550;-0.0698603097787806;-0.0446610711113034;0.0527283716906891;0.0432936273546532;0.0135390333583585;-0.0186543585167232;0.0503332989878654;0.111930291568506;0.127137603143207;0.148700463376716;0.121747283554342;0.039104037933…
250630617;spatial[-];-0.0142998751695159;-0.0157000684212244;-0.00914178711231990;0.0598282484769263;0.0978750397340615;0.0876369028667256;0.0448859347773642;-0.0652091714304476;-0.106552185263756;-0.110604650581947;-0.112427888410268;-0.130408737511778;-0.133378099954774;-0.0738477562690775;-0.0345703810977436;-0.0128874601993723;-0.0562795480735767;-0.0685795985653325;-0.0470926202854152;-0.027…
730932985;spatial[-];-0.0241832871593249;0.0495010241927099;0.00537708092644990;0.00614966381512657;0.0339558509533629;0.00415891643312705;-0.0250482147746186;-0.0545442877691637;-0.0386183018247160;-0.00739480443488923;-0.0162814529399505;-0.0278089224004921;-0.0563744122528432;-0.0620482626826759;-0.00890435806389077;0.0250126630174769;0.00469183426324277;-0.00647521456065347;0.0192730852204516…
472486607;spatial[-];0.0372406427695752;-0.0647004038545672;-0.0946169041385206;-0.0356542816579204;-0.0310352571910487;-0.0540668350236482;-0.0640993114088499;-0.0684331688030782;0.0210567006702968;0.0424485802697080;0.0385806940576642;0.0540465460853083;0.0207426734840375;0.00611055080606359;-0.00382473885016775;-0.0118099783358723;-0.0180609475624440;-0.0433281190940163;-0.0876848247317408;-0.…
115546453;spatial[-];-0.0518900241769232;0.0134108794422442;0.0294050635248056;-0.0322957986705387;-0.0448778374782907;-0.0640181571559222;-0.0738124393672409;-0.0443256028172565;-0.0449032798542028;-0.0470060041169658;0.00366874640986879;0.0793783997333888;0.100582107149797;0.0864064137797308;0.00465017646355055;0.00659231578399148;-0.0433597914112735;0.0142370984523999;0.0637426209987489;0.0794…
796880468;spatial[-];0.105520563852641;0.124633577960757;0.0567447425418656;-2	06E+09;-0.0335734725534134;0.0315191802129620;0.0497422256605822;0.0494002140854768;0.0395560107128377;0.111511008262953;0.109028722834852;0.0414201816701681;0.0492330831308331;0.101070981592320;0.0782832077975916;0.0227638395744290;-0.0639203102848550;-0.0495464509179503;0.00757613523201283;-0.00476446670346314;-0.00418323143719551;0.0577844898395020;0.0485133263180884;0.00156753700264037;-0.033…
419988092;spatial[-];-0.0215292514129425;0.0209313250834456;0.00782507305520230;-0.0166209632379956;0.0139263866833670;-0.00583644349787780;-0.000113689906898676;0.0169968790345240;0.0556102545923407;0.0371545244048264;-0.0239971209982233;-0.0217438306710799;-0.000999404947756827;-0.0295114127548236;0.00821093745609467;-0.0201421898961850;-0.0962920268947002;-0.104917217017904;-0.0517382056226474…
773749344;spatial[-];-0.0536518349930539;-0.113247763454087;-0.0355936508020683;-0.0218421612994894;-0.0131551422327343;0.0277294153472299;0.0617675977646048;0.00952340821150576;0.0329604271260315;0.0186670237218817;-0.0143434466475174;0.0538298054382531;0.0425967723733726;0.0324555609079859;0.0812224033449076;0.0362019924034504;0.0307567381400502;0.0535564985982860;0.0477908370619355;0.039712148…	27E+09;0.00568904487223578;0.0246573935325290;0.0123928782378391;0.0501087532250334;-0.00862760239931259;-0.0476649077526457;-0.110518592372871;-0.0671539655001823;-0.0652836459783513;-0.00766319428838521;-0.0758152368421834;-0.0696843152039257;-0.0712486077834998;-0.0470320965564339;-0.0842307485654408;-0.0741151367680393;-0.0586201897549934;-0.0390237598436126
837755981;spatial[-];0.123718292921467;0.0495365076734853;0.00319375021776331;0.00186020437655018;0.0558049604656700;0.0343860378033101;0.0449192977761228;0.00643210006505865;-0.0585213453094929;-0.00922245572980266;0.00161514318251382;-0.0276047031979548;-0.0482494159501826;0.0345785861966979;0.0827601407589114;0.0184926183098654;-0.0308468743705296;-0.0297941768473738;-0.0490561362169912;0.0355…
632865117;spatial[-];0.0272416346067489;0.00339974171198632;-0.0164093328713055;-0.0126025285993742;-0.0417904573750110;0.0124212304886463;0.0474986245470514;0.0466981954322136;-0.00512059061445964;-0.0714614162304513;-0.0591269336756283;0.0631058976203388;0.0730113681872261;-0.00538271636796560;0.0103237606528286;0.0676456813059597;0.0464900888865446;-0.00870158986580118;0.0186320653791915;0.040…
434943421;spatial[-];0.0174850425492560;0.0293663629416492;-0.0342079407632196;0.0384675969755888;0.0630638874466855;0.000887439473745238;-0.0608621105145831;-0.00744895495968259;0.0374712785383134;0.199274138148460;0.283765100794227;0.107128749065404;0.0351604247013898;0.0256422683249180;0.0158020300293652;0.0881280480902145;0.0842182193914614;0.0193138097829871;0.0103274690936944;-0.01436545561…
939317569;spatial[-];-0.143737984230012;-0.0883281202100933;-0.0820144133493078;-0.0554101025333489;-0.0239485987600893;-0.0637660639950189;-0.0803070012757532;-0.137339193398917;-0.140827903599455;-0.110488036682856;-0.0379233392366323;0.0241739377998852;0.0405144811976600;0.00865666744847807;0.0544215689896955;-0.0291958413186957;-0.0260124688172985;-0.0233762713078964;0.0271656067542821;0.0267…
413597585;spatial[-];-0.0247063647471528;0.0104423775467837;0.0608421300193954;-0.00954267423167760;-0.0408448035520925;-0.0289355717848863;-0.145659477171591;-0.107680207637090;0.00846553131441494;0.0249024803563824;0.0851704674358083;0.0749046806530373;0.0614237292064075;0.0309563498045551;-0.0504053764384181;-0.0897555647952707;-0.00609140421465526;-0.00946083686259520;-0.142257173149763;-0.15…
673342667;spatial[-];-0.0106001307896462;-0.0357150821730337;-0.0283889599982364;-0.0285238683077497;-0.00843089733576776;-0.00172797254303350;-0.0225711261945084;-0.109170391610628;-0.0996634540187567;-0.00646356762825167;0.0679569871970176;0.0838659285488408;0.0702621656599637;0.0929365336037629;0.115081786939625;0.108500332698834;0.101084359347239;0.134308278108238;0.0814290819395908;0.0045486…
919491471;spatial[-];-0.0758827989699903;-0.00476023347677037;0.0715518534252590;0.00233943298975346;0.00875974582866946;0.0386066524350408;0.0937740931476795;0.0858675583365034;0.0462952906336877;-0.0677648615169402;-0.0756073848790117;-0.0809497348113731;-0.120392635385244;-0.0502832919871355;-0.00532779449545821;-0.0744026939612879;-0.0808964588867639;-0.0180706590392313;0.0521909992263417;0.0…
114802424;spatial[-];0.0237548984991882;-0.0121551734004807;-0.0162875968943503;-0.0416041305460918;-0.0614468118217969;-0.0871671638873370;-0.0180253591118880;0.0263000809814694;-0.0299279189692948;0.00161709372952537;0.00729335739858554;0.0550658710017229;0.00239721256466858;-0.00460013188595759;-0.0660981972763873;-0.0413513617648890;-0.0122259399266602;-0.00708043300147535;-0.0328724054905700…
876396572;spatial[-];0.115443782918682;0.0566377864786227;-0.00419895715788095;-0.0218151697512656;-0.0260706805271691;-0.0774960220026334;-0.0614187135375640;-0.00123625468962814;0.0641754629776997;0.0859270263473219;0.0624193557035921;0.0721966471134021;0.0929388124244400;0.0421384166735282;-0.0465981974757007;-0.0433024811546740;0.00458075949781941;0.0855126582900912;0.106463822482289;-0.02663…
668406671;spatial[-];-0.0219428836792975;0.0100425313071934;0.0908906353787684;0.0612006103746425;-0.0136479532249128;-0.0379917946608172;-0.0493081500814683;-0.0125097100808949;-0.00392585876680616;-0.0380724489983182;0.0251249435596683;0.0850890099416344;-0.0138611976020310;-0.0978976412805489;-0.0635946591810558;-0.0713157143762830;-0.0823385340435860;-0.0175119288628772;-0.00315006371721937;-…
12957371;spatial[-];-0.0517671021377068;-0.0498625553456703;-0.0238576121571064;-0.0121092310535891;0.0286776199424889;0.0209689256963406;0.000702832295524265;0.0605322759007793;0.0270268931410095;0.0247787158808170;0.0353536473271567;-0.00795066814606978;0.0111502143311093;0.00207138228573491;-0.0494024291038006;0.0163957810909389;0.0247037417815310;-0.0482772412611340;-0.0174994191305703;-0.025…
563718527;spatial[-];0.0313963105141002;-0.0181340945926670;-0.00702980105697137;0.0147167216270351;0.0336343358712044;-0.0202823855183028;0.0893942410922724;0.0280933601551470;-0.0670346626872382;-0.0189447207282180;-0.00667686302655885;0.00764675072222703;0.0181179815828714;0.0225064043009196;-0.000302635960376517;0.000450495648246032;0.0429963584394288;0.0290922974605654;-0.0282725104237710;-0…
797296650;spatial[-];-0.0480918055130780;-0.0872503040604663;-0.0660807174604417;-0.0554170457301816;-0.0451881589840491;-0.0421073620909843;-0.0347981020378737;-0.0551733454786847;-0.0607317347153914;-0.0892125248137231;-0.0620912674130524;-0.0452729217426981;-0.0174049963244226;-0.0616072782926986;-0.0271491015320631;-0.0287207394382675;-0.0377942209169927;0.0328674696025794;0.0629995124281851;…
21399495;spatial[-];-0.0960176837924386;-0.0688998645787753;0.0264559101309833;0.0882663643881263;0.0828371555429766;0.0411073660253250;0.0653022891358304;0.0374337877931426;0.0291971202458183;0.00958083771804435;-0.00197095168359602;-0.0619672781241199;-0.0960783763926766;-0.0776102772733271;-0.103472026494727;-0.0546015973120510;0.0124506832014385;0.0510416602453090;0.0722972314764545;0.0450197…
836211416;spatial[-];-0.115166726245779;-0.144895802517118;-0.0541589386720701;0.00199312959468147;0.0128687020191360;-0.00732536884666382;-0.0382100616836613;-0.0450787471399052;-0.0193793766328067;0.0131265835697883;0.0134221151646533;0.00542855449170576;-0.0109512561898714;-0.0180524322897330;-0.0192350740210691;-0.0635696772814258;-0.0722332526009828;-0.0399407464273175;-0.0647464900847486;-0…
106269382;spatial[-];0.0708996748505157;0.0342204931691450;0.0212537353461048;0.0393282675119540;0.0548073674193916;0.0139556675673380;-0.0150512496400365;-0.0874532323875959;-0.146447615134918;-0.0489131831671167;-0.00960180881343820;0.0363835200097449;0.0517030619069433;0.0952883078529214;0.0255449882110012;-0.00739566024712054;0.0386612519854224;-0.0173410517773815;-0.0704317807925522;-0.04755…
688702622;spatial[-];-0.222343718534982;-0.215610146076352;-0.0895155855922410;-0.0345961019479483;-0.0266951953308687;-0.0658738342914259;0.00467564073882278;0.119832153461787;0.0934703671385308;-0.0277232737341695;0.0371883990339146;0.0147221262578062;-0.00760449586139254;0.0417077218790253;0.0319983749679979;0.0579553139847346;0.0723787836155021;0.0358392277816572;0.0643883372669310;0.10290088…	51E+09;0.0218732594739621;0.0275569119650359;-0.00912615758449488;-0.0563940370780726;-0.0990216884752131;-0.0490605943080912;-0.114283886169056;-0.0232018624202339;0.0745771745643718;0.0555145101379549;0.0100011814799513;-0.000960300212759297;0.0108526507390017;-0.000555920667588028;-0.0198005170209118;0.0108709543182899;0.120540437305780;0.125519855401540;0.111968025333783;0.0337926991076730;0.…
451987292;spatial[-];-0.0426228827275028;-0.0429215642758791;-0.0509044890677567;-0.0321235470673832;-0.0137547191287076;0.0197410031514640;0.0263549520494086;0.0159191727331685;0.00136573422246244;0.0142897277524362;0.0460247971515486;0.0465824036681016;0.0142950228132346;0.0249453870665172;0.0374347384833176;0.0210712657613904;-0.00644102422907167;-0.0333700102059736;-0.0640421675800869;-0.0799…
523284788;spatial[-];0.00183205282891775;-0.0373245375081276;-0.0392882423268276;-0.00611434512879159;-0.0489147394358163;-0.0345843106774243;-0.0491914809446378;-0.0282571859436633;0.0648827913261174;0.0865178384094096;0.0964451600181889;0.0863379608375795;0.0944281056602908;0.0951532825045968;0.0921237120465234;0.0485700386286807;0.0408143973490029;0.0535637783803639;0.121059659200890;0.1124127…
114210567;spatial[-];0.00438627756778066;0.0285035638246831;-0.0511214533685893;-0.0685940101609556;-0.0487330891599753;-0.0822468815924523;-0.130950766837414;-0.138375855333513;-0.0253971523444411;0.00163435518076572;-0.0661858872526998;-0.153241563163112;-0.202469786665587;-0.177962605972835;-0.0972517651934721;-0.0656323241786660;-0.0461125623182945;0.0464337707598062;0.0566912964904742;-0.001…
577734954;spatial[-];0.125021502673077;0.0749398157817340;-0.00996896510397228;-0.00959157604245075;-0.0538561427807691;-0.0812982943566013;-0.0406749065912348;0.00504798985465192;0.110542683073130;0.110948795151020;0.0154484627078180;-0.0599883577223237;-0.118909963110837;-0.145750013726928;-0.0773632758532607;-0.0746587513862787;-0.0114238406559659;-0.0249600441506843;-0.0445614394513600;-0.122…	89E+09;-0.0300299368280856;-0.0477499308002116;0.00783494239278700;0.0340351233031798;0.146396475877237;0.172964281658940;0.167572774454818;0.140727816337717;0.0993625815435475;0.0941476479260308;0.0824316337058563;0.110191795129510;0.158140218727475;0.164570188483061;0.123492340451536;0.0282513743744643;-0.0438099328713188;-0.118581030731491;-0.106538995419991;-0.0147674385556968;-0.023712513984…
391290306;spatial[-];0.00733654476914963;0.0253253736000913;0.0254207485240769;0.0533625186038103;0.0481505847069060;0.0431583897344194;0.0790810643260895;0.0275809242091021;-0.0285107759842962;-0.0470030267810956;-0.0520564675651605;-0.127845597042985;-0.141789481532058;-0.0598539908983781;0.0189879928587197;0.0158805930065134;0.0934733249746246;0.0924807521961842;0.0893407104622342;0.0773601454…
552380412;spatial[-];0.147323655285998;0.194820582075674;0.119674237820430;0.0289300078862813;0.0862894419296013;0.115338697557901;0.0661155245520609;-0.0119100168113442;-0.0346886751589801;0.0290742770056770;-0.00155708502927379;0.0182609645148744;0.0553887540610434;0.100363264034944;0.0494273015773510;-0.0183070019722583;-0.109087235294664;-0.0977960747545550;-0.0499235540965836;0.0090047678452…
312850327;spatial[-];-0.0715213868295345;-0.0779615289675116;-0.0268061900576509;-0.0853758379239363;-0.0286408192636486;-0.00268781346820585;-0.0351549586203980;-0.0690399124216982;-0.0652800162934020;-0.0891583094043094;-0.0834525924330643;-0.0187012177493643;-0.0491352666820667;-0.0181224366463535;-0.00636753602649477;-0.00995050789709077;0.0244352892353990;0.0769215133099685;0.028442898434969…
568835142;spatial[-];-0.00848140813164390;-0.0320357570741171;-0.0717559956428326;-0.0619011695041525;-0.0444259623030626;-0.0136645299791768;0.00572713425455687;0.0216278462045017;0.0909918818152497;0.163882784970814;0.107360267413893;-0.0261178363434229;-0.0146807326878291;-0.0527315881516111;-0.0145918920061587;0.0295983683027539;-0.00286121713112541;-0.103420933702518;-0.0511426873314114;0.01…
981868109;spatial[-];-0.125578849127179;-0.0603960652270897;-0.0155545706290927;0.0362095655590128;0.100834659293302;0.00494354742391655;-0.0804891176101037;-0.0634851611291318;-0.0753965019803744;-0.0507958735025659;0.000899410524100072;0.0115786123254945;0.0164994410870738;-0.0128158784880389;0.0182495314646624;-0.00304931676856753;0.00171378289597914;0.00161824359700674;-0.0921620525076483;-0.…
799142404;spatial[-];0.00749210390097797;-0.00944586099328983;-0.0552410261659491;-0.0802779321432199;-0.0532584178744078;-0.0351552455641569;-0.0618105821683594;-0.126424107395421;-0.122034347077834;-0.0444968674892677;0.0316013712692886;-0.0189195000701529;-0.0422373401155699;-0.0514033216142315;0.0986852582159055;0.176160397865291;0.163855339114077;0.0947207234250461;0.0588340865309603;0.12408…
205976686;spatial[-];0.0496656135944889;0.00617446832783638;0.0624700723670093;0.0560049631400113;0.0104348294369494;-0.000663349217220222;0.0299669962601457;0.0334864502858171;0.0450971804889060;0.0395245781148936;0.0841526894948672;0.106492898832494;0.0371043052424448;0.0257680614231951;-0.0317003066269619;-0.0572573067476845;-0.0812808543165051;0.0829824629058159;0.0951134712491017;0.059576886…
417840776;spatial[-];-0.147492067118965;-0.137586735946525;-0.103136480507178;-0.0980680410576858;-0.0399877591659119;0.0106172891834348;0.113421217912702;0.163333184527770;0.127760909940157;0.0533736585099037;-0.0126901308023423;-0.0442249177281605;-0.111069256469887;-0.0863703737453870;-0.0232656418996161;0.0797724567512374;0.0641223475059951;-8	83E+09;0.0179237355026043;0.00757361196319572;0.00241013243082559;0.00898307705999892;-0.0303462851990493;0.0673161955221922;0.127294303539328;0.0618925791270540;0.0528948228144923;0.00707899641703914;-0.0172382358434455;-0.0128274059215747;-0.0107247361423030;-0.0923884818893077;-0.0401124477525936;-0.0354294495453565;-0.0711795046311261;-0.0664268193209143;0.00794353618719201;0.0391589579851345…
727110363;spatial[-];0.0248379549815515;0.0215289682466349;0.0253016973951177;0.0545708239036285;0.00305939965979037;0.0685803989019110;0.117813218672884;0.0377751440095501;-0.0366184690780764;0.0220667765326227;-0.0221542081915091;-0.0218504428540404;0.0197406775903095;0.0330816399559510;0.00347329715031123;0.00210366791528417;0.0158724615391030;0.0865472115066268;0.0223742827374784;-0.056944115…
367662486;spatial[-];0.122672518486267;0.0792897734929455;0.0649254731859097;0.0367445203771823;-0.0346067462796909;-0.0645534026947498;-0.0613374340670034;-0.0498751378661176;-0.00610965742845207;0.000862301969608482;0.0285897850669483;0.0673545087548012;0.0682914461616592;-0.0266149554481444;-0.0751898556496398;-0.104830358227709;-0.183582961941656;-0.151172014929082;-0.0320066085456804;-0.0283…
732994202;spatial[-];-0.117824575713636;-0.143523530909950;-0.0354956084228967;0.0245124998462037;0.0492459012890589;-0.0246827067178571;-0.0759618694540960;0.00102799761096560;-0.0125385639475792;0.0357357938565854;-0.00663565339387557;-0.0225916908878956;-0.0611828069335426;0.0102948993992335;-0.0468902956158741;-0.105475692939610;-0.110472040223180;-0.0715221155448516;-0.108448731566881;-0.080…
667555173;spatial[-];0.0297840917688543;0.0178996337298874;-0.0530630232613204;-0.0134618436447057;-0.00198822683371065;0.00527718315938202;0.0641715991440894;0.155206339330299;0.188561677182849;0.152774492857424;0.140509511267390;0.0454103505601524;0.0252980148880160;0.0545612935445792;0.0733989119449175;0.00352891430983014;-0.0719283459577690;-0.0838380070807694;0.00449320528528634;0.0763368913…	05E+09;0.0133502218527641;-0.0321360046294607;-0.0157036738677805;0.00207035857665004;0.0585119576407938;0.116027857486492;0.0484405624187998;0.0169299468638719;-0.00246652436220570;0.0122896113878701;0.0112175022666901;-0.0373731410671762;-0.0497559029484791;-0.0275328889341069;0.0309297777675669;0.0661513033547274;0.0384500073318202;-0.0594567810991628;-0.0229561727233684;0.0347240814486993;0.0…
877221709;spatial[-];0.0505152643787332;0.0226700179114517;0.0581654838521628;0.0779449966642483;0.0539794681248043;0.0439317048458307;0.0526793583117221;0.0441698767513221;-0.00140377441316891;0.0275668596782248;0.00319853316530639;0.000718262189677636;-0.0174729532035337;-0.0522902141686062;-0.0629486119920071;-0.0575456426897153;-0.0934866949121477;-0.0917868577580390;-0.0369352266084165;0.032…
430367599;spatial[-];-0.0291598653895513;-0.0581351421845051;-0.0267494380157995;0.100422651180674;0.225359981239758;0.215977393865604;0.163248174491430;0.133298161659036;0.134181484320410;0.111577684519295;-0.00369665874190468;-0.0156042073141211;-0.0401417409741808;0.00988929988616505;-0.0876506687787805;-0.0930245313232410;-0.0944598283281041;-0.136695600796569;-0.132342390469573;-0.0277911488…	32E+09;0.0310869161448913;0.0556236637477336;0.0242291026330737;-0.0259150854351120;-0.00454506938692478;0.0150223741205957;-0.00310498720637620;0.0222682038476151;0.0564626354217375;0.126209449881611;0.110676215002460;0.0486972501952540;0.0179769591324804;-0.0285880412560916;0.0514571721119349;0.0406087826014089;0.0500684145189913;0.0954613629144144;0.113163357235366;0.0646110651819531;0.0157490…
80917293;spatial[-];0.00292087835055430;0.0253004757088006;-0.0432513408542830;-0.0757028434651736;-0.0258114664326511;-0.0166750306258845;-0.0273529004573562;-0.0498239394091356;-0.145408839788103;-0.0939605003377413;0.000198635972107335;0.0397758316625124;0.0515343334591497;0.117495426492173;0.0829739644628474;0.00515192744376075;0.0126227364734273;0.0502078877407329;0.0680063329442084;-0.00528…
349575704;spatial[-];-0.0357923642954618;-0.0837931727920210;-0.0318925886904331;0.0228030481019269;0.0801247293996820;0.124534959083302;-0.00632538246839703;-0.0159399635978092;0.0274876736757561;0.0617605255886984;0.0202105600466023;0.0177896783513078;0.0304001644639802;-0.0281155742371816;-0.0834536895447997;0.0147326244457987;-0.0433085848614344;-0.0223798263518361;-0.0629970937825530;-0.0009…
616707107;spatial[-];0.0135569019387831;0.0822277527677563;0.107281060478846;0.0983867464742535;0.0701952426208783;0.0441312203037351;-0.0229943251220078;-0.0580403030992546;0.0278717993609191;0.0373204997518402;0.0258492494330428;-0.0310536759591115;-0.0747255003626998;-0.0136562881516129;0.00783713801443029;0.0570243717750242;0.00568308109816015;-0.00593931192610416;0.000410209436464561;-0.0075…
702010820;spatial[-];0.0595387917036776;0.0791514790377208;0.106919974773614;0.0747767564011432;0.0198952015716250;0.0121257907920018;0.0243002114828771;0.0373400724284795;-0.00695160929932961;-0.0672665859805749;-0.0775175672258227;0.0311299241219782;0.0854905585133071;0.116476215280543;0.0422458910229364;-0.0153959663455418;0.0425338634928874;-0.0161253291906306;-0.0782785328119482;-0.071494249…
922256761;spatial[-];0.0444758472654290;0.0210452110450928;0.00289593233216287;-0.00847045783465503;-0.0276250534137665;-0.000787591338588640;0.0713044833178071;0.0639648254624173;0.00602986151364018;-0.0167754602423032;0.0260349161717896;0.0683203324606414;0.0487160514617953;0.0219405882817065;0.0133258136531598;-0.0294602888728689;-0.0657018968191442;-0.0458121434402473;-0.0140817984403566;-0.0…
597502785;spatial[-];-0.0190918773378322;-0.0128678294506740;-0.177258021743228;-0.149222693205505;-0.0619975596366252;0.000771473791627182;0.0974143686866669;0.0456503635854437;0.0167876376986827;-0.0209985753429703;-0.0175127566879907;-0.0863492415419665;-0.0814383962783340;-0.0948978905647019;-0.0333991007565588;-0.0392064508445469;-0.0279087542024648;-0.0737474138984223;-0.0244003587596053;-0…
710303031;spatial[-];-0.0909292174727548;-0.0254302933498285;0.0191238954162681;0.0487805420059712;0.0381523321207872;0.0625102925934672;0.0562601537509066;-0.0343941454935312;-0.0664646596321665;-0.0190180301433186;-0.0229381590909977;-0.0176356841919888;-0.00685776435140934;0.0178142073886271;0.0803927672648074;0.134308154761288;0.103117585956244;0.0674654566842261;0.0470138907010518;0.03532734…
318071309;spatial[-];0.0328192098944722;-0.0590555914175486;-0.0913131331638633;0.00450667324868589;0.000520585086052655;-0.0349174660215304;0.00677170599547852;-0.0106552963510289;0.0432696619360748;-0.0162908833907888;-0.0506137852763854;-0.0305512660581083;0.0246462947290156;0.0342414979871328;0.0331369750978903;0.0201072068545083;-0.0185036874649099;-0.0507802466596723;0.00718663620504498;-0.…
568676907;spatial[-];-0.0386683270096872;-0.0368519782031390;0.0125486858019200;-0.0100172858643269;-0.0269814585360642;-0.0522484632002679;-0.0432970466458840;-0.00856403777479497;0.0314785003873517;0.0218909987616109;0.0257210534191576;0.00545217605062420;0.0126980617722451;0.0737096097352287;0.0295309366241743;-0.0130509521752350;0.0119194627483954;0.0299526778186135;0.00674588294228007;0.0220…
276617319;spatial[-];-0.0281032744647064;-0.0114332142079244;0.00516301992097765;-0.0292047086380389;-0.0253764211548715;-0.0534321949146329;-0.149917872212236;-0.117051282079625;-0.0511727122550889;-0.108436002696218;-0.105160643240827;-0.0860539206595073;-0.0479361482061598;0.0602450550584522;0.0629401809626334;-0.0254922423297713;-0.0651070128589364;-0.0828269867249817;0.0341452372858087;0.058…
86711449;spatial[-];0.0479207636393451;0.0168574942699449;-0.0562916823173172;-0.0609663135930168;-0.0106317830896200;-0.0823782051330139;-0.0550253747982841;-0.0410298234941396;-0.0270555165369116;-0.0299858042093544;-0.0491313436911137;-0.0110968731943708;0.0531620157920667;0.0782476378588738;0.0959341938321053;0.0619931281503309;0.0371549238027843;0.0242462469790499;0.0535747876037348;0.039510…
117211738;spatial[-];-0.0650069724657796;-0.0351056766110223;0.00138582804280266;-0.0222180926014217;-0.0266497196660259;-0.0517980208523139;-0.0692270860197760;-0.0824584281155669;-0.0740729675173666;-0.0790947523893864;-0.0314454044399886;-0.0172216414995931;-0.0439147058788894;-0.0372155728408303;-0.0499820130897444;0.0153305615401441;-0.00760543755788240;-0.0188168227928402;-0.051611697494841…
829200467;spatial[-];-0.0239944603291042;-0.0607153668983066;-0.0305677493791361;-0.0109816016950859;0.0162079810699335;0.0348381693791316;0.00237955951818685;0.0502464737385785;0.0356826422607496;0.0330251428758037;0.0100623200207677;-0.00283127264716236;-0.000535611373933451;-0.0429566978338379;0.00577848107932360;0.0697269471094388;0.0991069695703860;0.0407074699457798;0.0145059222357308;0.030…	07E+09;-0.0149680997381621;-0.0109960702877080;0.0381991700835982;0.0751331780265821;0.0926363216587857;0.0534069877542504;-0.00980728107665693;-0.0519658624839953;-0.0356822854366384;0.0194874881114871;0.0319339268310780;0.0273576815140536;-0.0351230603784562;-0.0809171496346837;-0.0685622464747413;0.0239562245344004;0.0368567317043506;-0.0438043308385873;0.0422577547180722;0.0840089008660510;0.…
520522858;spatial[-];-0.00355060859294509;-0.0216922228522929;-0.0189938888128966;-0.0672044453491118;-0.0330292881501234;0.0601328670753340;0.0785969946410031;-0.0183576760227221;-0.0583321408277527;-0.108272474337099;-0.0438252431651262;-0.00100382236641824;0.000189145457589846;-0.0488283231954790;-0.0204661748870146;0.0221745513548855;-0.0765032304725324;-0.0164704812117933;-0.0563636894894551…	39E+09;0.0162474078009679;-0.0231554615111391;-0.00371863622933961;0.0491505319646594;0.0898378489688626;0.0396265007936771;-0.0616312662995719;-0.0716316633058372;9	62E+09;-0.0529283941049056;-0.0846235426744185;-0.0733788455369391;-0.0450327302637309
554603878;spatial[-];0.0753138139864601;0.0826057532033460;0.0954748433218064;0.0683079572410311;-0.00184417471028439;-0.0556504045719797;-0.0740651471329135;-0.0569887623652824;-0.0380385222794109;0.0274369439511614;0.0636152379919223;0.0269060431750184;0.0144451695988866;0.0402598543720654;0.0130236691051848;-0.0212409555841986;0.0221061331109456;0.0216131549669554;0.00898435084460722;-0.035308…	01E+09;-0.0160999587218056;0.0430413361168777;0.0577838194973854;0.0509896121245158;0.0505300423946282;0.0904813424757354;0.109707170624670;0.0831386622337140;-0.0120439478480453;-0.0619778962374514;-0.0888510979904287;-0.0741721028945326;0.0100591343571747;-0.0160501986930480;-0.0381575001339897;0.0335455508299634;0.0516582857012718;0.0365961627027486;0.0163616467383880;0.0232135243157625;-0.058…
305797430;spatial[-];-0.00609745579809967;0.0447062177858925;0.0586051382387360;0.00850244841321752;-0.0574227324461632;0.0167537904564436;0.00635857696420920;0.0216991721530533;0.00562395168637132;-0.0378046536891521;-0.0920897808985514;-0.0638568327886706;-0.0205209598980421;-0.0514694468572342;-0.0862326485853677;-0.0467602638270380;-0.0121469068248773;-0.0339477518191838;0.0316592901722101;0.…
961854723;spatial[-];-0.102264099708989;-0.0566844204535580;0.00173945184887218;-0.00886460999921855;-0.0368047284579188;-0.0276777390732400;-0.0199530598103968;-0.00543345029779541;-0.0300553615266090;-0.0492724154558142;0.00897395112709065;0.0143574336906893;-0.0281420293194471;-0.0329505218421184;-0.0190845432271935;-0.0445877457077143;-0.0428620081742997;-0.0603649170413787;-0.053313911251144…
445569089;spatial[-];0.0647935688319356;0.0901412344424931;0.0989091606951393;0.0683937508953922;0.00523779412576617;-0.0226001732804803;-0.0106659700421344;-0.0385812232157246;-0.0432604698218669;-0.0107947055232111;-0.0156418199982306;-0.0201645757838609;-0.00284905796783358;-0.0103025831794516;-0.0159841424697523;-0.00233601208695613;-0.0515043727471395;-0.0841501851775109;-0.0783164023857939;…
702124277;spatial[-];-0.0202659615013914;0.0234995251493655;0.0963053780510446;0.138326630912358;0.0613552050456772;0.0549758805035007;0.179972292191558;0.168942270309476;0.142947914932882;0.116645259533034;0.112485082624232;0.0883126534477416;0.0801110712635954;-0.00511502285053644;-0.0297412496056873;0.0333404474324001;0.0802315314939281;0.0600914354155937;-0.0498540804036626;-0.115392585665095…
460183865;spatial[-];0.0296840961992347;0.0855364951239942;0.122971075986236;0.113358711756968;0.0502513535313750;0.0478425205978776;0.0444073873804356;-0.0256922751403829;-0.0195881060600059;-0.0238243927816844;-0.0118732130175063;-0.119807494475824;-0.184370052503120;-0.150221053786008;-0.112337255733404;-0.0435751209740300;-0.0442308063616560;-0.0976144114821036;-0.0701542762624403;-0.04163882…
362640289;spatial[-];-0.0859331008709564;0.0154153637742359;-0.0709725911525130;-0.0593683519271968;-0.0303525189043988;-0.0187787055670148;-0.0774896637506727;-0.0467631070446380;-0.0253492540019846;0.130943455127125;0.122018937916208;0.0234407315839630;-0.00552697143564830;0.00125104689320130;0.00332847485858951;-0.0608588218076475;-0.0149587479627058;0.0167784640215979;0.0627794593605737;0.061…
27445561;spatial[-];0.0517731435775248;0.115511315758223;0.0819072646716132;0.00845951399951166;-0.0180084056663576;-0.0171313584702109;-0.0146628917228414;0.00888629299343786;-0.0274027703449906;-0.0472082284792344;-0.0501941308346007;-0.138940633342842;-0.0894248999533778;-0.0236003318720044;-0.0196939632606874;0.0313595922811182;0.000774757927001546;-0.0146672163713070;-0.0942292491154054;-0.1…
886575286;spatial[-];-0.00852489111808190;-0.00570011075570707;0.0766383649286591;0.131407968377664;0.174612284660003;0.165070899349920;0.169399164027127;0.134715573278301;0.125969219848681;0.0550218973813394;0.000347887806344560;0.0198880955792840;-0.116324712792367;-0.112892613607775;-0.0942291272294431;-0.0341269439568693;-0.0308599721308410;-0.0945757023512885;-0.0188044596454251;-0.027000841…
599342113;spatial[-];-0.0273282187970943;0.0383793442515618;0.0464085761178925;-0.0433676207063243;0.0257803442763505;0.0445201205370673;-0.0281066652082698;0.0143895636920770;0.0227935134061483;-0.0308064962367145;-0.0242944006562132;-0.0616977862851305;-0.130075733882092;-0.0679169501457095;-0.0112752580453281;-0.00793634201245527;-0.0757922042744261;-0.0831292710033046;-0.114436258116510;-0.07…
894773271;spatial[-];-0.0456732584051163;-0.0635524082022034;-0.0382286765773285;0.0104849910410868;0.0102760013499098;0.00205599510789013;-0.0320939712628807;-0.0690431113593232;-0.0198879783708817;0.0756280972180509;0.0760469783420456;0.0466604984101478;0.106193399320408;0.0946569125045259;0.0232129193450068;-0.0179136864664625;0.00139986181191280;-0.0401847490683522;-0.0577159571077575;-0.0654…
344523757;spatial[-];-0.0158986380698326;-0.0818855994559035;-0.0391065710971299;-0.0266196475885797;-0.0395289758215175;-0.116372493296813;-0.179959252278974;-0.0646277683158102;-0.0396266781072651;0.00691927690551038;-0.0157926809483966;0.000400416533144456;0.0191110034329605;0.0543190425126198;-0.0169952510035839;0.0161163003733701;0.0353908207633347;0.0550093297912179;-0.0417372905479095;-0.0…
185950512;spatial[-];-0.00355043895047656;0.0300503480591365;0.0253314869052982;-0.0555219598108293;-0.126983679594884;-0.134806157158571;-0.128995536635519;-0.0423542945034483;0.0336955509107919;0.0608703309410029;0.0555536489241236;-0.0555150026918265;-0.0369617332348936;-0.0642273484458381;0.0138828147138379;0.0384966127257043;-0.0499839639787974;-0.0432022549068681;-0.0744813080750682;-0.1306…
587450146;spatial[-];0.0922111285618654;0.0430693261613133;-0.00147661813882919;0.0181374738691523;0.0450652607363685;0.101785947105736;0.0907117394720601;0.000700537278438169;-0.0591338081236803;-0.0279060672585788;-0.00915325684285644;-0.000569735368858482;-0.0252422472584600;-0.0311627774425911;0.0655780344035844;0.0297866790488612;-0.0135450075728953;0.0139263593850564;0.0606392135651093;0.04…
684737325;spatial[-];0.0603982752011740;0.0381395440550723;-0.0372205248548592;-0.0881898080090578;-0.0571909072935763;-0.0373307450173253;-0.00315915521043739;0.0495350394394948;0.0610548905609351;0.0443038514459482;0.0975841281588081;0.0965086551602163;0.116204702109277;0.0785174644855485;0.0106898351776244;0.0165869671404687;0.0806082056105192;0.0728893225738108;0.132472207436481;0.05254226971…	49E+09;-0.0317308180021517;-0.0333621726528643;0.00653460164568993;0.0832272660984541;0.0293677177745678;-0.0164736254354792;-0.0425159963594254;-0.0526222877593663;-0.0730331000799065;-0.115891523486071;-0.0547479018878454;-0.0165241169195796;-0.00495802525260657;-0.0372748960875021;-0.0720491294162066;-0.164200693580352;-0.118609010825437;-0.0806982075413289;0.0186223652913776;0.069289419785805…
79881153;spatial[-];-0.0846329162994293;-0.102758013617108;-0.0291707607940351;0.0572943333267368;0.0419104222682149;0.0249652208124139;0.0268944967899353;0.00732935734066213;0.0651266140092906;0.147760065616273;0.189836241605013;0.0672692139503652;-0.00679800994780579;0.0193508989464969;-0.0327702643717108;-0.0244341459333724;-0.0816995165886829;-0.150442467852904;-0.114599384969054;-0.099949623…	44E+09;-0.0320852741364565;-0.0488585335899260;0.0285394840136557;-0.0341111867577061;-0.0169813679620140;-0.0438723024994613;-0.0204139699403948;-0.0365737855466654;-0.00388915198687204;-0.0447430344790128;-0.0506926722135880;-0.00614836758139961;-0.0497122794435625;-0.0142114261581977;0.0177034416276303;0.0167299073346916;-0.0493719280848078;-0.0577669968654143;-0.00421368230419177;-0.033466420…
771455284;spatial[-];0.0525637879480524;0.0731889560075883;-0.0253690715242503;-0.0944636572765916;-0.0480557165247642;0.00783173858619268;0.0403097042661080;-0.00273201524658764;-0.0633153020384006;-0.0682095514932218;-0.0871109747164489;-0.100990386639589;-0.0535291538926203;0.0253351680335428;0.0993926856911733;0.0662963029803074;0.0109706406749982;-0.0409984129238148;-0.0573937747381069;-0.04…
771564098;spatial[-];0.0670443942766370;0.0239571403636800;0.0154317190857159;0.0705099255065897;0.0804960757997416;0.0188383553128029;0.0222902820726341;0.0941833051687690;0.104291657950591;0.118549151486052;0.0545373458478613;0.0483351116011463;0.0272406428034321;-0.0306143650019682;-0.0223246101678479;-0.0224176050049789;-0.00235724688062513;0.00676452105109060;0.0351766736781660;-0.0249847633…	13E+09;0.00773531562460320;0.0145694177023184;0.00594784058151797;0.0417121895677922;-0.0289324403404842;-0.0684183986727819;-0.0890825185058325;-0.0671353699396537;-0.0403762780153926;0.0419754066343554;0.106280531086820;0.0964798535834297;0.0628553274589987;-0.0202217751403366;0.00304933148263158;0.0445943367469126;0.0756565075619326;0.0368731164439400;0.00849998052731107;-0.0469294437320398;-0…
869250251;spatial[-];-0.0535687882589166;-0.0969283950320344;-0.120392087913359;-0.0269274500622228;0.0113147127602837;-0.0385720111867936;0.000958884470047907;0.00796014016690313;0.00846681720752138;0.0235850558954671;0.0951485259530251;0.0352442075583228;0.0107615751843585;-0.0224829105595350;-0.0597435532866588;-0.0243305783571181;0.00447246645109551;0.0135851501502156;0.0174309178037249;0.024…
979213615;spatial[-];0.0268177601033425;0.0294154602102505;-0.00944328418216397;-0.0502608555389608;-0.105157877102191;-0.106274725341865;-0.118840118368433;-0.145585258108924;-0.0520594198692261;-0.0280140573837577;0.0180389612941322;0.136544770078129;0.150068501953230;0.0964021737716683;-0.0435782529579709;-0.0522176231932916;-0.0897821335641474;-0.0392864808960835;-0.00894053016804113;0.040739…
709177622;spatial[-];0.00829876164497050;0.0414836475667664;0.0568841177910416;-0.00468250972424826;-0.0197944398268915;0.00347030919311228;0.0666124979486642;0.0456198859652838;-0.0271691715840253;-0.0179027514509739;-0.0841570490071743;-0.0703028729181238;-0.0375595770921105;-0.00771309049832957;0.00702830211806940;0.0311308548942954;0.0359007314380188;0.0189003111078206;0.0192698478279559;-0.0…
391806113;spatial[-];-0.00561150163323242;0.0265156442348321;0.00770482109996457;0.000797406480917990;0.0533038428015691;0.0964068495757836;0.0853166344971013;0.0215836485819881;-0.0737076860687466;-0.140168758707988;-0.117401794377676;-0.0817169853686069;0.00213005187623865;0.0912445601052195;0.155847551620467;0.0619829390108188;-0.0129929150197414;-0.0684596676724572;-0.0260856475347026;0.02672…
57238750;spatial[-];0.00439172528895933;0.00235913683938540;0.00618153375177295;0.0817686493041319;0.0299404887228785;0.104603647601150;0.0713226641530319;-0.0245381365679346;-0.100925833581910;0.0166276899185656;0.0703474122319658;0.0620152933609133;-0.0459870192760746;-0.0604064132402642;-0.0784061332432566;-0.0746897128023406;-0.138924576477291;-0.134741833092865;-0.0539626593931616;-0.1144658…
59424291;spatial[-];0.0833923384373232;0.0934101260311802;0.0230464679807045;0.0384593398574267;0.0525168817376999;0.00662729737355903;-0.0558327995773538;-0.143083957076282;-0.0428371461516154;-0.0779122487552167;-0.112745294675570;0.00450578626012659;-0.0224323587471199;-0.0735369620754772;-0.0288993889565640;-0.132707040055955;-0.107743877600472;-0.0866845823478948;-0.0686962855460931;0.007427…
672992025;spatial[-];-0.0162463486865410;-0.0127235142715191;-0.0134506994160848;0.0218420188961651;-0.0795862660551355;0.00577328828359365;0.0702564802412485;0.0536811230563286;0.104094360068456;0.0726465249939934;0.00564159466454825;0.0435154343917529;-0.0416333483720394;-0.152422826371031;-0.103280064178615;-0.0963877799202164;-0.0175404872758496;0.0575161867301940;0.124657095187676;0.06707628…
440366891;spatial[-];-0.0262222714052633;-0.0418240489253897;0.0742318806291739;0.147004347210196;0.0886290474934513;0.0332532600554435;0.115716807909860;0.145944736869925;0.167136245965822;0.140357331039465;0.213586425107042;0.202527222608490;0.223855527707984;0.193154194710588;0.0525435158404992;0.0178894742130799;-0.0124206938864813;-0.0607384308036460;-0.127023867259196;-0.143548472650728;-0.…
239395161;spatial[-];-0.0614039096969876;0.0489081580958470;0.108845044160203;0.141695121195733;0.0736562459926606;0.0785130497601513;0.109904412773764;0.0407504547699585;0.0217560876419592;0.0181722045830442;0.0884482439711570;0.0884487518681326;0.0861722331354110;0.0178811003627285;-0.0697818084934938;-0.0884476485170195;-0.0148637058842345;0.00482598424294153;-0.0487246142553357;-0.06847903102…
953770868;spatial[-];-0.102895870158836;-0.0709843680742796;-0.0973357279591313;-0.0544152031878381;0.0106873171240892;0.0378415982670306;-0.00150819529260079;0.0335358494348932;-0.0250576115359894;-0.0468784534154143;-0.0255636945090147;0.0729686063842624;0.0898354668124862;0.0855900972825489;0.0222818309235417;-0.0751864332556430;-0.0688931617328485;-0.0101164910437008;0.0348361724632406;0.0336…
832875171;spatial[-];0.0539751595154435;0.0691157783404806;0.105862385675204;0.148913465942486;0.0994649056913787;0.0824518160518607;0.0353959178363261;-0.0728812393062768;-0.100214486693422;-0.101893867187802;-0.110286691386418;-0.0609713733826805;-0.0186480135839418;-0.0170276476179127;0.0433923434816455;0.0669653141238514;0.0304280659326173;-0.0765394438282925;-0.162408920895008;-0.09484930447…
619061725;spatial[-];-0.0837388276297451;-0.107614457933516;-0.0954743098565551;-0.0578673643466785;-0.115781873534046;-0.0868702033578237;-0.0702594393688157;-0.129284934572046;-0.0782117031185280;-0.0436951633847386;-0.0100941477271636;-0.0915256151715438;-0.141478777995048;-0.196223737427530;-0.190373366495182;-0.196487304960039;-0.106734169489844;-0.0192601298158183;0.0131996685718260;0.02751…
110351684;spatial[-];0.0462860726370417;-0.0143618561020846;0.0211253902731879;0.00435424757340128;-0.0809439454417002;-0.0761787833786014;0.00910542546562710;0.0562833338155531;0.108935560223166;0.0857904728347580;0.0731654390166382;0.0867861746199386;0.0827373941596029;0.123463214904779;0.119720001355018;-0.0241053825467684;-0.0959400465330783;-0.175741695026031;-0.0820591970496786;-0.013740359…
587184947;spatial[-];0.0887328516221379;0.0953825370774865;-0.00423652360250605;0.0239616743133342;-0.0297679709636056;-0.112415176119028;-0.0663860512728134;-0.0216923191381132;0.0401167205534207;0.0145913320322842;0.0148008319006294;0.0994304637259599;0.136368651776626;0.0811305491114944;0.0239060547927932;-0.0325916920173549;0.0339253043368678;0.0484687178420216;0.00382371951401749;-0.02421866…
233532619;spatial[-];-0.0107771691615809;0.00920009421650018;0.0596074712054994;0.0642493262037218;0.124388813938614;0.103488680572980;0.0601012982064129;0.0641964850318909;0.0905253865310313;0.104506877748899;0.0672091816636581;0.0426414606604978;0.0142049074902920;0.00924555255645515;-0.0569494000831397;-0.0314010436733495;0.0306375835175285;0.121196102530245;0.168298269071055;0.195116565428037…	70E+09;0.0266609017524883;0.0374432027417984;0.0668832178161661;0.125098259225667;0.115506982581345;0.117089411356452;0.0280920986640137;-0.0820198873039655;-0.0267641057740390;0.00132261955685213;0.0402240341767180;0.0104654312996694;0.0301401086914699;0.0109662880659355;-0.0311953717656006;-0.0436081716556956;-0.0678503959807810;-0.0698979035228027;-0.0990148600766506;-0.0491717577327890;-0.036…
62683514;spatial[-];0.0899130761095947;0.178003441440961;0.148612137069463;0.128991860695746;0.0618287476845848;0.0868663704189949;0.0624002166666640;0.00745597804522767;0.00981110064398713;-0.00802745098447977;0.0254382525200040;0.0489542787914200;0.0362841685010257;0.000518985431963133;-0.0491596492399253;-0.0892290924525057;-0.0329110254181594;0.0200655129644644;0.0504897936605969;0.0237542082…
29367902;spatial[-];0.0838392176587178;0.00436305797340041;0.0718395287735539;0.0803618744481409;0.0107189551059567;-0.00204450553540945;-0.0175714216744592;0.00981313394967833;0.0131604446343808;0.0409742322405823;0.0776226561732014;0.0321134504756249;0.0149895948292316;0.00996117764139971;0.0150948516540186;0.0647527111275454;0.0615740811926700;0.00871810337081058;-0.0339720112119760;-0.0056733…	90E+09;-0.0143682506574761;-0.00721557372099840;-0.00381455611400791;0.00901845999845006;0.0235888476752802;0.0518171105674297;0.0764267172666391;0.123862387752798;0.0904215688078857;0.0270774171508481;-0.0307194745488726;-0.0930409675188470;-0.0847748379557231;-0.0370777220803846;0.0727129703639495;0.163759655948709;0.0209982980534825;0.0104501727907491;-0.0319661169558737;0.0255998199946689;0.0…
697873651;spatial[-];-0.0740263411135944;-0.0460768799206495;0.0533776389766602;0.0479667539451452;0.0301244102792870;0.00736933399832548;-0.00240172978981798;0.0292821639393309;0.0498776865836746;0.0425397060933048;0.113840890094656;0.0623579172870592;-0.0563982472380123;-0.0656644267743971;-0.0132819444877719;0.0276709579560605;0.0295041621394802;0.0700287659956554;0.0633261044969563;0.01505245…
925371438;spatial[-];0.00397908431286261;0.0189472311366810;0.0204101608960281;0.00846052003990090;-0.00159558731602271;0.102743237986134;0.0546093843578657;0.0823917863913901;0.126228537363748;0.160280296374674;0.124375322559811;0.0658859888159729;0.0480570810776202;0.0397168715418443;-0.00838976771815200;-0.0452863344751636;-0.00976429212159175;0.0439591576164698;0.0472476644723240;0.1006116269…
596008681;spatial[-];-0.0190670821889436;0.0134274511471826;0.0178928688103762;0.0126882986371400;-0.0649875704863533;-0.107713312128446;-0.104365098473090;-0.0124839965839858;0.00782282691462416;0.0196073028762575;0.0860776298409817;-0.0550073542334308;-0.0572176707323974;-0.0206415189417971;-0.0934911051338312;-0.110726150116497;-0.117705126835685;-0.0927784030514518;-0.0915839089151830;-0.1042…
474899215;spatial[-];0.0481728769034193;0.0500188061543494;0.0255753409057124;0.0714469377784648;0.0244108164814852;-0.0190575016320910;-0.0209918801358493;0.0110176000471770;-0.00939756972383995;-0.0122489530195966;0.0313923070308579;0.0564824426056381;0.0920862413899783;0.135796215273547;0.208354601711338;0.130921538406638;0.0174765229934009;0.0103943172174635;-0.00283470724798431;0.02701173337…
752442266;spatial[-];-0.00490917353551952;-0.000440447994566648;0.00103498587460071;-0.0167717353783685;-0.0599961352455645;-0.0732106384603193;-0.0704630876008129;-0.0824365849423662;-0.0194493745326372;0.0301377191802700;0.0853355362670673;0.0232681845629345;-0.0213956061587705;-0.133946716759437;-0.0600919190396264;0.0251647625267877;0.0768072575304847;0.0925458902486369;0.0862474922203913;-0.…
469536779;spatial[-];-0.0583088135336722;-0.129189370308055;-0.177307551824615;-0.131984099277381;-0.0944764676004347;-0.0586822529639614;0.0138771904275714;0.0631588129714259;0.0833434200727437;0.00372674954451508;-0.0452657396648840;-0.0624206816756297;-0.133438767054782;-0.151820606253145;-0.121123964159771;-0.0847822225899953;-0.0358343540048493;0.0287620183652760;0.00152460711677660;-0.08530…	35E+09;-0.0385388949248612;0.00330179076183744;0.0286691949550698;-0.0127732472572347;-0.0305630374065574;-0.0136695005995974;-0.00937382057164361;0.0414337933503964;-0.0274965106251276;-0.113970609327765;-0.0975060568415810;-0.0153494256254944;0.0247624554068900;-0.0311906728616279;-0.0580013103617491;-0.0798568735163976;-0.123341821684115;-0.0976523177211224;-0.0269045818980328;0.03380537537466…
835258237;spatial[-];-0.0384877468228037;-0.0809579997971932;-0.0529801744683089;0.00871379075041535;0.00258570767421939;0.0214118202869542;0.0380268767195752;0.0615383716636042;0.0892212118390054;0.0951569722228837;0.0822538487608093;0.0617017708588445;0.0180092362170774;-0.000669325827171639;-0.0178080572027927;0.0104105590572193;0.0708429937460463;0.103095631302125;0.0717236768923937;-0.048364…
676456752;spatial[-];0.0716174432767806;0.147159771698793;0.179283048650270;0.0642184494154235;-0.0592929475103100;-0.0685975313075560;0.0383926599886071;0.0654047231284067;0.0759491825583647;0.0527302939818118;0.0656166958097197;0.0503750668160858;-0.0545346200227376;-0.0615613441490309;-0.0546653354157320;-0.0294530936033567;-0.0234402018771153;-0.0397591781452864;-0.0491181111700365;0.02612219…
102860027;spatial[-];0.0298763445731904;0.0119772016911671;-0.00168826634362597;-0.0165011567589750;-0.0400520147532399;-0.0224179356318561;-0.0121651529640796;0.0772995323765243;0.0734773372985286;0.0360764767418106;-0.0445741166648466;-0.0407050006745723;0.0220408788004984;0.0452424536774353;-3	41E+09;-0.0786351652070874;-0.114678370570739;-0.0946438116591234;-0.0618956766838445;-0.0240705996374151;-0.0628177115140538;-0.0977487050378829;-0.0901561562883298;-0.0609159212945590;-0.0382780511267518;0.0244199642509440;0.0670567002674246;0.0650983981844554;0.0445323764290289;0.0159223119110597;0.0250123727592166;0.0351961920113837;-0.00950671510709113;-0.0255747224165541;-0.0228462529010037…
307136875;spatial[-];-0.0336421713166040;-0.0766889981130740;-0.0754596084227467;-0.101691336456554;-0.0914591065245761;-0.0465494744710487;-0.0255728188435512;-0.0668357556452679;-0.0705381349149943;-0.0208497335317796;0.00537492302068528;-0.0394137055476259;-0.00923983472815684;0.00883586720627223;0.0511298781341384;-0.0119902681753080;-0.115692782470440;-0.104613311976876;-0.0905948249147343;-…
531728050;spatial[-];0.0799442153311134;0.0472364778993153;-0.0649417237074376;-0.0947986969845886;-0.0816039690387788;-0.0979078345456601;-0.110026385408218;-0.141287201338043;-0.150617149836016;-0.0893301209001663;-0.0230209861209892;0.00108734708346642;-0.0228460148711604;0.00119340724473806;0.0315065596048014;-0.0106823888190493;0.0256789109041392;0.0346775987044953;0.0618632761646888;0.08912…
327668468;spatial[-];-0.00799849035215912;-0.0408901849798428;-0.0319317634879626;-0.0262450670779746;0.0247070886603494;-0.0279838939828317;-0.0519447134206957;-0.0108407706940513;0.0243697664230329;0.0349298230773786;0.0650044982412470;0.0633228887204743;0.0395443012930556;0.0637765207756358;-0.00124793217512965;-0.102769343722909;-0.121963112850576;-0.149264581153537;-0.138850632246733;-0.0609…	66E+09;-0.0266507251731873;-0.0873095462209814;-0.0353054292531704;0.00634062544123254;-0.00948520588345388;-0.0502773146732458;-0.118098507823642;-0.0909859410795573;-0.0309884548052984;0.0413048632432379;0.0587999671806753;0.0110677809870065;-0.0251067987435205;-0.0863081945901456;-0.0633097208040072;0.00228823211271688;-0.0217651785283683;-0.0424866167714680;0.0110932785710967
585995399;spatial[-];0.116925754587515;0.0615648923968376;0.0547677114904271;0.0286569578223410;0.0601323274870639;0.0839845416590276;0.0533314906349749;-0.0317947070524760;-0.0514233642423072;-0.0461337768676357;0.000997924329318795;-0.0472612157484582;-0.114059837775100;-0.0547932267772415;-0.00541198044526256;0.0422576656048272;0.0197841599164114;0.0495941548961934;0.0986862146644377;0.0243964…	28E+09;-0.0750106145086218
691568756;spatial[-];0.0685980266072339;0.0391570803803943;0.0301008129512408;0.0152743513410273;-0.0418481875489759;-0.0404004174499018;0.0111103556024901;0.0374716425209676;0.0512542009345822;0.0652163312949553;0.0219460548156313;-0.00347180300609718;0.00235281775823069;-0.0489541225646473;-0.0726756562698027;-0.0866640466940079;-0.0551264068431989;-0.0262661986445070;-0.0203377386775688;-0.025…
126259773;spatial[-];0.0497163071397388;0.0814092882249789;0.0895091414794820;0.0184667166301927;0.0286712110579070;0.00920146283711488;-0.0178032454703103;-0.0536451988222157;-0.0961969779305561;-0.0310728305444179;0.0739395797605601;0.100302726495413;0.0786709461275404;-0.00734706987974576;-0.0463846360174135;-0.0901240255674264;-0.0115179736336442;0.00787225958011402;0.0444495377659116;-0.0246…
471892082;spatial[-];-0.0292704381993434;-0.104283153872211;-0.0812266260939490;-0.0466022510808993;0.0264310717381711;0.0330566200030379;0.0724828812567331;0.0643905070460958;0.137362294520531;0.120635999624045;0.0104905873820236;0.0737577283301888;0.0470577098160439;0.0358154115534766;0.0950997894344779;0.0693001033443692;0.0400024608977925;0.0498481663336909;0.0439383136157275;0.10982396662144…
95621498;spatial[-];-0.0826039395818940;-0.0532966043717360;-0.0347500773197072;-0.0654687614743556;-0.0693008091676474;-0.0748679871887644;-0.0244293268161574;-0.0834445706919703;-0.110006106490310;-0.106833245253239;-0.122327165457902;-0.0827748904669371;-0.0172443328374229;-0.0491619816235575;-0.0543941489369582;0.00484927958724354;0.0144472439473789;0.00690749176230007;-0.0128180216752571;-0.…
