# Supplementary material for: Neural attentional-filter mechanisms of listening success in middle-aged and older individuals
Source: Nat Commun. 2021 Jul 26;12:4533. doi: 10.1038/s41467-021-24771-9 (PMC8313676; doi:10.1038/s41467-021-24771-9)
Supplement: Supplementary file 4 — Source Data [file 41467_2021_24771_MOESM4_ESM.zip › source data/Fig4c_bottom.csv]

ID	spatial_cue	neural_tracking_final_word_attended	neural_tracking_final_word_ignored
594866155	spatial[+]	0.192	-0.15
594866155	spatial[+]	-0.369	-0.033
594866155	spatial[-]	-0.001	0.219
594866155	spatial[-]	0.072	-0.024
594866155	spatial[+]	-0.186	-0.296
594866155	spatial[-]	-0.172	-0.14
594866155	spatial[+]	0.2	-0.055
594866155	spatial[-]	-0.155	0.554
594866155	spatial[+]	0.115	0.131
594866155	spatial[+]	-0.152	-0.148
594866155	spatial[-]	-0.067	0.345
594866155	spatial[+]	-0.152	-0.168
594866155	spatial[+]	-0.121	0.016
594866155	spatial[+]	-0.369	0.498
594866155	spatial[+]	0.151	-0.087
594866155	spatial[+]	-0.056	0.214
594866155	spatial[+]	0.239	0.308
594866155	spatial[-]	-0.199	0.044
594866155	spatial[-]	-0.165	0.335
594866155	spatial[-]	-0.133	0.211
594866155	spatial[+]	0.293	0.014
594866155	spatial[+]	0.444	-0.6
594866155	spatial[-]	0.187	-0.31
594866155	spatial[+]	0.348	-0.483
594866155	spatial[+]	-0.063	-0.062
594866155	spatial[-]	0.29	-0.238
594866155	spatial[+]	0.349	0.231
594866155	spatial[+]	0.19	-0.212
594866155	spatial[+]	0.029	0.646
594866155	spatial[+]	0.155	0.132
594866155	spatial[+]	0.105	0.016
594866155	spatial[+]	0.149	-0.088
594866155	spatial[-]	-0.016	0.071
594866155	spatial[-]	0.049	-0.065
594866155	spatial[-]	-0.162	-0.106
594866155	spatial[-]	-0.171	0.044
594866155	spatial[-]	-0.063	0.363
594866155	spatial[-]	0.4	0.192
594866155	spatial[-]	0.272	0.537
594866155	spatial[-]	0.223	-0.118
594866155	spatial[-]	-0.03	0.037
594866155	spatial[-]	-0.04	-0.196
594866155	spatial[+]	-0.012	-0.069
594866155	spatial[-]	0.008	-0.115
594866155	spatial[-]	0.219	0.168
594866155	spatial[+]	-0.018	0.03
594866155	spatial[-]	0.382	0.088
594866155	spatial[+]	0.404	0.391
594866155	spatial[+]	0.049	0.114
594866155	spatial[-]	-0.174	-0.04
594866155	spatial[-]	0.196	0.371
594866155	spatial[-]	0.411	0.07
594866155	spatial[-]	-0.365	-0.189
594866155	spatial[-]	0.071	-0.248
594866155	spatial[-]	-0.639	0.176
594866155	spatial[+]	0.233	-0.086
594866155	spatial[+]	0.242	0.077
594866155	spatial[-]	0.521	0.092
594866155	spatial[-]	0.065	-0.236
594866155	spatial[-]	0.141	0.35
594866155	spatial[-]	-0.172	0.019
594866155	spatial[-]	0.637	-0.015
594866155	spatial[+]	-0.104	0.197
594866155	spatial[-]	0.141	-0.519
594866155	spatial[-]	0.289	-0.1
594866155	spatial[+]	0.251	0.287
594866155	spatial[+]	-0.028	0.352
594866155	spatial[+]	0.574	-0.462
594866155	spatial[+]	-0.351	0.387
594866155	spatial[+]	0.143	0.645
594866155	spatial[+]	0.139	-0.011
594866155	spatial[-]	-0.112	0.139
594866155	spatial[-]	0.359	-0.109
594866155	spatial[-]	-0.384	-0.083
594866155	spatial[-]	0.602	0.216
594866155	spatial[-]	-0.011	0.571
594866155	spatial[-]	-0.099	0.084
594866155	spatial[+]	-0.344	-0.12
594866155	spatial[-]	0.307	-0.045
594866155	spatial[-]	0.564	-0.03
594866155	spatial[+]	0.104	-0.416
594866155	spatial[-]	-0.032	0.093
594866155	spatial[+]	-0.353	0.033
594866155	spatial[-]	0.145	-0.01
594866155	spatial[+]	-0.301	-0.362
594866155	spatial[+]	-0.145	0.223
594866155	spatial[+]	-0.124	-0.057
594866155	spatial[-]	-0.334	0.127
594866155	spatial[-]	-0.127	-0.149
594866155	spatial[-]	0.657	-0.359
594866155	spatial[+]	-0.052	0.261
594866155	spatial[+]	-0.132	0.051
594866155	spatial[-]	-0.088	-0.176
594866155	spatial[+]	0.56	-0.481
594866155	spatial[-]	-0.246	0.126
594866155	spatial[+]	0.383	0.195
594866155	spatial[-]	-0.33	0.173
594866155	spatial[-]	0.204	-0.492
594866155	spatial[-]	0.251	-0.12
594866155	spatial[-]	0.508	-0.294
594866155	spatial[-]	-0.199	-0.139
594866155	spatial[+]	0.156	-0.041
594866155	spatial[+]	0.102	0.159
594866155	spatial[+]	0.338	0.126
594866155	spatial[-]	-0.031	-0.136
594866155	spatial[+]	-0.052	0.337
594866155	spatial[+]	0.413	-0.086
594866155	spatial[-]	-0.356	0.317
594866155	spatial[+]	-0.087	0.248
594866155	spatial[+]	0.639	0.005
594866155	spatial[+]	0.053	0.123
594866155	spatial[-]	-0.395	0.278
594866155	spatial[-]	0.187	-0.164
594866155	spatial[-]	-0.271	-0.037
594866155	spatial[-]	-0.084	-0.286
594866155	spatial[+]	-0.407	-0.327
594866155	spatial[-]	-0.014	-0.014
594866155	spatial[+]	-0.378	0.132
594866155	spatial[+]	0.356	0.258
594866155	spatial[-]	0.422	-0.259
594866155	spatial[+]	-0.248	-0.376
594866155	spatial[+]	0.004	0.107
594866155	spatial[+]	-0.339	0.007
594866155	spatial[+]	-0.021	0.439
594866155	spatial[+]	-0.021	0.107
594866155	spatial[-]	0.141	0.001
594866155	spatial[+]	0.257	-0.121
594866155	spatial[-]	-0.032	-0.029
594866155	spatial[+]	0.204	-0.09
594866155	spatial[-]	-0.322	0.004
594866155	spatial[-]	0.11	-0.168
594866155	spatial[+]	-0.02	-0.004
594866155	spatial[-]	-0.18	-0.306
594866155	spatial[-]	-0.408	0.306
594866155	spatial[-]	-0.124	0.234
594866155	spatial[-]	-0.516	0.246
594866155	spatial[-]	0.262	-0.022
594866155	spatial[+]	-0.009	0.062
594866155	spatial[-]	-0.122	-0.034
594866155	spatial[+]	0.515	0.732
594866155	spatial[+]	0.192	0.449
594866155	spatial[-]	0.021	0.23
594866155	spatial[-]	-0.437	-0.029
594866155	spatial[-]	0.38	0.309
594866155	spatial[-]	0.205	-0.159
594866155	spatial[+]	0.427	-0.768
594866155	spatial[+]	-0.144	0.592
594866155	spatial[-]	-0.012	0.244
594866155	spatial[-]	0.417	0.126
594866155	spatial[-]	0.204	-0.38
594866155	spatial[+]	-0.042	0.145
594866155	spatial[+]	0.313	-0.312
594866155	spatial[+]	0.268	-0.311
594866155	spatial[+]	0.279	0.306
594866155	spatial[+]	-0.31	0.219
594866155	spatial[+]	0.116	-0.04
594866155	spatial[+]	0.407	0.531
594866155	spatial[-]	-0.257	0.425
594866155	spatial[+]	0.13	0.204
594866155	spatial[-]	0.306	-0.413
594866155	spatial[-]	0.011	0.055
594866155	spatial[-]	0.036	0.138
594866155	spatial[-]	0.112	-0.236
594866155	spatial[-]	0.013	-0.369
594866155	spatial[+]	0.08	-0.214
594866155	spatial[+]	-0.074	-0.122
594866155	spatial[-]	0.245	-0.4
594866155	spatial[+]	0.21	0.127
594866155	spatial[+]	0.386	-0.203
594866155	spatial[-]	-0.332	-0.141
594866155	spatial[+]	-0.12	0.364
594866155	spatial[+]	-0.476	-0.066
594866155	spatial[+]	0.105	0.48
594866155	spatial[+]	-0.071	0.408
594866155	spatial[+]	-0.183	0.5
594866155	spatial[-]	-0.016	0.259
594866155	spatial[+]	0.075	0.262
594866155	spatial[+]	-0.175	-0.025
594866155	spatial[-]	0.323	-0.084
594866155	spatial[+]	0.268	0.113
594866155	spatial[+]	0.643	0.254
594866155	spatial[-]	-0.034	-0.13
594866155	spatial[+]	-0.111	-0.023
594866155	spatial[+]	0.175	0.126
594866155	spatial[-]	-0.062	-0.038
594866155	spatial[+]	-0.056	0.283
594866155	spatial[-]	-0.03	0.029
594866155	spatial[-]	-0.316	0.018
594866155	spatial[-]	0.285	0.333
594866155	spatial[+]	-0.062	0.171
594866155	spatial[-]	0.019	-0.204
594866155	spatial[+]	-0.446	0.106
594866155	spatial[+]	-0.204	0.119
594866155	spatial[+]	0.288	0.257
594866155	spatial[+]	-0.146	-0.245
594866155	spatial[+]	-0.376	0.152
594866155	spatial[+]	-0.206	-0.442
594866155	spatial[-]	-0.299	-0.141
594866155	spatial[+]	-0.001	-0.005
594866155	spatial[+]	-0.187	0.031
594866155	spatial[-]	-0.207	-0.05
594866155	spatial[-]	0.027	0.029
594866155	spatial[-]	0.029	-0.188
594866155	spatial[-]	-0.179	0.442
594866155	spatial[+]	0.058	0.196
594866155	spatial[-]	-0.039	-0.564
594866155	spatial[-]	-0.102	-0.197
594866155	spatial[+]	-0.104	0.179
594866155	spatial[+]	0.183	0.54
594866155	spatial[+]	0.109	0.327
594866155	spatial[-]	-0.054	-0.6
594866155	spatial[-]	-0.152	-0.201
594866155	spatial[-]	0.172	-0.445
594866155	spatial[+]	0.334	0.505
594866155	spatial[-]	-0.536	0.04
594866155	spatial[-]	0.501	0.134
594866155	spatial[+]	-0.014	-0.139
594866155	spatial[+]	0.289	-0.34
594866155	spatial[+]	-0.115	-0.241
594866155	spatial[+]	0.437	0.012
594866155	spatial[-]	-0.365	-0.359
594866155	spatial[-]	-0.645	-0.587
594866155	spatial[-]	0.016	-0.063
594866155	spatial[-]	0.037	0.28
594866155	spatial[-]	0.005	-0.173
594866155	spatial[+]	-0.628	-0.178
594866155	spatial[+]	-0.103	-0.156
594866155	spatial[+]	0.253	-0.203
594866155	spatial[+]	0.018	-0.007
594866155	spatial[+]	-0.557	-0.033
594866155	spatial[+]	0.013	0.258
594866155	spatial[+]	0.547	0.144
594866155	spatial[-]	-0.331	-0.635
594866155	spatial[+]	-0.001	-0.34
594866155	spatial[-]	0.077	0.477
594866155	spatial[-]	0.05	0.468
594866155	spatial[-]	-0.012	0.046
594866155	spatial[-]	0.24	-0.233
594866155	spatial[-]	-0.135	0.67
594866155	spatial[+]	0.313	0.383
913338219	spatial[-]	-0.24	-0.191
913338219	spatial[+]	-0.001	0.453
913338219	spatial[-]	0.271	0.595
913338219	spatial[-]	0.286	-0.372
913338219	spatial[-]	-0.046	0.478
913338219	spatial[-]	0.149	0.084
913338219	spatial[+]	0.058	-0.073
913338219	spatial[-]	-0.236	0.18
913338219	spatial[-]	0.002	0.214
913338219	spatial[-]	0.216	-0.074
913338219	spatial[+]	0.067	-0.245
913338219	spatial[-]	-0.096	-0.087
913338219	spatial[-]	0.247	-0.422
913338219	spatial[-]	-0.068	-0.378
913338219	spatial[-]	0.164	0.255
913338219	spatial[-]	-0.063	-0.094
913338219	spatial[+]	0.055	0.107
913338219	spatial[+]	-0.592	0.1
913338219	spatial[+]	0.158	0.477
913338219	spatial[-]	0.067	0.129
913338219	spatial[+]	0.205	0.421
913338219	spatial[-]	-0.282	-0.229
913338219	spatial[-]	0.123	0.291
913338219	spatial[-]	0.19	-0.161
913338219	spatial[+]	0.117	-0.366
913338219	spatial[-]	0.039	0.182
913338219	spatial[-]	0.152	-0.542
913338219	spatial[+]	0.31	0.284
913338219	spatial[+]	-0.14	0.153
913338219	spatial[+]	0.499	0.262
913338219	spatial[-]	0.184	0.618
913338219	spatial[+]	-0.066	-0.02
913338219	spatial[+]	-0.056	0.143
913338219	spatial[+]	-0.279	-0.305
913338219	spatial[-]	-0.168	-0.597
913338219	spatial[+]	0.532	-0.366
913338219	spatial[-]	0.232	0.192
913338219	spatial[+]	-0.052	-0.49
913338219	spatial[+]	0.414	0.021
913338219	spatial[+]	0.075	-0.319
913338219	spatial[-]	-0.021	0.098
913338219	spatial[+]	-0.487	0.273
913338219	spatial[-]	0.12	0.022
913338219	spatial[+]	0.288	-0.014
913338219	spatial[+]	-0.003	-0.706
913338219	spatial[+]	0.121	0.143
913338219	spatial[-]	-0.169	0.195
913338219	spatial[-]	0.007	0.399
913338219	spatial[+]	0.197	0.056
913338219	spatial[-]	-0.072	0.23
913338219	spatial[+]	0.543	0.339
913338219	spatial[-]	0.292	0.079
913338219	spatial[-]	-0.162	0.207
913338219	spatial[-]	-0.044	0.462
913338219	spatial[-]	-0.361	-0.29
913338219	spatial[+]	-0.233	0.102
913338219	spatial[-]	0.375	-0.047
913338219	spatial[+]	0.608	-0.568
913338219	spatial[+]	0.553	0.333
913338219	spatial[-]	0.134	0.413
913338219	spatial[-]	-0.194	-0.076
913338219	spatial[-]	-0.051	-0.413
913338219	spatial[+]	-0.033	-0.291
913338219	spatial[+]	-0.042	0.175
913338219	spatial[+]	0.231	0.203
913338219	spatial[+]	-0.34	0.05
913338219	spatial[-]	-0.068	0.267
913338219	spatial[+]	-0.215	-0.539
913338219	spatial[+]	0.322	0.288
913338219	spatial[-]	-0.084	0.413
913338219	spatial[+]	0.102	-0.354
913338219	spatial[+]	-0.506	-0.039
913338219	spatial[+]	-0.371	-0.035
913338219	spatial[+]	0.274	0.254
913338219	spatial[+]	0.254	0.018
913338219	spatial[-]	-0.004	-0.058
913338219	spatial[-]	0.186	0.229
913338219	spatial[+]	0.214	-0.145
913338219	spatial[+]	-0.403	-0.197
913338219	spatial[+]	0.529	0.272
913338219	spatial[-]	0.215	0.375
913338219	spatial[-]	-0.2	0.062
913338219	spatial[+]	-0.198	0.017
913338219	spatial[+]	0.209	-0.327
913338219	spatial[-]	0.12	0.215
913338219	spatial[+]	-0.309	0.078
913338219	spatial[-]	0.41	-0.015
913338219	spatial[-]	0.345	0.099
913338219	spatial[-]	0.183	0.149
913338219	spatial[+]	0.084	-0.307
913338219	spatial[-]	0.3	-0.15
913338219	spatial[-]	-0.064	0.425
913338219	spatial[+]	-0.027	0.075
913338219	spatial[+]	-0.025	0.103
913338219	spatial[-]	-0.363	0.093
913338219	spatial[-]	0.499	0.32
913338219	spatial[+]	0.132	-0.363
913338219	spatial[+]	0.208	0.071
913338219	spatial[-]	0.23	0.169
913338219	spatial[+]	-0.367	0.065
913338219	spatial[+]	0.129	0.062
913338219	spatial[-]	-0.104	-0.679
913338219	spatial[-]	-0.117	0.424
913338219	spatial[+]	0.442	0.007
913338219	spatial[-]	0.36	0.732
913338219	spatial[-]	-0.147	0.278
913338219	spatial[-]	0.331	-0.001
913338219	spatial[-]	-0.29	-0.119
913338219	spatial[+]	0.469	-0.03
913338219	spatial[+]	0.166	-0.323
913338219	spatial[+]	0.032	-0.406
913338219	spatial[+]	0.43	0.187
913338219	spatial[+]	-0.219	0.45
913338219	spatial[-]	-0.065	0.337
913338219	spatial[+]	-0.235	-0.246
913338219	spatial[-]	0.074	-0.058
913338219	spatial[+]	0.014	-0.19
913338219	spatial[+]	-0.118	-0.071
913338219	spatial[-]	-0.446	0.157
913338219	spatial[-]	0.059	-0.142
913338219	spatial[-]	0.177	0.491
913338219	spatial[+]	-0.469	0.214
913338219	spatial[+]	-0.28	-0.29
913338219	spatial[-]	0.46	-0.308
913338219	spatial[-]	-0.171	0.074
913338219	spatial[-]	0.344	-0.013
913338219	spatial[-]	0.039	-0.254
913338219	spatial[-]	-0.123	0.43
913338219	spatial[-]	-0.291	-0.137
913338219	spatial[-]	-0.079	0.496
913338219	spatial[-]	0.388	0.068
913338219	spatial[-]	0.213	0.346
913338219	spatial[-]	-0.271	0.59
913338219	spatial[-]	-0.316	0.189
913338219	spatial[+]	0.246	0.139
913338219	spatial[-]	-0.417	-0.174
913338219	spatial[-]	0.006	-0.276
913338219	spatial[+]	0.231	0.163
913338219	spatial[-]	-0.256	-0.12
913338219	spatial[+]	-0.138	-0.697
913338219	spatial[+]	0.02	0.259
913338219	spatial[-]	-0.149	-0.093
913338219	spatial[+]	0.459	0.227
913338219	spatial[-]	-0.056	-0.027
913338219	spatial[-]	0.428	0.473
913338219	spatial[+]	0.15	0.331
913338219	spatial[+]	-0.192	-0.002
913338219	spatial[+]	-0.065	0.068
913338219	spatial[+]	0.581	-0.074
913338219	spatial[-]	0.088	0.179
913338219	spatial[-]	-0.269	-0.17
913338219	spatial[+]	0.444	-0.465
913338219	spatial[+]	-0.247	-0.07
913338219	spatial[+]	0.312	-0.189
913338219	spatial[+]	0.211	0.104
913338219	spatial[-]	-0.215	0.06
913338219	spatial[-]	-0.209	-0.258
913338219	spatial[-]	-0.059	-0.348
913338219	spatial[+]	0.286	0.163
913338219	spatial[-]	-0.225	-0.009
913338219	spatial[+]	0.521	-0.454
913338219	spatial[-]	0.324	-0.056
913338219	spatial[+]	-0.555	0.379
913338219	spatial[-]	0.214	-0.007
913338219	spatial[+]	0.073	0.102
913338219	spatial[+]	0.275	-0.147
913338219	spatial[+]	0.399	0.021
913338219	spatial[+]	0.43	0.125
913338219	spatial[-]	-0.231	-0.398
913338219	spatial[-]	0.287	-0.213
913338219	spatial[+]	0.039	0.107
913338219	spatial[-]	0.132	0.276
913338219	spatial[-]	0.184	-0.036
913338219	spatial[-]	-0.231	-0.179
913338219	spatial[+]	0.267	0.18
913338219	spatial[-]	0.281	0.13
913338219	spatial[+]	-0.199	-0.057
913338219	spatial[-]	-0.099	-0.38
913338219	spatial[-]	-0.224	-0.065
913338219	spatial[+]	-0.219	-0.145
913338219	spatial[-]	-0.212	0.27
913338219	spatial[+]	-0.066	0.063
913338219	spatial[+]	0.064	0.234
913338219	spatial[+]	0.198	-0.512
913338219	spatial[+]	0.133	0.291
913338219	spatial[+]	-0.094	-0.496
913338219	spatial[+]	0.056	0.005
913338219	spatial[-]	-0.177	-0.156
913338219	spatial[-]	0.052	0.204
913338219	spatial[+]	-0.197	0.413
913338219	spatial[-]	-0.14	0.306
913338219	spatial[+]	0.156	0.201
913338219	spatial[+]	0.032	0.234
913338219	spatial[-]	0.185	-0.238
913338219	spatial[+]	0.117	-0.073
913338219	spatial[-]	-0.146	-0.156
913338219	spatial[+]	0.06	0.067
913338219	spatial[+]	-0.22	-0.188
913338219	spatial[+]	0.173	0.528
913338219	spatial[-]	-0.361	-0.284
913338219	spatial[-]	0.176	0.322
913338219	spatial[+]	0.084	0.18
913338219	spatial[-]	0.119	0.387
913338219	spatial[+]	-0.299	-0.356
913338219	spatial[-]	0.259	0.247
913338219	spatial[+]	-0.226	0.329
913338219	spatial[+]	-0.223	0.021
913338219	spatial[-]	-0.164	0.022
913338219	spatial[-]	-0.191	-0.267
913338219	spatial[-]	0.209	0.294
913338219	spatial[-]	0.315	0.085
913338219	spatial[-]	0.25	0.004
913338219	spatial[+]	0.298	-0.38
913338219	spatial[+]	-0.11	-0.008
913338219	spatial[+]	0.251	-0.527
913338219	spatial[+]	0.393	0.036
913338219	spatial[-]	-0.157	0.053
913338219	spatial[-]	-0.142	0.19
913338219	spatial[-]	-0.345	0.098
913338219	spatial[-]	0.169	0.044
913338219	spatial[+]	0.05	0.023
913338219	spatial[-]	-0.492	-0.224
913338219	spatial[+]	-0.097	-0.249
913338219	spatial[+]	0.298	0.047
913338219	spatial[-]	0.103	-0.107
913338219	spatial[+]	0.031	0.544
913338219	spatial[+]	-0.334	-0.087
913338219	spatial[+]	0.223	0.152
913338219	spatial[-]	-0.427	-0.287
913338219	spatial[+]	-0.07	0.162
913338219	spatial[+]	0.495	0.156
913338219	spatial[-]	-0.163	0.086
913338219	spatial[+]	0.061	-0.016
913338219	spatial[+]	0.412	-0.257
913338219	spatial[-]	0.401	0.376
913338219	spatial[-]	0.131	0.224
913338219	spatial[+]	0.386	0.166
913338219	spatial[+]	0.501	0.2
913338219	spatial[+]	0.148	-0.081
913338219	spatial[-]	0.072	0.031
579481892	spatial[-]	-0.202	-0.365
579481892	spatial[-]	0.233	0.09
579481892	spatial[+]	0.074	0.495
579481892	spatial[+]	-0.293	0.28
579481892	spatial[+]	0.435	-0.001
579481892	spatial[+]	0.163	0.459
579481892	spatial[+]	0.145	-0.259
579481892	spatial[-]	0.109	-0.016
579481892	spatial[-]	0.448	0.3
579481892	spatial[+]	-0.017	0.004
579481892	spatial[+]	0.752	0.452
579481892	spatial[+]	0.165	-0.307
579481892	spatial[+]	0.285	-0.457
579481892	spatial[+]	-0.063	-0.003
579481892	spatial[+]	0.001	-0.408
579481892	spatial[-]	-0.101	-0.471
579481892	spatial[+]	0.416	0.281
579481892	spatial[-]	-0.257	-0.191
579481892	spatial[+]	-0.255	-0.181
579481892	spatial[+]	0.206	-0.208
579481892	spatial[+]	0.088	0.062
579481892	spatial[-]	-0.084	-0.473
579481892	spatial[+]	-0.207	-0.144
579481892	spatial[-]	0.216	0.288
579481892	spatial[+]	0.191	0.073
579481892	spatial[+]	0.248	-0.197
579481892	spatial[+]	-0.033	0.079
579481892	spatial[+]	0.029	-0.112
579481892	spatial[+]	0.009	-0.374
579481892	spatial[-]	-0.3	0.108
579481892	spatial[-]	0.467	-0.031
579481892	spatial[-]	0.005	0.16
579481892	spatial[+]	0.089	0.146
579481892	spatial[+]	0.423	0.052
579481892	spatial[+]	0.003	-0.023
579481892	spatial[+]	-0.074	-0.335
579481892	spatial[-]	0.062	-0.021
579481892	spatial[-]	0.036	-0.237
579481892	spatial[-]	-0.186	-0.166
579481892	spatial[-]	-0.178	-0.063
579481892	spatial[-]	0.116	0.55
579481892	spatial[-]	-0.214	-0.476
579481892	spatial[-]	-0.167	0.546
579481892	spatial[-]	0.338	0.031
579481892	spatial[-]	-0.048	0.13
579481892	spatial[-]	0.189	-0.157
579481892	spatial[-]	0.284	-0.005
579481892	spatial[-]	-0.591	-0.205
579481892	spatial[-]	0.421	0.114
579481892	spatial[-]	0.508	0.282
579481892	spatial[-]	0.121	0.084
579481892	spatial[-]	-0.126	0.21
579481892	spatial[-]	-0.15	0.063
579481892	spatial[+]	-0.19	-0.205
579481892	spatial[-]	0.343	0.044
579481892	spatial[+]	-0.203	-0.076
579481892	spatial[-]	0.167	-0.05
579481892	spatial[+]	-0.513	-0.026
579481892	spatial[-]	0.268	-0.108
579481892	spatial[+]	0.355	0.012
579481892	spatial[-]	-0.254	0.002
579481892	spatial[-]	0.215	0.353
579481892	spatial[+]	0.236	-0.306
579481892	spatial[+]	0.335	-0.176
579481892	spatial[+]	0.129	-0.383
579481892	spatial[-]	0.179	-0.275
579481892	spatial[+]	-0.422	-0.174
579481892	spatial[-]	-0.046	0.035
579481892	spatial[+]	0.23	0.416
579481892	spatial[+]	-0.647	0.117
579481892	spatial[-]	-0.277	-0.122
579481892	spatial[+]	-0.17	-0.281
579481892	spatial[+]	0.026	-0.132
579481892	spatial[-]	-0.428	-0.384
579481892	spatial[+]	0.042	0.061
579481892	spatial[+]	0.081	0.169
579481892	spatial[+]	0.104	-0.137
579481892	spatial[+]	-0.112	-0.32
579481892	spatial[-]	-0.124	0.438
579481892	spatial[+]	0.539	-0.413
579481892	spatial[+]	0.14	-0.19
579481892	spatial[-]	0.255	0.38
579481892	spatial[+]	0.173	0.256
579481892	spatial[+]	-0.031	-0.105
579481892	spatial[-]	-0.276	-0.316
579481892	spatial[+]	0.169	-0.019
579481892	spatial[-]	-0.043	0.217
579481892	spatial[+]	-0.304	-0.189
579481892	spatial[-]	-0.152	-0.091
579481892	spatial[-]	0.388	0.085
579481892	spatial[-]	-0.009	-0.12
579481892	spatial[-]	-0.013	-0.372
579481892	spatial[+]	-0.413	-0.072
579481892	spatial[+]	-0.06	-0.126
579481892	spatial[-]	0.209	0.17
579481892	spatial[-]	0.085	0.036
579481892	spatial[-]	0.006	-0.178
579481892	spatial[+]	-0.167	0.213
579481892	spatial[+]	-0.035	-0.357
579481892	spatial[+]	0.308	-0.626
579481892	spatial[-]	0.354	0.138
579481892	spatial[-]	0.174	-0.016
579481892	spatial[-]	0.34	-0.154
579481892	spatial[-]	0.223	-0.083
579481892	spatial[+]	0.155	-0.128
579481892	spatial[+]	0.396	0.128
579481892	spatial[-]	0.051	-0.337
579481892	spatial[+]	0.213	0.069
579481892	spatial[+]	-0.121	0.127
579481892	spatial[-]	0.183	0.124
579481892	spatial[+]	-0.059	-0.283
579481892	spatial[+]	0.43	-0.044
579481892	spatial[-]	0.042	0.018
579481892	spatial[+]	0.123	0.166
579481892	spatial[-]	0.011	0.22
579481892	spatial[-]	-0.352	-0.342
579481892	spatial[+]	-0.317	-0.253
579481892	spatial[-]	0.624	0.544
579481892	spatial[+]	-0.226	0.057
579481892	spatial[-]	-0.211	0.335
579481892	spatial[-]	-0.119	0.29
579481892	spatial[-]	0.197	0.044
579481892	spatial[-]	0.554	0.304
579481892	spatial[+]	-0.021	-0.221
579481892	spatial[-]	0.06	-0.106
579481892	spatial[-]	0.448	0.233
579481892	spatial[+]	0.175	-0.127
579481892	spatial[+]	0.363	-0.313
579481892	spatial[+]	0.214	0.279
579481892	spatial[+]	0.57	0.01
579481892	spatial[+]	0.642	0.133
579481892	spatial[+]	-0.253	0.579
579481892	spatial[-]	-0.19	0.001
579481892	spatial[-]	0.482	-0.156
579481892	spatial[-]	-0.035	-0.459
579481892	spatial[-]	-0.164	-0.35
579481892	spatial[+]	0.048	-0.126
579481892	spatial[-]	-0.365	0.048
579481892	spatial[+]	0.237	0.279
579481892	spatial[-]	0.303	0.257
579481892	spatial[+]	0.615	0.204
579481892	spatial[-]	-0.322	0.087
579481892	spatial[-]	-0.206	-0.085
579481892	spatial[-]	0.052	-0.123
579481892	spatial[-]	0.407	0.089
579481892	spatial[-]	0.138	-0.046
579481892	spatial[-]	-0.154	-0.063
579481892	spatial[-]	0.334	0.473
579481892	spatial[+]	-0.424	0.436
579481892	spatial[-]	0.051	0.28
579481892	spatial[-]	-0.23	0.237
579481892	spatial[-]	-0.163	0.018
579481892	spatial[-]	0.033	0.198
579481892	spatial[+]	0.236	0.06
579481892	spatial[-]	0.09	0.104
579481892	spatial[-]	0.272	-0.151
579481892	spatial[-]	0.277	0.083
579481892	spatial[+]	0.187	0.266
579481892	spatial[-]	-0.074	-0.399
579481892	spatial[-]	0.132	0.51
579481892	spatial[+]	0.488	-0.283
579481892	spatial[+]	0.474	-0.184
579481892	spatial[+]	0.218	0.314
579481892	spatial[+]	0.025	-0.161
579481892	spatial[+]	-0.222	0.48
579481892	spatial[+]	0.298	0.144
579481892	spatial[-]	0.322	-0.363
579481892	spatial[+]	0.165	0.119
579481892	spatial[+]	-0.02	0.116
579481892	spatial[+]	0.076	-0.352
579481892	spatial[+]	0.353	0.436
579481892	spatial[-]	0.242	0.004
579481892	spatial[+]	-0.15	-0.135
579481892	spatial[-]	0.548	0.007
579481892	spatial[-]	0.413	-0.062
579481892	spatial[+]	-0.187	0.16
579481892	spatial[+]	-0.019	0.377
579481892	spatial[-]	0.186	0.371
579481892	spatial[-]	-0.011	0.161
579481892	spatial[-]	0.483	0.169
579481892	spatial[+]	-0.06	-0.08
579481892	spatial[-]	0.082	0.334
579481892	spatial[-]	0.104	0.359
579481892	spatial[+]	-0.249	-0.497
579481892	spatial[-]	-0.08	-0.119
579481892	spatial[+]	0.581	-0.057
579481892	spatial[-]	0.36	-0.041
579481892	spatial[+]	0.488	0.198
579481892	spatial[-]	-0.072	0.262
579481892	spatial[+]	0.024	-0.072
579481892	spatial[-]	-0.572	-0.489
579481892	spatial[+]	-0.481	0.306
579481892	spatial[-]	0.031	0.193
579481892	spatial[+]	0.019	-0.644
579481892	spatial[-]	0.156	0.059
579481892	spatial[-]	-0.116	0.503
579481892	spatial[-]	-0.227	0.292
579481892	spatial[+]	0.293	-0.249
579481892	spatial[-]	0.371	0.013
579481892	spatial[-]	0.027	-0.257
579481892	spatial[+]	0.501	-0.104
579481892	spatial[+]	-0.258	-0.057
579481892	spatial[+]	-0.239	-0.201
579481892	spatial[+]	0.462	0.169
579481892	spatial[-]	-0.139	-0.062
579481892	spatial[+]	0.298	0.498
579481892	spatial[-]	-0.378	-0.025
579481892	spatial[+]	0.102	0.265
579481892	spatial[-]	-0.184	0.204
579481892	spatial[-]	0.048	-0.395
579481892	spatial[-]	0.389	-0.217
579481892	spatial[+]	0.242	0.171
579481892	spatial[+]	0.095	-0.193
579481892	spatial[-]	-0.133	0.188
579481892	spatial[-]	0.164	-0.187
579481892	spatial[-]	0.296	0.125
579481892	spatial[+]	-0.555	-0.095
579481892	spatial[+]	0.219	0.507
579481892	spatial[-]	0.545	-0.558
579481892	spatial[+]	0.155	0.067
579481892	spatial[-]	-0.567	-0.495
579481892	spatial[+]	-0.242	0.42
579481892	spatial[+]	-0.246	0.068
579481892	spatial[+]	0.105	0.081
579481892	spatial[+]	0.156	0.193
579481892	spatial[+]	0.037	-0.172
579481892	spatial[-]	0.044	-0.139
579481892	spatial[-]	0.414	-0.347
579481892	spatial[+]	-0.168	0.402
579481892	spatial[-]	-0.092	0.222
579481892	spatial[+]	0.1	0.24
579481892	spatial[+]	-0.471	-0.048
579481892	spatial[-]	0.34	0.159
579481892	spatial[+]	-0.201	-0.43
579481892	spatial[+]	0.439	0.039
579481892	spatial[+]	0.089	-0.101
579481892	spatial[-]	0.031	0.009
579481892	spatial[+]	0.118	-0.147
579481892	spatial[+]	0.422	-0.046
579481892	spatial[+]	0.037	-0.021
267145152	spatial[+]	0.11	-0.053
267145152	spatial[+]	0.658	-0.241
267145152	spatial[+]	-0.22	-0.203
267145152	spatial[+]	0.221	0.32
267145152	spatial[-]	0.068	0.222
267145152	spatial[+]	-0.049	-0.385
267145152	spatial[-]	0.168	-0.043
267145152	spatial[+]	0.628	-0.598
267145152	spatial[+]	0.088	0.271
267145152	spatial[-]	-0.388	0.516
267145152	spatial[+]	-0.603	-0.435
267145152	spatial[-]	0.191	0.52
267145152	spatial[-]	-0.667	0.413
267145152	spatial[+]	0.108	-0.05
267145152	spatial[-]	-0.019	-0.025
267145152	spatial[+]	0.216	-0.213
267145152	spatial[+]	-0.075	0.142
267145152	spatial[-]	0.205	-0.078
267145152	spatial[-]	0.056	-0.66
267145152	spatial[-]	0.181	0.291
267145152	spatial[-]	0.028	0.424
267145152	spatial[-]	0.01	0.005
267145152	spatial[+]	-0.083	0.133
267145152	spatial[+]	-0.27	0.213
267145152	spatial[-]	0.206	0.22
267145152	spatial[+]	0.168	-0.174
267145152	spatial[-]	-0.032	0.135
267145152	spatial[+]	0.133	0.294
267145152	spatial[-]	-0.316	0
267145152	spatial[+]	0.155	0.455
267145152	spatial[+]	-0.264	0.213
267145152	spatial[-]	0.551	0.423
267145152	spatial[+]	-0.166	0.293
267145152	spatial[+]	0.121	0.095
267145152	spatial[+]	-0.22	0.094
267145152	spatial[-]	0.075	0.02
267145152	spatial[+]	-0.23	-0.271
267145152	spatial[-]	-0.263	-0.32
267145152	spatial[-]	0.02	-0.025
267145152	spatial[-]	-0.187	-0.044
267145152	spatial[-]	-0.026	0.243
267145152	spatial[+]	0.138	0.454
267145152	spatial[-]	-0.043	0.435
267145152	spatial[-]	-0.286	0.058
267145152	spatial[-]	0.107	0.061
267145152	spatial[+]	-0.364	-0.385
267145152	spatial[+]	0.1	0.325
267145152	spatial[-]	-0.25	0.087
267145152	spatial[-]	-0.158	-0.039
267145152	spatial[-]	0.295	0.181
267145152	spatial[-]	-0.64	-0.178
267145152	spatial[+]	0.444	-0.114
267145152	spatial[+]	0.272	-0.104
267145152	spatial[+]	-0.145	0.072
267145152	spatial[-]	-0.281	-0.232
267145152	spatial[+]	0.071	-0.23
267145152	spatial[-]	0.436	0.065
267145152	spatial[-]	-0.106	-0.152
267145152	spatial[+]	-0.162	0.348
267145152	spatial[+]	-0.131	0.081
267145152	spatial[+]	-0.04	0.222
267145152	spatial[-]	-0.211	-0.007
267145152	spatial[+]	-0.186	-0.074
267145152	spatial[-]	-0.029	-0.081
267145152	spatial[+]	0.142	-0.227
267145152	spatial[-]	-0.106	0.479
267145152	spatial[+]	-0.213	-0.063
267145152	spatial[+]	-0.343	0.054
267145152	spatial[+]	0.204	0.042
267145152	spatial[-]	0.135	0.337
267145152	spatial[-]	-0.076	0.128
267145152	spatial[-]	-0.162	-0.633
267145152	spatial[-]	0.013	0.224
267145152	spatial[+]	-0.068	-0.283
267145152	spatial[+]	0.186	0.506
267145152	spatial[+]	0.059	0.005
267145152	spatial[-]	-0.003	0.29
267145152	spatial[-]	-0.034	0.16
267145152	spatial[+]	0.201	-0.279
267145152	spatial[-]	0.055	-0.396
267145152	spatial[+]	-0.12	-0.172
267145152	spatial[+]	0.019	-0.027
267145152	spatial[+]	0.083	0.305
267145152	spatial[-]	0.397	0.409
267145152	spatial[-]	0.041	-0.315
267145152	spatial[-]	-0.12	0.137
267145152	spatial[-]	0.127	0.328
267145152	spatial[+]	-0.114	-0.047
267145152	spatial[-]	-0.242	-0.13
267145152	spatial[+]	-0.17	-0.276
267145152	spatial[+]	-0.38	0.159
267145152	spatial[+]	0.424	0.418
267145152	spatial[+]	-0.464	0.194
267145152	spatial[+]	0.239	-0.011
267145152	spatial[+]	0.201	0.186
267145152	spatial[+]	0.036	0.127
267145152	spatial[+]	0.236	0.229
267145152	spatial[+]	0.372	-0.282
267145152	spatial[+]	0.186	-0.188
267145152	spatial[-]	-0.509	-0.124
267145152	spatial[+]	0.573	0.174
267145152	spatial[+]	0.198	0.135
267145152	spatial[-]	-0.069	0.051
267145152	spatial[-]	0.116	-0.004
267145152	spatial[-]	-0.303	-0.109
267145152	spatial[+]	0.113	0.041
267145152	spatial[-]	0.05	0.208
267145152	spatial[+]	-0.068	-0.27
267145152	spatial[-]	-0.231	0.035
267145152	spatial[-]	0.018	0.063
267145152	spatial[-]	-0.055	-0.017
267145152	spatial[+]	0.32	0.473
267145152	spatial[+]	0.137	-0.418
267145152	spatial[+]	0.152	0.039
267145152	spatial[-]	0.093	0.235
267145152	spatial[+]	0.035	0.546
267145152	spatial[-]	0.105	0.159
267145152	spatial[+]	0.028	0.14
267145152	spatial[-]	0.322	0.284
267145152	spatial[+]	0.052	-0.036
267145152	spatial[+]	0.432	-0.276
267145152	spatial[+]	0.369	-0.444
267145152	spatial[+]	0.19	0.548
267145152	spatial[+]	0.362	0.042
267145152	spatial[-]	0.094	0.015
267145152	spatial[+]	0.385	0.176
267145152	spatial[+]	0.503	0.047
267145152	spatial[-]	0.294	0.374
267145152	spatial[-]	-0.134	0.558
267145152	spatial[+]	-0.405	0.436
267145152	spatial[+]	0.105	0.161
267145152	spatial[-]	-0.234	0.307
267145152	spatial[+]	0.499	0.2
267145152	spatial[+]	0.01	-0.374
267145152	spatial[+]	0.187	-0.328
267145152	spatial[-]	0.396	0.353
267145152	spatial[+]	-0.38	-0.016
267145152	spatial[-]	0.439	0.493
267145152	spatial[-]	0.148	-0.208
267145152	spatial[-]	0.293	0.188
267145152	spatial[+]	0.146	-0.307
267145152	spatial[+]	0.351	-0.234
267145152	spatial[+]	0.435	-0.003
267145152	spatial[-]	-0.176	0.238
267145152	spatial[-]	0.022	0.032
267145152	spatial[+]	0.382	0.221
267145152	spatial[-]	-0.212	-0.32
267145152	spatial[-]	-0.243	-0.285
267145152	spatial[-]	0.256	-0.033
267145152	spatial[-]	-0.397	-0.305
267145152	spatial[-]	0.179	-0.136
267145152	spatial[+]	0.091	0.048
267145152	spatial[-]	0.397	0.313
267145152	spatial[+]	0.577	-0.002
267145152	spatial[+]	0.036	-0.329
267145152	spatial[-]	-0.077	-0.398
267145152	spatial[-]	0.471	-0.205
267145152	spatial[-]	-0.418	0.071
267145152	spatial[+]	-0.459	0.482
267145152	spatial[-]	0.044	0.095
267145152	spatial[+]	-0.1	0.405
267145152	spatial[+]	0.306	0.152
267145152	spatial[-]	-0.021	0.244
267145152	spatial[-]	-0.579	-0.163
267145152	spatial[+]	0.322	-0.604
267145152	spatial[+]	0.146	-0.331
267145152	spatial[+]	-0.173	0.243
267145152	spatial[-]	-0.31	0.037
267145152	spatial[+]	-0.018	-0.133
267145152	spatial[-]	0.024	-0.132
267145152	spatial[+]	-0.21	-0.334
267145152	spatial[-]	-0.321	0.022
267145152	spatial[-]	0.16	-0.197
267145152	spatial[+]	0.507	-0.07
267145152	spatial[-]	-0.197	-0.004
267145152	spatial[+]	-0.137	-0.173
267145152	spatial[-]	-0.529	-0.313
267145152	spatial[+]	-0.535	0.19
267145152	spatial[-]	0.141	0.034
267145152	spatial[+]	0.17	0.051
267145152	spatial[+]	-0.008	0.079
267145152	spatial[+]	-0.049	-0.024
267145152	spatial[-]	0.075	-0.391
267145152	spatial[-]	0.029	0.357
267145152	spatial[+]	0.042	-0.15
267145152	spatial[-]	-0.277	-0.204
267145152	spatial[+]	0.23	-0.046
267145152	spatial[+]	0.078	0.218
267145152	spatial[-]	-0.05	0.236
267145152	spatial[-]	0.465	-0.099
267145152	spatial[-]	0.014	-0.275
267145152	spatial[-]	-0.008	-0.196
267145152	spatial[-]	0.25	0.377
267145152	spatial[-]	-0.403	-0.057
267145152	spatial[+]	0.25	0.037
267145152	spatial[-]	0.095	-0.414
267145152	spatial[-]	-0.221	-0.13
267145152	spatial[+]	-0.011	0.074
267145152	spatial[+]	0.366	0.242
267145152	spatial[-]	0.085	0.022
267145152	spatial[+]	0.139	0.532
267145152	spatial[-]	0.151	-0.326
267145152	spatial[+]	-0.135	-0.341
267145152	spatial[+]	-0.194	0.489
267145152	spatial[-]	0.289	0.525
267145152	spatial[+]	-0.201	-0.156
267145152	spatial[-]	-0.173	-0.107
267145152	spatial[-]	-0.009	-0.188
267145152	spatial[-]	0.441	0.764
267145152	spatial[-]	0.028	0.001
267145152	spatial[+]	-0.24	-0.396
267145152	spatial[+]	-0.313	0.34
267145152	spatial[-]	0.073	0.08
267145152	spatial[+]	0.192	0.053
267145152	spatial[-]	-0.026	-0.043
267145152	spatial[-]	0.154	0.252
267145152	spatial[-]	-0.148	-0.066
267145152	spatial[-]	-0.114	0.008
267145152	spatial[+]	-0.108	-0.464
267145152	spatial[-]	-0.232	0.3
267145152	spatial[+]	-0.193	-0.275
267145152	spatial[+]	0.25	0.404
267145152	spatial[+]	-0.261	-0.041
267145152	spatial[+]	0.342	-0.303
267145152	spatial[-]	-0.424	-0.022
267145152	spatial[-]	-0.351	0.309
267145152	spatial[+]	-0.205	-0.071
267145152	spatial[+]	0.092	-0.101
267145152	spatial[+]	-0.073	0.439
267145152	spatial[-]	-0.179	0.492
267145152	spatial[-]	0.051	0.461
267145152	spatial[-]	0.63	-0.206
267145152	spatial[-]	-0.067	-0.004
267145152	spatial[-]	0.002	0.279
267145152	spatial[-]	-0.038	-0.201
267145152	spatial[-]	-0.285	0.259
267145152	spatial[-]	-0.06	0.053
267145152	spatial[+]	0.027	0.011
267145152	spatial[+]	-0.494	0.104
267145152	spatial[-]	0.336	0.057
908092186	spatial[+]	-0.298	0.134
908092186	spatial[-]	-0.162	-0.154
908092186	spatial[-]	-0.023	0.322
908092186	spatial[-]	0.082	0.1
908092186	spatial[-]	0.173	-0.351
908092186	spatial[-]	0.009	-0.033
908092186	spatial[+]	-0.041	-0.053
908092186	spatial[+]	0.174	-0.104
908092186	spatial[+]	0.595	-0.493
908092186	spatial[+]	-0.27	0.205
908092186	spatial[+]	0.257	0.614
908092186	spatial[+]	-0.728	-0.251
908092186	spatial[-]	0.577	-0.448
908092186	spatial[+]	0.184	-0.114
908092186	spatial[-]	0.268	-0.282
908092186	spatial[-]	-0.155	0.567
908092186	spatial[-]	-0.346	-0.086
908092186	spatial[-]	-0.394	-0.083
908092186	spatial[+]	-0.205	0.153
908092186	spatial[-]	0.214	0.039
908092186	spatial[+]	-0.015	-0.234
908092186	spatial[+]	0.18	-0.227
908092186	spatial[-]	-0.228	-0.13
908092186	spatial[+]	0.12	0.068
908092186	spatial[-]	-0.083	-0.426
908092186	spatial[+]	-0.167	-0.351
908092186	spatial[-]	-0.199	0.567
908092186	spatial[-]	-0.135	0.11
908092186	spatial[-]	0.194	-0.132
908092186	spatial[-]	0.013	-0.004
908092186	spatial[+]	-0.397	-0.035
908092186	spatial[+]	-0.443	0.396
908092186	spatial[-]	0.072	-0.184
908092186	spatial[-]	0.166	0.391
908092186	spatial[+]	0.504	0.483
908092186	spatial[-]	0.284	0.105
908092186	spatial[+]	-0.008	0.089
908092186	spatial[+]	0.399	-0.378
908092186	spatial[-]	-0.187	0.113
908092186	spatial[+]	-0.275	-0.496
908092186	spatial[-]	0.708	0.152
908092186	spatial[+]	0.421	-0.173
908092186	spatial[+]	0.201	-0.07
908092186	spatial[-]	0.366	-0.075
908092186	spatial[+]	-0.096	-0.231
908092186	spatial[+]	0.179	0.251
908092186	spatial[+]	0.278	0.554
908092186	spatial[+]	0.041	-0.164
908092186	spatial[-]	0.34	0.227
908092186	spatial[+]	-0.134	0.169
908092186	spatial[+]	-0.13	-0.32
908092186	spatial[+]	-0.014	0.199
908092186	spatial[+]	0.103	-0.137
908092186	spatial[-]	0.037	0.464
908092186	spatial[-]	0.079	0.101
908092186	spatial[+]	-0.145	-0.357
908092186	spatial[+]	0.118	0.024
908092186	spatial[-]	-0.331	-0.332
908092186	spatial[-]	-0.04	0.252
908092186	spatial[+]	-0.685	-0.234
908092186	spatial[+]	-0.355	0.123
908092186	spatial[+]	0.5	-0.023
908092186	spatial[-]	-0.385	-0.374
908092186	spatial[+]	-0.137	0.068
908092186	spatial[+]	-0.133	0.189
908092186	spatial[+]	0.101	-0.04
908092186	spatial[+]	0.065	-0.326
908092186	spatial[+]	-0.21	-0.016
908092186	spatial[-]	-0.652	-0.096
908092186	spatial[-]	0.095	-0.504
908092186	spatial[+]	-0.171	-0.056
908092186	spatial[-]	-0.261	-0.174
908092186	spatial[-]	-0.004	0.023
908092186	spatial[-]	0.37	0.393
908092186	spatial[+]	0.017	-0.069
908092186	spatial[-]	-0.388	0.192
908092186	spatial[+]	0.12	0.294
908092186	spatial[-]	0.527	-0.396
908092186	spatial[+]	0.223	-0.108
908092186	spatial[-]	0.231	0.359
908092186	spatial[+]	-0.439	-0.16
908092186	spatial[+]	0.483	0.09
908092186	spatial[-]	0.007	-0.197
908092186	spatial[+]	0.289	-0.572
908092186	spatial[-]	0.074	0.486
908092186	spatial[-]	0.251	-0.12
908092186	spatial[-]	-0.294	0.465
908092186	spatial[-]	0.681	-0.15
908092186	spatial[+]	0.254	-0.039
908092186	spatial[-]	0.503	0.005
908092186	spatial[+]	0.113	-0.227
908092186	spatial[-]	0.212	0.141
908092186	spatial[+]	0.396	-0.1
908092186	spatial[-]	-0.081	-0.384
908092186	spatial[-]	0.052	0.467
908092186	spatial[-]	-0.578	0.385
908092186	spatial[+]	-0.331	-0.34
908092186	spatial[-]	-0.022	0.352
908092186	spatial[+]	0.163	-0.232
908092186	spatial[+]	0.155	0.173
908092186	spatial[-]	-0.016	-0.338
908092186	spatial[+]	-0.237	-0.619
908092186	spatial[+]	0.157	-0.164
908092186	spatial[-]	-0.185	0.66
908092186	spatial[-]	-0.077	-0.598
908092186	spatial[+]	0.102	0.577
908092186	spatial[+]	0.098	-0.432
908092186	spatial[+]	0.367	0.339
908092186	spatial[+]	0.16	-0.274
908092186	spatial[-]	0.331	0.365
908092186	spatial[+]	-0.625	-0.228
908092186	spatial[-]	0.534	0.085
908092186	spatial[+]	-0.126	-0.179
908092186	spatial[+]	0.043	-0.026
908092186	spatial[+]	-0.051	-0.128
908092186	spatial[+]	0.226	0.264
908092186	spatial[-]	0.013	0.196
908092186	spatial[-]	-0.165	-0.154
908092186	spatial[+]	0.57	-0.531
908092186	spatial[-]	-0.325	-0.142
908092186	spatial[+]	0.095	-0.156
908092186	spatial[+]	0	0.493
908092186	spatial[-]	0.083	-0.339
908092186	spatial[-]	0.219	0.277
908092186	spatial[-]	0.116	0.079
908092186	spatial[-]	-0.265	0.235
908092186	spatial[+]	-0.042	0.234
908092186	spatial[-]	0.071	0.525
908092186	spatial[+]	0.145	0.416
908092186	spatial[-]	0.064	0.427
908092186	spatial[-]	0.448	0.321
908092186	spatial[+]	0.026	0.15
908092186	spatial[+]	-0.181	-0.04
908092186	spatial[+]	0.339	0.423
908092186	spatial[+]	0.115	-0.297
908092186	spatial[+]	0.381	0.107
908092186	spatial[+]	0.38	0.133
908092186	spatial[+]	-0.121	0.263
908092186	spatial[-]	0.77	-0.082
908092186	spatial[+]	0.007	-0.388
908092186	spatial[+]	-0.275	-0.124
908092186	spatial[+]	-0.002	-0.39
908092186	spatial[-]	0.524	0.658
908092186	spatial[+]	-0.558	0.247
908092186	spatial[-]	0.327	-0.001
908092186	spatial[+]	0.011	0.09
908092186	spatial[+]	0.311	-0.028
908092186	spatial[-]	0.07	0.4
908092186	spatial[-]	0.214	-0.244
908092186	spatial[-]	0.09	0.375
908092186	spatial[-]	-0.241	-0.067
908092186	spatial[+]	0.271	0.275
908092186	spatial[-]	0.401	-0.263
908092186	spatial[-]	0.274	0.208
908092186	spatial[+]	-0.116	0.318
908092186	spatial[-]	-0.083	-0.527
908092186	spatial[-]	0.588	0.445
908092186	spatial[+]	0.212	-0.328
908092186	spatial[+]	0.105	-0.319
908092186	spatial[+]	-0.131	0.228
908092186	spatial[-]	-0.064	0.174
908092186	spatial[-]	0.533	0.525
908092186	spatial[+]	0.249	-0.242
908092186	spatial[-]	-0.122	0.534
908092186	spatial[+]	0.043	-0.16
908092186	spatial[-]	-0.211	0.382
908092186	spatial[-]	-0.129	0.065
908092186	spatial[-]	-0.126	0.363
908092186	spatial[-]	-0.058	0.401
908092186	spatial[-]	0.005	0.012
908092186	spatial[-]	-0.501	-0.361
908092186	spatial[-]	0.329	-0.095
908092186	spatial[-]	0.133	0.018
908092186	spatial[-]	0.267	0.008
908092186	spatial[-]	0.154	0.42
908092186	spatial[-]	0.248	-0.009
908092186	spatial[+]	0.069	0.782
908092186	spatial[-]	0.055	-0.416
908092186	spatial[-]	0.357	0.067
908092186	spatial[+]	0.007	-0.389
908092186	spatial[-]	0.269	0.19
908092186	spatial[+]	0.399	-0.141
908092186	spatial[-]	0.187	-0.019
908092186	spatial[-]	0.11	-0.099
908092186	spatial[-]	0.221	0.171
908092186	spatial[-]	0.278	0.087
908092186	spatial[-]	-0.174	-0.07
908092186	spatial[+]	0.237	-0.151
908092186	spatial[+]	0.005	-0.105
908092186	spatial[-]	-0.052	-0.39
908092186	spatial[+]	-0.43	-0.128
908092186	spatial[-]	0.194	-0.01
908092186	spatial[+]	0.242	-0.275
908092186	spatial[-]	0.338	0.021
908092186	spatial[-]	0.091	0.046
908092186	spatial[+]	-0.003	-0.364
908092186	spatial[+]	-0.113	-0.134
908092186	spatial[+]	-0.525	0.162
908092186	spatial[-]	-0.058	0.045
908092186	spatial[+]	-0.127	-0.16
908092186	spatial[+]	0.181	-0.037
908092186	spatial[+]	0.164	0.066
908092186	spatial[+]	-0.144	0.201
908092186	spatial[-]	0.698	-0.448
908092186	spatial[+]	0.439	0.423
908092186	spatial[-]	0.284	0.321
908092186	spatial[-]	-0.052	0.116
908092186	spatial[-]	-0.473	-0.102
908092186	spatial[+]	0.093	0.421
908092186	spatial[-]	-0.09	0.154
908092186	spatial[-]	0.203	0.078
908092186	spatial[-]	-0.653	0.249
908092186	spatial[+]	0.734	-0.379
908092186	spatial[-]	0.419	0.291
908092186	spatial[+]	-0.002	-0.172
908092186	spatial[-]	0.119	0.033
908092186	spatial[-]	0.187	-0.296
908092186	spatial[+]	0.382	-0.294
908092186	spatial[+]	-0.032	0.097
908092186	spatial[-]	0.021	0.218
908092186	spatial[+]	-0.276	0.404
908092186	spatial[+]	0.193	0.385
908092186	spatial[+]	-0.192	-0.283
908092186	spatial[+]	0.139	0.071
908092186	spatial[-]	-0.416	0.03
908092186	spatial[-]	-0.207	-0.218
908092186	spatial[+]	-0.043	-0.051
908092186	spatial[-]	-0.356	-0.004
908092186	spatial[+]	-0.18	-0.322
908092186	spatial[+]	0.24	-0.067
908092186	spatial[-]	-0.156	-0.323
908092186	spatial[-]	0.253	0.436
908092186	spatial[+]	0.366	-0.008
908092186	spatial[+]	0.404	-0.05
908092186	spatial[-]	-0.398	-0.205
908092186	spatial[+]	0.119	-0.235
908092186	spatial[+]	0.152	-0.053
908092186	spatial[-]	0.379	-0.301
908092186	spatial[-]	0.093	0.485
908092186	spatial[+]	-0.122	-0.304
616446717	spatial[-]	0.226	0.017
616446717	spatial[-]	0.198	0.061
616446717	spatial[+]	0.569	0.095
616446717	spatial[+]	0.488	0.145
616446717	spatial[+]	0.193	0.14
616446717	spatial[+]	0.436	0.03
616446717	spatial[-]	0.233	-0.26
616446717	spatial[+]	0.335	0.181
616446717	spatial[+]	0.092	0.129
616446717	spatial[+]	-0.183	-0.303
616446717	spatial[-]	-0.01	0.257
616446717	spatial[-]	0.266	-0.153
616446717	spatial[-]	0.223	0.442
616446717	spatial[+]	-0.208	0.29
616446717	spatial[+]	0.708	-0.168
616446717	spatial[+]	-0.027	0.576
616446717	spatial[-]	-0.495	-0.046
616446717	spatial[+]	0.299	-0.115
616446717	spatial[-]	0.063	0.199
616446717	spatial[+]	0.166	-0.12
616446717	spatial[-]	0.501	-0.565
616446717	spatial[+]	0.443	-0.48
616446717	spatial[+]	0.496	-0.523
616446717	spatial[-]	0.598	0.014
616446717	spatial[+]	-0.128	0.363
616446717	spatial[-]	-0.061	-0.166
616446717	spatial[+]	-0.224	-0.201
616446717	spatial[-]	-0.192	-0.054
616446717	spatial[-]	-0.021	0.109
616446717	spatial[+]	0.237	-0.007
616446717	spatial[-]	-0.042	-0.026
616446717	spatial[-]	0.284	-0.11
616446717	spatial[-]	0.703	-0.189
616446717	spatial[-]	0.161	0.204
616446717	spatial[-]	-0.048	-0.26
616446717	spatial[-]	-0.173	0.324
616446717	spatial[-]	0.663	0.459
616446717	spatial[+]	0.11	0.255
616446717	spatial[+]	-0.323	0.247
616446717	spatial[-]	0.662	0.223
616446717	spatial[+]	-0.087	0.139
616446717	spatial[+]	0.409	-0.316
616446717	spatial[+]	0.017	-0.133
616446717	spatial[+]	-0.026	0.289
616446717	spatial[-]	0.105	0.556
616446717	spatial[+]	0.2	-0.162
616446717	spatial[-]	-0.257	-0.06
616446717	spatial[-]	0.496	-0.627
616446717	spatial[+]	0.437	-0.218
616446717	spatial[-]	0.45	-0.075
616446717	spatial[-]	0.239	0.397
616446717	spatial[-]	0.028	0.212
616446717	spatial[-]	-0.1	-0.292
616446717	spatial[-]	-0.119	0.383
616446717	spatial[+]	0.254	0.201
616446717	spatial[-]	0.131	-0.186
616446717	spatial[+]	0.309	0.063
616446717	spatial[+]	0.084	0.335
616446717	spatial[-]	-0.139	0.159
616446717	spatial[-]	-0.472	0.48
616446717	spatial[-]	-0.176	0.204
616446717	spatial[-]	0.061	0.182
616446717	spatial[+]	-0.058	-0.352
616446717	spatial[+]	0.272	0.164
616446717	spatial[-]	0.407	0.215
616446717	spatial[-]	0.648	-0.211
616446717	spatial[-]	-0.561	0.166
616446717	spatial[-]	0.207	0.198
616446717	spatial[-]	-0.013	0.159
616446717	spatial[-]	-0.041	-0.185
616446717	spatial[+]	0.303	-0.257
616446717	spatial[-]	-0.19	0.091
616446717	spatial[+]	-0.149	0.509
616446717	spatial[+]	-0.105	0.333
616446717	spatial[+]	0.338	0.243
616446717	spatial[+]	0.47	-0.138
616446717	spatial[+]	0.422	-0.014
616446717	spatial[+]	0.07	0.02
616446717	spatial[-]	-0.25	0.212
616446717	spatial[+]	-0.07	-0.15
616446717	spatial[-]	0.531	0.437
616446717	spatial[+]	-0.066	0.029
616446717	spatial[-]	0.313	0.434
616446717	spatial[+]	0.022	0.155
616446717	spatial[+]	-0.37	0.244
616446717	spatial[-]	-0.382	-0.064
616446717	spatial[+]	-0.054	-0.547
616446717	spatial[+]	0.511	0.228
616446717	spatial[-]	0.023	0.244
616446717	spatial[+]	0.196	0.067
616446717	spatial[+]	0.069	0.598
616446717	spatial[-]	0.071	-0.132
616446717	spatial[+]	0.537	0.5
616446717	spatial[-]	-0.076	-0.241
616446717	spatial[-]	0.217	-0.354
616446717	spatial[+]	0.187	0.528
616446717	spatial[+]	-0.017	-0.589
616446717	spatial[+]	-0.105	-0.067
616446717	spatial[-]	-0.222	0.131
616446717	spatial[+]	0.046	0.138
616446717	spatial[-]	-0.303	-0.173
616446717	spatial[+]	-0.019	0.002
616446717	spatial[-]	0.466	0.391
616446717	spatial[+]	0.035	0.043
616446717	spatial[+]	0.742	0.223
616446717	spatial[+]	0.581	-0.436
616446717	spatial[-]	0.329	-0.209
616446717	spatial[-]	0.387	0.436
616446717	spatial[+]	0.4	-0.111
616446717	spatial[+]	0.282	0.169
616446717	spatial[+]	-0.058	-0.079
616446717	spatial[-]	0.039	0.415
616446717	spatial[-]	0.494	0.349
616446717	spatial[-]	-0.461	0.107
616446717	spatial[-]	0.247	0.168
616446717	spatial[+]	-0.18	0.106
616446717	spatial[+]	0.163	-0.343
616446717	spatial[-]	0.246	0.039
616446717	spatial[-]	-0.107	-0.457
616446717	spatial[+]	0.01	-0.03
616446717	spatial[-]	-0.105	0.083
616446717	spatial[-]	-0.102	0.277
616446717	spatial[-]	-0.09	-0.411
616446717	spatial[-]	-0.214	0.224
616446717	spatial[+]	0.522	-0.245
616446717	spatial[-]	0.589	0.325
616446717	spatial[+]	-0.056	-0.261
616446717	spatial[+]	0.763	0.347
616446717	spatial[+]	0.002	0.194
616446717	spatial[-]	0.178	-0.279
616446717	spatial[+]	-0.091	0.159
616446717	spatial[+]	-0.266	0.48
616446717	spatial[-]	-0.136	0
616446717	spatial[-]	0.547	-0.154
616446717	spatial[-]	0.056	0.069
616446717	spatial[+]	-0.293	-0.366
616446717	spatial[-]	0.448	0.276
616446717	spatial[-]	0.002	-0.119
616446717	spatial[-]	0.254	0.084
616446717	spatial[-]	0.383	0.564
616446717	spatial[-]	0.031	0.236
616446717	spatial[-]	-0.387	0.163
616446717	spatial[+]	0.133	-0.483
616446717	spatial[-]	0.088	0.349
616446717	spatial[+]	0.128	-0.347
616446717	spatial[+]	0.253	-0.046
616446717	spatial[-]	-0.025	0.605
616446717	spatial[+]	-0.312	-0.27
616446717	spatial[-]	-0.062	0.248
616446717	spatial[+]	0.441	0.219
616446717	spatial[+]	0.33	-0.019
616446717	spatial[+]	-0.216	0.453
616446717	spatial[+]	0.458	0.028
616446717	spatial[+]	-0.106	0.234
616446717	spatial[+]	-0.491	-0.568
616446717	spatial[-]	-0.102	0.32
616446717	spatial[-]	0.27	0.322
616446717	spatial[+]	-0.246	-0.055
616446717	spatial[-]	0.128	0.501
616446717	spatial[+]	0.235	0.079
616446717	spatial[+]	0.398	0.096
616446717	spatial[+]	0.015	-0.166
616446717	spatial[-]	0.185	0.244
616446717	spatial[+]	-0.049	-0.211
616446717	spatial[+]	0.462	0.26
616446717	spatial[+]	0.077	0.047
616446717	spatial[-]	-0.007	-0.073
616446717	spatial[+]	-0.173	-0.069
616446717	spatial[+]	0.401	0.76
616446717	spatial[+]	-0.17	-0.321
616446717	spatial[-]	0.056	-0.138
616446717	spatial[-]	0.143	-0.034
616446717	spatial[-]	0.043	-0.083
616446717	spatial[-]	-0.011	0.178
616446717	spatial[-]	0.274	0.03
616446717	spatial[-]	-0.627	0.005
616446717	spatial[-]	-0.038	0.237
616446717	spatial[-]	0.181	0.132
616446717	spatial[-]	0.279	-0.09
616446717	spatial[+]	0.096	-0.354
616446717	spatial[+]	0.465	0.391
616446717	spatial[-]	-0.286	0.298
616446717	spatial[-]	-0.216	-0.077
616446717	spatial[-]	0.292	-0.308
616446717	spatial[+]	0.348	0.381
616446717	spatial[+]	0.185	0.153
616446717	spatial[+]	0.127	0.092
616446717	spatial[+]	-0.028	0.083
616446717	spatial[-]	0.007	0.144
616446717	spatial[-]	0.206	0.061
616446717	spatial[+]	0.724	-0.311
616446717	spatial[+]	0.133	0.158
616446717	spatial[+]	0.195	-0.229
616446717	spatial[+]	-0.449	0.09
616446717	spatial[-]	0.448	-0.239
616446717	spatial[+]	0.503	0.249
616446717	spatial[+]	0.195	0.064
616446717	spatial[+]	0.121	0.283
616446717	spatial[+]	-0.211	-0.192
616446717	spatial[-]	0.231	-0.409
616446717	spatial[-]	0.078	-0.061
616446717	spatial[-]	-0.163	0.203
616446717	spatial[+]	0.161	-0.231
616446717	spatial[+]	-0.505	0.191
616446717	spatial[-]	0.159	0.537
616446717	spatial[+]	0.157	0.034
616446717	spatial[-]	0.055	-0.453
616446717	spatial[-]	0.211	-0.188
616446717	spatial[+]	0.089	0.255
616446717	spatial[+]	-0.289	-0.448
616446717	spatial[+]	0.612	-0.204
616446717	spatial[-]	0.37	-0.248
616446717	spatial[-]	0.071	0.234
616446717	spatial[+]	-0.291	-0.069
616446717	spatial[-]	0.285	0.083
616446717	spatial[+]	-0.057	0.145
616446717	spatial[-]	0.384	-0.27
616446717	spatial[+]	0.305	0.485
616446717	spatial[-]	-0.041	0.564
616446717	spatial[+]	-0.575	0.017
616446717	spatial[+]	0.581	0.286
616446717	spatial[-]	-0.018	0.137
616446717	spatial[+]	0.002	-0.237
616446717	spatial[+]	0.226	-0.161
616446717	spatial[+]	-0.025	0.153
616446717	spatial[-]	0.213	-0.027
616446717	spatial[+]	0.095	0.173
616446717	spatial[-]	-0.114	0.453
616446717	spatial[-]	0.261	-0.039
616446717	spatial[+]	0.291	-0.019
616446717	spatial[+]	-0.072	-0.302
616446717	spatial[-]	0.157	0.164
616446717	spatial[-]	0.422	0.373
616446717	spatial[-]	0.245	0.232
616446717	spatial[+]	-0.372	0.115
616446717	spatial[-]	0.322	0.259
616446717	spatial[-]	-0.03	-0.223
616446717	spatial[+]	-0.04	-0.352
616446717	spatial[-]	0.085	-0.256
491416294	spatial[-]	0.133	0.054
491416294	spatial[+]	0.471	0.319
491416294	spatial[-]	0.405	0.17
491416294	spatial[-]	0.086	0.159
491416294	spatial[-]	0.087	0.224
491416294	spatial[+]	-0.039	0.416
491416294	spatial[+]	0.74	-0.333
491416294	spatial[-]	0.081	0.045
491416294	spatial[+]	-0.024	0.271
491416294	spatial[+]	-0.143	0.203
491416294	spatial[+]	-0.037	0.626
491416294	spatial[-]	0.098	-0.143
491416294	spatial[-]	0.368	-0.073
491416294	spatial[+]	-0.135	0.01
491416294	spatial[+]	0.247	0.092
491416294	spatial[-]	0.456	-0.208
491416294	spatial[-]	0.315	-0.019
491416294	spatial[+]	-0.182	0.291
491416294	spatial[+]	-0.288	-0.138
491416294	spatial[-]	0.274	0.151
491416294	spatial[-]	0.142	-0.291
491416294	spatial[-]	-0.305	0.105
491416294	spatial[-]	0.028	0.029
491416294	spatial[+]	0.12	0.252
491416294	spatial[-]	0.101	0.667
491416294	spatial[-]	0.282	0.039
491416294	spatial[+]	0.009	0.004
491416294	spatial[-]	0.064	0.29
491416294	spatial[-]	0.041	0.152
491416294	spatial[+]	-0.037	0.189
491416294	spatial[+]	-0.214	-0.18
491416294	spatial[-]	0.108	0.324
491416294	spatial[-]	0.114	0.341
491416294	spatial[-]	-0.353	-0.265
491416294	spatial[+]	-0.039	-0.044
491416294	spatial[-]	0.308	-0.091
491416294	spatial[+]	0.444	-0.089
491416294	spatial[-]	0.203	0.069
491416294	spatial[-]	-0.144	0.155
491416294	spatial[+]	0.222	-0.066
491416294	spatial[-]	0.129	0.122
491416294	spatial[+]	0.244	-0.004
491416294	spatial[-]	-0.001	0.256
491416294	spatial[+]	0.306	0.001
491416294	spatial[-]	0.045	0.02
491416294	spatial[-]	-0.371	-0.262
491416294	spatial[+]	0.077	-0.037
491416294	spatial[-]	0.395	-0.137
491416294	spatial[-]	0.566	0.272
491416294	spatial[+]	0.133	-0.013
491416294	spatial[+]	-0.307	0.153
491416294	spatial[-]	0.291	-0.319
491416294	spatial[-]	0.068	-0.033
491416294	spatial[+]	0.152	-0.498
491416294	spatial[+]	-0.004	-0.099
491416294	spatial[-]	-0.281	0.278
491416294	spatial[+]	-0.381	-0.141
491416294	spatial[+]	0.102	-0.143
491416294	spatial[+]	-0.433	0.351
491416294	spatial[-]	0.165	-0.172
491416294	spatial[+]	0.097	0.157
491416294	spatial[-]	-0.477	-0.535
491416294	spatial[+]	0.193	0.042
491416294	spatial[+]	0.55	-0.103
491416294	spatial[-]	0.667	0.04
491416294	spatial[-]	-0.129	0.351
491416294	spatial[+]	0.229	0.303
491416294	spatial[-]	0.206	0.053
491416294	spatial[+]	0.15	-0.565
491416294	spatial[-]	0.238	0.238
491416294	spatial[-]	0.167	-0.054
491416294	spatial[-]	0.249	0.206
491416294	spatial[+]	-0.496	-0.262
491416294	spatial[+]	0.106	-0.058
491416294	spatial[-]	0.236	0.294
491416294	spatial[+]	0.745	-0.16
491416294	spatial[+]	0.034	0.184
491416294	spatial[+]	-0.231	-0.481
491416294	spatial[-]	-0.181	0.311
491416294	spatial[+]	0.052	-0.383
491416294	spatial[-]	-0.03	-0.172
491416294	spatial[-]	0.186	0.454
491416294	spatial[+]	0.248	-0.266
491416294	spatial[+]	-0.103	-0.015
491416294	spatial[-]	0.513	-0.019
491416294	spatial[+]	0.354	-0.102
491416294	spatial[-]	-0.073	0.625
491416294	spatial[+]	0.009	-0.28
491416294	spatial[-]	-0.077	-0.042
491416294	spatial[-]	0.411	-0.518
491416294	spatial[+]	0.154	-0.002
491416294	spatial[+]	-0.017	-0.168
491416294	spatial[-]	0.321	0.161
491416294	spatial[+]	0.452	-0.48
491416294	spatial[+]	0.276	0.312
491416294	spatial[-]	-0.265	0.262
491416294	spatial[-]	-0.149	0.344
491416294	spatial[-]	-0.152	0.314
491416294	spatial[+]	0.482	-0.246
491416294	spatial[-]	-0.091	0.171
491416294	spatial[-]	-0.067	-0.094
491416294	spatial[-]	-0.339	-0.234
491416294	spatial[-]	-0.098	0.613
491416294	spatial[-]	0.324	0.477
491416294	spatial[+]	0.721	-0.217
491416294	spatial[+]	-0.241	0.214
491416294	spatial[+]	0.256	0.062
491416294	spatial[-]	0.042	-0.091
491416294	spatial[-]	0.15	0.43
491416294	spatial[-]	-0.055	-0.524
491416294	spatial[+]	0.196	0.72
491416294	spatial[+]	0.199	0.014
491416294	spatial[+]	-0.261	-0.118
491416294	spatial[+]	-0.186	0.072
491416294	spatial[-]	0.221	-0.216
491416294	spatial[+]	-0.068	0.281
491416294	spatial[-]	-0.338	0.201
491416294	spatial[+]	0.018	-0.087
491416294	spatial[-]	0.231	0.359
491416294	spatial[-]	0.032	-0.085
491416294	spatial[+]	-0.345	0.137
491416294	spatial[-]	-0.049	0.012
491416294	spatial[-]	0.412	-0.076
491416294	spatial[+]	-0.162	0.386
491416294	spatial[-]	0.014	0.378
491416294	spatial[+]	0.323	-0.098
491416294	spatial[+]	0.398	-0.063
491416294	spatial[-]	0.166	0.215
491416294	spatial[+]	-0.143	-0.198
491416294	spatial[-]	-0.313	0.314
491416294	spatial[+]	-0.408	-0.026
491416294	spatial[+]	0.139	0.228
491416294	spatial[+]	0.172	-0.063
491416294	spatial[-]	0.357	0.475
491416294	spatial[+]	0.006	-0.046
491416294	spatial[-]	-0.022	-0.215
491416294	spatial[+]	-0.179	0.305
491416294	spatial[+]	-0.498	-0.336
491416294	spatial[-]	-0.493	-0.104
491416294	spatial[-]	0.175	0.119
491416294	spatial[+]	-0.305	-0.274
491416294	spatial[-]	-0.391	0.146
491416294	spatial[+]	0.051	-0.033
491416294	spatial[+]	0.043	-0.122
491416294	spatial[+]	-0.577	0.468
491416294	spatial[+]	0.413	0.497
491416294	spatial[-]	0.334	0.127
491416294	spatial[+]	0.34	0.116
491416294	spatial[-]	-0.524	0.422
491416294	spatial[-]	-0.155	0.052
491416294	spatial[-]	-0.2	-0.017
491416294	spatial[-]	0.204	0.225
491416294	spatial[+]	0.393	-0.168
491416294	spatial[-]	0.19	-0.067
491416294	spatial[+]	-0.414	-0.212
491416294	spatial[-]	0.175	-0.15
491416294	spatial[+]	0.302	0.054
491416294	spatial[-]	0.059	-0.449
491416294	spatial[+]	-0.284	0.278
491416294	spatial[-]	-0.119	0.218
491416294	spatial[+]	-0.26	0.43
491416294	spatial[-]	-0.181	0.051
491416294	spatial[+]	-0.384	-0.141
491416294	spatial[+]	0.455	0.422
491416294	spatial[-]	0.342	0.349
491416294	spatial[-]	-0.285	0.071
491416294	spatial[+]	-0.115	0.278
491416294	spatial[-]	-0.457	0.122
491416294	spatial[-]	0.169	-0.222
491416294	spatial[+]	0.557	0.219
491416294	spatial[+]	-0.07	0.235
491416294	spatial[+]	0.152	0.103
491416294	spatial[-]	0.186	0.12
491416294	spatial[+]	0.042	0.18
491416294	spatial[+]	0.061	0.479
491416294	spatial[+]	0.109	-0.332
491416294	spatial[+]	-0.045	0.244
491416294	spatial[-]	-0.267	-0.062
491416294	spatial[+]	0.398	0.145
491416294	spatial[-]	-0.304	0.173
491416294	spatial[-]	0.026	0.338
491416294	spatial[+]	-0.256	0.113
491416294	spatial[-]	0.295	-0.074
491416294	spatial[-]	-0.206	0.087
491416294	spatial[+]	0.415	0.055
491416294	spatial[+]	0.658	-0.129
491416294	spatial[-]	0.251	0.461
491416294	spatial[+]	0.148	0.325
491416294	spatial[+]	-0.442	-0.527
491416294	spatial[-]	-0.132	0.178
491416294	spatial[+]	0.335	-0.438
491416294	spatial[+]	0.113	-0.017
491416294	spatial[+]	-0.263	-0.258
491416294	spatial[+]	-0.18	0.172
491416294	spatial[-]	-0.336	0.478
491416294	spatial[-]	0.017	0.128
491416294	spatial[-]	-0.17	0.26
491416294	spatial[-]	0.621	-0.412
491416294	spatial[+]	-0.067	0.18
491416294	spatial[-]	0.26	0.633
491416294	spatial[+]	-0.128	0.359
491416294	spatial[-]	0.077	0.186
491416294	spatial[-]	-0.024	0.004
491416294	spatial[+]	-0.22	-0.166
491416294	spatial[-]	0.547	0.143
491416294	spatial[+]	-0.695	0.03
491416294	spatial[+]	0.363	-0.266
491416294	spatial[-]	0.333	-0.365
491416294	spatial[-]	-0.486	-0.315
491416294	spatial[+]	0.092	0.26
491416294	spatial[-]	0.24	-0.181
491416294	spatial[+]	-0.121	-0.275
491416294	spatial[-]	-0.11	0.144
491416294	spatial[-]	-0.059	-0.287
491416294	spatial[-]	-0.114	0.16
491416294	spatial[-]	0.086	-0.226
491416294	spatial[+]	-0.333	0.168
491416294	spatial[-]	0.062	-0.324
491416294	spatial[+]	-0.101	-0.069
491416294	spatial[+]	-0.03	-0.337
491416294	spatial[+]	-0.183	0.032
491416294	spatial[-]	0.096	0.117
491416294	spatial[+]	0.012	-0.247
491416294	spatial[-]	-0.124	-0.355
491416294	spatial[+]	-0.206	-0.048
491416294	spatial[-]	-0.386	-0.314
491416294	spatial[+]	-0.356	-0.152
491416294	spatial[+]	0.013	-0.118
491416294	spatial[+]	-0.104	0.239
491416294	spatial[+]	0.241	0.215
491416294	spatial[-]	-0.038	0.041
491416294	spatial[+]	-0.235	-0.038
491416294	spatial[-]	0.214	-0.217
491416294	spatial[+]	-0.083	0.129
491416294	spatial[-]	-0.16	0.071
491416294	spatial[+]	-0.226	-0.227
491416294	spatial[+]	0.313	0.089
491416294	spatial[+]	-0.043	-0.019
491416294	spatial[-]	0.005	-0.119
491416294	spatial[-]	-0.247	-0.166
312850327	spatial[-]	-0.208	0.433
312850327	spatial[-]	0.384	0.433
312850327	spatial[-]	-0.331	-0.117
312850327	spatial[+]	-0.003	-0.075
312850327	spatial[-]	-0.024	0.016
312850327	spatial[-]	0.056	0.404
312850327	spatial[+]	0.122	-0.053
312850327	spatial[-]	0.217	-0.292
312850327	spatial[+]	-0.136	-0.081
312850327	spatial[-]	0.275	0.348
312850327	spatial[+]	0.054	0.115
312850327	spatial[-]	0.292	-0.045
312850327	spatial[-]	0.145	-0.19
312850327	spatial[-]	-0.131	0.027
312850327	spatial[+]	0.117	-0.383
312850327	spatial[-]	-0.349	-0.22
312850327	spatial[+]	0.041	-0.079
312850327	spatial[-]	0.425	0.142
312850327	spatial[-]	0.141	0.635
312850327	spatial[+]	-0.089	0.179
312850327	spatial[+]	0.071	0.299
312850327	spatial[+]	-0.491	0.344
312850327	spatial[+]	-0.434	-0.002
312850327	spatial[-]	-0.384	-0.069
312850327	spatial[-]	-0.095	-0.142
312850327	spatial[-]	0.183	0.255
312850327	spatial[+]	0.081	0.297
312850327	spatial[-]	0.116	0.271
312850327	spatial[+]	0.414	-0.135
312850327	spatial[+]	0.395	-0.147
312850327	spatial[+]	0.703	0.487
312850327	spatial[+]	0.23	-0.031
312850327	spatial[+]	0.483	-0.022
312850327	spatial[+]	-0.166	-0.133
312850327	spatial[+]	-0.52	-0.184
312850327	spatial[+]	-0.021	0.274
312850327	spatial[+]	0.187	0.426
312850327	spatial[+]	0.368	-0.087
312850327	spatial[+]	-0.238	0.178
312850327	spatial[-]	-0.056	-0.083
312850327	spatial[+]	-0.009	0.281
312850327	spatial[-]	0.038	0.559
312850327	spatial[+]	0.433	0.114
312850327	spatial[+]	0.266	-0.141
312850327	spatial[+]	-0.103	-0.105
312850327	spatial[-]	0.059	-0.379
312850327	spatial[+]	0.099	-0.321
312850327	spatial[-]	-0.118	0.122
312850327	spatial[-]	0.384	0.251
312850327	spatial[+]	0.065	-0.475
312850327	spatial[+]	-0.002	-0.099
312850327	spatial[-]	-0.03	-0.115
312850327	spatial[+]	-0.379	0.133
312850327	spatial[-]	-0.112	0.218
312850327	spatial[-]	0.4	0.117
312850327	spatial[+]	0.088	-0.045
312850327	spatial[-]	0.052	-0.568
312850327	spatial[-]	-0.428	-0.056
312850327	spatial[+]	-0.218	0.208
312850327	spatial[-]	0.373	0.484
312850327	spatial[-]	0.204	-0.178
312850327	spatial[-]	-0.096	0.103
312850327	spatial[+]	0.061	0.111
312850327	spatial[+]	0.238	0.455
312850327	spatial[-]	0.005	-0.18
312850327	spatial[-]	-0.249	0.194
312850327	spatial[-]	-0.07	-0.146
312850327	spatial[+]	0.218	0.456
312850327	spatial[+]	-0.212	-0.153
312850327	spatial[+]	0.084	-0.002
312850327	spatial[-]	0.285	-0.19
312850327	spatial[+]	-0.255	-0.003
312850327	spatial[+]	-0.53	0.231
312850327	spatial[+]	-0.173	0.389
312850327	spatial[+]	0.045	-0.124
312850327	spatial[-]	-0.054	-0.346
312850327	spatial[+]	0.272	-0.136
312850327	spatial[+]	-0.049	-0.29
312850327	spatial[+]	0.392	0.239
312850327	spatial[-]	-0.274	-0.383
312850327	spatial[+]	-0.55	-0.284
312850327	spatial[+]	0.28	0.223
312850327	spatial[+]	0.212	0.298
312850327	spatial[-]	-0.226	-0.006
312850327	spatial[+]	0.182	0.18
312850327	spatial[-]	-0.32	0.29
312850327	spatial[-]	0.238	-0.211
312850327	spatial[-]	0.147	0.43
312850327	spatial[+]	0.591	-0.35
312850327	spatial[-]	0.526	0.176
312850327	spatial[-]	0.019	0.27
312850327	spatial[-]	-0.074	0.014
312850327	spatial[-]	0.026	-0.141
312850327	spatial[+]	0.204	-0.159
312850327	spatial[-]	-0.086	-0.081
312850327	spatial[+]	-0.149	0.317
312850327	spatial[+]	-0.01	-0.083
312850327	spatial[-]	-0.192	-0.264
312850327	spatial[-]	0.319	-0.242
312850327	spatial[+]	-0.172	0.004
312850327	spatial[-]	-0.008	0.097
312850327	spatial[+]	0.349	0.01
312850327	spatial[+]	-0.033	-0.045
312850327	spatial[-]	-0.274	-0.418
312850327	spatial[-]	-0.348	-0.139
312850327	spatial[-]	0.05	0.377
312850327	spatial[-]	0.303	0.145
312850327	spatial[-]	-0.087	0.265
312850327	spatial[-]	0.053	0.102
312850327	spatial[-]	0.173	-0.144
312850327	spatial[+]	-0.598	-0.082
312850327	spatial[-]	-0.124	-0.508
312850327	spatial[-]	0.097	-0.132
312850327	spatial[-]	0.049	0.108
312850327	spatial[+]	-0.103	-0.168
312850327	spatial[-]	-0.334	-0.46
312850327	spatial[+]	0.004	0.105
312850327	spatial[-]	-0.017	-0.574
312850327	spatial[-]	0.413	-0.176
312850327	spatial[-]	0.385	-0.125
312850327	spatial[+]	-0.238	-0.392
312850327	spatial[-]	-0.231	-0.436
312850327	spatial[-]	-0.341	-0.114
312850327	spatial[-]	0.011	-0.642
312850327	spatial[-]	-0.16	0.234
312850327	spatial[-]	0.656	-0.333
312850327	spatial[-]	-0.332	0.129
312850327	spatial[+]	0.544	-0.298
312850327	spatial[+]	-0.041	-0.276
312850327	spatial[-]	0.288	-0.046
312850327	spatial[-]	-0.543	0.128
312850327	spatial[-]	-0.102	-0.191
312850327	spatial[-]	-0.076	-0.039
312850327	spatial[+]	0.325	0.375
312850327	spatial[-]	0.328	-0.274
312850327	spatial[-]	-0.423	0.444
312850327	spatial[+]	0.431	0.205
312850327	spatial[+]	-0.38	-0.195
312850327	spatial[+]	-0.224	-0.39
312850327	spatial[-]	0.225	-0.32
312850327	spatial[-]	0.15	-0.269
312850327	spatial[-]	0.228	0.394
312850327	spatial[-]	0.086	0.254
312850327	spatial[+]	-0.097	-0.07
312850327	spatial[+]	0.335	-0.253
312850327	spatial[-]	-0.14	-0.285
312850327	spatial[-]	0.271	-0.665
312850327	spatial[-]	-0.096	0.172
312850327	spatial[+]	0.291	0.017
312850327	spatial[-]	0.421	0.092
312850327	spatial[+]	-0.373	0.35
312850327	spatial[+]	0.509	-0.264
312850327	spatial[+]	0.161	0.144
312850327	spatial[+]	-0.241	-0.519
312850327	spatial[+]	0.279	-0.098
312850327	spatial[+]	-0.395	0.447
312850327	spatial[+]	0.414	-0.323
312850327	spatial[+]	0.462	0.396
312850327	spatial[-]	0.327	-0.461
312850327	spatial[+]	-0.187	-0.419
312850327	spatial[+]	0.235	-0.602
312850327	spatial[-]	-0.116	0.365
312850327	spatial[-]	0.318	-0.049
312850327	spatial[-]	0.051	0.122
312850327	spatial[-]	-0.062	0.119
312850327	spatial[-]	0.247	0.186
312850327	spatial[+]	-0.107	-0.205
312850327	spatial[+]	0.158	0.019
312850327	spatial[+]	0.024	0.294
312850327	spatial[-]	0.131	-0.594
312850327	spatial[+]	-0.053	-0.089
312850327	spatial[-]	0.104	0.248
312850327	spatial[+]	-0.315	0.305
312850327	spatial[+]	0.396	0.118
312850327	spatial[-]	-0.046	-0.343
312850327	spatial[+]	-0.141	-0.381
312850327	spatial[-]	0.043	0.266
312850327	spatial[-]	0.467	0.157
312850327	spatial[+]	0.128	0.527
312850327	spatial[-]	0.279	-0.141
312850327	spatial[+]	0.274	0.27
312850327	spatial[+]	0.004	0.106
312850327	spatial[-]	0.429	-0.148
312850327	spatial[-]	0.461	0.593
312850327	spatial[+]	0.11	0.134
312850327	spatial[-]	-0.341	0.384
312850327	spatial[+]	0.249	-0.327
312850327	spatial[+]	-0.28	-0.125
312850327	spatial[+]	0.065	-0.154
312850327	spatial[+]	-0.171	-0.212
312850327	spatial[+]	0.015	0.159
312850327	spatial[-]	-0.669	0.199
312850327	spatial[+]	0.081	-0.125
312850327	spatial[-]	0.175	-0.079
312850327	spatial[-]	-0.022	0.048
312850327	spatial[-]	-0.282	0.243
312850327	spatial[+]	0.083	0.287
312850327	spatial[+]	0.496	0.246
312850327	spatial[+]	-0.065	-0.113
312850327	spatial[-]	0.228	0.254
312850327	spatial[+]	0.055	-0.012
312850327	spatial[+]	-0.233	-0.21
312850327	spatial[+]	0.01	-0.261
312850327	spatial[+]	0.26	0.207
312850327	spatial[+]	-0.039	0.062
312850327	spatial[+]	0.14	-0.176
312850327	spatial[+]	0.03	0.001
312850327	spatial[+]	0.017	0.379
312850327	spatial[-]	0.068	0.314
312850327	spatial[-]	-0.134	0.046
312850327	spatial[-]	-0.192	0.212
312850327	spatial[-]	-0.35	0.579
312850327	spatial[-]	0.047	-0.036
312850327	spatial[-]	0.558	0.451
312850327	spatial[-]	-0.077	0.29
312850327	spatial[-]	0.05	-0.061
312850327	spatial[+]	0.335	-0.22
312850327	spatial[-]	-0.118	0.28
312850327	spatial[-]	-0.214	0.02
312850327	spatial[+]	-0.683	0.216
312850327	spatial[-]	0.292	0.27
312850327	spatial[-]	-0.037	0.253
312850327	spatial[-]	0.267	-0.395
312850327	spatial[-]	-0.257	-0.189
312850327	spatial[-]	-0.179	0.308
312850327	spatial[+]	0.139	-0.079
312850327	spatial[+]	-0.046	-0.444
312850327	spatial[+]	0.561	-0.378
312850327	spatial[-]	0.048	0.537
312850327	spatial[+]	-0.149	-0.548
312850327	spatial[+]	-0.117	0.12
312850327	spatial[+]	0.02	-0.151
312850327	spatial[-]	-0.159	0.059
312850327	spatial[+]	-0.511	0.174
312850327	spatial[+]	-0.057	0.011
312850327	spatial[-]	0.109	0.04
312850327	spatial[+]	-0.038	-0.267
312850327	spatial[+]	-0.214	-0.043
312850327	spatial[+]	0.391	-0.265
312850327	spatial[+]	0.077	0.243
767215115	spatial[+]	-0.07	-0.049
767215115	spatial[+]	-0.152	-0.562
767215115	spatial[-]	-0.212	0.206
767215115	spatial[+]	0.202	0.141
767215115	spatial[+]	-0.314	-0.14
767215115	spatial[+]	0.509	0.147
767215115	spatial[-]	0.146	0.29
767215115	spatial[-]	-0.06	0.339
767215115	spatial[-]	0.103	0.063
767215115	spatial[+]	-0.453	-0.456
767215115	spatial[+]	0.143	0.105
767215115	spatial[-]	-0.013	0.15
767215115	spatial[-]	0.323	0.236
767215115	spatial[+]	0.16	0.341
767215115	spatial[-]	-0.532	-0.14
767215115	spatial[+]	-0.153	0.241
767215115	spatial[+]	0.091	-0.354
767215115	spatial[-]	-0.24	0.173
767215115	spatial[-]	0.008	-0.324
767215115	spatial[-]	-0.336	0.3
767215115	spatial[+]	-0.068	0.312
767215115	spatial[-]	0.087	-0.589
767215115	spatial[+]	-0.077	0.472
767215115	spatial[+]	0.205	0.297
767215115	spatial[+]	-0.062	0.304
767215115	spatial[-]	0.311	0.263
767215115	spatial[+]	0.112	-0.306
767215115	spatial[+]	0.233	-0.237
767215115	spatial[-]	-0.617	-0.021
767215115	spatial[-]	0.221	0.282
767215115	spatial[+]	0.048	-0.35
767215115	spatial[+]	0.202	0.237
767215115	spatial[-]	0.329	0.382
767215115	spatial[-]	-0.023	0.054
767215115	spatial[+]	0.128	-0.185
767215115	spatial[-]	0.394	0.188
767215115	spatial[-]	0.232	-0.365
767215115	spatial[+]	0.32	0.258
767215115	spatial[+]	0.148	-0.424
767215115	spatial[-]	-0.057	-0.259
767215115	spatial[-]	0.296	-0.154
767215115	spatial[-]	-0.199	0.144
767215115	spatial[+]	-0.075	-0.325
767215115	spatial[-]	-0.08	0.136
767215115	spatial[-]	0.483	-0.144
767215115	spatial[+]	-0.036	0.484
767215115	spatial[+]	-0.103	0.471
767215115	spatial[-]	-0.112	0.347
767215115	spatial[-]	-0.224	-0.093
767215115	spatial[-]	-0.175	0.331
767215115	spatial[+]	0.254	0.051
767215115	spatial[+]	0.47	0.203
767215115	spatial[+]	0.295	0.178
767215115	spatial[+]	0.623	0.173
767215115	spatial[+]	0.104	0.103
767215115	spatial[+]	0.24	-0.275
767215115	spatial[+]	0.225	-0.332
767215115	spatial[-]	0.105	0.097
767215115	spatial[+]	0.106	-0.037
767215115	spatial[+]	-0.27	-0.212
767215115	spatial[-]	0.329	-0.024
767215115	spatial[-]	0.062	-0.04
767215115	spatial[-]	0.412	0.134
767215115	spatial[+]	0.177	0.068
767215115	spatial[+]	-0.286	0.64
767215115	spatial[-]	-0.104	-0.289
767215115	spatial[+]	-0.046	-0.157
767215115	spatial[-]	-0.367	-0.241
767215115	spatial[-]	0.423	0.282
767215115	spatial[+]	0.079	0.048
767215115	spatial[-]	0.529	-0.29
767215115	spatial[+]	0.02	0.074
767215115	spatial[-]	-0.256	0.052
767215115	spatial[-]	0.126	0.362
767215115	spatial[-]	-0.141	-0.653
767215115	spatial[-]	0.133	0.077
767215115	spatial[-]	-0.052	0.032
767215115	spatial[-]	0.211	-0.001
767215115	spatial[+]	0.135	-0.021
767215115	spatial[-]	0.138	0.02
[truncated: 34,968 more rows]
