# Supplementary material for: Neural attentional-filter mechanisms of listening success in middle-aged and older individuals
Source: Nat Commun. 2021 Jul 26;12:4533. doi: 10.1038/s41467-021-24771-9 (PMC8313676; doi:10.1038/s41467-021-24771-9)
Supplement: Supplementary file 4 — Source Data [file 41467_2021_24771_MOESM4_ESM.zip › source data/Fig2d.csv]

ID	semantic_cue	spatial_cue	speed
594866155	semantic[+]	spatial[+]	0.61
594866155	semantic[-]	spatial[+]	0.42
594866155	semantic[+]	spatial[-]	0.55
594866155	semantic[+]	spatial[+]	0.32
594866155	semantic[+]	spatial[-]	0.69
594866155	semantic[+]	spatial[-]	0.56
594866155	semantic[+]	spatial[+]	0.57
594866155	semantic[-]	spatial[+]	0.76
594866155	semantic[-]	spatial[+]	0.44
594866155	semantic[+]	spatial[+]	0.36
594866155	semantic[-]	spatial[+]	0.3
594866155	semantic[+]	spatial[+]	0.73
594866155	semantic[-]	spatial[-]	0.46
594866155	semantic[+]	spatial[+]	0.75
594866155	semantic[-]	spatial[-]	0.67
594866155	semantic[+]	spatial[+]	0.78
594866155	semantic[+]	spatial[+]	0.39
594866155	semantic[-]	spatial[+]	0.72
594866155	semantic[+]	spatial[+]	0.46
594866155	semantic[+]	spatial[+]	0.66
594866155	semantic[-]	spatial[-]	0.37
594866155	semantic[+]	spatial[-]	0.67
594866155	semantic[+]	spatial[-]	1
594866155	semantic[-]	spatial[-]	0.61
594866155	semantic[-]	spatial[+]	0.53
594866155	semantic[+]	spatial[-]	0.34
594866155	semantic[-]	spatial[-]	0.52
594866155	semantic[+]	spatial[-]	0.46
594866155	semantic[+]	spatial[+]	0.29
594866155	semantic[+]	spatial[-]	0.4
594866155	semantic[-]	spatial[-]	0.63
594866155	semantic[-]	spatial[+]	0.63
594866155	semantic[-]	spatial[+]	0.38
594866155	semantic[+]	spatial[+]	0.57
594866155	semantic[-]	spatial[-]	0.35
594866155	semantic[+]	spatial[+]	0.29
594866155	semantic[-]	spatial[-]	0.38
594866155	semantic[-]	spatial[-]	0.53
594866155	semantic[+]	spatial[+]	0.74
594866155	semantic[-]	spatial[+]	0.35
594866155	semantic[-]	spatial[-]	0.66
594866155	semantic[+]	spatial[+]	0.82
594866155	semantic[+]	spatial[+]	0.4
594866155	semantic[-]	spatial[-]	0.32
594866155	semantic[-]	spatial[+]	0.38
594866155	semantic[+]	spatial[-]	0.62
594866155	semantic[-]	spatial[-]	0.66
594866155	semantic[-]	spatial[+]	0.42
594866155	semantic[-]	spatial[+]	0.4
594866155	semantic[-]	spatial[-]	0.43
594866155	semantic[+]	spatial[-]	0.29
594866155	semantic[-]	spatial[-]	0.5
594866155	semantic[+]	spatial[+]	0.5
594866155	semantic[+]	spatial[+]	0.61
594866155	semantic[-]	spatial[+]	0.72
594866155	semantic[+]	spatial[+]	0.39
594866155	semantic[-]	spatial[+]	0.58
594866155	semantic[-]	spatial[+]	0.31
594866155	semantic[+]	spatial[-]	0.33
594866155	semantic[-]	spatial[-]	0.34
594866155	semantic[+]	spatial[+]	0.53
594866155	semantic[-]	spatial[+]	0.65
594866155	semantic[-]	spatial[+]	0.49
594866155	semantic[-]	spatial[+]	0.64
594866155	semantic[-]	spatial[-]	0.41
594866155	semantic[-]	spatial[-]	0.35
594866155	semantic[+]	spatial[-]	0.38
594866155	semantic[+]	spatial[-]	0.43
594866155	semantic[-]	spatial[-]	0.48
594866155	semantic[+]	spatial[-]	0.4
594866155	semantic[+]	spatial[+]	0.37
594866155	semantic[-]	spatial[+]	0.74
594866155	semantic[-]	spatial[+]	0.66
594866155	semantic[+]	spatial[-]	0.74
594866155	semantic[-]	spatial[+]	0.37
594866155	semantic[+]	spatial[-]	0.39
594866155	semantic[+]	spatial[-]	0.41
594866155	semantic[-]	spatial[+]	0.62
594866155	semantic[+]	spatial[+]	0.57
594866155	semantic[+]	spatial[+]	0.44
594866155	semantic[+]	spatial[+]	0.98
594866155	semantic[+]	spatial[+]	0.47
594866155	semantic[-]	spatial[+]	0.72
594866155	semantic[-]	spatial[-]	0.47
594866155	semantic[-]	spatial[-]	0.51
594866155	semantic[+]	spatial[+]	0.72
594866155	semantic[+]	spatial[+]	0.42
594866155	semantic[+]	spatial[+]	0.61
594866155	semantic[-]	spatial[+]	0.45
594866155	semantic[+]	spatial[+]	0.49
594866155	semantic[-]	spatial[+]	0.57
594866155	semantic[+]	spatial[+]	0.49
594866155	semantic[-]	spatial[+]	0.56
594866155	semantic[+]	spatial[+]	0.39
594866155	semantic[-]	spatial[-]	0.33
594866155	semantic[+]	spatial[-]	0.74
594866155	semantic[-]	spatial[+]	0.75
594866155	semantic[-]	spatial[+]	0.45
594866155	semantic[+]	spatial[+]	0.43
594866155	semantic[+]	spatial[-]	0.72
594866155	semantic[-]	spatial[-]	0.64
594866155	semantic[+]	spatial[-]	0.7
594866155	semantic[+]	spatial[-]	0.49
594866155	semantic[-]	spatial[+]	0.64
594866155	semantic[-]	spatial[-]	0.76
594866155	semantic[+]	spatial[-]	0.28
594866155	semantic[+]	spatial[-]	0.47
594866155	semantic[-]	spatial[+]	0.72
594866155	semantic[-]	spatial[+]	0.63
594866155	semantic[-]	spatial[+]	0.49
594866155	semantic[+]	spatial[-]	0.46
594866155	semantic[+]	spatial[+]	0.65
594866155	semantic[-]	spatial[-]	0.69
594866155	semantic[+]	spatial[-]	0.72
594866155	semantic[-]	spatial[+]	0.34
594866155	semantic[+]	spatial[+]	0.64
594866155	semantic[+]	spatial[+]	0.43
913338219	semantic[+]	spatial[-]	0.66
913338219	semantic[-]	spatial[+]	0.45
913338219	semantic[-]	spatial[+]	0.68
913338219	semantic[+]	spatial[+]	0.57
913338219	semantic[+]	spatial[-]	0.57
913338219	semantic[+]	spatial[+]	0.7
913338219	semantic[+]	spatial[-]	0.45
913338219	semantic[-]	spatial[-]	0.54
913338219	semantic[-]	spatial[-]	0.58
913338219	semantic[+]	spatial[-]	0.63
913338219	semantic[+]	spatial[-]	0.72
913338219	semantic[+]	spatial[-]	0.47
913338219	semantic[-]	spatial[-]	0.56
913338219	semantic[-]	spatial[-]	0.67
913338219	semantic[+]	spatial[-]	0.71
913338219	semantic[+]	spatial[-]	0.58
913338219	semantic[+]	spatial[+]	0.5
913338219	semantic[-]	spatial[-]	0.58
913338219	semantic[+]	spatial[-]	0.83
913338219	semantic[+]	spatial[+]	0.75
913338219	semantic[-]	spatial[-]	0.55
913338219	semantic[+]	spatial[+]	0.54
913338219	semantic[-]	spatial[-]	0.67
913338219	semantic[+]	spatial[+]	0.58
913338219	semantic[-]	spatial[-]	0.65
913338219	semantic[+]	spatial[-]	0.66
913338219	semantic[-]	spatial[-]	0.65
913338219	semantic[+]	spatial[+]	0.64
913338219	semantic[+]	spatial[+]	0.73
913338219	semantic[-]	spatial[+]	0.63
913338219	semantic[+]	spatial[+]	0.74
913338219	semantic[+]	spatial[-]	0.7
913338219	semantic[-]	spatial[+]	0.46
913338219	semantic[-]	spatial[+]	0.75
913338219	semantic[+]	spatial[+]	0.63
913338219	semantic[+]	spatial[+]	0.68
913338219	semantic[-]	spatial[-]	0.5
913338219	semantic[-]	spatial[-]	0.59
913338219	semantic[+]	spatial[-]	0.51
913338219	semantic[-]	spatial[+]	0.64
913338219	semantic[+]	spatial[-]	0.42
913338219	semantic[-]	spatial[+]	0.64
913338219	semantic[+]	spatial[-]	0.66
913338219	semantic[-]	spatial[+]	0.72
913338219	semantic[-]	spatial[-]	0.58
913338219	semantic[+]	spatial[+]	0.74
913338219	semantic[+]	spatial[+]	0.56
913338219	semantic[-]	spatial[+]	0.78
913338219	semantic[-]	spatial[+]	0.5
913338219	semantic[-]	spatial[-]	0.67
913338219	semantic[+]	spatial[-]	0.57
913338219	semantic[-]	spatial[+]	0.62
913338219	semantic[+]	spatial[-]	0.57
913338219	semantic[-]	spatial[-]	0.55
913338219	semantic[-]	spatial[-]	0.46
913338219	semantic[+]	spatial[+]	0.68
913338219	semantic[-]	spatial[-]	0.71
913338219	semantic[-]	spatial[+]	0.63
913338219	semantic[+]	spatial[-]	0.58
913338219	semantic[+]	spatial[-]	0.56
913338219	semantic[-]	spatial[+]	0.79
913338219	semantic[-]	spatial[-]	0.5
913338219	semantic[-]	spatial[+]	0.74
913338219	semantic[+]	spatial[-]	0.35
913338219	semantic[-]	spatial[-]	0.64
913338219	semantic[-]	spatial[+]	0.62
913338219	semantic[+]	spatial[+]	0.7
913338219	semantic[+]	spatial[+]	0.63
913338219	semantic[-]	spatial[-]	0.52
913338219	semantic[+]	spatial[+]	0.89
913338219	semantic[-]	spatial[+]	0.69
913338219	semantic[-]	spatial[-]	0.58
913338219	semantic[+]	spatial[+]	0.7
913338219	semantic[-]	spatial[+]	0.6
913338219	semantic[-]	spatial[+]	0.75
913338219	semantic[+]	spatial[+]	0.72
913338219	semantic[-]	spatial[-]	0.6
913338219	semantic[-]	spatial[-]	0.7
913338219	semantic[+]	spatial[+]	0.71
913338219	semantic[+]	spatial[+]	0.7
913338219	semantic[+]	spatial[+]	0.61
913338219	semantic[-]	spatial[-]	0.52
913338219	semantic[+]	spatial[-]	0.6
913338219	semantic[-]	spatial[+]	0.58
913338219	semantic[-]	spatial[+]	0.63
913338219	semantic[+]	spatial[-]	0.59
913338219	semantic[+]	spatial[+]	0.5
913338219	semantic[+]	spatial[-]	0.62
913338219	semantic[-]	spatial[-]	0.62
913338219	semantic[+]	spatial[-]	0.59
913338219	semantic[-]	spatial[+]	0.71
913338219	semantic[-]	spatial[-]	0.42
913338219	semantic[+]	spatial[-]	0.51
913338219	semantic[-]	spatial[+]	0.68
913338219	semantic[-]	spatial[+]	0.51
913338219	semantic[+]	spatial[-]	0.63
913338219	semantic[-]	spatial[-]	0.59
913338219	semantic[-]	spatial[+]	0.4
913338219	semantic[+]	spatial[+]	0.6
913338219	semantic[+]	spatial[-]	0.64
913338219	semantic[-]	spatial[-]	0.67
913338219	semantic[+]	spatial[-]	0.63
913338219	semantic[-]	spatial[+]	0.5
913338219	semantic[-]	spatial[+]	0.56
913338219	semantic[-]	spatial[+]	0.59
913338219	semantic[+]	spatial[+]	0.77
913338219	semantic[+]	spatial[-]	0.64
913338219	semantic[-]	spatial[-]	0.54
913338219	semantic[-]	spatial[+]	0.59
913338219	semantic[+]	spatial[+]	0.71
913338219	semantic[-]	spatial[+]	0.76
913338219	semantic[-]	spatial[-]	0.39
913338219	semantic[+]	spatial[+]	0.61
913338219	semantic[+]	spatial[+]	0.71
913338219	semantic[-]	spatial[+]	0.76
913338219	semantic[+]	spatial[+]	0.56
913338219	semantic[+]	spatial[+]	0.78
913338219	semantic[+]	spatial[-]	0.73
913338219	semantic[-]	spatial[+]	0.73
913338219	semantic[+]	spatial[+]	0.53
913338219	semantic[+]	spatial[+]	0.51
913338219	semantic[-]	spatial[-]	0.69
913338219	semantic[+]	spatial[-]	0.75
913338219	semantic[-]	spatial[+]	0.54
913338219	semantic[+]	spatial[+]	0.76
913338219	semantic[-]	spatial[+]	0.62
913338219	semantic[-]	spatial[-]	0.5
913338219	semantic[+]	spatial[+]	0.77
913338219	semantic[+]	spatial[-]	0.43
913338219	semantic[-]	spatial[-]	0.52
913338219	semantic[+]	spatial[-]	0.44
913338219	semantic[-]	spatial[+]	0.58
913338219	semantic[+]	spatial[-]	0.57
913338219	semantic[+]	spatial[-]	0.56
913338219	semantic[+]	spatial[-]	0.57
913338219	semantic[-]	spatial[-]	0.6
913338219	semantic[+]	spatial[+]	0.54
913338219	semantic[-]	spatial[+]	0.64
913338219	semantic[-]	spatial[-]	0.6
913338219	semantic[+]	spatial[-]	0.58
913338219	semantic[+]	spatial[+]	0.71
913338219	semantic[-]	spatial[-]	0.56
913338219	semantic[-]	spatial[+]	0.64
913338219	semantic[+]	spatial[-]	0.6
913338219	semantic[-]	spatial[-]	0.7
913338219	semantic[+]	spatial[-]	0.55
913338219	semantic[-]	spatial[+]	0.7
913338219	semantic[-]	spatial[-]	0.5
913338219	semantic[-]	spatial[+]	0.69
913338219	semantic[-]	spatial[-]	0.52
913338219	semantic[-]	spatial[-]	0.44
913338219	semantic[+]	spatial[+]	0.7
913338219	semantic[-]	spatial[+]	0.7
913338219	semantic[+]	spatial[+]	0.67
913338219	semantic[-]	spatial[+]	0.68
913338219	semantic[+]	spatial[+]	0.73
913338219	semantic[+]	spatial[-]	0.36
913338219	semantic[+]	spatial[-]	0.45
913338219	semantic[-]	spatial[+]	0.6
913338219	semantic[+]	spatial[-]	0.43
913338219	semantic[+]	spatial[-]	0.62
913338219	semantic[-]	spatial[+]	0.62
913338219	semantic[+]	spatial[+]	0.59
913338219	semantic[-]	spatial[-]	0.35
913338219	semantic[+]	spatial[+]	0.63
913338219	semantic[-]	spatial[+]	0.53
913338219	semantic[-]	spatial[+]	0.54
913338219	semantic[+]	spatial[-]	0.55
913338219	semantic[+]	spatial[+]	0.68
913338219	semantic[-]	spatial[-]	0.64
913338219	semantic[-]	spatial[+]	0.81
913338219	semantic[+]	spatial[+]	0.57
913338219	semantic[+]	spatial[+]	0.63
913338219	semantic[-]	spatial[-]	0.64
913338219	semantic[+]	spatial[+]	0.66
913338219	semantic[-]	spatial[-]	0.52
913338219	semantic[-]	spatial[+]	0.66
913338219	semantic[-]	spatial[+]	0.4
913338219	semantic[-]	spatial[+]	0.65
913338219	semantic[+]	spatial[+]	0.54
913338219	semantic[+]	spatial[+]	0.59
913338219	semantic[-]	spatial[+]	0.58
913338219	semantic[-]	spatial[+]	0.57
913338219	semantic[+]	spatial[-]	0.61
913338219	semantic[+]	spatial[+]	0.63
913338219	semantic[-]	spatial[-]	0.61
913338219	semantic[+]	spatial[-]	0.55
913338219	semantic[-]	spatial[-]	0.61
913338219	semantic[-]	spatial[-]	0.59
913338219	semantic[-]	spatial[+]	0.51
913338219	semantic[+]	spatial[+]	0.63
913338219	semantic[-]	spatial[+]	0.7
913338219	semantic[-]	spatial[+]	0.73
913338219	semantic[+]	spatial[+]	0.76
913338219	semantic[-]	spatial[-]	0.54
913338219	semantic[+]	spatial[+]	0.68
913338219	semantic[+]	spatial[-]	0.41
913338219	semantic[-]	spatial[+]	0.5
913338219	semantic[-]	spatial[-]	0.49
913338219	semantic[+]	spatial[+]	0.77
913338219	semantic[+]	spatial[+]	0.6
913338219	semantic[-]	spatial[-]	0.62
913338219	semantic[-]	spatial[+]	0.67
913338219	semantic[+]	spatial[-]	0.62
913338219	semantic[+]	spatial[+]	0.73
913338219	semantic[+]	spatial[-]	0.74
913338219	semantic[-]	spatial[-]	0.78
913338219	semantic[-]	spatial[-]	0.59
913338219	semantic[-]	spatial[-]	0.53
913338219	semantic[+]	spatial[+]	0.72
913338219	semantic[+]	spatial[-]	0.62
913338219	semantic[-]	spatial[+]	0.64
913338219	semantic[-]	spatial[-]	0.57
913338219	semantic[+]	spatial[+]	0.78
913338219	semantic[-]	spatial[-]	0.49
913338219	semantic[+]	spatial[-]	0.66
913338219	semantic[+]	spatial[-]	0.5
913338219	semantic[+]	spatial[-]	0.69
913338219	semantic[+]	spatial[-]	0.6
913338219	semantic[-]	spatial[-]	0.68
913338219	semantic[+]	spatial[-]	0.61
913338219	semantic[-]	spatial[+]	0.52
913338219	semantic[-]	spatial[-]	0.6
913338219	semantic[+]	spatial[+]	0.63
913338219	semantic[-]	spatial[+]	0.68
913338219	semantic[+]	spatial[-]	0.79
579481892	semantic[-]	spatial[+]	0.65
579481892	semantic[+]	spatial[+]	0.61
579481892	semantic[+]	spatial[+]	1.29
579481892	semantic[+]	spatial[+]	0.82
579481892	semantic[-]	spatial[+]	0.72
579481892	semantic[+]	spatial[-]	0.68
579481892	semantic[-]	spatial[+]	0.83
579481892	semantic[+]	spatial[-]	0.41
579481892	semantic[-]	spatial[-]	0.81
579481892	semantic[-]	spatial[+]	0.77
579481892	semantic[-]	spatial[-]	0.44
579481892	semantic[+]	spatial[-]	0.92
579481892	semantic[-]	spatial[-]	0.31
579481892	semantic[-]	spatial[-]	0.58
579481892	semantic[+]	spatial[+]	1
579481892	semantic[+]	spatial[+]	1.26
579481892	semantic[-]	spatial[+]	0.66
579481892	semantic[-]	spatial[-]	0.57
579481892	semantic[+]	spatial[+]	0.85
579481892	semantic[-]	spatial[+]	0.53
579481892	semantic[+]	spatial[-]	0.51
579481892	semantic[-]	spatial[+]	0.94
579481892	semantic[-]	spatial[-]	0.42
579481892	semantic[+]	spatial[+]	0.76
579481892	semantic[-]	spatial[-]	0.49
579481892	semantic[-]	spatial[-]	0.7
579481892	semantic[-]	spatial[-]	0.87
579481892	semantic[+]	spatial[+]	0.67
579481892	semantic[-]	spatial[+]	1.21
579481892	semantic[+]	spatial[+]	0.7
579481892	semantic[+]	spatial[-]	0.37
579481892	semantic[-]	spatial[-]	0.66
579481892	semantic[+]	spatial[-]	0.79
579481892	semantic[-]	spatial[-]	0.53
579481892	semantic[+]	spatial[+]	0.75
579481892	semantic[-]	spatial[-]	0.75
579481892	semantic[-]	spatial[+]	0.61
579481892	semantic[+]	spatial[-]	0.78
579481892	semantic[+]	spatial[-]	0.51
579481892	semantic[-]	spatial[-]	0.73
579481892	semantic[+]	spatial[-]	0.54
579481892	semantic[-]	spatial[+]	0.77
579481892	semantic[-]	spatial[-]	0.76
579481892	semantic[+]	spatial[-]	0.94
579481892	semantic[-]	spatial[+]	0.67
579481892	semantic[-]	spatial[+]	0.55
579481892	semantic[+]	spatial[+]	0.86
579481892	semantic[+]	spatial[+]	1.46
579481892	semantic[-]	spatial[-]	0.73
579481892	semantic[-]	spatial[-]	0.68
579481892	semantic[-]	spatial[+]	0.45
579481892	semantic[+]	spatial[+]	0.91
579481892	semantic[-]	spatial[+]	0.88
579481892	semantic[+]	spatial[+]	0.52
579481892	semantic[+]	spatial[+]	0.26
579481892	semantic[+]	spatial[+]	1.06
579481892	semantic[-]	spatial[-]	0.26
579481892	semantic[+]	spatial[+]	0.73
579481892	semantic[+]	spatial[-]	0.66
579481892	semantic[-]	spatial[+]	0.85
579481892	semantic[-]	spatial[+]	0.62
579481892	semantic[-]	spatial[+]	0.76
579481892	semantic[+]	spatial[+]	0.72
579481892	semantic[+]	spatial[-]	0.82
579481892	semantic[-]	spatial[+]	0.72
579481892	semantic[-]	spatial[+]	0.47
579481892	semantic[+]	spatial[+]	0.94
579481892	semantic[-]	spatial[+]	0.64
579481892	semantic[-]	spatial[+]	0.7
579481892	semantic[+]	spatial[+]	0.72
579481892	semantic[-]	spatial[+]	0.62
579481892	semantic[+]	spatial[-]	0.69
579481892	semantic[-]	spatial[-]	0.62
579481892	semantic[+]	spatial[-]	0.73
579481892	semantic[+]	spatial[+]	0.8
579481892	semantic[-]	spatial[+]	0.73
579481892	semantic[-]	spatial[+]	0.89
579481892	semantic[+]	spatial[+]	1.19
579481892	semantic[-]	spatial[-]	0.67
579481892	semantic[-]	spatial[-]	0.51
579481892	semantic[+]	spatial[-]	0.76
579481892	semantic[+]	spatial[-]	0.52
579481892	semantic[+]	spatial[-]	0.58
579481892	semantic[-]	spatial[-]	0.6
579481892	semantic[-]	spatial[-]	0.65
579481892	semantic[+]	spatial[-]	0.81
579481892	semantic[+]	spatial[-]	0.49
579481892	semantic[-]	spatial[-]	0.56
579481892	semantic[-]	spatial[-]	0.36
579481892	semantic[+]	spatial[-]	0.64
579481892	semantic[+]	spatial[-]	0.42
579481892	semantic[-]	spatial[-]	0.46
579481892	semantic[+]	spatial[+]	0.77
579481892	semantic[+]	spatial[-]	0.65
579481892	semantic[+]	spatial[+]	1.16
579481892	semantic[+]	spatial[-]	0.83
579481892	semantic[-]	spatial[+]	0.88
579481892	semantic[+]	spatial[-]	0.53
579481892	semantic[+]	spatial[+]	0.69
579481892	semantic[-]	spatial[-]	0.74
579481892	semantic[+]	spatial[-]	0.91
579481892	semantic[-]	spatial[+]	0.67
579481892	semantic[-]	spatial[-]	0.89
579481892	semantic[-]	spatial[+]	0.82
579481892	semantic[+]	spatial[-]	0.63
579481892	semantic[+]	spatial[+]	0.74
579481892	semantic[-]	spatial[+]	0.71
579481892	semantic[-]	spatial[-]	0.56
579481892	semantic[+]	spatial[+]	1.33
579481892	semantic[-]	spatial[+]	0.89
579481892	semantic[-]	spatial[-]	0.66
579481892	semantic[+]	spatial[+]	1.36
579481892	semantic[+]	spatial[+]	0.61
579481892	semantic[-]	spatial[-]	0.38
579481892	semantic[+]	spatial[-]	0.55
579481892	semantic[+]	spatial[-]	0.41
579481892	semantic[-]	spatial[-]	0.52
579481892	semantic[-]	spatial[+]	1.28
579481892	semantic[+]	spatial[+]	1.03
579481892	semantic[-]	spatial[+]	0.7
579481892	semantic[-]	spatial[-]	0.65
579481892	semantic[+]	spatial[+]	0.57
579481892	semantic[+]	spatial[-]	0.67
579481892	semantic[-]	spatial[+]	0.64
579481892	semantic[-]	spatial[+]	0.69
579481892	semantic[+]	spatial[-]	0.72
579481892	semantic[+]	spatial[+]	0.73
579481892	semantic[-]	spatial[+]	0.88
579481892	semantic[+]	spatial[-]	0.74
579481892	semantic[+]	spatial[-]	0.7
579481892	semantic[+]	spatial[-]	0.66
579481892	semantic[+]	spatial[+]	1.36
579481892	semantic[+]	spatial[+]	0.7
579481892	semantic[-]	spatial[-]	0.73
579481892	semantic[+]	spatial[-]	0.68
579481892	semantic[-]	spatial[-]	0.57
579481892	semantic[-]	spatial[+]	0.8
579481892	semantic[+]	spatial[+]	0.8
579481892	semantic[+]	spatial[+]	0.85
579481892	semantic[-]	spatial[-]	0.46
579481892	semantic[+]	spatial[-]	0.77
579481892	semantic[-]	spatial[-]	0.35
579481892	semantic[+]	spatial[-]	0.58
579481892	semantic[+]	spatial[+]	0.96
579481892	semantic[-]	spatial[+]	0.83
579481892	semantic[-]	spatial[-]	0.81
579481892	semantic[+]	spatial[+]	0.78
579481892	semantic[-]	spatial[+]	0.73
579481892	semantic[-]	spatial[-]	0.41
579481892	semantic[+]	spatial[+]	0.84
579481892	semantic[-]	spatial[+]	0.88
579481892	semantic[+]	spatial[-]	0.48
579481892	semantic[+]	spatial[+]	0.52
579481892	semantic[-]	spatial[-]	0.44
579481892	semantic[+]	spatial[+]	0.72
579481892	semantic[-]	spatial[+]	0.35
579481892	semantic[-]	spatial[+]	0.91
579481892	semantic[+]	spatial[-]	0.87
579481892	semantic[-]	spatial[-]	0.49
579481892	semantic[+]	spatial[-]	0.35
579481892	semantic[-]	spatial[+]	0.68
579481892	semantic[+]	spatial[-]	0.58
579481892	semantic[-]	spatial[-]	0.79
579481892	semantic[-]	spatial[+]	0.61
579481892	semantic[+]	spatial[+]	0.52
579481892	semantic[+]	spatial[+]	0.83
579481892	semantic[-]	spatial[+]	0.7
579481892	semantic[-]	spatial[+]	0.96
579481892	semantic[-]	spatial[-]	0.69
579481892	semantic[-]	spatial[-]	0.69
579481892	semantic[+]	spatial[+]	0.86
579481892	semantic[+]	spatial[+]	1.03
579481892	semantic[+]	spatial[+]	0.79
579481892	semantic[+]	spatial[+]	0.85
579481892	semantic[+]	spatial[+]	0.74
579481892	semantic[-]	spatial[+]	1
579481892	semantic[-]	spatial[-]	0.61
579481892	semantic[+]	spatial[-]	0.72
579481892	semantic[+]	spatial[-]	0.96
579481892	semantic[-]	spatial[-]	0.54
579481892	semantic[-]	spatial[-]	0.9
579481892	semantic[+]	spatial[+]	0.49
579481892	semantic[+]	spatial[+]	0.68
579481892	semantic[-]	spatial[-]	0.65
579481892	semantic[-]	spatial[+]	0.58
579481892	semantic[+]	spatial[-]	0.6
579481892	semantic[+]	spatial[-]	0.79
579481892	semantic[-]	spatial[+]	0.88
579481892	semantic[-]	spatial[-]	0.79
579481892	semantic[+]	spatial[-]	0.4
579481892	semantic[+]	spatial[-]	0.48
579481892	semantic[+]	spatial[-]	0.69
579481892	semantic[-]	spatial[+]	1.1
579481892	semantic[+]	spatial[+]	1.1
579481892	semantic[-]	spatial[-]	0.76
579481892	semantic[+]	spatial[+]	0.62
579481892	semantic[+]	spatial[+]	0.71
579481892	semantic[+]	spatial[-]	0.69
579481892	semantic[-]	spatial[+]	0.68
579481892	semantic[+]	spatial[-]	0.67
579481892	semantic[-]	spatial[+]	0.89
579481892	semantic[-]	spatial[-]	0.61
579481892	semantic[-]	spatial[+]	0.61
579481892	semantic[+]	spatial[-]	0.5
579481892	semantic[-]	spatial[-]	0.52
579481892	semantic[-]	spatial[+]	0.69
579481892	semantic[-]	spatial[-]	0.51
579481892	semantic[+]	spatial[-]	0.45
579481892	semantic[-]	spatial[-]	0.56
579481892	semantic[+]	spatial[-]	0.56
579481892	semantic[+]	spatial[+]	0.59
579481892	semantic[+]	spatial[-]	0.65
579481892	semantic[+]	spatial[-]	0.58
579481892	semantic[-]	spatial[-]	0.35
579481892	semantic[+]	spatial[+]	1.01
579481892	semantic[-]	spatial[+]	0.51
579481892	semantic[-]	spatial[+]	0.58
579481892	semantic[+]	spatial[-]	0.68
579481892	semantic[+]	spatial[+]	0.61
579481892	semantic[+]	spatial[+]	0.82
579481892	semantic[+]	spatial[+]	1.31
579481892	semantic[-]	spatial[-]	0.64
579481892	semantic[+]	spatial[-]	0.63
579481892	semantic[-]	spatial[+]	0.64
579481892	semantic[-]	spatial[-]	0.52
579481892	semantic[-]	spatial[-]	0.37
579481892	semantic[+]	spatial[+]	0.56
579481892	semantic[-]	spatial[+]	0.6
579481892	semantic[+]	spatial[-]	0.41
579481892	semantic[-]	spatial[+]	0.73
267145152	semantic[+]	spatial[+]	0.85
267145152	semantic[-]	spatial[+]	0.36
267145152	semantic[-]	spatial[-]	0.52
267145152	semantic[-]	spatial[+]	0.77
267145152	semantic[-]	spatial[-]	0.7
267145152	semantic[+]	spatial[+]	0.79
267145152	semantic[-]	spatial[-]	0.44
267145152	semantic[-]	spatial[+]	0.96
267145152	semantic[+]	spatial[+]	0.88
267145152	semantic[-]	spatial[-]	0.33
267145152	semantic[-]	spatial[+]	0.63
267145152	semantic[+]	spatial[+]	0.92
267145152	semantic[-]	spatial[-]	0.71
267145152	semantic[+]	spatial[+]	0.66
267145152	semantic[-]	spatial[-]	0.49
267145152	semantic[-]	spatial[-]	0.54
267145152	semantic[-]	spatial[-]	0.65
267145152	semantic[+]	spatial[+]	0.85
267145152	semantic[+]	spatial[+]	0.8
267145152	semantic[-]	spatial[-]	0.65
267145152	semantic[+]	spatial[+]	1.22
267145152	semantic[-]	spatial[+]	0.57
267145152	semantic[+]	spatial[+]	1.03
267145152	semantic[+]	spatial[+]	0.96
267145152	semantic[-]	spatial[+]	0.41
267145152	semantic[+]	spatial[-]	0.44
267145152	semantic[+]	spatial[-]	0.52
267145152	semantic[-]	spatial[+]	1.04
267145152	semantic[-]	spatial[-]	0.57
267145152	semantic[+]	spatial[+]	1.28
267145152	semantic[+]	spatial[-]	0.79
267145152	semantic[-]	spatial[-]	0.92
267145152	semantic[-]	spatial[+]	0.65
267145152	semantic[+]	spatial[-]	0.82
267145152	semantic[-]	spatial[-]	0.65
267145152	semantic[-]	spatial[-]	0.62
267145152	semantic[+]	spatial[+]	0.81
267145152	semantic[+]	spatial[+]	0.48
267145152	semantic[-]	spatial[-]	0.74
267145152	semantic[+]	spatial[-]	0.7
267145152	semantic[-]	spatial[+]	0.73
267145152	semantic[+]	spatial[+]	0.82
267145152	semantic[-]	spatial[+]	0.49
267145152	semantic[+]	spatial[+]	1
267145152	semantic[-]	spatial[+]	0.94
267145152	semantic[-]	spatial[-]	0.83
267145152	semantic[+]	spatial[+]	0.89
267145152	semantic[-]	spatial[+]	0.92
267145152	semantic[+]	spatial[+]	0.84
267145152	semantic[-]	spatial[-]	0.78
267145152	semantic[+]	spatial[-]	0.55
267145152	semantic[-]	spatial[-]	0.62
267145152	semantic[-]	spatial[+]	0.66
267145152	semantic[+]	spatial[-]	0.81
267145152	semantic[-]	spatial[+]	0.59
267145152	semantic[-]	spatial[+]	0.58
267145152	semantic[-]	spatial[-]	0.58
267145152	semantic[+]	spatial[-]	0.69
267145152	semantic[-]	spatial[-]	0.79
267145152	semantic[-]	spatial[-]	0.5
267145152	semantic[+]	spatial[+]	0.73
267145152	semantic[+]	spatial[-]	0.77
267145152	semantic[-]	spatial[+]	0.93
267145152	semantic[+]	spatial[+]	0.91
267145152	semantic[-]	spatial[+]	0.86
267145152	semantic[+]	spatial[+]	0.79
267145152	semantic[+]	spatial[-]	0.27
267145152	semantic[+]	spatial[-]	0.6
267145152	semantic[+]	spatial[+]	0.92
267145152	semantic[-]	spatial[+]	0.96
267145152	semantic[+]	spatial[+]	0.86
267145152	semantic[+]	spatial[-]	0.62
267145152	semantic[+]	spatial[+]	0.64
267145152	semantic[-]	spatial[-]	0.6
267145152	semantic[+]	spatial[-]	0.74
267145152	semantic[-]	spatial[+]	0.82
267145152	semantic[-]	spatial[+]	0.74
267145152	semantic[-]	spatial[+]	0.43
267145152	semantic[+]	spatial[-]	0.48
267145152	semantic[+]	spatial[+]	0.8
267145152	semantic[-]	spatial[+]	0.84
267145152	semantic[+]	spatial[+]	0.86
267145152	semantic[+]	spatial[+]	0.99
267145152	semantic[-]	spatial[-]	0.65
267145152	semantic[-]	spatial[-]	0.65
267145152	semantic[-]	spatial[+]	0.84
267145152	semantic[-]	spatial[+]	0.57
267145152	semantic[+]	spatial[+]	0.57
267145152	semantic[+]	spatial[+]	0.44
267145152	semantic[+]	spatial[-]	0.97
267145152	semantic[-]	spatial[-]	0.52
267145152	semantic[+]	spatial[-]	0.74
267145152	semantic[-]	spatial[+]	0.58
267145152	semantic[+]	spatial[+]	0.71
267145152	semantic[+]	spatial[+]	0.81
267145152	semantic[-]	spatial[-]	0.67
267145152	semantic[-]	spatial[-]	1
267145152	semantic[-]	spatial[-]	0.73
267145152	semantic[-]	spatial[-]	0.7
267145152	semantic[-]	spatial[+]	0.76
267145152	semantic[+]	spatial[-]	0.74
267145152	semantic[-]	spatial[+]	0.72
267145152	semantic[-]	spatial[+]	0.78
267145152	semantic[+]	spatial[-]	0.79
267145152	semantic[-]	spatial[-]	0.74
267145152	semantic[+]	spatial[+]	0.74
267145152	semantic[-]	spatial[+]	0.35
267145152	semantic[+]	spatial[+]	0.78
267145152	semantic[-]	spatial[+]	0.96
267145152	semantic[-]	spatial[+]	0.48
267145152	semantic[+]	spatial[+]	0.7
267145152	semantic[+]	spatial[-]	0.64
267145152	semantic[-]	spatial[+]	0.86
267145152	semantic[+]	spatial[+]	0.96
267145152	semantic[+]	spatial[-]	0.44
267145152	semantic[-]	spatial[-]	0.7
267145152	semantic[+]	spatial[+]	0.95
267145152	semantic[-]	spatial[-]	0.5
267145152	semantic[+]	spatial[+]	0.56
267145152	semantic[-]	spatial[-]	0.87
267145152	semantic[-]	spatial[-]	0.87
267145152	semantic[+]	spatial[-]	0.85
267145152	semantic[+]	spatial[+]	0.78
267145152	semantic[-]	spatial[+]	1.17
267145152	semantic[+]	spatial[+]	0.58
267145152	semantic[+]	spatial[-]	0.51
267145152	semantic[-]	spatial[+]	0.68
267145152	semantic[-]	spatial[-]	0.92
267145152	semantic[+]	spatial[+]	0.53
267145152	semantic[-]	spatial[-]	0.31
267145152	semantic[+]	spatial[+]	0.73
267145152	semantic[-]	spatial[+]	0.81
267145152	semantic[-]	spatial[+]	0.71
267145152	semantic[+]	spatial[-]	0.77
267145152	semantic[+]	spatial[-]	0.45
267145152	semantic[+]	spatial[+]	0.61
267145152	semantic[-]	spatial[+]	0.58
267145152	semantic[-]	spatial[-]	0.52
267145152	semantic[+]	spatial[+]	0.66
267145152	semantic[-]	spatial[+]	0.69
267145152	semantic[-]	spatial[-]	0.5
267145152	semantic[+]	spatial[-]	0.77
267145152	semantic[-]	spatial[-]	0.68
267145152	semantic[+]	spatial[-]	0.63
267145152	semantic[+]	spatial[-]	0.82
267145152	semantic[+]	spatial[-]	0.69
267145152	semantic[+]	spatial[-]	0.59
267145152	semantic[-]	spatial[+]	0.9
267145152	semantic[-]	spatial[+]	0.7
267145152	semantic[-]	spatial[-]	0.5
267145152	semantic[+]	spatial[+]	0.6
267145152	semantic[+]	spatial[+]	0.7
267145152	semantic[+]	spatial[+]	0.62
267145152	semantic[+]	spatial[-]	0.89
267145152	semantic[+]	spatial[-]	0.74
267145152	semantic[-]	spatial[+]	1.01
267145152	semantic[-]	spatial[-]	0.82
267145152	semantic[-]	spatial[-]	0.99
267145152	semantic[+]	spatial[-]	0.75
267145152	semantic[-]	spatial[-]	0.34
267145152	semantic[-]	spatial[+]	0.75
267145152	semantic[-]	spatial[+]	0.41
267145152	semantic[+]	spatial[-]	0.39
267145152	semantic[-]	spatial[-]	0.65
267145152	semantic[-]	spatial[+]	0.36
267145152	semantic[-]	spatial[-]	0.68
267145152	semantic[+]	spatial[+]	1.01
267145152	semantic[+]	spatial[-]	0.62
267145152	semantic[+]	spatial[+]	0.61
267145152	semantic[-]	spatial[+]	0.38
267145152	semantic[-]	spatial[-]	0.81
267145152	semantic[-]	spatial[+]	0.86
267145152	semantic[-]	spatial[-]	0.52
267145152	semantic[-]	spatial[+]	0.45
267145152	semantic[+]	spatial[-]	0.72
267145152	semantic[-]	spatial[+]	0.85
267145152	semantic[-]	spatial[+]	0.83
267145152	semantic[+]	spatial[+]	0.66
267145152	semantic[-]	spatial[-]	0.45
267145152	semantic[+]	spatial[+]	0.94
267145152	semantic[+]	spatial[+]	0.85
267145152	semantic[+]	spatial[-]	0.41
267145152	semantic[+]	spatial[+]	0.9
267145152	semantic[+]	spatial[-]	0.36
267145152	semantic[+]	spatial[+]	0.56
267145152	semantic[+]	spatial[-]	0.78
267145152	semantic[-]	spatial[+]	0.84
267145152	semantic[+]	spatial[+]	0.58
267145152	semantic[-]	spatial[-]	0.63
267145152	semantic[-]	spatial[+]	0.84
267145152	semantic[-]	spatial[-]	0.51
267145152	semantic[+]	spatial[-]	0.46
267145152	semantic[-]	spatial[+]	0.73
267145152	semantic[+]	spatial[-]	0.4
267145152	semantic[-]	spatial[+]	0.81
267145152	semantic[-]	spatial[+]	0.77
267145152	semantic[+]	spatial[+]	0.85
267145152	semantic[+]	spatial[-]	0.7
267145152	semantic[+]	spatial[+]	1.32
267145152	semantic[+]	spatial[-]	0.7
267145152	semantic[+]	spatial[-]	0.67
267145152	semantic[+]	spatial[-]	0.67
267145152	semantic[+]	spatial[-]	0.81
267145152	semantic[-]	spatial[+]	0.75
267145152	semantic[+]	spatial[-]	0.86
267145152	semantic[-]	spatial[+]	0.79
267145152	semantic[-]	spatial[+]	0.62
267145152	semantic[-]	spatial[-]	0.8
908092186	semantic[-]	spatial[+]	0.5
908092186	semantic[+]	spatial[+]	0.71
908092186	semantic[+]	spatial[+]	0.66
908092186	semantic[+]	spatial[+]	0.74
908092186	semantic[-]	spatial[-]	0.45
908092186	semantic[-]	spatial[-]	0.53
908092186	semantic[-]	spatial[+]	0.36
908092186	semantic[+]	spatial[-]	0.39
908092186	semantic[+]	spatial[+]	0.65
908092186	semantic[+]	spatial[+]	0.7
908092186	semantic[+]	spatial[+]	0.27
908092186	semantic[-]	spatial[+]	0.39
908092186	semantic[+]	spatial[-]	0.61
908092186	semantic[-]	spatial[+]	0.54
908092186	semantic[-]	spatial[-]	0.49
908092186	semantic[-]	spatial[-]	0.66
908092186	semantic[-]	spatial[+]	0.37
908092186	semantic[+]	spatial[+]	0.57
908092186	semantic[-]	spatial[+]	0.67
908092186	semantic[+]	spatial[-]	0.71
908092186	semantic[+]	spatial[+]	0.82
908092186	semantic[-]	spatial[-]	0.4
908092186	semantic[-]	spatial[+]	0.66
908092186	semantic[+]	spatial[+]	0.5
908092186	semantic[+]	spatial[+]	0.68
908092186	semantic[+]	spatial[+]	0.73
908092186	semantic[-]	spatial[+]	0.59
908092186	semantic[+]	spatial[+]	0.56
908092186	semantic[-]	spatial[-]	0.57
908092186	semantic[-]	spatial[+]	0.62
908092186	semantic[-]	spatial[-]	0.38
908092186	semantic[+]	spatial[-]	0.3
908092186	semantic[-]	spatial[-]	0.49
908092186	semantic[-]	spatial[+]	0.4
908092186	semantic[+]	spatial[-]	0.62
908092186	semantic[-]	spatial[-]	0.59
908092186	semantic[+]	spatial[+]	0.64
908092186	semantic[-]	spatial[+]	0.62
908092186	semantic[+]	spatial[-]	0.45
908092186	semantic[+]	spatial[-]	0.55
908092186	semantic[+]	spatial[-]	0.4
908092186	semantic[+]	spatial[+]	0.59
908092186	semantic[-]	spatial[-]	0.44
908092186	semantic[-]	spatial[-]	0.42
908092186	semantic[+]	spatial[-]	0.41
908092186	semantic[+]	spatial[-]	0.58
908092186	semantic[-]	spatial[+]	0.45
908092186	semantic[-]	spatial[+]	0.59
908092186	semantic[+]	spatial[+]	0.38
908092186	semantic[+]	spatial[+]	0.72
908092186	semantic[-]	spatial[+]	0.54
908092186	semantic[-]	spatial[-]	0.67
908092186	semantic[-]	spatial[-]	0.62
908092186	semantic[+]	spatial[-]	0.74
908092186	semantic[-]	spatial[-]	0.36
908092186	semantic[+]	spatial[+]	0.65
908092186	semantic[-]	spatial[-]	0.3
908092186	semantic[-]	spatial[-]	0.76
908092186	semantic[-]	spatial[+]	0.62
908092186	semantic[+]	spatial[+]	0.52
908092186	semantic[+]	spatial[+]	0.47
908092186	semantic[+]	spatial[-]	0.45
908092186	semantic[-]	spatial[-]	0.59
908092186	semantic[-]	spatial[+]	0.61
908092186	semantic[+]	spatial[+]	0.59
908092186	semantic[+]	spatial[-]	0.57
908092186	semantic[+]	spatial[-]	0.55
908092186	semantic[-]	spatial[-]	0.63
908092186	semantic[+]	spatial[-]	0.69
908092186	semantic[-]	spatial[-]	0.27
908092186	semantic[-]	spatial[-]	0.4
908092186	semantic[+]	spatial[+]	0.69
908092186	semantic[-]	spatial[+]	0.73
908092186	semantic[+]	spatial[+]	0.48
908092186	semantic[+]	spatial[+]	0.69
908092186	semantic[+]	spatial[+]	0.74
908092186	semantic[-]	spatial[-]	0.36
908092186	semantic[-]	spatial[+]	0.49
908092186	semantic[-]	spatial[-]	0.36
908092186	semantic[-]	spatial[-]	0.42
908092186	semantic[-]	spatial[+]	0.6
908092186	semantic[-]	spatial[+]	0.37
908092186	semantic[+]	spatial[+]	0.64
908092186	semantic[-]	spatial[+]	0.54
908092186	semantic[+]	spatial[-]	0.66
908092186	semantic[+]	spatial[-]	0.44
908092186	semantic[+]	spatial[-]	0.36
908092186	semantic[-]	spatial[+]	0.49
908092186	semantic[-]	spatial[-]	0.56
908092186	semantic[+]	spatial[+]	0.43
908092186	semantic[-]	spatial[-]	0.58
908092186	semantic[+]	spatial[+]	0.42
908092186	semantic[-]	spatial[-]	0.56
908092186	semantic[-]	spatial[-]	0.44
908092186	semantic[+]	spatial[-]	0.68
908092186	semantic[+]	spatial[-]	0.6
908092186	semantic[+]	spatial[-]	0.58
908092186	semantic[+]	spatial[+]	0.67
908092186	semantic[-]	spatial[-]	0.56
908092186	semantic[+]	spatial[+]	0.67
908092186	semantic[+]	spatial[+]	0.5
908092186	semantic[-]	spatial[+]	0.5
908092186	semantic[+]	spatial[-]	0.53
908092186	semantic[+]	spatial[+]	0.67
908092186	semantic[-]	spatial[+]	0.79
908092186	semantic[+]	spatial[+]	0.78
908092186	semantic[+]	spatial[-]	0.56
908092186	semantic[-]	spatial[+]	0.65
908092186	semantic[+]	spatial[+]	0.62
908092186	semantic[-]	spatial[+]	0.77
908092186	semantic[-]	spatial[+]	0.37
908092186	semantic[-]	spatial[+]	0.42
908092186	semantic[+]	spatial[-]	0.61
908092186	semantic[-]	spatial[+]	0.61
908092186	semantic[+]	spatial[-]	0.7
908092186	semantic[+]	spatial[+]	0.76
908092186	semantic[-]	spatial[-]	0.54
908092186	semantic[-]	spatial[+]	0.37
908092186	semantic[+]	spatial[+]	0.59
908092186	semantic[+]	spatial[-]	0.48
908092186	semantic[-]	spatial[-]	0.58
908092186	semantic[+]	spatial[+]	0.63
908092186	semantic[+]	spatial[+]	0.73
908092186	semantic[+]	spatial[+]	0.58
908092186	semantic[+]	spatial[+]	0.63
908092186	semantic[-]	spatial[-]	0.49
908092186	semantic[+]	spatial[+]	0.6
908092186	semantic[-]	spatial[+]	0.43
908092186	semantic[-]	spatial[-]	0.43
908092186	semantic[+]	spatial[+]	0.58
908092186	semantic[+]	spatial[+]	0.6
908092186	semantic[-]	spatial[-]	0.64
908092186	semantic[-]	spatial[+]	0.55
908092186	semantic[+]	spatial[-]	0.32
908092186	semantic[+]	spatial[-]	0.38
908092186	semantic[-]	spatial[+]	0.37
908092186	semantic[-]	spatial[-]	0.32
908092186	semantic[+]	spatial[+]	0.68
908092186	semantic[+]	spatial[-]	0.81
908092186	semantic[-]	spatial[+]	0.56
908092186	semantic[+]	spatial[+]	0.45
908092186	semantic[+]	spatial[-]	0.61
908092186	semantic[-]	spatial[+]	0.64
908092186	semantic[+]	spatial[-]	0.58
908092186	semantic[-]	spatial[-]	0.54
908092186	semantic[+]	spatial[+]	0.62
908092186	semantic[-]	spatial[+]	0.5
908092186	semantic[-]	spatial[+]	0.47
908092186	semantic[-]	spatial[-]	0.44
908092186	semantic[+]	spatial[-]	0.47
908092186	semantic[+]	spatial[-]	0.56
908092186	semantic[-]	spatial[+]	0.52
908092186	semantic[-]	spatial[+]	0.68
908092186	semantic[+]	spatial[-]	0.64
908092186	semantic[-]	spatial[+]	0.5
908092186	semantic[-]	spatial[+]	0.45
908092186	semantic[+]	spatial[+]	0.43
908092186	semantic[-]	spatial[+]	0.55
908092186	semantic[-]	spatial[+]	0.58
908092186	semantic[-]	spatial[+]	0.66
908092186	semantic[+]	spatial[+]	0.54
908092186	semantic[-]	spatial[+]	0.42
908092186	semantic[+]	spatial[-]	0.56
908092186	semantic[-]	spatial[-]	0.27
908092186	semantic[+]	spatial[+]	0.77
908092186	semantic[+]	spatial[+]	0.44
908092186	semantic[-]	spatial[+]	0.6
908092186	semantic[-]	spatial[-]	0.49
908092186	semantic[+]	spatial[-]	0.4
908092186	semantic[-]	spatial[+]	0.51
908092186	semantic[-]	spatial[-]	0.55
908092186	semantic[+]	spatial[+]	0.81
908092186	semantic[+]	spatial[-]	0.6
908092186	semantic[-]	spatial[+]	0.37
908092186	semantic[+]	spatial[-]	0.62
908092186	semantic[-]	spatial[+]	0.44
908092186	semantic[+]	spatial[+]	0.68
908092186	semantic[-]	spatial[-]	0.32
908092186	semantic[-]	spatial[+]	0.91
908092186	semantic[+]	spatial[-]	0.65
908092186	semantic[+]	spatial[-]	0.53
908092186	semantic[-]	spatial[-]	0.61
908092186	semantic[-]	spatial[-]	0.45
908092186	semantic[+]	spatial[-]	0.47
908092186	semantic[-]	spatial[-]	0.5
908092186	semantic[+]	spatial[+]	0.74
908092186	semantic[-]	spatial[-]	0.69
908092186	semantic[-]	spatial[-]	0.51
908092186	semantic[+]	spatial[-]	0.32
908092186	semantic[-]	spatial[+]	0.51
908092186	semantic[-]	spatial[+]	0.62
908092186	semantic[-]	spatial[-]	0.45
908092186	semantic[+]	spatial[-]	0.65
908092186	semantic[-]	spatial[-]	0.48
908092186	semantic[+]	spatial[-]	0.32
908092186	semantic[+]	spatial[+]	0.71
908092186	semantic[+]	spatial[+]	0.52
908092186	semantic[+]	spatial[-]	0.65
908092186	semantic[-]	spatial[+]	0.56
616446717	semantic[+]	spatial[+]	0.89
616446717	semantic[-]	spatial[-]	0.65
616446717	semantic[+]	spatial[-]	0.56
616446717	semantic[+]	spatial[-]	0.56
616446717	semantic[+]	spatial[+]	1.44
616446717	semantic[-]	spatial[+]	1.39
616446717	semantic[-]	spatial[-]	0.67
616446717	semantic[+]	spatial[+]	1.11
616446717	semantic[-]	spatial[-]	0.89
616446717	semantic[-]	spatial[+]	1.21
616446717	semantic[+]	spatial[-]	0.87
616446717	semantic[-]	spatial[-]	0.83
616446717	semantic[-]	spatial[+]	0.88
616446717	semantic[+]	spatial[+]	1
616446717	semantic[+]	spatial[-]	0.32
616446717	semantic[-]	spatial[+]	0.58
616446717	semantic[+]	spatial[-]	0.44
616446717	semantic[+]	spatial[-]	0.56
616446717	semantic[+]	spatial[+]	0.57
616446717	semantic[+]	spatial[-]	0.83
616446717	semantic[-]	spatial[+]	0.97
616446717	semantic[+]	spatial[-]	1.01
616446717	semantic[+]	spatial[+]	0.64
616446717	semantic[-]	spatial[-]	0.75
616446717	semantic[-]	spatial[+]	1.31
616446717	semantic[+]	spatial[+]	1.76
616446717	semantic[+]	spatial[-]	0.58
616446717	semantic[-]	spatial[+]	0.89
616446717	semantic[+]	spatial[-]	0.83
616446717	semantic[-]	spatial[+]	1.34
616446717	semantic[-]	spatial[-]	0.44
616446717	semantic[-]	spatial[-]	0.6
616446717	semantic[-]	spatial[-]	0.39
616446717	semantic[-]	spatial[-]	0.65
616446717	semantic[+]	spatial[+]	1.3
616446717	semantic[+]	spatial[+]	0.95
616446717	semantic[-]	spatial[-]	0.53
616446717	semantic[+]	spatial[+]	0.81
616446717	semantic[+]	spatial[-]	0.45
616446717	semantic[+]	spatial[-]	0.85
616446717	semantic[+]	spatial[-]	0.41
616446717	semantic[+]	spatial[-]	0.89
616446717	semantic[-]	spatial[+]	0.81
616446717	semantic[+]	spatial[-]	0.63
616446717	semantic[-]	spatial[-]	0.88
616446717	semantic[+]	spatial[-]	0.87
616446717	semantic[+]	spatial[-]	0.81
616446717	semantic[-]	spatial[-]	0.77
616446717	semantic[+]	spatial[-]	0.64
616446717	semantic[-]	spatial[+]	0.44
616446717	semantic[+]	spatial[+]	1.06
616446717	semantic[+]	spatial[+]	1.54
616446717	semantic[+]	spatial[-]	0.46
616446717	semantic[-]	spatial[+]	0.64
616446717	semantic[+]	spatial[-]	0.86
616446717	semantic[-]	spatial[-]	0.49
616446717	semantic[-]	spatial[+]	1.11
616446717	semantic[+]	spatial[-]	0.77
616446717	semantic[+]	spatial[-]	0.8
616446717	semantic[-]	spatial[-]	0.67
616446717	semantic[+]	spatial[+]	0.77
616446717	semantic[+]	spatial[-]	0.73
616446717	semantic[-]	spatial[+]	0.68
616446717	semantic[-]	spatial[-]	0.75
616446717	semantic[-]	spatial[+]	0.74
616446717	semantic[-]	spatial[-]	0.52
616446717	semantic[-]	spatial[-]	0.88
616446717	semantic[+]	spatial[+]	0.54
616446717	semantic[-]	spatial[+]	0.44
616446717	semantic[+]	spatial[-]	0.26
616446717	semantic[-]	spatial[+]	1.02
616446717	semantic[-]	spatial[+]	1.15
616446717	semantic[-]	spatial[+]	0.98
616446717	semantic[+]	spatial[-]	0.39
616446717	semantic[+]	spatial[+]	1.41
616446717	semantic[-]	spatial[-]	0.77
616446717	semantic[-]	spatial[-]	0.9
616446717	semantic[-]	spatial[+]	0.87
616446717	semantic[-]	spatial[+]	0.7
616446717	semantic[+]	spatial[-]	0.78
616446717	semantic[+]	spatial[+]	1.47
616446717	semantic[-]	spatial[-]	0.72
616446717	semantic[-]	spatial[-]	0.47
616446717	semantic[+]	spatial[+]	0.5
616446717	semantic[+]	spatial[-]	0.66
616446717	semantic[-]	spatial[+]	0.28
616446717	semantic[+]	spatial[+]	0.96
616446717	semantic[-]	spatial[-]	0.87
616446717	semantic[+]	spatial[-]	0.85
616446717	semantic[+]	spatial[-]	0.64
616446717	semantic[-]	spatial[+]	0.95
616446717	semantic[-]	spatial[+]	0.7
616446717	semantic[-]	spatial[+]	0.63
616446717	semantic[+]	spatial[+]	0.86
616446717	semantic[+]	spatial[-]	0.5
616446717	semantic[-]	spatial[+]	0.87
616446717	semantic[-]	spatial[-]	0.7
616446717	semantic[+]	spatial[-]	0.29
616446717	semantic[+]	spatial[+]	0.9
616446717	semantic[-]	spatial[+]	0.81
616446717	semantic[+]	spatial[+]	0.74
616446717	semantic[-]	spatial[-]	0.5
616446717	semantic[-]	spatial[+]	1.28
616446717	semantic[+]	spatial[+]	0.56
616446717	semantic[+]	spatial[+]	0.6
616446717	semantic[-]	spatial[+]	0.63
616446717	semantic[-]	spatial[+]	0.63
616446717	semantic[+]	spatial[+]	0.95
616446717	semantic[-]	spatial[-]	0.27
616446717	semantic[-]	spatial[+]	0.34
616446717	semantic[+]	spatial[+]	1.18
616446717	semantic[+]	spatial[+]	1.07
616446717	semantic[-]	spatial[-]	0.77
616446717	semantic[-]	spatial[+]	0.72
616446717	semantic[+]	spatial[+]	1.21
616446717	semantic[+]	spatial[+]	0.9
616446717	semantic[+]	spatial[+]	1.41
616446717	semantic[-]	spatial[+]	1.41
616446717	semantic[+]	spatial[+]	1.18
616446717	semantic[+]	spatial[+]	1.03
616446717	semantic[-]	spatial[-]	0.4
616446717	semantic[+]	spatial[-]	0.63
616446717	semantic[-]	spatial[-]	0.42
616446717	semantic[+]	spatial[-]	0.89
616446717	semantic[-]	spatial[-]	0.66
616446717	semantic[-]	spatial[+]	1.05
616446717	semantic[+]	spatial[-]	0.62
616446717	semantic[+]	spatial[+]	0.55
616446717	semantic[-]	spatial[+]	0.55
616446717	semantic[-]	spatial[-]	0.56
616446717	semantic[+]	spatial[-]	0.66
616446717	semantic[+]	spatial[-]	0.8
616446717	semantic[-]	spatial[-]	0.48
616446717	semantic[+]	spatial[+]	0.79
616446717	semantic[+]	spatial[+]	1.49
616446717	semantic[-]	spatial[-]	0.88
616446717	semantic[+]	spatial[-]	0.9
616446717	semantic[-]	spatial[-]	0.9
616446717	semantic[+]	spatial[-]	0.31
616446717	semantic[-]	spatial[+]	1.19
616446717	semantic[-]	spatial[-]	0.85
616446717	semantic[+]	spatial[+]	0.85
616446717	semantic[+]	spatial[+]	0.72
616446717	semantic[-]	spatial[+]	0.56
616446717	semantic[-]	spatial[-]	0.3
616446717	semantic[+]	spatial[-]	0.52
616446717	semantic[-]	spatial[+]	0.81
616446717	semantic[+]	spatial[+]	1.23
616446717	semantic[+]	spatial[+]	1.54
616446717	semantic[-]	spatial[-]	0.46
616446717	semantic[-]	spatial[+]	0.38
616446717	semantic[-]	spatial[+]	1.08
616446717	semantic[+]	spatial[-]	0.68
616446717	semantic[+]	spatial[+]	1.17
616446717	semantic[-]	spatial[+]	0.49
616446717	semantic[-]	spatial[+]	1.2
616446717	semantic[+]	spatial[-]	0.77
616446717	semantic[-]	spatial[-]	0.64
616446717	semantic[-]	spatial[-]	0.7
616446717	semantic[+]	spatial[-]	0.58
616446717	semantic[-]	spatial[-]	0.8
616446717	semantic[-]	spatial[+]	1.08
616446717	semantic[+]	spatial[+]	0.73
616446717	semantic[+]	spatial[+]	0.33
616446717	semantic[-]	spatial[+]	0.89
616446717	semantic[+]	spatial[+]	0.77
616446717	semantic[+]	spatial[-]	0.76
616446717	semantic[-]	spatial[+]	1.29
616446717	semantic[-]	spatial[+]	0.35
616446717	semantic[+]	spatial[+]	0.85
616446717	semantic[-]	spatial[+]	0.51
616446717	semantic[+]	spatial[+]	1.2
616446717	semantic[-]	spatial[-]	0.53
616446717	semantic[+]	spatial[+]	1.35
616446717	semantic[-]	spatial[+]	0.59
616446717	semantic[-]	spatial[-]	0.77
616446717	semantic[-]	spatial[+]	1.05
616446717	semantic[-]	spatial[+]	0.91
616446717	semantic[+]	spatial[-]	0.78
616446717	semantic[+]	spatial[+]	1.52
616446717	semantic[-]	spatial[-]	0.72
616446717	semantic[+]	spatial[-]	0.44
616446717	semantic[+]	spatial[-]	0.74
616446717	semantic[-]	spatial[-]	0.58
616446717	semantic[-]	spatial[-]	0.86
616446717	semantic[+]	spatial[-]	0.71
616446717	semantic[+]	spatial[-]	0.82
616446717	semantic[+]	spatial[-]	0.77
616446717	semantic[+]	spatial[+]	1.82
616446717	semantic[+]	spatial[+]	1.01
616446717	semantic[+]	spatial[+]	0.61
616446717	semantic[-]	spatial[-]	0.8
616446717	semantic[+]	spatial[+]	1.2
616446717	semantic[-]	spatial[+]	1.23
616446717	semantic[+]	spatial[+]	1.1
616446717	semantic[+]	spatial[+]	1.03
616446717	semantic[-]	spatial[-]	0.37
616446717	semantic[+]	spatial[-]	0.78
616446717	semantic[-]	spatial[-]	0.46
616446717	semantic[+]	spatial[-]	0.86
616446717	semantic[-]	spatial[+]	0.72
616446717	semantic[+]	spatial[+]	1.5
616446717	semantic[-]	spatial[+]	0.96
616446717	semantic[+]	spatial[+]	0.91
616446717	semantic[-]	spatial[-]	0.49
616446717	semantic[+]	spatial[+]	0.72
616446717	semantic[+]	spatial[-]	0.48
616446717	semantic[-]	spatial[+]	0.65
616446717	semantic[-]	spatial[+]	1.41
616446717	semantic[+]	spatial[-]	0.33
616446717	semantic[+]	spatial[+]	0.79
616446717	semantic[+]	spatial[-]	0.48
616446717	semantic[-]	spatial[-]	0.45
616446717	semantic[+]	spatial[-]	0.74
616446717	semantic[-]	spatial[+]	1.35
616446717	semantic[-]	spatial[-]	0.58
616446717	semantic[+]	spatial[-]	0.84
616446717	semantic[-]	spatial[-]	0.82
616446717	semantic[-]	spatial[-]	0.61
616446717	semantic[+]	spatial[+]	0.86
616446717	semantic[-]	spatial[-]	0.63
616446717	semantic[+]	spatial[-]	0.9
616446717	semantic[+]	spatial[+]	0.88
616446717	semantic[+]	spatial[-]	0.86
616446717	semantic[-]	spatial[-]	0.86
616446717	semantic[-]	spatial[+]	0.48
616446717	semantic[-]	spatial[+]	1.17
491416294	semantic[+]	spatial[-]	0.71
491416294	semantic[-]	spatial[-]	0.6
491416294	semantic[-]	spatial[+]	0.81
491416294	semantic[-]	spatial[-]	0.64
491416294	semantic[-]	spatial[-]	0.66
491416294	semantic[-]	spatial[-]	0.7
491416294	semantic[+]	spatial[-]	0.55
491416294	semantic[-]	spatial[-]	0.46
491416294	semantic[-]	spatial[+]	0.59
491416294	semantic[+]	spatial[+]	0.58
491416294	semantic[+]	spatial[+]	0.67
491416294	semantic[+]	spatial[-]	0.71
491416294	semantic[-]	spatial[-]	0.67
491416294	semantic[+]	spatial[-]	0.56
491416294	semantic[-]	spatial[+]	0.79
491416294	semantic[-]	spatial[-]	0.5
491416294	semantic[+]	spatial[-]	0.57
491416294	semantic[+]	spatial[-]	0.63
491416294	semantic[-]	spatial[+]	0.65
491416294	semantic[-]	spatial[+]	0.67
491416294	semantic[-]	spatial[+]	0.62
491416294	semantic[+]	spatial[+]	0.8
491416294	semantic[+]	spatial[+]	0.56
491416294	semantic[+]	spatial[+]	0.59
491416294	semantic[-]	spatial[+]	0.99
491416294	semantic[+]	spatial[-]	0.61
491416294	semantic[-]	spatial[+]	0.57
491416294	semantic[+]	spatial[-]	0.58
491416294	semantic[-]	spatial[+]	0.75
491416294	semantic[-]	spatial[-]	0.62
491416294	semantic[+]	spatial[-]	0.7
491416294	semantic[+]	spatial[+]	0.66
491416294	semantic[-]	spatial[-]	0.69
491416294	semantic[+]	spatial[+]	0.7
491416294	semantic[-]	spatial[+]	1.18
491416294	semantic[+]	spatial[-]	0.67
491416294	semantic[+]	spatial[+]	1.06
491416294	semantic[-]	spatial[-]	0.47
491416294	semantic[-]	spatial[+]	0.53
491416294	semantic[-]	spatial[+]	0.38
491416294	semantic[+]	spatial[-]	0.61
491416294	semantic[+]	spatial[+]	0.75
491416294	semantic[-]	spatial[-]	0.53
491416294	semantic[+]	spatial[+]	0.69
491416294	semantic[+]	spatial[+]	0.78
491416294	semantic[+]	spatial[+]	0.75
491416294	semantic[+]	spatial[-]	0.62
491416294	semantic[-]	spatial[-]	0.47
491416294	semantic[+]	spatial[+]	0.58
491416294	semantic[+]	spatial[+]	0.56
491416294	semantic[-]	spatial[-]	0.58
491416294	semantic[+]	spatial[+]	0.53
491416294	semantic[-]	spatial[-]	0.51
491416294	semantic[+]	spatial[-]	0.61
491416294	semantic[-]	spatial[+]	0.66
491416294	semantic[-]	spatial[+]	0.6
491416294	semantic[+]	spatial[+]	0.78
491416294	semantic[+]	spatial[+]	0.8
491416294	semantic[-]	spatial[+]	0.73
491416294	semantic[-]	spatial[+]	0.98
491416294	semantic[+]	spatial[+]	0.78
491416294	semantic[-]	spatial[-]	0.48
491416294	semantic[-]	spatial[-]	0.61
491416294	semantic[+]	spatial[+]	0.91
491416294	semantic[+]	spatial[+]	0.75
491416294	semantic[-]	spatial[-]	0.52
491416294	semantic[-]	spatial[-]	0.55
491416294	semantic[+]	spatial[+]	0.69
491416294	semantic[-]	spatial[-]	0.57
491416294	semantic[-]	spatial[+]	0.53
491416294	semantic[+]	spatial[+]	0.64
491416294	semantic[+]	spatial[-]	0.56
491416294	semantic[-]	spatial[+]	0.82
491416294	semantic[+]	spatial[-]	0.52
491416294	semantic[-]	spatial[-]	0.57
491416294	semantic[+]	spatial[-]	0.43
491416294	semantic[-]	spatial[-]	0.56
491416294	semantic[-]	spatial[-]	0.7
491416294	semantic[+]	spatial[+]	1.1
491416294	semantic[-]	spatial[-]	0.53
491416294	semantic[+]	spatial[-]	0.58
491416294	semantic[+]	spatial[+]	0.61
491416294	semantic[-]	spatial[+]	0.62
491416294	semantic[+]	spatial[+]	0.62
491416294	semantic[-]	spatial[-]	0.6
491416294	semantic[+]	spatial[+]	0.59
491416294	semantic[-]	spatial[-]	0.49
491416294	semantic[+]	spatial[-]	0.58
491416294	semantic[+]	spatial[+]	1.03
491416294	semantic[-]	spatial[+]	0.7
491416294	semantic[-]	spatial[-]	0.51
491416294	semantic[+]	spatial[-]	0.63
491416294	semantic[-]	spatial[+]	0.4
491416294	semantic[+]	spatial[-]	0.59
491416294	semantic[-]	spatial[+]	0.68
491416294	semantic[+]	spatial[-]	0.7
491416294	semantic[-]	spatial[-]	0.78
491416294	semantic[+]	spatial[+]	0.63
491416294	semantic[-]	spatial[-]	0.62
491416294	semantic[-]	spatial[-]	0.53
491416294	semantic[+]	spatial[-]	0.55
491416294	semantic[+]	spatial[-]	0.52
491416294	semantic[-]	spatial[+]	0.69
491416294	semantic[-]	spatial[+]	0.57
491416294	semantic[+]	spatial[-]	0.75
491416294	semantic[-]	spatial[+]	0.58
491416294	semantic[-]	spatial[+]	1
491416294	semantic[+]	spatial[-]	0.44
491416294	semantic[+]	spatial[+]	0.66
491416294	semantic[-]	spatial[+]	0.74
491416294	semantic[-]	spatial[-]	0.61
491416294	semantic[+]	spatial[+]	0.66
491416294	semantic[-]	spatial[-]	0.51
491416294	semantic[+]	spatial[-]	0.51
491416294	semantic[-]	spatial[+]	0.53
491416294	semantic[-]	spatial[-]	0.44
491416294	semantic[+]	spatial[+]	0.78
491416294	semantic[+]	spatial[+]	0.63
491416294	semantic[+]	spatial[-]	0.64
491416294	semantic[+]	spatial[+]	0.68
491416294	semantic[+]	spatial[+]	0.6
491416294	semantic[-]	spatial[-]	0.51
491416294	semantic[-]	spatial[+]	0.5
491416294	semantic[+]	spatial[+]	0.56
491416294	semantic[+]	spatial[-]	0.64
491416294	semantic[-]	spatial[+]	0.79
491416294	semantic[-]	spatial[+]	0.45
491416294	semantic[-]	spatial[+]	1.09
491416294	semantic[+]	spatial[-]	0.66
491416294	semantic[+]	spatial[+]	0.82
491416294	semantic[-]	spatial[-]	0.58
491416294	semantic[-]	spatial[-]	0.56
491416294	semantic[+]	spatial[-]	0.65
491416294	semantic[-]	spatial[+]	0.67
491416294	semantic[+]	spatial[-]	0.6
491416294	semantic[+]	spatial[+]	0.65
491416294	semantic[+]	spatial[-]	0.73
491416294	semantic[-]	spatial[-]	0.71
491416294	semantic[+]	spatial[+]	0.84
491416294	semantic[+]	spatial[+]	0.65
491416294	semantic[-]	spatial[-]	0.49
491416294	semantic[-]	spatial[+]	0.64
491416294	semantic[+]	spatial[-]	0.61
491416294	semantic[+]	spatial[-]	0.53
491416294	semantic[-]	spatial[-]	0.5
491416294	semantic[-]	spatial[-]	0.5
491416294	semantic[-]	spatial[-]	0.49
491416294	semantic[+]	spatial[+]	0.62
491416294	semantic[-]	spatial[+]	0.57
491416294	semantic[-]	spatial[+]	0.51
491416294	semantic[+]	spatial[-]	0.58
491416294	semantic[+]	spatial[+]	0.52
491416294	semantic[+]	spatial[-]	0.56
491416294	semantic[-]	spatial[-]	0.56
491416294	semantic[+]	spatial[-]	0.62
491416294	semantic[+]	spatial[+]	0.83
491416294	semantic[-]	spatial[+]	0.76
491416294	semantic[+]	spatial[-]	0.58
491416294	semantic[-]	spatial[+]	0.47
491416294	semantic[+]	spatial[+]	0.49
491416294	semantic[-]	spatial[+]	1.03
491416294	semantic[+]	spatial[-]	0.55
491416294	semantic[-]	spatial[+]	0.77
491416294	semantic[+]	spatial[-]	0.69
491416294	semantic[-]	spatial[-]	0.52
491416294	semantic[-]	spatial[+]	0.81
491416294	semantic[+]	spatial[+]	0.66
491416294	semantic[+]	spatial[-]	0.63
491416294	semantic[-]	spatial[-]	0.65
491416294	semantic[-]	spatial[+]	0.93
491416294	semantic[+]	spatial[+]	0.67
491416294	semantic[+]	spatial[-]	0.58
491416294	semantic[-]	spatial[-]	0.45
491416294	semantic[-]	spatial[-]	0.55
491416294	semantic[+]	spatial[+]	0.74
491416294	semantic[-]	spatial[+]	0.76
491416294	semantic[+]	spatial[-]	0.67
491416294	semantic[-]	spatial[+]	0.68
491416294	semantic[+]	spatial[-]	0.6
491416294	semantic[-]	spatial[+]	0.83
491416294	semantic[+]	spatial[+]	0.83
491416294	semantic[-]	spatial[-]	0.55
491416294	semantic[+]	spatial[+]	0.9
491416294	semantic[-]	spatial[-]	0.67
491416294	semantic[-]	spatial[+]	0.73
491416294	semantic[+]	spatial[-]	0.63
491416294	semantic[+]	spatial[-]	0.44
491416294	semantic[-]	spatial[-]	0.58
491416294	semantic[+]	spatial[+]	0.58
491416294	semantic[+]	spatial[+]	0.44
491416294	semantic[-]	spatial[-]	0.53
491416294	semantic[-]	spatial[+]	0.88
491416294	semantic[+]	spatial[+]	0.43
491416294	semantic[+]	spatial[+]	0.87
491416294	semantic[+]	spatial[-]	0.69
491416294	semantic[+]	spatial[-]	0.64
491416294	semantic[-]	spatial[-]	0.39
491416294	semantic[-]	spatial[+]	0.66
491416294	semantic[-]	spatial[+]	0.77
491416294	semantic[+]	spatial[-]	0.69
491416294	semantic[-]	spatial[+]	0.89
491416294	semantic[-]	spatial[+]	0.77
491416294	semantic[+]	spatial[-]	0.67
491416294	semantic[-]	spatial[+]	0.68
491416294	semantic[-]	spatial[+]	0.77
491416294	semantic[-]	spatial[+]	0.69
491416294	semantic[+]	spatial[-]	0.58
491416294	semantic[+]	spatial[+]	0.82
491416294	semantic[+]	spatial[+]	0.66
491416294	semantic[-]	spatial[-]	0.58
491416294	semantic[-]	spatial[-]	0.64
491416294	semantic[+]	spatial[-]	0.61
491416294	semantic[+]	spatial[+]	0.65
491416294	semantic[-]	spatial[-]	0.34
491416294	semantic[+]	spatial[-]	0.52
491416294	semantic[-]	spatial[-]	0.63
491416294	semantic[+]	spatial[-]	0.64
491416294	semantic[-]	spatial[+]	0.9
491416294	semantic[+]	spatial[+]	0.78
491416294	semantic[-]	spatial[-]	0.64
491416294	semantic[-]	spatial[-]	0.6
491416294	semantic[-]	spatial[+]	0.49
491416294	semantic[-]	spatial[-]	0.3
491416294	semantic[+]	spatial[+]	0.69
491416294	semantic[+]	spatial[-]	0.67
491416294	semantic[-]	spatial[-]	0.64
491416294	semantic[-]	spatial[+]	0.67
491416294	semantic[+]	spatial[+]	0.65
491416294	semantic[+]	spatial[-]	0.61
491416294	semantic[-]	spatial[+]	0.59
491416294	semantic[-]	spatial[+]	0.66
491416294	semantic[-]	spatial[+]	0.62
491416294	semantic[+]	spatial[+]	0.88
312850327	semantic[+]	spatial[-]	0.54
312850327	semantic[+]	spatial[+]	0.73
312850327	semantic[+]	spatial[-]	0.54
312850327	semantic[+]	spatial[+]	0.54
312850327	semantic[-]	spatial[+]	0.55
312850327	semantic[+]	spatial[+]	0.96
312850327	semantic[-]	spatial[-]	0.48
312850327	semantic[+]	spatial[-]	0.39
312850327	semantic[-]	spatial[-]	0.65
312850327	semantic[-]	spatial[+]	0.69
312850327	semantic[-]	spatial[+]	0.93
312850327	semantic[+]	spatial[+]	0.86
312850327	semantic[-]	spatial[+]	1.14
312850327	semantic[-]	spatial[+]	0.46
312850327	semantic[-]	spatial[+]	0.97
312850327	semantic[+]	spatial[+]	0.97
312850327	semantic[+]	spatial[+]	1.18
312850327	semantic[+]	spatial[+]	0.57
312850327	semantic[-]	spatial[-]	0.37
312850327	semantic[+]	spatial[+]	0.7
312850327	semantic[+]	spatial[-]	0.89
312850327	semantic[+]	spatial[+]	0.73
312850327	semantic[-]	spatial[-]	0.6
312850327	semantic[+]	spatial[+]	1.23
312850327	semantic[+]	spatial[+]	0.81
312850327	semantic[+]	spatial[+]	0.72
312850327	semantic[-]	spatial[-]	0.52
312850327	semantic[+]	spatial[+]	0.76
312850327	semantic[-]	spatial[-]	0.6
312850327	semantic[+]	spatial[-]	0.69
312850327	semantic[-]	spatial[-]	0.72
312850327	semantic[-]	spatial[+]	1.24
312850327	semantic[-]	spatial[-]	0.78
312850327	semantic[-]	spatial[-]	0.66
312850327	semantic[+]	spatial[+]	0.75
312850327	semantic[-]	spatial[+]	0.84
312850327	semantic[+]	spatial[+]	0.65
312850327	semantic[-]	spatial[+]	0.8
312850327	semantic[+]	spatial[+]	0.78
312850327	semantic[+]	spatial[-]	0.66
312850327	semantic[-]	spatial[-]	0.52
312850327	semantic[-]	spatial[+]	0.75
312850327	semantic[-]	spatial[-]	0.45
312850327	semantic[-]	spatial[-]	0.7
312850327	semantic[+]	spatial[+]	1.02
312850327	semantic[+]	spatial[+]	1.29
312850327	semantic[-]	spatial[-]	0.58
312850327	semantic[-]	spatial[+]	0.73
312850327	semantic[+]	spatial[+]	0.66
312850327	semantic[-]	spatial[-]	0.53
312850327	semantic[-]	spatial[+]	1.08
312850327	semantic[+]	spatial[+]	1.08
312850327	semantic[+]	spatial[+]	1.1
312850327	semantic[+]	spatial[-]	0.78
312850327	semantic[-]	spatial[+]	1.01
312850327	semantic[-]	spatial[+]	0.35
312850327	semantic[-]	spatial[-]	0.33
312850327	semantic[+]	spatial[+]	1.04
312850327	semantic[+]	spatial[-]	0.71
312850327	semantic[-]	spatial[+]	0.98
312850327	semantic[-]	spatial[+]	0.92
312850327	semantic[+]	spatial[+]	0.28
312850327	semantic[-]	spatial[-]	0.75
312850327	semantic[-]	spatial[+]	1.07
312850327	semantic[+]	spatial[-]	0.64
312850327	semantic[-]	spatial[+]	0.88
312850327	semantic[-]	spatial[+]	0.7
312850327	semantic[-]	spatial[-]	0.51
312850327	semantic[+]	spatial[+]	1.29
312850327	semantic[-]	spatial[+]	0.95
312850327	semantic[+]	spatial[+]	1.22
312850327	semantic[-]	spatial[+]	1.23
312850327	semantic[+]	spatial[-]	0.73
312850327	semantic[-]	spatial[-]	0.71
312850327	semantic[-]	spatial[+]	0.79
312850327	semantic[+]	spatial[+]	1.15
312850327	semantic[-]	spatial[-]	0.61
312850327	semantic[-]	spatial[-]	0.74
312850327	semantic[+]	spatial[+]	0.87
312850327	semantic[-]	spatial[+]	0.66
312850327	semantic[-]	spatial[+]	1.12
312850327	semantic[-]	spatial[-]	0.76
312850327	semantic[+]	spatial[+]	0.61
312850327	semantic[+]	spatial[-]	0.45
312850327	semantic[-]	spatial[-]	0.33
312850327	semantic[-]	spatial[+]	0.88
312850327	semantic[+]	spatial[+]	0.53
312850327	semantic[-]	spatial[-]	0.52
312850327	semantic[-]	spatial[-]	0.51
312850327	semantic[-]	spatial[+]	0.57
312850327	semantic[+]	spatial[-]	0.36
312850327	semantic[-]	spatial[-]	0.5
312850327	semantic[-]	spatial[+]	0.76
312850327	semantic[+]	spatial[-]	0.75
312850327	semantic[-]	spatial[-]	0.65
312850327	semantic[+]	spatial[-]	0.66
312850327	semantic[+]	spatial[-]	0.4
312850327	semantic[-]	spatial[-]	0.6
312850327	semantic[-]	spatial[-]	0.6
312850327	semantic[+]	spatial[-]	0.75
312850327	semantic[-]	spatial[+]	0.69
312850327	semantic[+]	spatial[-]	0.55
312850327	semantic[-]	spatial[-]	0.46
312850327	semantic[+]	spatial[-]	0.66
312850327	semantic[-]	spatial[+]	0.52
312850327	semantic[+]	spatial[-]	0.62
312850327	semantic[+]	spatial[+]	0.59
312850327	semantic[+]	spatial[+]	0.8
312850327	semantic[+]	spatial[-]	0.63
312850327	semantic[-]	spatial[+]	0.64
312850327	semantic[+]	spatial[+]	1.31
312850327	semantic[-]	spatial[+]	0.67
312850327	semantic[+]	spatial[+]	0.99
312850327	semantic[+]	spatial[+]	0.6
312850327	semantic[+]	spatial[+]	1.25
312850327	semantic[-]	spatial[+]	0.64
312850327	semantic[-]	spatial[-]	0.73
312850327	semantic[-]	spatial[+]	0.85
312850327	semantic[+]	spatial[-]	0.69
312850327	semantic[+]	spatial[-]	0.74
312850327	semantic[+]	spatial[-]	0.72
312850327	semantic[+]	spatial[-]	0.75
312850327	semantic[-]	spatial[-]	0.75
312850327	semantic[-]	spatial[-]	0.65
312850327	semantic[+]	spatial[+]	1.25
312850327	semantic[+]	spatial[-]	0.54
312850327	semantic[-]	spatial[-]	0.7
312850327	semantic[-]	spatial[+]	1.05
312850327	semantic[+]	spatial[-]	0.8
312850327	semantic[-]	spatial[+]	0.81
312850327	semantic[+]	spatial[-]	0.75
312850327	semantic[-]	spatial[+]	0.73
312850327	semantic[+]	spatial[-]	0.56
312850327	semantic[-]	spatial[-]	0.72
312850327	semantic[+]	spatial[+]	1.05
312850327	semantic[+]	spatial[+]	1.09
312850327	semantic[+]	spatial[-]	0.72
312850327	semantic[-]	spatial[-]	0.59
312850327	semantic[+]	spatial[-]	0.53
312850327	semantic[+]	spatial[-]	0.69
312850327	semantic[-]	spatial[+]	0.42
312850327	semantic[+]	spatial[+]	0.81
312850327	semantic[-]	spatial[-]	0.44
312850327	semantic[-]	spatial[-]	0.64
312850327	semantic[+]	spatial[-]	0.81
312850327	semantic[-]	spatial[+]	0.88
312850327	semantic[+]	spatial[+]	0.72
312850327	semantic[-]	spatial[-]	0.47
312850327	semantic[-]	spatial[+]	0.64
312850327	semantic[+]	spatial[-]	0.59
312850327	semantic[+]	spatial[+]	0.84
312850327	semantic[+]	spatial[+]	0.7
312850327	semantic[+]	spatial[-]	0.63
312850327	semantic[-]	spatial[+]	0.62
312850327	semantic[-]	spatial[+]	1.03
312850327	semantic[+]	spatial[+]	0.72
312850327	semantic[-]	spatial[+]	0.94
312850327	semantic[+]	spatial[-]	0.72
312850327	semantic[-]	spatial[+]	1.11
312850327	semantic[-]	spatial[+]	0.93
312850327	semantic[+]	spatial[-]	0.8
312850327	semantic[-]	spatial[+]	0.78
312850327	semantic[-]	spatial[-]	0.67
312850327	semantic[+]	spatial[+]	1.03
312850327	semantic[-]	spatial[-]	0.57
312850327	semantic[+]	spatial[+]	1.02
312850327	semantic[+]	spatial[-]	0.61
312850327	semantic[+]	spatial[-]	0.46
312850327	semantic[-]	spatial[-]	0.63
312850327	semantic[-]	spatial[-]	0.83
312850327	semantic[+]	spatial[-]	0.69
312850327	semantic[+]	spatial[-]	0.65
312850327	semantic[-]	spatial[+]	0.78
312850327	semantic[+]	spatial[-]	0.79
312850327	semantic[+]	spatial[-]	0.52
312850327	semantic[-]	spatial[+]	0.88
312850327	semantic[+]	spatial[-]	0.6
312850327	semantic[-]	spatial[+]	0.76
312850327	semantic[+]	spatial[-]	0.68
312850327	semantic[-]	spatial[-]	0.6
312850327	semantic[-]	spatial[-]	0.67
312850327	semantic[+]	spatial[+]	0.87
312850327	semantic[+]	spatial[+]	0.64
312850327	semantic[+]	spatial[+]	0.94
312850327	semantic[-]	spatial[-]	0.31
312850327	semantic[+]	spatial[+]	0.7
312850327	semantic[-]	spatial[+]	1.04
312850327	semantic[+]	spatial[-]	0.66
312850327	semantic[-]	spatial[+]	0.89
312850327	semantic[+]	spatial[+]	1.02
312850327	semantic[+]	spatial[+]	0.7
312850327	semantic[-]	spatial[-]	0.64
312850327	semantic[+]	spatial[-]	0.69
312850327	semantic[+]	spatial[-]	0.42
312850327	semantic[-]	spatial[-]	0.78
312850327	semantic[+]	spatial[+]	0.99
312850327	semantic[+]	spatial[-]	0.54
312850327	semantic[+]	spatial[+]	0.96
312850327	semantic[-]	spatial[+]	0.87
312850327	semantic[-]	spatial[+]	0.86
312850327	semantic[-]	spatial[+]	0.53
312850327	semantic[-]	spatial[+]	0.79
312850327	semantic[+]	spatial[+]	0.78
312850327	semantic[+]	spatial[-]	0.42
312850327	semantic[+]	spatial[+]	1.24
312850327	semantic[-]	spatial[+]	0.74
312850327	semantic[-]	spatial[-]	0.55
312850327	semantic[-]	spatial[+]	0.43
312850327	semantic[-]	spatial[-]	0.65
312850327	semantic[+]	spatial[+]	1.09
312850327	semantic[+]	spatial[-]	0.43
312850327	semantic[-]	spatial[-]	0.66
312850327	semantic[+]	spatial[-]	0.72
312850327	semantic[-]	spatial[-]	0.69
312850327	semantic[-]	spatial[-]	0.4
312850327	semantic[+]	spatial[+]	0.85
312850327	semantic[-]	spatial[-]	0.74
312850327	semantic[-]	spatial[+]	1.13
312850327	semantic[+]	spatial[-]	0.71
312850327	semantic[-]	spatial[-]	0.64
312850327	semantic[+]	spatial[+]	0.75
312850327	semantic[-]	spatial[+]	1.01
312850327	semantic[-]	spatial[-]	0.53
312850327	semantic[+]	spatial[-]	0.66
312850327	semantic[+]	spatial[-]	0.65
312850327	semantic[+]	spatial[+]	0.96
312850327	semantic[+]	spatial[-]	0.67
312850327	semantic[+]	spatial[-]	0.73
312850327	semantic[+]	spatial[+]	0.62
312850327	semantic[-]	spatial[+]	0.54
312850327	semantic[+]	spatial[-]	0.75
767215115	semantic[-]	spatial[+]	0.76
767215115	semantic[+]	spatial[+]	1
767215115	semantic[-]	spatial[+]	0.27
767215115	semantic[-]	spatial[-]	0.5
767215115	semantic[+]	spatial[+]	0.82
767215115	semantic[-]	spatial[+]	0.72
767215115	semantic[+]	spatial[+]	0.73
767215115	semantic[+]	spatial[-]	0.68
767215115	semantic[-]	spatial[-]	0.9
767215115	semantic[+]	spatial[+]	0.72
767215115	semantic[+]	spatial[-]	0.29
767215115	semantic[-]	spatial[+]	0.69
767215115	semantic[-]	spatial[+]	0.8
767215115	semantic[-]	spatial[-]	0.61
767215115	semantic[-]	spatial[+]	0.91
767215115	semantic[-]	spatial[+]	0.81
767215115	semantic[+]	spatial[-]	0.3
767215115	semantic[+]	spatial[+]	0.41
767215115	semantic[-]	spatial[+]	0.87
767215115	semantic[-]	spatial[-]	0.62
767215115	semantic[+]	spatial[-]	0.53
767215115	semantic[+]	spatial[+]	0.66
767215115	semantic[-]	spatial[+]	0.36
767215115	semantic[-]	spatial[+]	0.56
767215115	semantic[+]	spatial[+]	0.99
767215115	semantic[-]	spatial[-]	0.58
767215115	semantic[-]	spatial[-]	0.78
767215115	semantic[-]	spatial[+]	0.34
767215115	semantic[+]	spatial[-]	0.71
767215115	semantic[+]	spatial[+]	0.77
767215115	semantic[-]	spatial[+]	0.61
767215115	semantic[-]	spatial[-]	0.65
767215115	semantic[-]	spatial[-]	0.76
767215115	semantic[+]	spatial[-]	0.56
767215115	semantic[+]	spatial[-]	0.59
767215115	semantic[-]	spatial[+]	0.87
767215115	semantic[-]	spatial[-]	0.84
767215115	semantic[+]	spatial[+]	0.31
767215115	semantic[+]	spatial[-]	0.77
767215115	semantic[+]	spatial[-]	0.43
767215115	semantic[+]	spatial[-]	0.6
767215115	semantic[-]	spatial[-]	0.48
767215115	semantic[-]	spatial[+]	0.76
767215115	semantic[-]	spatial[-]	0.7
767215115	semantic[+]	spatial[+]	0.59
767215115	semantic[-]	spatial[-]	0.61
767215115	semantic[+]	spatial[-]	0.57
767215115	semantic[-]	spatial[-]	0.65
767215115	semantic[-]	spatial[+]	0.27
767215115	semantic[+]	spatial[+]	0.81
767215115	semantic[-]	spatial[-]	0.74
767215115	semantic[+]	spatial[-]	0.37
767215115	semantic[+]	spatial[-]	0.79
767215115	semantic[-]	spatial[+]	0.72
767215115	semantic[-]	spatial[-]	0.27
767215115	semantic[+]	spatial[+]	0.79
767215115	semantic[-]	spatial[-]	0.57
767215115	semantic[+]	spatial[-]	0.53
767215115	semantic[-]	spatial[-]	0.6
767215115	semantic[+]	spatial[+]	0.75
767215115	semantic[-]	spatial[+]	1.16
767215115	semantic[+]	spatial[-]	0.8
767215115	semantic[-]	spatial[-]	0.83
767215115	semantic[+]	spatial[+]	0.74
767215115	semantic[-]	spatial[-]	0.64
767215115	semantic[+]	spatial[-]	0.61
767215115	semantic[+]	spatial[-]	0.84
767215115	semantic[+]	spatial[+]	0.36
767215115	semantic[-]	spatial[+]	0.75
767215115	semantic[-]	spatial[-]	0.53
767215115	semantic[+]	spatial[+]	0.92
767215115	semantic[+]	spatial[-]	0.77
767215115	semantic[+]	spatial[-]	0.61
767215115	semantic[+]	spatial[+]	0.77
767215115	semantic[-]	spatial[-]	0.48
767215115	semantic[-]	spatial[-]	0.75
767215115	semantic[+]	spatial[+]	0.97
767215115	semantic[-]	spatial[+]	0.72
767215115	semantic[-]	spatial[+]	0.69
767215115	semantic[+]	spatial[+]	0.67
767215115	semantic[-]	spatial[+]	1.02
767215115	semantic[+]	spatial[-]	0.46
767215115	semantic[-]	spatial[-]	0.5
767215115	semantic[+]	spatial[+]	1.09
767215115	semantic[-]	spatial[-]	0.78
767215115	semantic[+]	spatial[-]	0.85
767215115	semantic[+]	spatial[+]	0.73
767215115	semantic[-]	spatial[-]	0.54
767215115	semantic[-]	spatial[+]	0.7
767215115	semantic[+]	spatial[+]	0.78
767215115	semantic[-]	spatial[-]	0.61
767215115	semantic[-]	spatial[+]	0.6
767215115	semantic[+]	spatial[+]	0.8
767215115	semantic[+]	spatial[-]	0.67
767215115	semantic[-]	spatial[+]	0.85
767215115	semantic[-]	spatial[-]	0.4
767215115	semantic[-]	spatial[+]	1.01
767215115	semantic[+]	spatial[+]	0.87
767215115	semantic[-]	spatial[-]	0.69
767215115	semantic[+]	spatial[-]	0.68
767215115	semantic[-]	spatial[+]	0.66
767215115	semantic[+]	spatial[+]	0.85
767215115	semantic[-]	spatial[+]	0.67
767215115	semantic[+]	spatial[+]	0.88
767215115	semantic[+]	spatial[-]	0.72
767215115	semantic[+]	spatial[-]	0.67
767215115	semantic[-]	spatial[+]	0.6
767215115	semantic[+]	spatial[+]	0.97
767215115	semantic[-]	spatial[+]	0.88
767215115	semantic[-]	spatial[+]	0.8
767215115	semantic[+]	spatial[-]	0.69
767215115	semantic[-]	spatial[+]	0.84
767215115	semantic[+]	spatial[+]	0.82
767215115	semantic[+]	spatial[-]	0.84
767215115	semantic[-]	spatial[-]	0.4
767215115	semantic[+]	spatial[-]	0.78
767215115	semantic[+]	spatial[+]	0.47
767215115	semantic[-]	spatial[-]	0.75
767215115	semantic[-]	spatial[+]	0.56
767215115	semantic[-]	spatial[+]	1.48
767215115	semantic[+]	spatial[-]	0.73
767215115	semantic[-]	spatial[+]	0.52
767215115	semantic[+]	spatial[+]	1.21
767215115	semantic[-]	spatial[-]	0.74
767215115	semantic[-]	spatial[-]	0.37
767215115	semantic[+]	spatial[-]	0.48
767215115	semantic[-]	spatial[-]	0.72
767215115	semantic[+]	spatial[+]	0.91
767215115	semantic[-]	spatial[+]	0.94
767215115	semantic[+]	spatial[+]	0.45
767215115	semantic[+]	spatial[+]	0.62
767215115	semantic[+]	spatial[-]	0.61
767215115	semantic[-]	spatial[-]	0.65
767215115	semantic[-]	spatial[+]	0.51
767215115	semantic[+]	spatial[-]	0.61
767215115	semantic[+]	spatial[+]	0.57
767215115	semantic[+]	spatial[-]	0.3
767215115	semantic[-]	spatial[+]	0.98
767215115	semantic[+]	spatial[+]	0.89
767215115	semantic[-]	spatial[+]	0.73
767215115	semantic[-]	spatial[+]	0.25
767215115	semantic[+]	spatial[-]	0.68
767215115	semantic[-]	spatial[+]	0.76
767215115	semantic[-]	spatial[+]	0.71
767215115	semantic[+]	spatial[-]	0.67
767215115	semantic[-]	spatial[-]	0.77
767215115	semantic[+]	spatial[-]	0.67
767215115	semantic[+]	spatial[-]	0.87
767215115	semantic[-]	spatial[-]	0.76
767215115	semantic[-]	spatial[+]	0.61
767215115	semantic[+]	spatial[-]	0.87
767215115	semantic[+]	spatial[+]	0.77
767215115	semantic[-]	spatial[+]	0.57
767215115	semantic[+]	spatial[+]	0.9
767215115	semantic[-]	spatial[-]	0.72
767215115	semantic[-]	spatial[-]	0.76
767215115	semantic[-]	spatial[-]	0.41
767215115	semantic[+]	spatial[+]	0.76
767215115	semantic[+]	spatial[-]	0.41
767215115	semantic[+]	spatial[-]	0.67
767215115	semantic[-]	spatial[-]	0.63
767215115	semantic[+]	spatial[-]	0.68
767215115	semantic[-]	spatial[+]	0.54
767215115	semantic[+]	spatial[+]	0.83
767215115	semantic[-]	spatial[-]	0.63
767215115	semantic[-]	spatial[+]	0.57
767215115	semantic[+]	spatial[-]	0.47
767215115	semantic[+]	spatial[+]	0.94
767215115	semantic[+]	spatial[+]	0.35
767215115	semantic[-]	spatial[+]	0.84
767215115	semantic[+]	spatial[+]	1.02
767215115	semantic[-]	spatial[+]	0.71
767215115	semantic[+]	spatial[+]	0.83
767215115	semantic[-]	spatial[+]	0.81
767215115	semantic[-]	spatial[-]	0.83
767215115	semantic[+]	spatial[-]	0.72
767215115	semantic[+]	spatial[-]	0.59
767215115	semantic[-]	spatial[+]	0.79
767215115	semantic[+]	spatial[+]	0.3
767215115	semantic[-]	spatial[-]	0.36
767215115	semantic[-]	spatial[+]	0.41
767215115	semantic[+]	spatial[-]	0.67
767215115	semantic[-]	spatial[+]	0.5
767215115	semantic[-]	spatial[-]	0.82
767215115	semantic[-]	spatial[+]	0.87
767215115	semantic[+]	spatial[-]	0.83
767215115	semantic[-]	spatial[-]	0.81
767215115	semantic[-]	spatial[+]	0.95
767215115	semantic[+]	spatial[-]	0.75
767215115	semantic[-]	spatial[+]	1.32
767215115	semantic[+]	spatial[-]	0.8
767215115	semantic[-]	spatial[+]	0.94
767215115	semantic[-]	spatial[-]	0.56
767215115	semantic[+]	spatial[-]	0.4
767215115	semantic[+]	spatial[-]	0.33
767215115	semantic[-]	spatial[-]	0.6
767215115	semantic[+]	spatial[-]	0.73
767215115	semantic[-]	spatial[-]	0.69
767215115	semantic[+]	spatial[+]	0.34
767215115	semantic[-]	spatial[+]	0.69
767215115	semantic[+]	spatial[+]	1.33
767215115	semantic[+]	spatial[+]	0.73
767215115	semantic[-]	spatial[-]	0.64
767215115	semantic[+]	spatial[+]	0.99
767215115	semantic[-]	spatial[-]	0.76
767215115	semantic[-]	spatial[+]	0.84
767215115	semantic[+]	spatial[+]	0.83
767215115	semantic[-]	spatial[-]	0.44
767215115	semantic[-]	spatial[-]	0.41
767215115	semantic[+]	spatial[-]	0.35
767215115	semantic[-]	spatial[-]	0.68
767215115	semantic[-]	spatial[-]	0.35
767215115	semantic[-]	spatial[+]	0.89
767215115	semantic[+]	spatial[-]	0.51
767215115	semantic[+]	spatial[+]	0.98
767215115	semantic[+]	spatial[-]	0.37
767215115	semantic[+]	spatial[+]	0.76
767215115	semantic[-]	spatial[-]	0.54
767215115	semantic[-]	spatial[-]	0.28
767215115	semantic[-]	spatial[+]	0.34
767215115	semantic[+]	spatial[+]	0.54
078614964	semantic[+]	spatial[+]	0.74
078614964	semantic[+]	spatial[+]	0.75
078614964	semantic[-]	spatial[-]	0.59
078614964	semantic[-]	spatial[+]	0.56
078614964	semantic[+]	spatial[+]	0.63
078614964	semantic[+]	spatial[-]	0.71
078614964	semantic[-]	spatial[+]	0.63
078614964	semantic[-]	spatial[+]	0.74
078614964	semantic[+]	spatial[-]	0.56
078614964	semantic[-]	spatial[-]	0.44
078614964	semantic[-]	spatial[+]	0.73
078614964	semantic[+]	spatial[+]	0.7
078614964	semantic[+]	spatial[+]	0.68
078614964	semantic[+]	spatial[+]	0.63
078614964	semantic[+]	spatial[+]	0.67
078614964	semantic[+]	spatial[-]	0.53
078614964	semantic[-]	spatial[+]	0.69
078614964	semantic[+]	spatial[+]	0.54
078614964	semantic[-]	spatial[+]	0.52
078614964	semantic[-]	spatial[-]	0.62
078614964	semantic[-]	spatial[+]	0.55
078614964	semantic[+]	spatial[-]	0.42
078614964	semantic[-]	spatial[+]	0.7
078614964	semantic[+]	spatial[+]	0.74
078614964	semantic[+]	spatial[+]	0.77
078614964	semantic[-]	spatial[-]	0.59
078614964	semantic[+]	spatial[+]	0.77
078614964	semantic[+]	spatial[+]	0.77
078614964	semantic[+]	spatial[-]	0.56
078614964	semantic[-]	spatial[+]	0.61
078614964	semantic[-]	spatial[-]	0.79
078614964	semantic[+]	spatial[+]	0.78
078614964	semantic[-]	spatial[+]	0.42
078614964	semantic[-]	spatial[+]	0.67
078614964	semantic[-]	spatial[-]	0.71
078614964	semantic[+]	spatial[+]	0.87
078614964	semantic[-]	spatial[-]	0.65
078614964	semantic[+]	spatial[+]	0.67
078614964	semantic[+]	spatial[-]	0.6
078614964	semantic[-]	spatial[+]	0.73
078614964	semantic[+]	spatial[+]	0.73
078614964	semantic[-]	spatial[+]	0.63
078614964	semantic[-]	spatial[+]	0.62
078614964	semantic[-]	spatial[+]	0.58
078614964	semantic[+]	spatial[+]	0.79
078614964	semantic[+]	spatial[-]	0.42
078614964	semantic[+]	spatial[-]	0.67
078614964	semantic[-]	spatial[+]	0.62
078614964	semantic[-]	spatial[+]	0.73
078614964	semantic[+]	spatial[+]	0.5
078614964	semantic[+]	spatial[-]	0.62
078614964	semantic[-]	spatial[+]	0.61
078614964	semantic[+]	spatial[+]	0.53
078614964	semantic[-]	spatial[-]	0.58
078614964	semantic[-]	spatial[-]	0.7
078614964	semantic[+]	spatial[-]	0.46
078614964	semantic[-]	spatial[+]	0.57
078614964	semantic[+]	spatial[-]	0.54
078614964	semantic[-]	spatial[+]	0.59
078614964	semantic[+]	spatial[-]	0.78
078614964	semantic[-]	spatial[-]	0.67
078614964	semantic[-]	spatial[-]	0.6
078614964	semantic[+]	spatial[-]	0.77
078614964	semantic[-]	spatial[-]	0.53
078614964	semantic[-]	spatial[+]	0.61
078614964	semantic[+]	spatial[-]	0.53
078614964	semantic[-]	spatial[+]	0.59
078614964	semantic[-]	spatial[-]	0.36
078614964	semantic[+]	spatial[+]	0.69
078614964	semantic[-]	spatial[-]	0.45
078614964	semantic[+]	spatial[+]	0.64
078614964	semantic[-]	spatial[+]	0.61
078614964	semantic[+]	spatial[+]	0.67
078614964	semantic[+]	spatial[+]	0.73
078614964	semantic[-]	spatial[-]	0.69
078614964	semantic[-]	spatial[-]	0.56
078614964	semantic[-]	spatial[-]	0.47
078614964	semantic[+]	spatial[+]	0.55
078614964	semantic[+]	spatial[+]	0.63
078614964	semantic[+]	spatial[+]	0.68
078614964	semantic[-]	spatial[+]	0.88
078614964	semantic[+]	spatial[+]	0.63
078614964	semantic[+]	spatial[-]	0.65
078614964	semantic[+]	spatial[-]	0.62
078614964	semantic[+]	spatial[+]	0.33
078614964	semantic[-]	spatial[-]	0.74
078614964	semantic[+]	spatial[-]	0.62
078614964	semantic[+]	spatial[+]	0.36
078614964	semantic[-]	spatial[+]	0.6
078614964	semantic[-]	spatial[-]	0.38
078614964	semantic[+]	spatial[+]	0.55
078614964	semantic[+]	spatial[+]	0.84
078614964	semantic[-]	spatial[+]	0.86
078614964	semantic[-]	spatial[+]	0.77
078614964	semantic[+]	spatial[-]	0.66
078614964	semantic[-]	spatial[-]	0.71
078614964	semantic[+]	spatial[-]	0.51
078614964	semantic[+]	spatial[-]	0.53
078614964	semantic[-]	spatial[-]	0.53
078614964	semantic[+]	spatial[-]	0.45
078614964	semantic[+]	spatial[+]	0.66
078614964	semantic[-]	spatial[-]	0.57
078614964	semantic[+]	spatial[-]	0.65
078614964	semantic[+]	spatial[-]	0.63
078614964	semantic[+]	spatial[+]	0.57
078614964	semantic[-]	spatial[+]	0.63
078614964	semantic[+]	spatial[+]	0.83
[truncated: 30,472 more rows]
