# Supplementary material for: Neural attentional-filter mechanisms of listening success in middle-aged and older individuals
Source: Nat Commun. 2021 Jul 26;12:4533. doi: 10.1038/s41467-021-24771-9 (PMC8313676; doi:10.1038/s41467-021-24771-9)
Supplement: Supplementary file 4 — Source Data [file 41467_2021_24771_MOESM4_ESM.zip › source data/Fig3b.csv]

ID	spatial_cue	probed_ear	ALI_sentence_presentation
594866155	spatial[+]	L	0.111
594866155	spatial[-]	L	-0.058
594866155	spatial[-]	R	-0.005
594866155	spatial[+]	R	-0.09
594866155	spatial[-]	R	0.051
594866155	spatial[+]	L	-0.158
594866155	spatial[-]	R	-0.2
594866155	spatial[+]	R	-0.088
594866155	spatial[+]	L	0.247
594866155	spatial[-]	L	-0.048
594866155	spatial[+]	L	0.003
594866155	spatial[+]	L	0.041
594866155	spatial[+]	R	-0.289
594866155	spatial[+]	L	0.197
594866155	spatial[+]	L	0.168
594866155	spatial[+]	R	-0.152
594866155	spatial[-]	L	0.273
594866155	spatial[-]	L	0.141
594866155	spatial[-]	L	0.182
594866155	spatial[+]	L	-0.012
594866155	spatial[+]	R	-0.004
594866155	spatial[-]	R	0.013
594866155	spatial[+]	L	0.261
594866155	spatial[+]	L	-0.092
594866155	spatial[-]	L	0.127
594866155	spatial[+]	R	0.037
594866155	spatial[+]	L	0.032
594866155	spatial[+]	R	-0.293
594866155	spatial[+]	R	-0.218
594866155	spatial[+]	R	-0.394
594866155	spatial[+]	L	0.186
594866155	spatial[-]	R	-0.005
594866155	spatial[-]	R	-0.026
594866155	spatial[-]	R	-0.027
594866155	spatial[-]	L	0.042
594866155	spatial[-]	L	0.125
594866155	spatial[-]	R	-0.043
594866155	spatial[-]	R	-0.058
594866155	spatial[-]	L	0.119
594866155	spatial[-]	R	-0.331
594866155	spatial[-]	L	0.129
594866155	spatial[+]	R	-0.152
594866155	spatial[-]	R	-0.091
594866155	spatial[-]	R	-0.255
594866155	spatial[+]	R	-0.238
594866155	spatial[-]	L	0.257
594866155	spatial[+]	R	0.044
594866155	spatial[-]	R	-0.122
594866155	spatial[-]	R	-0.073
594866155	spatial[-]	R	-0.027
594866155	spatial[-]	L	0.084
594866155	spatial[-]	L	0.166
594866155	spatial[-]	L	0.204
594866155	spatial[+]	L	0.091
594866155	spatial[+]	R	0.087
594866155	spatial[-]	R	0.072
594866155	spatial[+]	R	-0.023
594866155	spatial[+]	R	-0.158
594866155	spatial[-]	R	-0.04
594866155	spatial[+]	L	0.225
594866155	spatial[+]	L	0.002
594866155	spatial[-]	R	-0.027
594866155	spatial[+]	L	0.245
594866155	spatial[-]	R	0.065
594866155	spatial[-]	L	-0.076
594866155	spatial[-]	R	-0.149
594866155	spatial[+]	L	0.036
594866155	spatial[-]	R	-0.023
594866155	spatial[+]	R	-0.206
594866155	spatial[+]	L	-0.035
594866155	spatial[+]	R	-0.126
594866155	spatial[+]	R	-0.053
594866155	spatial[+]	R	-0.161
594866155	spatial[+]	L	-0.035
594866155	spatial[-]	L	0.136
594866155	spatial[+]	L	-0.055
594866155	spatial[+]	R	-0.054
594866155	spatial[-]	L	-0.03
594866155	spatial[-]	R	-0.022
594866155	spatial[-]	L	0.104
594866155	spatial[-]	L	-0.154
594866155	spatial[+]	L	0.07
594866155	spatial[-]	R	-0.079
594866155	spatial[-]	L	-0.009
594866155	spatial[+]	R	-0.232
594866155	spatial[+]	R	0.11
594866155	spatial[+]	L	-0.043
594866155	spatial[-]	L	0.092
594866155	spatial[-]	R	-0.104
594866155	spatial[-]	L	0.079
594866155	spatial[+]	R	-0.208
594866155	spatial[-]	R	0.096
594866155	spatial[-]	L	0.1
594866155	spatial[+]	L	0.045
594866155	spatial[+]	L	0.17
594866155	spatial[-]	L	0.075
594866155	spatial[+]	R	-0.121
594866155	spatial[-]	L	-0.02
594866155	spatial[-]	R	-0.115
594866155	spatial[-]	R	0.117
594866155	spatial[-]	L	-0.017
594866155	spatial[-]	R	0.089
594866155	spatial[+]	R	-0.094
594866155	spatial[+]	R	0
594866155	spatial[+]	L	0.224
594866155	spatial[+]	R	-0.051
594866155	spatial[+]	R	-0.126
594866155	spatial[+]	L	0.115
594866155	spatial[+]	L	-0.096
594866155	spatial[-]	L	0.152
594866155	spatial[+]	L	-0.12
594866155	spatial[+]	R	0.002
594866155	spatial[+]	R	-0.128
594866155	spatial[-]	R	-0.3
594866155	spatial[-]	L	0.001
594866155	spatial[-]	L	0.137
594866155	spatial[-]	L	0.207
594866155	spatial[-]	L	0.06
594866155	spatial[+]	L	-0.186
594866155	spatial[+]	L	0.283
594866155	spatial[+]	L	-0.087
594866155	spatial[+]	R	-0.108
594866155	spatial[-]	R	-0.154
594866155	spatial[+]	L	0.077
594866155	spatial[-]	L	0.048
594866155	spatial[+]	L	0.247
594866155	spatial[-]	L	0.188
594866155	spatial[-]	L	0.285
594866155	spatial[+]	R	0.157
594866155	spatial[-]	R	-0.161
594866155	spatial[-]	R	-0.039
594866155	spatial[-]	L	0.077
594866155	spatial[-]	R	-0.203
594866155	spatial[-]	R	0.223
594866155	spatial[+]	L	0.017
594866155	spatial[+]	R	0.023
594866155	spatial[+]	R	-0.183
594866155	spatial[-]	L	0.026
594866155	spatial[-]	L	-0.05
594866155	spatial[-]	L	0.049
594866155	spatial[-]	R	0.107
594866155	spatial[+]	L	0.138
594866155	spatial[+]	L	0
594866155	spatial[-]	R	-0.062
594866155	spatial[-]	R	-0.091
594866155	spatial[-]	L	0.168
594866155	spatial[+]	R	0.233
594866155	spatial[+]	R	-0.033
594866155	spatial[+]	R	0.182
594866155	spatial[+]	R	-0.264
594866155	spatial[+]	R	0.015
594866155	spatial[+]	L	-0.093
594866155	spatial[+]	R	-0.28
594866155	spatial[-]	R	-0.114
594866155	spatial[+]	R	0.024
594866155	spatial[-]	R	0.018
594866155	spatial[-]	L	-0.043
594866155	spatial[-]	R	-0.028
594866155	spatial[-]	L	0.018
594866155	spatial[-]	R	0.063
594866155	spatial[+]	L	0.027
594866155	spatial[+]	R	0.07
594866155	spatial[-]	R	0.162
594866155	spatial[+]	L	0.302
594866155	spatial[+]	R	-0.196
594866155	spatial[-]	R	0.081
594866155	spatial[+]	R	0.133
594866155	spatial[+]	R	0.065
594866155	spatial[+]	L	-0.132
594866155	spatial[+]	L	0.079
594866155	spatial[+]	R	-0.181
594866155	spatial[-]	R	0.048
594866155	spatial[+]	L	0.168
594866155	spatial[+]	L	-0.026
594866155	spatial[+]	R	-0.041
594866155	spatial[-]	R	0.182
594866155	spatial[+]	R	0.01
594866155	spatial[-]	R	0.005
594866155	spatial[+]	L	0.132
594866155	spatial[-]	R	-0.172
594866155	spatial[-]	L	-0.077
594866155	spatial[-]	L	0.055
594866155	spatial[-]	L	0.088
594866155	spatial[-]	R	0.021
594866155	spatial[-]	R	0.091
594866155	spatial[+]	R	-0.265
594866155	spatial[-]	R	-0.11
594866155	spatial[-]	R	-0.12
594866155	spatial[+]	L	0.051
594866155	spatial[+]	L	-0.046
594866155	spatial[+]	L	-0.103
594866155	spatial[+]	R	-0.122
594866155	spatial[+]	L	-0.084
594866155	spatial[+]	R	0.225
594866155	spatial[-]	L	0.083
594866155	spatial[-]	L	0.068
594866155	spatial[-]	R	0.107
594866155	spatial[-]	L	0.131
594866155	spatial[-]	L	0.416
594866155	spatial[-]	R	-0.347
594866155	spatial[+]	L	0.275
594866155	spatial[-]	L	-0.048
594866155	spatial[-]	L	-0.139
594866155	spatial[+]	L	-0.169
594866155	spatial[-]	L	-0.064
594866155	spatial[+]	L	-0.001
594866155	spatial[-]	R	0.005
594866155	spatial[+]	L	-0.016
594866155	spatial[+]	R	0.07
594866155	spatial[+]	R	-0.249
594866155	spatial[-]	R	-0.048
594866155	spatial[-]	L	0.021
594866155	spatial[-]	L	0.114
594866155	spatial[-]	R	0.015
594866155	spatial[+]	L	0.256
594866155	spatial[+]	L	0.041
594866155	spatial[-]	L	0.237
594866155	spatial[+]	R	0.012
594866155	spatial[+]	L	0.01
594866155	spatial[-]	R	-0.025
594866155	spatial[-]	L	-0.218
594866155	spatial[-]	L	0.142
594866155	spatial[-]	L	0.083
594866155	spatial[-]	L	0.226
594866155	spatial[+]	R	0.104
594866155	spatial[+]	L	0.129
594866155	spatial[+]	R	-0.09
594866155	spatial[-]	R	-0.306
594866155	spatial[+]	R	-0.048
594866155	spatial[+]	L	0.326
594866155	spatial[-]	R	-0.166
594866155	spatial[-]	L	-0.262
594866155	spatial[+]	L	-0.003
594866155	spatial[-]	R	-0.2
594866155	spatial[+]	L	0.111
913338219	spatial[-]	L	-0.07
913338219	spatial[-]	R	0.155
913338219	spatial[+]	L	0.106
913338219	spatial[-]	R	-0.051
913338219	spatial[+]	R	-0.192
913338219	spatial[-]	R	-0.099
913338219	spatial[+]	R	-0.234
913338219	spatial[-]	L	-0.231
913338219	spatial[+]	L	-0.115
913338219	spatial[+]	L	-0.099
913338219	spatial[-]	L	0.131
913338219	spatial[-]	L	-0.03
913338219	spatial[-]	R	-0.05
913338219	spatial[-]	R	-0.112
913338219	spatial[-]	L	0.14
913338219	spatial[-]	R	-0.131
913338219	spatial[-]	L	-0.003
913338219	spatial[-]	R	-0.206
913338219	spatial[-]	R	0.029
913338219	spatial[-]	R	0.085
913338219	spatial[-]	R	0.104
913338219	spatial[-]	R	-0.081
913338219	spatial[+]	R	-0.183
913338219	spatial[-]	R	-0.13
913338219	spatial[-]	L	0.13
913338219	spatial[+]	R	-0.052
913338219	spatial[-]	R	-0.12
913338219	spatial[+]	R	-0.118
913338219	spatial[-]	L	0.137
913338219	spatial[+]	R	-0.252
913338219	spatial[-]	R	-0.13
913338219	spatial[-]	L	0.045
913338219	spatial[-]	L	-0.09
913338219	spatial[+]	L	0.053
913338219	spatial[-]	L	-0.023
913338219	spatial[-]	L	-0.122
913338219	spatial[+]	L	-0.057
913338219	spatial[-]	R	0.237
913338219	spatial[-]	L	-0.093
913338219	spatial[+]	L	-0.093
913338219	spatial[+]	L	0.153
913338219	spatial[+]	L	-0.336
913338219	spatial[-]	R	0.036
913338219	spatial[+]	R	0.108
913338219	spatial[+]	L	0.004
913338219	spatial[+]	R	-0.125
913338219	spatial[-]	R	-0.099
913338219	spatial[+]	R	-0.182
913338219	spatial[-]	R	-0.124
913338219	spatial[+]	R	-0.081
913338219	spatial[+]	L	0.001
913338219	spatial[+]	L	0.037
913338219	spatial[-]	L	0.098
913338219	spatial[+]	L	-0.076
913338219	spatial[-]	L	0.019
913338219	spatial[+]	L	0.008
913338219	spatial[+]	L	0.07
913338219	spatial[-]	L	0.008
913338219	spatial[-]	R	0.087
913338219	spatial[-]	L	0.035
913338219	spatial[-]	L	0.094
913338219	spatial[-]	R	-0.075
913338219	spatial[+]	R	0.102
913338219	spatial[-]	R	-0.042
913338219	spatial[+]	R	-0.029
913338219	spatial[-]	L	0.209
913338219	spatial[-]	R	-0.192
913338219	spatial[+]	R	-0.16
913338219	spatial[-]	R	-0.191
913338219	spatial[+]	L	0.361
913338219	spatial[-]	L	-0.011
913338219	spatial[-]	R	0.1
913338219	spatial[+]	R	0.112
913338219	spatial[+]	R	0.006
913338219	spatial[+]	L	0.022
913338219	spatial[+]	L	0.07
913338219	spatial[-]	R	0
913338219	spatial[+]	R	-0.086
913338219	spatial[+]	R	-0.113
913338219	spatial[-]	R	0.147
913338219	spatial[+]	R	0.036
913338219	spatial[+]	R	-0.213
913338219	spatial[+]	R	-0.179
913338219	spatial[+]	R	-0.007
913338219	spatial[-]	R	0.082
913338219	spatial[-]	R	-0.138
913338219	spatial[+]	L	0.026
913338219	spatial[+]	L	0.099
913338219	spatial[+]	L	-0.118
913338219	spatial[-]	L	0.084
913338219	spatial[-]	R	-0.084
913338219	spatial[+]	R	0.031
913338219	spatial[+]	L	-0.146
913338219	spatial[-]	L	0.076
913338219	spatial[+]	L	0.091
913338219	spatial[-]	R	0.254
913338219	spatial[-]	L	-0.072
913338219	spatial[-]	L	-0.062
913338219	spatial[+]	L	0.113
913338219	spatial[-]	R	-0.022
913338219	spatial[-]	R	-0.029
913338219	spatial[+]	L	0.2
913338219	spatial[+]	R	-0.248
913338219	spatial[-]	R	-0.031
913338219	spatial[-]	R	-0.132
913338219	spatial[+]	L	-0.219
913338219	spatial[+]	L	0.012
913338219	spatial[-]	L	0.034
913338219	spatial[+]	R	0.121
913338219	spatial[+]	L	0.128
913338219	spatial[-]	L	0.037
913338219	spatial[-]	R	-0.069
913338219	spatial[+]	L	0.009
913338219	spatial[-]	R	-0.057
913338219	spatial[-]	R	-0.014
913338219	spatial[-]	L	0.107
913338219	spatial[-]	R	0.079
913338219	spatial[+]	L	-0.267
913338219	spatial[+]	L	0.019
913338219	spatial[+]	R	-0.163
913338219	spatial[+]	R	-0.158
913338219	spatial[+]	R	0.206
913338219	spatial[-]	R	0.001
913338219	spatial[+]	L	-0.273
913338219	spatial[-]	L	-0.139
913338219	spatial[+]	R	-0.013
913338219	spatial[+]	R	0.036
913338219	spatial[-]	R	-0.032
913338219	spatial[-]	R	0.066
913338219	spatial[-]	R	0.135
913338219	spatial[+]	R	0.192
913338219	spatial[+]	R	0.021
913338219	spatial[-]	R	0.113
913338219	spatial[-]	R	0.034
913338219	spatial[-]	R	-0.121
913338219	spatial[-]	L	0.139
913338219	spatial[-]	L	-0.114
913338219	spatial[+]	R	-0.103
913338219	spatial[-]	L	-0.098
913338219	spatial[-]	R	-0.083
913338219	spatial[-]	L	-0.007
913338219	spatial[+]	R	-0.129
913338219	spatial[-]	R	0.109
913338219	spatial[-]	L	-0.137
913338219	spatial[-]	R	-0.116
913338219	spatial[-]	L	-0.044
913338219	spatial[-]	L	-0.008
913338219	spatial[+]	R	0.056
913338219	spatial[+]	R	-0.057
913338219	spatial[-]	L	-0.258
913338219	spatial[+]	L	0.211
913338219	spatial[+]	R	-0.037
913338219	spatial[-]	L	0.174
913338219	spatial[-]	L	0.056
913338219	spatial[+]	R	0.164
913338219	spatial[+]	R	-0.067
913338219	spatial[+]	R	0.223
913338219	spatial[+]	R	-0.022
913338219	spatial[-]	R	0.007
913338219	spatial[-]	R	0.025
913338219	spatial[+]	R	0.051
913338219	spatial[+]	L	0.13
913338219	spatial[+]	L	0.082
913338219	spatial[+]	L	0.036
913338219	spatial[-]	L	-0.12
913338219	spatial[-]	L	0.154
913338219	spatial[-]	L	-0.116
913338219	spatial[+]	L	0.104
913338219	spatial[-]	L	-0.088
913338219	spatial[+]	R	0.067
913338219	spatial[-]	L	0.128
913338219	spatial[+]	R	0.014
913338219	spatial[-]	L	0.111
913338219	spatial[+]	L	0.015
913338219	spatial[+]	R	-0.099
913338219	spatial[+]	L	0.177
913338219	spatial[+]	L	0.075
913338219	spatial[-]	R	0.123
913338219	spatial[-]	L	0.063
913338219	spatial[+]	L	0.098
913338219	spatial[-]	R	-0.07
913338219	spatial[-]	L	-0.173
913338219	spatial[-]	R	-0.278
913338219	spatial[+]	R	-0.075
913338219	spatial[+]	R	0.005
913338219	spatial[+]	R	-0.162
913338219	spatial[+]	L	0.033
913338219	spatial[-]	L	0.001
913338219	spatial[-]	L	0.079
913338219	spatial[-]	R	-0.211
913338219	spatial[+]	L	-0.157
913338219	spatial[+]	R	-0.036
913338219	spatial[+]	L	-0.123
913338219	spatial[+]	L	-0.088
913338219	spatial[-]	L	0.101
913338219	spatial[+]	L	0.089
913338219	spatial[+]	R	-0.029
913338219	spatial[+]	R	0.24
913338219	spatial[+]	R	-0.111
913338219	spatial[-]	R	0.044
913338219	spatial[-]	L	-0.018
913338219	spatial[+]	L	0.045
913338219	spatial[-]	L	0.08
913338219	spatial[+]	L	0.119
913338219	spatial[+]	R	0.133
913338219	spatial[-]	R	0.225
913338219	spatial[+]	L	0.158
913338219	spatial[-]	L	0.169
913338219	spatial[+]	L	0.098
913338219	spatial[+]	R	-0.018
913338219	spatial[+]	L	0.234
913338219	spatial[-]	L	-0.073
913338219	spatial[-]	L	-0.236
913338219	spatial[+]	L	0.099
913338219	spatial[-]	L	0.298
913338219	spatial[+]	L	0.125
913338219	spatial[-]	R	0.152
913338219	spatial[+]	L	0.1
913338219	spatial[-]	L	-0.061
913338219	spatial[-]	R	0.052
913338219	spatial[+]	L	0.105
913338219	spatial[+]	L	0.041
913338219	spatial[-]	L	0.138
913338219	spatial[+]	R	-0.061
913338219	spatial[+]	R	-0.207
913338219	spatial[+]	R	0.104
913338219	spatial[-]	L	0.134
913338219	spatial[+]	L	0.067
913338219	spatial[+]	R	0.075
913338219	spatial[+]	R	0.181
913338219	spatial[+]	L	0.065
913338219	spatial[+]	R	-0.087
913338219	spatial[-]	R	-0.051
913338219	spatial[-]	L	-0.038
913338219	spatial[+]	L	-0.087
913338219	spatial[+]	L	-0.031
913338219	spatial[-]	L	-0.004
579481892	spatial[-]	L	0.225
579481892	spatial[-]	R	-0.033
579481892	spatial[+]	R	0.175
579481892	spatial[-]	R	0.031
579481892	spatial[+]	L	0.006
579481892	spatial[+]	L	0.005
579481892	spatial[-]	L	-0.118
579481892	spatial[-]	R	-0.094
579481892	spatial[+]	L	0.29
579481892	spatial[+]	L	0
579481892	spatial[+]	L	-0.002
579481892	spatial[-]	L	0.097
579481892	spatial[-]	L	0.161
579481892	spatial[+]	R	0.096
579481892	spatial[+]	R	-0.137
579481892	spatial[+]	R	0.105
579481892	spatial[-]	L	0.213
579481892	spatial[+]	L	0.286
579481892	spatial[-]	L	0.025
579481892	spatial[+]	L	0.492
579481892	spatial[-]	R	-0.125
579481892	spatial[+]	L	0.249
579481892	spatial[-]	R	-0.134
579481892	spatial[-]	R	0.03
579481892	spatial[+]	R	0.096
579481892	spatial[+]	R	-0.008
579481892	spatial[+]	R	-0.097
579481892	spatial[+]	R	-0.129
579481892	spatial[+]	R	-0.184
579481892	spatial[+]	R	0.038
579481892	spatial[-]	L	0.355
579481892	spatial[+]	L	0.111
579481892	spatial[-]	R	0.054
579481892	spatial[-]	R	-0.213
579481892	spatial[+]	R	0.043
579481892	spatial[-]	R	0.077
579481892	spatial[+]	L	-0.134
579481892	spatial[-]	R	-0.018
579481892	spatial[-]	L	-0.101
579481892	spatial[-]	L	0.091
579481892	spatial[-]	L	0.13
579481892	spatial[-]	R	0.037
579481892	spatial[-]	L	0.039
579481892	spatial[+]	R	-0.183
579481892	spatial[+]	R	-0.229
579481892	spatial[-]	L	0.189
579481892	spatial[+]	L	0.264
579481892	spatial[-]	R	-0.115
579481892	spatial[+]	L	0.16
579481892	spatial[-]	L	0.134
579481892	spatial[-]	R	-0.179
579481892	spatial[-]	R	0.023
579481892	spatial[+]	L	-0.01
579481892	spatial[+]	R	0.039
579481892	spatial[+]	R	-0.152
579481892	spatial[+]	L	0.12
579481892	spatial[-]	R	-0.197
579481892	spatial[-]	L	0.111
579481892	spatial[-]	R	-0.089
579481892	spatial[+]	R	-0.068
579481892	spatial[+]	L	0.005
579481892	spatial[+]	R	-0.19
579481892	spatial[-]	R	0.253
579481892	spatial[+]	L	0.078
579481892	spatial[-]	R	-0.241
579481892	spatial[+]	R	0.028
579481892	spatial[-]	R	-0.069
579481892	spatial[+]	R	-0.197
579481892	spatial[-]	R	0.076
579481892	spatial[-]	R	-0.166
579481892	spatial[-]	R	-0.005
579481892	spatial[-]	L	0.257
579481892	spatial[+]	R	-0.024
579481892	spatial[-]	L	-0.113
579481892	spatial[-]	R	-0.1
579481892	spatial[+]	R	0.08
579481892	spatial[+]	L	0.106
579481892	spatial[+]	L	0.382
579481892	spatial[+]	L	0.222
579481892	spatial[-]	L	0.083
579481892	spatial[-]	R	-0.021
579481892	spatial[+]	L	0.297
579481892	spatial[+]	R	-0.158
579481892	spatial[+]	R	-0.067
579481892	spatial[+]	L	0.287
579481892	spatial[+]	L	-0.014
579481892	spatial[+]	R	0.027
579481892	spatial[-]	R	-0.153
579481892	spatial[+]	R	0.149
579481892	spatial[-]	R	0.064
579481892	spatial[+]	L	0.068
579481892	spatial[+]	L	0.07
579481892	spatial[+]	R	0.149
579481892	spatial[+]	R	-0.02
579481892	spatial[-]	L	0.048
579481892	spatial[+]	L	0.09
579481892	spatial[+]	R	0.086
579481892	spatial[+]	R	-0.11
579481892	spatial[+]	L	-0.059
579481892	spatial[+]	L	0.083
579481892	spatial[+]	L	-0.09
579481892	spatial[+]	L	0.163
579481892	spatial[-]	R	-0.069
579481892	spatial[-]	R	-0.175
579481892	spatial[-]	R	0.043
579481892	spatial[+]	L	0.083
579481892	spatial[+]	R	0.18
579481892	spatial[+]	L	-0.009
579481892	spatial[+]	L	0.117
579481892	spatial[-]	L	-0.221
579481892	spatial[-]	L	-0.141
579481892	spatial[-]	R	0.02
579481892	spatial[-]	L	0.281
579481892	spatial[-]	L	0.065
579481892	spatial[-]	R	0.013
579481892	spatial[-]	R	-0.275
579481892	spatial[-]	L	0.188
579481892	spatial[-]	L	-0.142
579481892	spatial[-]	R	-0.083
579481892	spatial[-]	L	0.042
579481892	spatial[-]	R	-0.176
579481892	spatial[-]	R	0
579481892	spatial[-]	L	-0.022
579481892	spatial[-]	L	0.196
579481892	spatial[-]	L	0.104
579481892	spatial[-]	R	0.008
579481892	spatial[+]	R	-0.003
579481892	spatial[-]	R	-0.398
579481892	spatial[+]	R	-0.133
579481892	spatial[-]	R	-0.077
579481892	spatial[+]	L	0.179
579481892	spatial[-]	L	-0.136
579481892	spatial[+]	L	0.137
579481892	spatial[-]	R	-0.131
579481892	spatial[-]	R	0.04
579481892	spatial[+]	L	-0.026
579481892	spatial[-]	L	0.119
579481892	spatial[+]	R	0.19
579481892	spatial[-]	L	0.122
579481892	spatial[+]	R	0.066
579481892	spatial[+]	R	0.248
579481892	spatial[-]	R	-0.079
579481892	spatial[+]	R	0.007
579481892	spatial[+]	L	0.013
579481892	spatial[-]	L	0.17
579481892	spatial[+]	L	0.105
579481892	spatial[-]	R	-0.046
579481892	spatial[+]	R	0.059
579481892	spatial[-]	L	-0.092
579481892	spatial[+]	L	-0.023
579481892	spatial[+]	R	-0.056
579481892	spatial[-]	L	0.025
579481892	spatial[+]	R	0.034
579481892	spatial[+]	L	-0.074
579481892	spatial[+]	L	-0.051
579481892	spatial[+]	L	0.259
579481892	spatial[+]	L	0.119
579481892	spatial[-]	L	0.069
579481892	spatial[+]	L	-0.019
579481892	spatial[+]	R	-0.133
579481892	spatial[+]	R	0.263
579481892	spatial[-]	L	0.045
579481892	spatial[+]	L	-0.037
579481892	spatial[+]	R	0.1
579481892	spatial[-]	R	-0.216
579481892	spatial[-]	L	0.225
579481892	spatial[-]	R	-0.149
579481892	spatial[+]	L	0.147
579481892	spatial[+]	R	-0.18
579481892	spatial[+]	R	-0.343
579481892	spatial[-]	R	0.073
579481892	spatial[-]	L	0.207
579481892	spatial[-]	L	0.281
579481892	spatial[-]	L	0.307
579481892	spatial[+]	L	0.024
579481892	spatial[+]	R	-0.156
579481892	spatial[-]	L	0.074
579481892	spatial[+]	R	0.15
579481892	spatial[+]	L	0.096
579481892	spatial[-]	L	0.157
579481892	spatial[+]	L	-0.036
579481892	spatial[+]	R	-0.154
579481892	spatial[-]	L	0.029
579481892	spatial[+]	L	0.046
579481892	spatial[-]	L	0.151
579481892	spatial[-]	L	0.278
579481892	spatial[+]	L	0.13
579481892	spatial[+]	L	0.155
579481892	spatial[-]	R	-0.251
579481892	spatial[-]	R	-0.052
579481892	spatial[+]	L	-0.044
579481892	spatial[+]	L	-0.242
579481892	spatial[+]	L	0.103
579481892	spatial[+]	L	0.186
579481892	spatial[-]	R	-0.254
579481892	spatial[+]	R	-0.107
579481892	spatial[-]	L	-0.052
579481892	spatial[+]	L	0.01
579481892	spatial[+]	R	0.007
579481892	spatial[-]	L	-0.015
579481892	spatial[+]	R	0.114
579481892	spatial[+]	L	0.21
579481892	spatial[-]	L	-0.124
579481892	spatial[-]	L	-0.042
579481892	spatial[-]	R	-0.171
579481892	spatial[-]	L	0.075
579481892	spatial[+]	R	0.207
579481892	spatial[-]	R	-0.093
579481892	spatial[+]	L	-0.047
579481892	spatial[-]	R	0.111
579481892	spatial[+]	R	0.007
579481892	spatial[-]	R	0.015
579481892	spatial[-]	R	-0.016
579481892	spatial[-]	R	-0.136
579481892	spatial[-]	L	-0.022
579481892	spatial[-]	L	-0.088
579481892	spatial[-]	L	0.001
579481892	spatial[-]	L	-0.107
579481892	spatial[+]	R	0.083
579481892	spatial[-]	R	-0.129
579481892	spatial[+]	R	-0.111
579481892	spatial[-]	R	-0.234
579481892	spatial[-]	L	-0.011
579481892	spatial[+]	R	0.162
579481892	spatial[-]	L	-0.099
579481892	spatial[+]	L	-0.039
579481892	spatial[-]	L	0.022
579481892	spatial[-]	L	0.003
579481892	spatial[-]	L	-0.102
579481892	spatial[+]	L	0.217
579481892	spatial[-]	R	-0.353
579481892	spatial[-]	L	-0.08
579481892	spatial[+]	R	-0.121
579481892	spatial[+]	R	0.182
579481892	spatial[+]	R	-0.272
579481892	spatial[-]	R	-0.233
579481892	spatial[-]	R	-0.063
579481892	spatial[+]	R	0.013
579481892	spatial[-]	R	0.043
267145152	spatial[+]	L	0.014
267145152	spatial[-]	R	-0.078
267145152	spatial[-]	R	-0.162
267145152	spatial[+]	R	0.082
267145152	spatial[-]	R	0.164
267145152	spatial[+]	L	0.052
267145152	spatial[-]	R	-0.157
267145152	spatial[-]	L	0.072
267145152	spatial[-]	L	-0.047
267145152	spatial[-]	R	0.252
267145152	spatial[-]	R	-0.04
267145152	spatial[-]	R	0.009
267145152	spatial[+]	L	0.131
267145152	spatial[-]	R	0.202
267145152	spatial[-]	L	-0.085
267145152	spatial[+]	R	0.208
267145152	spatial[-]	L	-0.002
267145152	spatial[-]	L	0.123
267145152	spatial[+]	L	0.031
267145152	spatial[-]	R	-0.208
267145152	spatial[+]	L	0.086
267145152	spatial[-]	R	-0.146
267145152	spatial[+]	L	0.222
267145152	spatial[+]	L	-0.055
267145152	spatial[+]	L	0.188
267145152	spatial[-]	R	0.064
267145152	spatial[-]	L	-0.058
267145152	spatial[+]	L	0.088
267145152	spatial[+]	L	0.01
267145152	spatial[+]	L	-0.036
267145152	spatial[+]	R	0.117
267145152	spatial[+]	R	-0.138
267145152	spatial[-]	L	0.145
267145152	spatial[+]	L	-0.065
267145152	spatial[-]	R	0.006
267145152	spatial[-]	R	0.097
267145152	spatial[+]	R	0.123
267145152	spatial[+]	R	-0.129
267145152	spatial[-]	R	0.053
267145152	spatial[-]	L	-0.004
267145152	spatial[-]	R	0.159
267145152	spatial[-]	R	-0.015
267145152	spatial[+]	L	-0.254
267145152	spatial[+]	R	-0.061
267145152	spatial[+]	L	-0.071
267145152	spatial[+]	R	-0.166
267145152	spatial[+]	R	0.122
267145152	spatial[-]	L	0.013
267145152	spatial[+]	R	-0.12
267145152	spatial[+]	R	-0.07
267145152	spatial[+]	R	0.033
267145152	spatial[-]	L	-0.082
267145152	spatial[+]	L	-0.122
267145152	spatial[-]	R	0.022
267145152	spatial[-]	L	0.019
267145152	spatial[+]	R	0.108
267145152	spatial[-]	L	0.145
267145152	spatial[+]	L	-0.154
267145152	spatial[+]	R	0.119
267145152	spatial[-]	L	0.016
267145152	spatial[+]	L	-0.155
267145152	spatial[-]	L	0.205
267145152	spatial[-]	L	0.089
267145152	spatial[-]	R	0.007
267145152	spatial[+]	R	-0.027
267145152	spatial[+]	R	0.03
267145152	spatial[-]	L	-0.076
267145152	spatial[+]	L	-0.107
267145152	spatial[+]	L	-0.01
267145152	spatial[-]	R	-0.044
267145152	spatial[+]	L	-0.003
267145152	spatial[+]	L	-0.017
267145152	spatial[-]	L	-0.201
267145152	spatial[-]	L	0.193
267145152	spatial[-]	L	-0.193
267145152	spatial[+]	L	0.076
267145152	spatial[-]	R	-0.139
267145152	spatial[+]	R	-0.049
267145152	spatial[-]	R	-0.024
267145152	spatial[-]	L	-0.086
267145152	spatial[-]	R	-0.034
267145152	spatial[+]	L	0.04
267145152	spatial[+]	L	-0.148
267145152	spatial[+]	L	0.049
267145152	spatial[-]	L	0.017
267145152	spatial[+]	L	0.077
267145152	spatial[-]	L	-0.07
267145152	spatial[+]	L	-0.122
267145152	spatial[-]	L	-0.041
267145152	spatial[+]	R	0.184
267145152	spatial[+]	L	-0.003
267145152	spatial[+]	R	-0.149
267145152	spatial[+]	R	0.023
267145152	spatial[+]	R	-0.057
267145152	spatial[-]	R	-0.09
267145152	spatial[+]	R	-0.099
267145152	spatial[+]	R	-0.014
267145152	spatial[-]	R	-0.026
267145152	spatial[-]	L	-0.133
267145152	spatial[+]	R	-0.191
267145152	spatial[-]	R	0.152
267145152	spatial[+]	R	-0.018
267145152	spatial[-]	R	0.013
267145152	spatial[-]	L	0.096
267145152	spatial[+]	L	0.014
267145152	spatial[-]	L	0.084
267145152	spatial[+]	R	-0.051
267145152	spatial[+]	L	0.049
267145152	spatial[-]	R	-0.001
267145152	spatial[-]	R	-0.077
267145152	spatial[-]	R	-0.06
267145152	spatial[-]	R	0.127
267145152	spatial[+]	R	0.157
267145152	spatial[+]	R	0.045
267145152	spatial[-]	L	0.175
267145152	spatial[+]	R	-0.1
267145152	spatial[-]	R	-0.23
267145152	spatial[-]	L	0.136
267145152	spatial[+]	R	-0.311
267145152	spatial[-]	L	-0.018
267145152	spatial[+]	L	0.041
267145152	spatial[+]	L	-0.237
267145152	spatial[-]	R	-0.106
267145152	spatial[-]	L	-0.033
267145152	spatial[-]	R	0.091
267145152	spatial[+]	R	-0.005
267145152	spatial[-]	L	0.275
267145152	spatial[+]	R	-0.141
267145152	spatial[+]	L	-0.19
267145152	spatial[-]	L	-0.037
267145152	spatial[-]	L	-0.018
267145152	spatial[+]	R	0.075
267145152	spatial[+]	L	-0.017
267145152	spatial[+]	R	-0.063
267145152	spatial[-]	L	0.226
267145152	spatial[-]	R	-0.244
267145152	spatial[-]	L	0.094
267145152	spatial[+]	R	0.147
267145152	spatial[-]	L	-0.103
267145152	spatial[+]	L	0.026
267145152	spatial[-]	R	-0.084
267145152	spatial[-]	R	-0.227
267145152	spatial[+]	L	-0.034
267145152	spatial[+]	R	0.047
267145152	spatial[+]	R	-0.043
267145152	spatial[-]	R	0.052
267145152	spatial[+]	L	0.114
267145152	spatial[-]	L	-0.037
267145152	spatial[-]	L	0.294
267145152	spatial[-]	R	0.076
267145152	spatial[-]	R	-0.01
267145152	spatial[-]	R	-0.283
267145152	spatial[-]	R	-0.118
267145152	spatial[+]	L	-0.044
267145152	spatial[-]	L	-0.127
267145152	spatial[+]	R	-0.004
267145152	spatial[+]	L	-0.238
267145152	spatial[+]	R	-0.077
267145152	spatial[+]	L	0.029
267145152	spatial[-]	L	0.016
267145152	spatial[+]	R	-0.035
267145152	spatial[+]	R	0.045
267145152	spatial[+]	R	-0.186
267145152	spatial[-]	L	0.055
267145152	spatial[-]	L	0.221
267145152	spatial[+]	L	0.014
267145152	spatial[-]	L	-0.066
267145152	spatial[-]	R	0.034
267145152	spatial[-]	L	0.015
267145152	spatial[+]	L	0.234
267145152	spatial[-]	L	0.034
267145152	spatial[+]	L	0.17
267145152	spatial[+]	R	0.077
267145152	spatial[+]	R	0.134
267145152	spatial[-]	R	0.052
267145152	spatial[-]	R	-0.054
267145152	spatial[-]	R	-0.012
267145152	spatial[-]	R	-0.051
267145152	spatial[+]	R	0.072
267145152	spatial[-]	L	0.087
267145152	spatial[+]	L	0.252
267145152	spatial[+]	L	-0.058
267145152	spatial[+]	R	0
267145152	spatial[+]	L	-0.096
267145152	spatial[+]	L	0.018
267145152	spatial[+]	L	-0.013
267145152	spatial[+]	L	0.199
267145152	spatial[+]	L	-0.003
267145152	spatial[+]	R	0.116
267145152	spatial[+]	R	0.001
267145152	spatial[+]	L	0.057
267145152	spatial[-]	R	-0.045
267145152	spatial[+]	L	-0.23
267145152	spatial[+]	R	-0.064
267145152	spatial[-]	L	-0.038
267145152	spatial[-]	L	-0.025
267145152	spatial[+]	L	-0.038
267145152	spatial[+]	R	0.17
267145152	spatial[-]	L	0.214
267145152	spatial[+]	R	0.061
267145152	spatial[+]	L	-0.113
267145152	spatial[-]	L	0.111
267145152	spatial[+]	R	0.132
267145152	spatial[-]	L	0.232
267145152	spatial[-]	R	0.014
267145152	spatial[-]	R	0.032
267145152	spatial[-]	L	0.033
267145152	spatial[-]	R	-0.022
267145152	spatial[+]	R	0.073
267145152	spatial[-]	L	0.128
267145152	spatial[-]	R	-0.101
267145152	spatial[+]	L	0.008
267145152	spatial[+]	L	-0.084
267145152	spatial[-]	R	-0.071
267145152	spatial[-]	R	-0.035
267145152	spatial[+]	R	-0.061
267145152	spatial[+]	L	0.103
267145152	spatial[-]	L	-0.174
267145152	spatial[-]	L	-0.021
267145152	spatial[-]	R	0.084
267145152	spatial[-]	R	-0.245
267145152	spatial[-]	L	0.026
267145152	spatial[+]	L	-0.082
267145152	spatial[+]	L	-0.008
267145152	spatial[+]	R	0.094
267145152	spatial[-]	R	-0.015
267145152	spatial[+]	R	0.101
267145152	spatial[-]	L	0.174
267145152	spatial[-]	L	0.024
267145152	spatial[+]	L	-0.198
267145152	spatial[+]	R	0.267
267145152	spatial[-]	R	-0.012
267145152	spatial[-]	R	0.147
267145152	spatial[+]	R	0.044
267145152	spatial[+]	R	0.049
267145152	spatial[-]	L	0.046
267145152	spatial[-]	L	-0.198
267145152	spatial[-]	R	0.017
908092186	spatial[-]	L	-0.014
908092186	spatial[-]	R	-0.15
908092186	spatial[+]	L	0.124
908092186	spatial[-]	L	0.133
908092186	spatial[-]	R	0.041
908092186	spatial[+]	L	0.29
908092186	spatial[-]	L	-0.003
908092186	spatial[+]	L	-0.195
908092186	spatial[+]	R	-0.007
908092186	spatial[+]	R	0.126
908092186	spatial[-]	L	-0.153
908092186	spatial[-]	L	-0.256
908092186	spatial[+]	R	-0.164
908092186	spatial[-]	L	-0.093
908092186	spatial[+]	R	0.217
908092186	spatial[-]	L	-0.117
908092186	spatial[+]	R	-0.124
908092186	spatial[-]	R	0.043
908092186	spatial[-]	L	0.073
908092186	spatial[-]	L	0.049
908092186	spatial[+]	R	0.159
908092186	spatial[+]	R	0.045
908092186	spatial[+]	R	0.048
908092186	spatial[-]	R	0.208
908092186	spatial[+]	R	0.077
908092186	spatial[+]	R	-0.069
908092186	spatial[+]	L	-0.008
908092186	spatial[-]	R	0.162
908092186	spatial[+]	R	0.142
908092186	spatial[-]	L	0.129
908092186	spatial[+]	R	0.138
908092186	spatial[+]	L	0.121
908092186	spatial[+]	R	-0.084
908092186	spatial[+]	R	0.091
908092186	spatial[-]	L	-0.15
908092186	spatial[+]	L	-0.157
908092186	spatial[-]	L	0.104
908092186	spatial[+]	R	0.167
908092186	spatial[+]	L	-0.052
908092186	spatial[+]	L	-0.272
908092186	spatial[+]	R	0.168
908092186	spatial[+]	R	0.133
908092186	spatial[-]	L	0.078
908092186	spatial[+]	L	-0.175
908092186	spatial[-]	L	-0.186
908092186	spatial[+]	L	-0.087
908092186	spatial[+]	R	-0.207
908092186	spatial[+]	L	-0.104
908092186	spatial[-]	R	0.021
908092186	spatial[-]	R	-0.035
908092186	spatial[+]	L	0.02
908092186	spatial[-]	L	0.253
908092186	spatial[+]	L	-0.217
908092186	spatial[-]	L	-0.074
908092186	spatial[-]	L	-0.131
908092186	spatial[+]	L	-0.226
908092186	spatial[+]	L	-0.19
908092186	spatial[+]	L	0.178
908092186	spatial[+]	L	0.104
908092186	spatial[+]	L	-0.032
908092186	spatial[+]	L	-0.155
908092186	spatial[+]	L	0.012
908092186	spatial[-]	R	-0.01
908092186	spatial[-]	R	0.1
908092186	spatial[+]	R	-0.061
908092186	spatial[-]	R	-0.008
908092186	spatial[+]	L	-0.077
908092186	spatial[-]	R	-0.088
908092186	spatial[+]	R	0.217
908092186	spatial[+]	L	-0.069
908092186	spatial[-]	R	0.151
908092186	spatial[-]	L	-0.157
908092186	spatial[-]	L	0.101
908092186	spatial[-]	L	0.031
908092186	spatial[+]	L	0.066
908092186	spatial[-]	R	-0.031
908092186	spatial[+]	R	0.019
908092186	spatial[+]	L	-0.079
908092186	spatial[+]	R	0.197
908092186	spatial[-]	L	-0.13
908092186	spatial[-]	R	0.029
908092186	spatial[-]	R	0.08
908092186	spatial[-]	R	-0.062
908092186	spatial[-]	L	0.377
908092186	spatial[-]	L	-0.059
908092186	spatial[-]	R	-0.171
908092186	spatial[-]	L	0.107
908092186	spatial[-]	R	0.168
908092186	spatial[-]	L	0.061
908092186	spatial[+]	R	0.012
908092186	spatial[+]	R	0.128
908092186	spatial[-]	L	0.141
908092186	spatial[-]	L	0.165
908092186	spatial[+]	L	-0.195
908092186	spatial[-]	R	0.023
908092186	spatial[-]	R	0.001
908092186	spatial[+]	L	0.012
908092186	spatial[+]	R	0.26
908092186	spatial[+]	R	0.013
908092186	spatial[-]	L	-0.01
908092186	spatial[-]	L	-0.023
908092186	spatial[-]	L	-0.067
908092186	spatial[-]	R	-0.048
908092186	spatial[-]	R	0.062
908092186	spatial[-]	L	0.035
908092186	spatial[-]	R	0.103
908092186	spatial[-]	R	0.044
908092186	spatial[-]	L	-0.172
908092186	spatial[-]	L	-0.099
908092186	spatial[+]	R	-0.061
908092186	spatial[-]	L	0.071
908092186	spatial[-]	L	-0.001
908092186	spatial[-]	R	0.164
908092186	spatial[+]	R	0.065
908092186	spatial[+]	R	-0.033
908092186	spatial[+]	L	-0.073
908092186	spatial[-]	L	-0.084
908092186	spatial[+]	R	0.165
908092186	spatial[+]	L	-0.277
908092186	spatial[+]	R	0.11
908092186	spatial[+]	L	-0.247
908092186	spatial[-]	R	0.192
908092186	spatial[+]	L	-0.265
908092186	spatial[-]	R	0.082
908092186	spatial[-]	L	-0.338
908092186	spatial[-]	R	0.128
908092186	spatial[+]	L	0.101
908092186	spatial[-]	R	0.022
908092186	spatial[-]	R	0.295
908092186	spatial[-]	R	-0.187
908092186	spatial[-]	L	0.068
908092186	spatial[-]	R	0.183
908092186	spatial[+]	R	0.05
908092186	spatial[-]	R	0.242
908092186	spatial[-]	L	-0.023
908092186	spatial[+]	R	0.186
908092186	spatial[+]	R	-0.01
908092186	spatial[+]	L	0.165
908092186	spatial[-]	R	-0.084
908092186	spatial[+]	R	-0.049
908092186	spatial[+]	R	0.207
908092186	spatial[+]	L	0.119
908092186	spatial[+]	L	0.122
908092186	spatial[-]	R	-0.028
908092186	spatial[-]	L	-0.11
908092186	spatial[+]	L	-0.026
908092186	spatial[+]	R	0.403
908092186	spatial[-]	L	0.19
908092186	spatial[+]	R	0.01
908092186	spatial[+]	R	0.173
908092186	spatial[-]	R	-0.08
908092186	spatial[-]	R	-0.069
908092186	spatial[+]	R	0.06
908092186	spatial[+]	R	-0.069
908092186	spatial[-]	R	0.021
908092186	spatial[+]	R	0.091
908092186	spatial[+]	L	0.066
908092186	spatial[+]	L	-0.13
908092186	spatial[-]	L	0.108
908092186	spatial[+]	R	0.08
908092186	spatial[-]	L	0.253
908092186	spatial[+]	L	-0.164
908092186	spatial[+]	R	0.217
908092186	spatial[-]	R	-0.161
908092186	spatial[+]	L	-0.164
908092186	spatial[-]	L	0.145
908092186	spatial[+]	L	-0.116
908092186	spatial[+]	R	0.281
908092186	spatial[-]	R	-0.153
908092186	spatial[+]	R	0.107
908092186	spatial[-]	L	-0.072
908092186	spatial[-]	R	0.213
908092186	spatial[-]	R	0.208
908092186	spatial[-]	L	-0.191
908092186	spatial[+]	R	-0.147
908092186	spatial[-]	R	-0.002
908092186	spatial[+]	L	0.291
908092186	spatial[-]	L	-0.139
908092186	spatial[+]	R	-0.123
908092186	spatial[-]	R	0.043
908092186	spatial[-]	L	0.016
908092186	spatial[-]	R	0.091
908092186	spatial[-]	R	-0.003
908092186	spatial[+]	L	0.092
908092186	spatial[+]	R	0.225
908092186	spatial[-]	R	0.025
908092186	spatial[-]	L	0.238
908092186	spatial[+]	R	0.073
908092186	spatial[+]	R	0.1
908092186	spatial[-]	R	-0.106
908092186	spatial[-]	R	-0.072
908092186	spatial[+]	R	0.006
908092186	spatial[+]	R	0.097
908092186	spatial[+]	L	0.147
908092186	spatial[-]	L	0.018
908092186	spatial[+]	L	-0.144
908092186	spatial[-]	R	0.18
908092186	spatial[+]	R	0.009
908092186	spatial[+]	L	0.15
908092186	spatial[+]	L	0.069
908092186	spatial[+]	R	-0.179
908092186	spatial[-]	R	0.011
908092186	spatial[+]	R	-0.145
908092186	spatial[+]	L	-0.29
908092186	spatial[-]	L	0.153
908092186	spatial[-]	L	0.124
908092186	spatial[+]	R	0.116
908092186	spatial[-]	L	-0.062
908092186	spatial[+]	L	-0.014
908092186	spatial[+]	L	0.148
908092186	spatial[-]	L	-0.034
908092186	spatial[+]	L	-0.219
908092186	spatial[+]	L	-0.017
908092186	spatial[-]	L	0.146
908092186	spatial[+]	L	-0.227
908092186	spatial[-]	L	-0.156
908092186	spatial[-]	L	0.136
908092186	spatial[+]	L	-0.083
908092186	spatial[-]	L	0.091
908092186	spatial[+]	L	-0.181
908092186	spatial[+]	L	-0.025
908092186	spatial[+]	L	0.08
908092186	spatial[-]	R	-0.193
908092186	spatial[-]	R	-0.051
908092186	spatial[+]	L	0.061
908092186	spatial[-]	R	0.042
908092186	spatial[-]	R	0.16
908092186	spatial[-]	L	0.204
908092186	spatial[+]	R	0.168
908092186	spatial[+]	L	0.019
908092186	spatial[-]	R	0.054
908092186	spatial[-]	R	-0.044
908092186	spatial[-]	R	-0.162
908092186	spatial[+]	L	-0.02
908092186	spatial[+]	L	-0.375
908092186	spatial[-]	R	0.043
908092186	spatial[-]	R	-0.107
616446717	spatial[-]	R	0.081
616446717	spatial[+]	R	-0.116
616446717	spatial[-]	L	-0.113
616446717	spatial[-]	L	-0.056
616446717	spatial[+]	R	0.26
616446717	spatial[+]	L	-0.233
616446717	spatial[+]	R	0.136
616446717	spatial[+]	R	0.121
616446717	spatial[-]	R	0.041
616446717	spatial[+]	R	-0.01
616446717	spatial[-]	R	0.211
616446717	spatial[-]	R	0.141
616446717	spatial[+]	R	0.045
616446717	spatial[-]	R	0.018
616446717	spatial[-]	L	0.004
616446717	spatial[-]	L	-0.06
616446717	spatial[-]	L	0.136
616446717	spatial[-]	R	0.111
616446717	spatial[-]	R	-0.019
616446717	spatial[+]	R	0.054
616446717	spatial[-]	R	-0.085
616446717	spatial[+]	R	0.095
616446717	spatial[-]	R	-0.153
616446717	spatial[-]	L	-0.223
616446717	spatial[-]	L	0.294
616446717	spatial[-]	L	0.087
616446717	spatial[-]	L	-0.156
616446717	spatial[-]	R	0.001
616446717	spatial[-]	R	0.057
616446717	spatial[+]	L	-0.083
616446717	spatial[-]	L	0.052
616446717	spatial[-]	L	-0.056
616446717	spatial[-]	R	0.322
616446717	spatial[-]	R	-0.071
616446717	spatial[+]	R	0.174
616446717	spatial[-]	L	-0.117
616446717	spatial[+]	L	-0.23
616446717	spatial[-]	L	-0.09
616446717	spatial[-]	R	-0.221
616446717	spatial[-]	R	0.01
616446717	spatial[-]	L	-0.101
616446717	spatial[+]	R	0.262
616446717	spatial[-]	R	0.265
616446717	spatial[+]	L	0.018
616446717	spatial[+]	L	0.038
616446717	spatial[+]	L	-0.119
616446717	spatial[+]	R	0.145
616446717	spatial[+]	L	-0.284
616446717	spatial[+]	L	-0.127
616446717	spatial[+]	L	-0.146
616446717	spatial[-]	L	0.198
616446717	spatial[+]	L	-0.095
616446717	spatial[-]	R	0.216
616446717	spatial[+]	R	-0.067
616446717	spatial[-]	R	0.087
616446717	spatial[-]	R	0.151
616446717	spatial[-]	L	0.043
616446717	spatial[+]	L	0.142
616446717	spatial[+]	L	-0.034
616446717	spatial[+]	L	-0.114
616446717	spatial[+]	L	0.138
616446717	spatial[-]	L	-0.043
616446717	spatial[+]	L	-0.086
616446717	spatial[-]	L	-0.061
616446717	spatial[-]	R	-0.077
616446717	spatial[+]	R	0.008
616446717	spatial[-]	L	0.009
616446717	spatial[-]	R	0.086
616446717	spatial[+]	R	0.044
616446717	spatial[-]	R	0.097
616446717	spatial[+]	L	-0.138
616446717	spatial[+]	L	-0.188
616446717	spatial[-]	L	-0.04
616446717	spatial[+]	L	-0.206
616446717	spatial[+]	L	0.029
616446717	spatial[+]	L	0.027
616446717	spatial[-]	R	0.028
616446717	spatial[+]	R	-0.015
616446717	spatial[+]	R	0.167
616446717	spatial[-]	L	-0.145
616446717	spatial[+]	R	0.026
616446717	spatial[-]	R	-0.103
616446717	spatial[+]	L	-0.043
616446717	spatial[+]	R	0.169
616446717	spatial[+]	L	0.035
616446717	spatial[+]	L	-0.046
616446717	spatial[-]	R	0.023
616446717	spatial[-]	R	-0.037
616446717	spatial[+]	R	0.049
616446717	spatial[+]	L	-0.29
616446717	spatial[-]	R	0.198
616446717	spatial[-]	L	-0.215
616446717	spatial[-]	L	-0.097
616446717	spatial[+]	L	0.027
616446717	spatial[+]	R	0.218
616446717	spatial[+]	R	0.193
616446717	spatial[-]	R	-0.007
616446717	spatial[+]	L	-0.101
616446717	spatial[+]	R	0.32
616446717	spatial[+]	L	0.008
616446717	spatial[+]	L	-0.126
616446717	spatial[+]	L	-0.099
616446717	spatial[+]	L	-0.028
616446717	spatial[+]	L	-0.113
616446717	spatial[+]	R	-0.022
616446717	spatial[-]	R	0.226
616446717	spatial[+]	L	0.282
616446717	spatial[+]	L	-0.047
616446717	spatial[+]	L	-0.065
616446717	spatial[-]	L	0.262
616446717	spatial[-]	L	-0.138
616446717	spatial[-]	R	-0.058
616446717	spatial[+]	R	0.176
616446717	spatial[-]	L	0.134
616446717	spatial[+]	R	0.109
616446717	spatial[+]	R	0.074
616446717	spatial[-]	R	-0.086
616446717	spatial[+]	R	0.028
616446717	spatial[+]	L	-0.061
616446717	spatial[+]	R	-0.046
616446717	spatial[+]	R	-0.304
616446717	spatial[-]	L	-0.017
616446717	spatial[-]	L	-0.076
616446717	spatial[-]	R	-0.218
616446717	spatial[-]	R	0.146
616446717	spatial[-]	R	0.06
616446717	spatial[-]	L	0.17
616446717	spatial[+]	L	0.189
616446717	spatial[+]	L	-0.045
616446717	spatial[-]	R	0.141
616446717	spatial[-]	R	-0.135
616446717	spatial[+]	L	0.039
616446717	spatial[-]	R	0.205
616446717	spatial[-]	L	-0.106
616446717	spatial[-]	L	-0.102
616446717	spatial[+]	R	0.027
616446717	spatial[-]	L	0.122
616446717	spatial[-]	R	-0.007
616446717	spatial[-]	R	0.19
616446717	spatial[+]	R	0.299
616446717	spatial[+]	R	0.111
616446717	spatial[+]	R	0.096
616446717	spatial[+]	L	-0.126
616446717	spatial[-]	R	0.221
616446717	spatial[+]	L	-0.108
616446717	spatial[+]	R	-0.005
616446717	spatial[-]	L	-0.178
616446717	spatial[-]	R	0.096
616446717	spatial[+]	R	0.205
616446717	spatial[-]	L	-0.315
616446717	spatial[+]	R	0.066
616446717	spatial[-]	R	-0.16
616446717	spatial[-]	R	-0.232
616446717	spatial[-]	L	0.045
616446717	spatial[-]	L	0.088
616446717	spatial[+]	L	-0.13
616446717	spatial[+]	L	-0.093
616446717	spatial[-]	L	-0.088
616446717	spatial[-]	R	-0.141
616446717	spatial[+]	L	-0.211
616446717	spatial[-]	R	0.099
616446717	spatial[+]	R	0.243
616446717	spatial[-]	L	-0.055
616446717	spatial[+]	R	0.336
616446717	spatial[+]	R	0.045
616446717	spatial[+]	L	-0.272
616446717	spatial[-]	L	-0.388
616446717	spatial[-]	L	-0.205
616446717	spatial[+]	R	0.126
616446717	spatial[+]	R	0.185
616446717	spatial[-]	R	0.064
616446717	spatial[+]	L	-0.325
616446717	spatial[+]	L	-0.186
616446717	spatial[-]	L	-0.073
616446717	spatial[-]	R	0.07
616446717	spatial[-]	R	-0.087
616446717	spatial[-]	R	0.159
616446717	spatial[-]	R	-0.083
616446717	spatial[+]	R	0.037
616446717	spatial[+]	R	0.005
616446717	spatial[-]	L	0.077
616446717	spatial[+]	R	0.038
616446717	spatial[-]	R	-0.059
616446717	spatial[+]	R	0.229
616446717	spatial[-]	L	0.039
616446717	spatial[-]	L	-0.14
616446717	spatial[-]	L	-0.027
616446717	spatial[+]	R	-0.161
616446717	spatial[-]	L	0.214
616446717	spatial[-]	R	0.015
616446717	spatial[-]	R	-0.196
616446717	spatial[-]	L	-0.129
616446717	spatial[-]	R	0.023
616446717	spatial[-]	L	-0.082
616446717	spatial[+]	R	0.143
616446717	spatial[-]	L	0.014
616446717	spatial[+]	L	-0.126
616446717	spatial[+]	R	0.142
616446717	spatial[-]	L	-0.01
616446717	spatial[-]	L	-0.162
616446717	spatial[+]	R	0.092
616446717	spatial[+]	L	-0.089
616446717	spatial[-]	L	-0.07
616446717	spatial[+]	R	0.001
616446717	spatial[+]	R	0.024
616446717	spatial[+]	R	0.316
616446717	spatial[+]	R	0.044
616446717	spatial[+]	R	-0.041
616446717	spatial[+]	L	-0.01
616446717	spatial[-]	L	-0.144
616446717	spatial[-]	R	-0.033
616446717	spatial[-]	L	-0.099
616446717	spatial[-]	L	-0.199
616446717	spatial[+]	R	0.054
616446717	spatial[+]	L	0.013
616446717	spatial[-]	R	0.223
616446717	spatial[-]	R	0.03
616446717	spatial[-]	R	-0.097
616446717	spatial[+]	R	0.029
616446717	spatial[+]	L	0.077
616446717	spatial[+]	L	-0.196
616446717	spatial[-]	R	0.012
616446717	spatial[+]	L	-0.106
616446717	spatial[+]	L	-0.111
616446717	spatial[+]	L	0.062
616446717	spatial[+]	L	-0.1
616446717	spatial[+]	L	0.023
616446717	spatial[+]	R	0.16
616446717	spatial[+]	R	0.11
616446717	spatial[+]	L	0.011
616446717	spatial[-]	L	0.108
616446717	spatial[+]	R	-0.087
616446717	spatial[-]	L	-0.015
491416294	spatial[-]	R	0.229
491416294	spatial[-]	R	-0.073
491416294	spatial[+]	L	0.029
491416294	spatial[-]	R	0.173
491416294	spatial[+]	R	0.277
491416294	spatial[+]	L	0.1
491416294	spatial[-]	R	0.258
491416294	spatial[-]	L	0.229
491416294	spatial[+]	R	0.105
491416294	spatial[-]	R	0.152
491416294	spatial[+]	L	-0.011
491416294	spatial[-]	R	0.216
491416294	spatial[-]	R	-0.092
491416294	spatial[-]	R	-0.088
491416294	spatial[+]	L	-0.152
491416294	spatial[-]	R	0.213
491416294	spatial[+]	R	0.17
491416294	spatial[-]	L	-0.093
491416294	spatial[-]	L	0.118
491416294	spatial[+]	R	-0.103
491416294	spatial[+]	R	0.208
491416294	spatial[-]	L	-0.05
491416294	spatial[+]	L	-0.096
491416294	spatial[-]	L	-0.075
491416294	spatial[+]	R	0.097
491416294	spatial[+]	R	0.122
491416294	spatial[-]	R	0.178
491416294	spatial[-]	R	0
491416294	spatial[+]	R	0.201
491416294	spatial[+]	L	0.064
491416294	spatial[+]	R	0.183
491416294	spatial[-]	L	-0.167
491416294	spatial[+]	L	-0.077
491416294	spatial[-]	R	0.006
491416294	spatial[+]	R	0.12
491416294	spatial[+]	R	0.007
491416294	spatial[+]	L	-0.11
491416294	spatial[+]	R	0.173
491416294	spatial[+]	R	-0.083
491416294	spatial[-]	R	-0.195
491416294	spatial[+]	L	0.107
491416294	spatial[-]	R	0.017
491416294	spatial[+]	L	0.144
491416294	spatial[-]	L	-0.032
491416294	spatial[-]	R	0.242
491416294	spatial[+]	R	0.209
491416294	spatial[-]	L	-0.23
491416294	spatial[+]	R	0.177
491416294	spatial[+]	L	-0.1
491416294	spatial[+]	L	0.012
491416294	spatial[+]	R	-0.078
491416294	spatial[-]	R	0.006
491416294	spatial[+]	R	-0.002
491416294	spatial[+]	L	0.023
491416294	spatial[+]	L	-0.159
491416294	spatial[-]	L	-0.343
491416294	spatial[+]	L	-0.133
491416294	spatial[-]	R	0.093
491416294	spatial[+]	L	-0.086
491416294	spatial[+]	L	-0.016
491416294	spatial[-]	L	-0.007
491416294	spatial[-]	L	0.145
491416294	spatial[-]	L	0.091
491416294	spatial[+]	L	0.184
491416294	spatial[-]	R	0.077
491416294	spatial[+]	L	0.023
491416294	spatial[-]	R	0.016
491416294	spatial[-]	R	0.181
491416294	spatial[+]	R	-0.019
491416294	spatial[+]	L	-0.019
491416294	spatial[-]	R	-0.062
491416294	spatial[-]	L	0.125
491416294	spatial[+]	R	-0.187
491416294	spatial[+]	R	0.143
491416294	spatial[-]	L	-0.087
491416294	spatial[-]	R	0.025
491416294	spatial[+]	R	0.166
491416294	spatial[+]	L	-0.138
491416294	spatial[-]	L	0.035
491416294	spatial[-]	L	-0.348
491416294	spatial[+]	R	0.317
491416294	spatial[+]	L	-0.143
491416294	spatial[-]	R	0.15
491416294	spatial[-]	R	-0.097
491416294	spatial[+]	L	0.113
491416294	spatial[-]	L	0.049
491416294	spatial[+]	R	0.032
491416294	spatial[-]	R	0.014
491416294	spatial[-]	L	-0.079
491416294	spatial[+]	L	0.009
491416294	spatial[+]	L	-0.088
491416294	spatial[+]	R	0.012
491416294	spatial[-]	L	-0.023
491416294	spatial[+]	L	-0.004
491416294	spatial[+]	R	0.066
491416294	spatial[+]	R	0.145
491416294	spatial[+]	R	-0.007
491416294	spatial[-]	L	-0.155
491416294	spatial[+]	R	0.073
491416294	spatial[+]	L	0.064
491416294	spatial[-]	L	0.05
491416294	spatial[-]	R	0.187
491416294	spatial[-]	R	0.074
491416294	spatial[+]	R	0.079
491416294	spatial[+]	R	0.061
491416294	spatial[-]	R	0.286
491416294	spatial[-]	L	-0.044
491416294	spatial[+]	R	-0.021
491416294	spatial[+]	R	0.151
491416294	spatial[-]	L	-0.044
491416294	spatial[-]	R	0.169
491416294	spatial[+]	R	-0.08
491416294	spatial[-]	L	0.061
491416294	spatial[+]	L	0.047
491416294	spatial[-]	L	-0.035
491416294	spatial[-]	L	0.094
491416294	spatial[-]	L	-0.174
491416294	spatial[+]	L	-0.163
491416294	spatial[+]	L	-0.096
491416294	spatial[+]	L	-0.066
491416294	spatial[+]	R	0.215
491416294	spatial[+]	L	0.026
491416294	spatial[-]	L	0.069
491416294	spatial[+]	R	0.181
491416294	spatial[-]	L	-0.016
491416294	spatial[-]	L	-0.021
491416294	spatial[+]	R	0.09
491416294	spatial[+]	L	-0.132
491416294	spatial[-]	R	0.013
491416294	spatial[+]	L	-0.198
491416294	spatial[+]	L	-0.135
491416294	spatial[+]	R	0.186
491416294	spatial[+]	L	-0.048
491416294	spatial[-]	R	0.215
491416294	spatial[-]	R	-0.002
491416294	spatial[+]	L	0.172
491416294	spatial[-]	L	0.021
491416294	spatial[-]	R	-0.006
491416294	spatial[-]	R	0.154
491416294	spatial[+]	R	-0.083
491416294	spatial[-]	R	-0.053
491416294	spatial[+]	R	0.126
491416294	spatial[+]	R	-0.257
491416294	spatial[+]	L	0.087
491416294	spatial[-]	L	0.003
491416294	spatial[-]	L	-0.037
491416294	spatial[-]	R	0.084
491416294	spatial[-]	R	-0.079
491416294	spatial[-]	L	0.093
491416294	spatial[+]	R	-0.055
491416294	spatial[+]	R	0.185
491416294	spatial[+]	R	0.084
491416294	spatial[-]	L	-0.215
491416294	spatial[-]	L	0.095
491416294	spatial[-]	L	-0.068
491416294	spatial[-]	R	0.209
491416294	spatial[-]	L	-0.191
491416294	spatial[+]	L	0.009
491416294	spatial[+]	R	-0.046
491416294	spatial[-]	L	0.121
491416294	spatial[+]	R	0.222
491416294	spatial[-]	R	0.165
491416294	spatial[+]	R	0.116
491416294	spatial[+]	L	0.04
491416294	spatial[+]	L	-0.064
491416294	spatial[-]	L	0.026
491416294	spatial[-]	L	0.054
491416294	spatial[-]	R	0.201
491416294	spatial[+]	L	-0.099
491416294	spatial[-]	L	-0.33
491416294	spatial[+]	L	-0.044
491416294	spatial[-]	R	0.037
491416294	spatial[+]	R	0.18
491416294	spatial[-]	R	-0.039
491416294	spatial[-]	R	-0.18
491416294	spatial[-]	R	0.07
491416294	spatial[-]	R	0.053
491416294	spatial[-]	R	0.242
491416294	spatial[-]	R	0.065
491416294	spatial[-]	L	0.039
491416294	spatial[-]	L	-0.061
491416294	spatial[+]	R	-0.095
491416294	spatial[+]	L	0.043
491416294	spatial[-]	L	0.205
491416294	spatial[-]	L	0.003
491416294	spatial[+]	R	-0.005
491416294	spatial[-]	R	0.042
491416294	spatial[+]	L	-0.038
491416294	spatial[-]	R	0.057
491416294	spatial[+]	L	0.064
491416294	spatial[-]	R	-0.023
491416294	spatial[+]	L	-0.066
491416294	spatial[-]	L	-0.033
491416294	spatial[+]	R	-0.017
491416294	spatial[-]	L	-0.037
491416294	spatial[-]	R	0.185
491416294	spatial[-]	R	0.011
491416294	spatial[+]	R	-0.043
491416294	spatial[+]	R	0.048
491416294	spatial[-]	R	-0.012
491416294	spatial[+]	R	0.182
491416294	spatial[-]	R	0.185
491416294	spatial[+]	R	-0.036
491416294	spatial[+]	L	0.106
491416294	spatial[-]	L	-0.044
491416294	spatial[+]	L	-0.097
491416294	spatial[-]	L	0.027
491416294	spatial[+]	L	-0.147
491416294	spatial[-]	R	0
491416294	spatial[-]	L	-0.192
491416294	spatial[+]	R	0.069
491416294	spatial[+]	L	0.014
491416294	spatial[+]	L	0.045
491416294	spatial[-]	L	-0.024
491416294	spatial[-]	R	0.112
491416294	spatial[+]	L	-0.194
491416294	spatial[+]	L	-0.014
491416294	spatial[-]	L	-0.192
491416294	spatial[+]	L	0.025
491416294	spatial[-]	L	-0.058
491416294	spatial[-]	R	0.245
491416294	spatial[+]	R	0.003
491416294	spatial[+]	L	-0.064
491416294	spatial[+]	R	-0.019
491416294	spatial[-]	R	0.212
491416294	spatial[+]	L	-0.105
491416294	spatial[-]	L	-0.221
491416294	spatial[+]	R	0.188
491416294	spatial[+]	L	-0.288
491416294	spatial[-]	L	0.079
491416294	spatial[-]	L	-0.098
491416294	spatial[+]	L	-0.035
491416294	spatial[+]	R	-0.002
491416294	spatial[+]	R	0.024
491416294	spatial[-]	L	0.212
491416294	spatial[-]	L	-0.042
491416294	spatial[-]	L	0.075
491416294	spatial[+]	L	-0.133
491416294	spatial[-]	R	0.11
312850327	spatial[+]	R	-0.114
312850327	spatial[-]	L	0.028
312850327	spatial[-]	L	-0.075
312850327	spatial[+]	L	0.11
312850327	spatial[-]	L	0.038
312850327	spatial[-]	L	0.096
312850327	spatial[-]	R	-0.055
312850327	spatial[-]	L	0.097
312850327	spatial[-]	R	-0.16
312850327	spatial[-]	R	-0.168
312850327	spatial[+]	L	-0.043
312850327	spatial[-]	L	0.082
312850327	spatial[-]	L	0.029
312850327	spatial[+]	L	-0.012
312850327	spatial[+]	L	-0.013
312850327	spatial[-]	L	0.001
312850327	spatial[+]	R	-0.008
312850327	spatial[+]	L	-0.015
312850327	spatial[+]	L	-0.091
312850327	spatial[-]	R	-0.059
312850327	spatial[+]	L	-0.134
312850327	spatial[-]	L	0.167
312850327	spatial[+]	L	0.095
312850327	spatial[+]	L	0.007
312850327	spatial[+]	R	0.016
312850327	spatial[-]	R	0.038
312850327	spatial[+]	R	0.06
312850327	spatial[+]	R	-0.114
312850327	spatial[+]	L	-0.235
312850327	spatial[+]	L	-0.156
312850327	spatial[-]	L	-0.025
312850327	spatial[+]	R	0.083
312850327	spatial[-]	R	0.089
312850327	spatial[+]	R	-0.125
312850327	spatial[+]	L	0.17
312850327	spatial[-]	L	-0.071
312850327	spatial[-]	L	0.096
312850327	spatial[-]	R	0.011
312850327	spatial[+]	R	-0.054
312850327	spatial[-]	L	-0.035
312850327	spatial[-]	R	0.092
312850327	spatial[-]	R	-0.088
312850327	spatial[+]	R	0.095
312850327	spatial[-]	R	0.046
312850327	spatial[+]	L	0.178
312850327	spatial[+]	R	0.023
312850327	spatial[-]	R	-0.106
312850327	spatial[-]	R	-0.047
312850327	spatial[-]	L	-0.178
312850327	spatial[-]	R	-0.148
312850327	spatial[+]	L	0.116
312850327	spatial[-]	R	-0.13
312850327	spatial[-]	R	0.102
312850327	spatial[+]	R	0.034
312850327	spatial[-]	L	0.16
312850327	spatial[+]	L	0.14
312850327	spatial[+]	L	0.135
312850327	spatial[+]	L	0.059
312850327	spatial[+]	L	0.17
312850327	spatial[-]	R	0.027
312850327	spatial[-]	R	-0.031
312850327	spatial[-]	R	-0.127
312850327	spatial[+]	R	0.133
312850327	spatial[+]	R	0.042
312850327	spatial[-]	L	-0.211
312850327	spatial[+]	L	0.212
312850327	spatial[-]	L	0.135
312850327	spatial[-]	R	0.023
312850327	spatial[+]	R	-0.041
312850327	spatial[+]	R	-0.118
312850327	spatial[+]	R	-0.078
312850327	spatial[+]	R	0.084
312850327	spatial[+]	R	0.108
312850327	spatial[+]	R	-0.148
312850327	spatial[+]	R	-0.109
312850327	spatial[+]	R	-0.168
312850327	spatial[+]	L	0.401
312850327	spatial[+]	R	-0.263
312850327	spatial[-]	L	0.003
312850327	spatial[+]	R	0.15
312850327	spatial[-]	R	-0.403
312850327	spatial[-]	R	0.02
312850327	spatial[+]	L	-0.078
312850327	spatial[+]	L	0.146
312850327	spatial[-]	L	0.049
312850327	spatial[-]	R	-0.223
312850327	spatial[+]	R	0.048
312850327	spatial[+]	R	0.013
312850327	spatial[+]	L	0.043
312850327	spatial[-]	R	-0.18
312850327	spatial[+]	R	0.097
312850327	spatial[+]	L	-0.034
312850327	spatial[-]	L	-0.024
312850327	spatial[-]	R	0.058
312850327	spatial[-]	L	0.032
312850327	spatial[-]	L	0.03
312850327	spatial[+]	L	0.088
312850327	spatial[-]	L	-0.034
312850327	spatial[-]	L	0.003
312850327	spatial[+]	R	0.033
312850327	spatial[+]	L	-0.225
312850327	spatial[-]	R	-0.19
312850327	spatial[-]	L	0.097
312850327	spatial[-]	L	-0.079
312850327	spatial[-]	R	-0.023
312850327	spatial[+]	R	0.055
312850327	spatial[+]	L	0.03
312850327	spatial[+]	R	-0.173
312850327	spatial[-]	R	-0.14
312850327	spatial[-]	R	-0.09
312850327	spatial[-]	R	-0.111
312850327	spatial[+]	L	-0.121
312850327	spatial[+]	R	-0.21
312850327	spatial[-]	L	0.12
312850327	spatial[-]	L	-0.007
312850327	spatial[+]	R	-0.06
312850327	spatial[+]	R	-0.201
312850327	spatial[-]	R	-0.066
312850327	spatial[-]	L	0.117
312850327	spatial[+]	R	-0.084
312850327	spatial[-]	L	0.183
312850327	spatial[+]	L	-0.024
312850327	spatial[+]	R	-0.113
312850327	spatial[+]	R	-0.139
312850327	spatial[-]	L	-0.076
312850327	spatial[-]	R	-0.066
312850327	spatial[-]	R	0.035
312850327	spatial[-]	R	-0.021
312850327	spatial[-]	R	0.187
312850327	spatial[-]	R	0.097
312850327	spatial[-]	L	-0.094
312850327	spatial[-]	L	0.136
312850327	spatial[+]	L	-0.059
312850327	spatial[-]	L	0.133
312850327	spatial[+]	L	-0.067
312850327	spatial[-]	L	0.049
312850327	spatial[-]	R	-0.088
312850327	spatial[-]	L	-0.057
312850327	spatial[-]	L	-0.037
312850327	spatial[-]	R	-0.171
312850327	spatial[-]	R	0.017
312850327	spatial[+]	L	0.175
312850327	spatial[+]	L	0.098
312850327	spatial[-]	L	0.285
312850327	spatial[+]	R	0.024
312850327	spatial[-]	R	-0.149
312850327	spatial[-]	R	-0.048
312850327	spatial[+]	R	0.022
312850327	spatial[-]	R	-0.068
312850327	spatial[+]	L	0.038
312850327	spatial[+]	L	0.139
312850327	spatial[+]	L	0.138
312850327	spatial[+]	L	0.104
312850327	spatial[+]	R	-0.087
312850327	spatial[+]	R	-0.119
312850327	spatial[-]	R	-0.034
312850327	spatial[+]	R	-0.155
312850327	spatial[+]	R	-0.058
312850327	spatial[+]	R	0.143
312850327	spatial[+]	L	-0.042
312850327	spatial[+]	L	0.09
312850327	spatial[+]	L	-0.111
312850327	spatial[+]	L	-0.074
312850327	spatial[-]	L	0.014
312850327	spatial[-]	L	-0.074
312850327	spatial[-]	L	0.001
312850327	spatial[-]	R	0.086
312850327	spatial[-]	R	-0.034
312850327	spatial[+]	R	0.059
312850327	spatial[+]	L	0.133
312850327	spatial[-]	R	0.121
312850327	spatial[-]	L	0.07
312850327	spatial[-]	L	0.027
312850327	spatial[+]	R	-0.059
312850327	spatial[-]	L	0.163
312850327	spatial[+]	L	0.023
312850327	spatial[-]	R	-0.07
312850327	spatial[+]	R	-0.083
312850327	spatial[-]	R	-0.175
312850327	spatial[+]	L	0.094
312850327	spatial[-]	R	-0.076
312850327	spatial[-]	L	-0.088
312850327	spatial[+]	L	0.24
312850327	spatial[+]	L	-0.057
312850327	spatial[-]	R	-0.08
312850327	spatial[+]	R	-0.073
312850327	spatial[-]	L	0.234
312850327	spatial[+]	R	0.154
312850327	spatial[-]	R	-0.273
312850327	spatial[+]	R	-0.036
312850327	spatial[-]	L	-0.007
312850327	spatial[-]	L	0.024
312850327	spatial[+]	R	-0.115
312850327	spatial[+]	R	-0.069
312850327	spatial[+]	L	0.258
312850327	spatial[-]	L	0.181
312850327	spatial[+]	L	0.053
312850327	spatial[+]	R	0.112
312850327	spatial[+]	L	0.082
312850327	spatial[+]	R	0.004
312850327	spatial[+]	L	0.11
312850327	spatial[+]	L	-0.01
312850327	spatial[+]	R	-0.055
312850327	spatial[+]	R	-0.076
312850327	spatial[-]	L	-0.048
312850327	spatial[+]	R	0.042
312850327	spatial[-]	L	0.086
312850327	spatial[+]	R	-0.196
312850327	spatial[+]	R	-0.17
312850327	spatial[-]	L	-0.144
312850327	spatial[-]	R	-0.049
312850327	spatial[+]	R	-0.197
312850327	spatial[-]	L	-0.001
312850327	spatial[+]	L	-0.056
312850327	spatial[+]	L	0.24
312850327	spatial[+]	L	0.293
312850327	spatial[-]	R	-0.121
312850327	spatial[-]	R	-0.059
312850327	spatial[-]	R	-0.091
312850327	spatial[-]	R	0.033
312850327	spatial[+]	L	0.093
312850327	spatial[-]	L	0.088
312850327	spatial[-]	R	-0.074
312850327	spatial[-]	R	-0.046
312850327	spatial[+]	L	-0.02
312850327	spatial[+]	R	0.059
312850327	spatial[-]	R	-0.051
312850327	spatial[+]	R	-0.118
312850327	spatial[+]	L	-0.095
312850327	spatial[+]	L	-0.172
312850327	spatial[-]	L	-0.013
312850327	spatial[-]	L	0.076
312850327	spatial[-]	L	-0.101
312850327	spatial[-]	R	0.03
312850327	spatial[-]	L	0.105
312850327	spatial[+]	L	0.108
312850327	spatial[-]	L	0.136
312850327	spatial[-]	R	-0.057
312850327	spatial[-]	L	0.028
312850327	spatial[+]	L	0.037
767215115	spatial[+]	R	0.104
767215115	spatial[+]	L	-0.015
767215115	spatial[+]	L	0.295
767215115	spatial[-]	L	-0.271
767215115	spatial[-]	L	-0.114
767215115	spatial[+]	L	-0.097
767215115	spatial[+]	R	-0.011
767215115	spatial[-]	R	0.277
767215115	spatial[+]	L	-0.17
767215115	spatial[+]	L	0.124
767215115	spatial[+]	L	0.016
767215115	spatial[+]	R	0.102
767215115	spatial[-]	R	-0.021
767215115	spatial[-]	L	-0.194
767215115	spatial[-]	R	-0.06
767215115	spatial[+]	R	-0.018
767215115	spatial[-]	L	-0.143
767215115	spatial[-]	R	0.18
767215115	spatial[+]	R	-0.138
767215115	spatial[+]	R	0.203
767215115	spatial[+]	R	-0.191
767215115	spatial[+]	L	0.367
767215115	spatial[+]	R	0.23
767215115	spatial[-]	R	0.181
767215115	spatial[-]	L	0.007
767215115	spatial[+]	L	0.303
767215115	spatial[-]	L	0.188
767215115	spatial[+]	L	0.2
767215115	spatial[-]	R	0.009
767215115	spatial[+]	R	0.101
767215115	spatial[-]	L	0.013
767215115	spatial[-]	R	-0.015
767215115	spatial[+]	R	0.276
767215115	spatial[-]	L	-0.111
767215115	spatial[+]	L	0.171
767215115	spatial[+]	L	-0.136
767215115	spatial[-]	R	0.214
767215115	spatial[-]	L	-0.017
767215115	spatial[+]	L	-0.151
767215115	spatial[+]	L	-0.059
767215115	spatial[-]	R	-0.195
767215115	spatial[+]	R	-0.033
767215115	spatial[+]	L	-0.26
767215115	spatial[+]	L	-0.379
767215115	spatial[+]	L	0.049
767215115	spatial[-]	L	-0.11
767215115	spatial[-]	L	-0.033
767215115	spatial[-]	R	-0.313
767215115	spatial[+]	L	0.297
767215115	spatial[-]	L	0.034
767215115	spatial[-]	L	-0.036
767215115	spatial[-]	L	0.139
767215115	spatial[+]	L	0.027
767215115	spatial[+]	R	0.016
767215115	spatial[-]	R	-0.211
767215115	spatial[+]	L	0.256
767215115	spatial[-]	R	-0.047
767215115	spatial[-]	R	-0.169
767215115	spatial[-]	L	-0.071
767215115	spatial[+]	R	0.338
767215115	spatial[-]	R	0.082
767215115	spatial[-]	L	-0.098
767215115	spatial[-]	L	0.061
767215115	spatial[-]	L	-0.068
767215115	spatial[+]	R	-0.091
767215115	spatial[+]	L	-0.122
767215115	spatial[+]	L	-0.212
767215115	spatial[-]	L	0.367
767215115	spatial[+]	L	-0.025
767215115	spatial[-]	R	-0.011
767215115	spatial[-]	R	0.237
767215115	spatial[-]	R	0.142
767215115	spatial[-]	R	0.103
767215115	spatial[-]	R	0.083
767215115	spatial[+]	R	0.029
767215115	spatial[-]	R	0.205
767215115	spatial[-]	R	0.213
767215115	spatial[+]	L	0.049
767215115	spatial[-]	L	-0.067
767215115	spatial[+]	R	0.02
767215115	spatial[+]	R	-0.195
767215115	spatial[-]	R	-0.079
767215115	spatial[-]	R	0.189
767215115	spatial[-]	L	0.258
767215115	spatial[+]	L	-0.205
767215115	spatial[+]	L	-0.042
767215115	spatial[-]	L	-0.138
767215115	spatial[-]	R	-0.164
767215115	spatial[-]	R	-0.003
767215115	spatial[+]	L	0.178
767215115	spatial[+]	R	0.037
767215115	spatial[+]	R	0.04
767215115	spatial[+]	L	-0.004
767215115	spatial[-]	R	0.334
767215115	spatial[+]	L	0.251
767215115	spatial[+]	R	0.103
767215115	spatial[+]	R	-0.237
767215115	spatial[-]	R	0.265
767215115	spatial[+]	L	-0.109
767215115	spatial[+]	R	0.236
767215115	spatial[-]	L	0.057
[truncated: 33,792 more rows]
