# Supplementary material for: Neural attentional-filter mechanisms of listening success in middle-aged and older individuals
Source: Nat Commun. 2021 Jul 26;12:4533. doi: 10.1038/s41467-021-24771-9 (PMC8313676; doi:10.1038/s41467-021-24771-9)
Supplement: Supplementary file 4 — Source Data [file 41467_2021_24771_MOESM4_ESM.zip › source data/Fig2c.csv]

ID	semantic_cue	spatial_cue	accuracy
594866155	semantic[-]	spatial[+]	1
594866155	semantic[-]	spatial[-]	0
594866155	semantic[+]	spatial[-]	1
594866155	semantic[+]	spatial[+]	1
594866155	semantic[+]	spatial[-]	1
594866155	semantic[-]	spatial[+]	0
594866155	semantic[+]	spatial[-]	1
594866155	semantic[-]	spatial[+]	0
594866155	semantic[+]	spatial[+]	1
594866155	semantic[+]	spatial[-]	0
594866155	semantic[-]	spatial[+]	1
594866155	semantic[-]	spatial[+]	1
594866155	semantic[+]	spatial[+]	0
594866155	semantic[+]	spatial[+]	1
594866155	semantic[-]	spatial[+]	1
594866155	semantic[+]	spatial[+]	1
594866155	semantic[-]	spatial[-]	1
594866155	semantic[-]	spatial[-]	0
594866155	semantic[+]	spatial[-]	0
594866155	semantic[+]	spatial[+]	1
594866155	semantic[+]	spatial[+]	0
594866155	semantic[-]	spatial[-]	1
594866155	semantic[+]	spatial[+]	0
594866155	semantic[+]	spatial[+]	1
594866155	semantic[-]	spatial[-]	0
594866155	semantic[+]	spatial[+]	1
594866155	semantic[-]	spatial[+]	1
594866155	semantic[+]	spatial[+]	1
594866155	semantic[+]	spatial[+]	1
594866155	semantic[-]	spatial[+]	0
594866155	semantic[-]	spatial[+]	0
594866155	semantic[+]	spatial[-]	0
594866155	semantic[-]	spatial[-]	0
594866155	semantic[-]	spatial[-]	0
594866155	semantic[+]	spatial[-]	0
594866155	semantic[-]	spatial[-]	1
594866155	semantic[-]	spatial[-]	0
594866155	semantic[+]	spatial[-]	1
594866155	semantic[+]	spatial[-]	0
594866155	semantic[+]	spatial[-]	1
594866155	semantic[-]	spatial[-]	1
594866155	semantic[-]	spatial[+]	1
594866155	semantic[+]	spatial[-]	1
594866155	semantic[-]	spatial[-]	1
594866155	semantic[-]	spatial[+]	0
594866155	semantic[+]	spatial[-]	1
594866155	semantic[+]	spatial[+]	1
594866155	semantic[-]	spatial[-]	0
594866155	semantic[-]	spatial[-]	0
594866155	semantic[+]	spatial[-]	1
594866155	semantic[-]	spatial[-]	1
594866155	semantic[+]	spatial[-]	0
594866155	semantic[+]	spatial[-]	0
594866155	semantic[-]	spatial[+]	0
594866155	semantic[-]	spatial[+]	1
594866155	semantic[+]	spatial[-]	0
594866155	semantic[-]	spatial[+]	1
594866155	semantic[-]	spatial[+]	0
594866155	semantic[+]	spatial[-]	0
594866155	semantic[+]	spatial[+]	1
594866155	semantic[-]	spatial[+]	0
594866155	semantic[-]	spatial[-]	1
594866155	semantic[+]	spatial[+]	1
594866155	semantic[-]	spatial[-]	1
594866155	semantic[+]	spatial[-]	0
594866155	semantic[+]	spatial[-]	0
594866155	semantic[+]	spatial[+]	0
594866155	semantic[-]	spatial[-]	1
594866155	semantic[-]	spatial[+]	0
594866155	semantic[+]	spatial[+]	0
594866155	semantic[+]	spatial[+]	1
594866155	semantic[-]	spatial[+]	1
594866155	semantic[+]	spatial[+]	0
594866155	semantic[+]	spatial[+]	0
594866155	semantic[-]	spatial[-]	1
594866155	semantic[+]	spatial[+]	1
594866155	semantic[+]	spatial[+]	1
594866155	semantic[+]	spatial[-]	0
594866155	semantic[-]	spatial[-]	0
594866155	semantic[-]	spatial[-]	0
594866155	semantic[-]	spatial[-]	1
594866155	semantic[+]	spatial[+]	0
594866155	semantic[-]	spatial[-]	0
594866155	semantic[+]	spatial[-]	0
594866155	semantic[-]	spatial[+]	0
594866155	semantic[+]	spatial[+]	0
594866155	semantic[-]	spatial[+]	1
594866155	semantic[-]	spatial[-]	0
594866155	semantic[+]	spatial[-]	1
594866155	semantic[+]	spatial[-]	0
594866155	semantic[-]	spatial[+]	0
594866155	semantic[+]	spatial[-]	0
594866155	semantic[-]	spatial[-]	1
594866155	semantic[-]	spatial[+]	1
594866155	semantic[-]	spatial[+]	0
594866155	semantic[+]	spatial[-]	0
594866155	semantic[-]	spatial[+]	1
594866155	semantic[-]	spatial[-]	0
594866155	semantic[-]	spatial[-]	1
594866155	semantic[+]	spatial[-]	0
594866155	semantic[+]	spatial[-]	1
594866155	semantic[-]	spatial[-]	1
594866155	semantic[+]	spatial[+]	1
594866155	semantic[+]	spatial[+]	1
594866155	semantic[-]	spatial[+]	1
594866155	semantic[+]	spatial[+]	0
594866155	semantic[-]	spatial[+]	0
594866155	semantic[+]	spatial[+]	1
594866155	semantic[-]	spatial[+]	1
594866155	semantic[-]	spatial[-]	0
594866155	semantic[-]	spatial[+]	1
594866155	semantic[+]	spatial[+]	0
594866155	semantic[-]	spatial[+]	0
594866155	semantic[-]	spatial[-]	0
594866155	semantic[+]	spatial[-]	1
594866155	semantic[-]	spatial[-]	1
594866155	semantic[+]	spatial[-]	0
594866155	semantic[-]	spatial[-]	0
594866155	semantic[+]	spatial[+]	1
594866155	semantic[+]	spatial[+]	0
594866155	semantic[-]	spatial[+]	1
594866155	semantic[-]	spatial[+]	1
594866155	semantic[+]	spatial[-]	0
594866155	semantic[-]	spatial[+]	1
594866155	semantic[-]	spatial[-]	1
594866155	semantic[+]	spatial[+]	0
594866155	semantic[-]	spatial[-]	0
594866155	semantic[-]	spatial[-]	1
594866155	semantic[+]	spatial[+]	0
594866155	semantic[-]	spatial[-]	0
594866155	semantic[+]	spatial[-]	1
594866155	semantic[+]	spatial[-]	1
594866155	semantic[-]	spatial[-]	1
594866155	semantic[+]	spatial[-]	1
594866155	semantic[+]	spatial[+]	1
594866155	semantic[-]	spatial[+]	1
594866155	semantic[-]	spatial[+]	1
594866155	semantic[+]	spatial[-]	1
594866155	semantic[-]	spatial[-]	0
594866155	semantic[-]	spatial[-]	0
594866155	semantic[-]	spatial[-]	0
594866155	semantic[+]	spatial[+]	0
594866155	semantic[-]	spatial[+]	1
594866155	semantic[+]	spatial[-]	0
594866155	semantic[+]	spatial[-]	1
594866155	semantic[+]	spatial[-]	1
594866155	semantic[-]	spatial[+]	1
594866155	semantic[+]	spatial[+]	1
594866155	semantic[+]	spatial[+]	1
594866155	semantic[+]	spatial[+]	1
594866155	semantic[-]	spatial[+]	0
594866155	semantic[+]	spatial[+]	1
594866155	semantic[-]	spatial[+]	1
594866155	semantic[+]	spatial[-]	0
594866155	semantic[+]	spatial[+]	0
594866155	semantic[-]	spatial[-]	0
594866155	semantic[-]	spatial[-]	1
594866155	semantic[+]	spatial[-]	0
594866155	semantic[-]	spatial[-]	1
594866155	semantic[+]	spatial[-]	0
594866155	semantic[+]	spatial[+]	1
594866155	semantic[+]	spatial[+]	0
594866155	semantic[+]	spatial[-]	0
594866155	semantic[+]	spatial[+]	1
594866155	semantic[-]	spatial[+]	0
594866155	semantic[+]	spatial[-]	0
594866155	semantic[-]	spatial[+]	0
594866155	semantic[-]	spatial[+]	0
594866155	semantic[+]	spatial[+]	1
594866155	semantic[+]	spatial[+]	0
594866155	semantic[-]	spatial[+]	1
594866155	semantic[-]	spatial[-]	0
594866155	semantic[+]	spatial[+]	1
594866155	semantic[-]	spatial[+]	1
594866155	semantic[-]	spatial[+]	0
594866155	semantic[+]	spatial[-]	1
594866155	semantic[+]	spatial[+]	0
594866155	semantic[+]	spatial[-]	0
594866155	semantic[+]	spatial[+]	1
594866155	semantic[-]	spatial[-]	0
594866155	semantic[+]	spatial[-]	0
594866155	semantic[-]	spatial[-]	0
594866155	semantic[+]	spatial[-]	0
594866155	semantic[-]	spatial[-]	0
594866155	semantic[+]	spatial[-]	0
594866155	semantic[+]	spatial[+]	0
594866155	semantic[-]	spatial[-]	0
594866155	semantic[-]	spatial[-]	0
594866155	semantic[+]	spatial[+]	0
594866155	semantic[-]	spatial[+]	1
594866155	semantic[-]	spatial[+]	1
594866155	semantic[+]	spatial[+]	1
594866155	semantic[-]	spatial[+]	0
594866155	semantic[-]	spatial[+]	0
594866155	semantic[+]	spatial[-]	0
594866155	semantic[+]	spatial[-]	1
594866155	semantic[-]	spatial[-]	1
594866155	semantic[-]	spatial[-]	0
594866155	semantic[+]	spatial[-]	1
594866155	semantic[-]	spatial[-]	0
594866155	semantic[-]	spatial[+]	0
594866155	semantic[+]	spatial[-]	1
594866155	semantic[+]	spatial[-]	0
594866155	semantic[-]	spatial[+]	0
594866155	semantic[-]	spatial[-]	0
594866155	semantic[-]	spatial[+]	1
594866155	semantic[+]	spatial[-]	0
594866155	semantic[+]	spatial[+]	1
594866155	semantic[-]	spatial[+]	1
594866155	semantic[+]	spatial[+]	1
594866155	semantic[-]	spatial[-]	0
594866155	semantic[-]	spatial[-]	1
594866155	semantic[+]	spatial[-]	1
594866155	semantic[-]	spatial[-]	0
594866155	semantic[+]	spatial[+]	1
594866155	semantic[-]	spatial[+]	1
594866155	semantic[-]	spatial[-]	1
594866155	semantic[+]	spatial[+]	0
594866155	semantic[+]	spatial[+]	0
594866155	semantic[-]	spatial[-]	0
594866155	semantic[+]	spatial[-]	1
594866155	semantic[-]	spatial[-]	1
594866155	semantic[-]	spatial[-]	0
594866155	semantic[+]	spatial[-]	1
594866155	semantic[+]	spatial[+]	0
594866155	semantic[-]	spatial[+]	1
594866155	semantic[-]	spatial[+]	1
594866155	semantic[+]	spatial[-]	0
594866155	semantic[+]	spatial[+]	1
594866155	semantic[+]	spatial[+]	1
594866155	semantic[-]	spatial[-]	0
594866155	semantic[+]	spatial[-]	1
594866155	semantic[-]	spatial[+]	1
594866155	semantic[+]	spatial[-]	0
594866155	semantic[-]	spatial[+]	0
913338219	semantic[-]	spatial[-]	0
913338219	semantic[+]	spatial[-]	1
913338219	semantic[-]	spatial[+]	1
913338219	semantic[-]	spatial[-]	1
913338219	semantic[+]	spatial[+]	1
913338219	semantic[-]	spatial[-]	1
913338219	semantic[-]	spatial[+]	1
913338219	semantic[+]	spatial[-]	1
913338219	semantic[+]	spatial[+]	1
913338219	semantic[-]	spatial[+]	1
913338219	semantic[-]	spatial[-]	1
913338219	semantic[+]	spatial[-]	1
913338219	semantic[-]	spatial[-]	1
913338219	semantic[-]	spatial[-]	1
913338219	semantic[+]	spatial[-]	1
913338219	semantic[+]	spatial[-]	1
913338219	semantic[-]	spatial[-]	0
913338219	semantic[+]	spatial[-]	1
913338219	semantic[-]	spatial[-]	1
913338219	semantic[-]	spatial[-]	1
913338219	semantic[+]	spatial[-]	1
913338219	semantic[+]	spatial[-]	1
913338219	semantic[+]	spatial[+]	1
913338219	semantic[-]	spatial[-]	1
913338219	semantic[+]	spatial[-]	1
913338219	semantic[+]	spatial[+]	1
913338219	semantic[-]	spatial[-]	1
913338219	semantic[+]	spatial[+]	1
913338219	semantic[-]	spatial[-]	1
913338219	semantic[+]	spatial[+]	1
913338219	semantic[-]	spatial[-]	1
913338219	semantic[+]	spatial[-]	1
913338219	semantic[-]	spatial[-]	1
913338219	semantic[+]	spatial[+]	1
913338219	semantic[+]	spatial[-]	1
913338219	semantic[+]	spatial[-]	1
913338219	semantic[-]	spatial[+]	1
913338219	semantic[+]	spatial[-]	1
913338219	semantic[+]	spatial[-]	1
913338219	semantic[-]	spatial[+]	1
913338219	semantic[+]	spatial[+]	1
913338219	semantic[-]	spatial[+]	0
913338219	semantic[-]	spatial[-]	1
913338219	semantic[+]	spatial[+]	1
913338219	semantic[-]	spatial[+]	1
913338219	semantic[-]	spatial[+]	1
913338219	semantic[+]	spatial[-]	1
913338219	semantic[+]	spatial[+]	1
913338219	semantic[-]	spatial[-]	1
913338219	semantic[-]	spatial[+]	1
913338219	semantic[+]	spatial[+]	1
913338219	semantic[+]	spatial[+]	1
913338219	semantic[-]	spatial[-]	1
913338219	semantic[+]	spatial[+]	1
913338219	semantic[-]	spatial[-]	1
913338219	semantic[-]	spatial[+]	1
913338219	semantic[-]	spatial[+]	1
913338219	semantic[-]	spatial[-]	1
913338219	semantic[+]	spatial[-]	1
913338219	semantic[+]	spatial[-]	1
913338219	semantic[-]	spatial[-]	1
913338219	semantic[-]	spatial[-]	1
913338219	semantic[+]	spatial[+]	1
913338219	semantic[-]	spatial[-]	1
913338219	semantic[-]	spatial[+]	1
913338219	semantic[+]	spatial[-]	1
913338219	semantic[+]	spatial[-]	1
913338219	semantic[-]	spatial[+]	1
913338219	semantic[-]	spatial[-]	1
913338219	semantic[-]	spatial[+]	1
913338219	semantic[+]	spatial[-]	1
913338219	semantic[-]	spatial[-]	1
913338219	semantic[-]	spatial[+]	1
913338219	semantic[-]	spatial[+]	0
913338219	semantic[+]	spatial[+]	1
913338219	semantic[+]	spatial[+]	1
913338219	semantic[-]	spatial[-]	1
913338219	semantic[+]	spatial[+]	1
913338219	semantic[-]	spatial[+]	1
913338219	semantic[-]	spatial[-]	1
913338219	semantic[+]	spatial[+]	1
913338219	semantic[-]	spatial[+]	1
913338219	semantic[-]	spatial[+]	1
913338219	semantic[+]	spatial[+]	1
913338219	semantic[-]	spatial[-]	1
913338219	semantic[-]	spatial[-]	1
913338219	semantic[+]	spatial[+]	1
913338219	semantic[+]	spatial[+]	1
913338219	semantic[+]	spatial[+]	1
913338219	semantic[-]	spatial[-]	1
913338219	semantic[+]	spatial[-]	1
913338219	semantic[-]	spatial[+]	1
913338219	semantic[-]	spatial[+]	1
913338219	semantic[+]	spatial[-]	1
913338219	semantic[+]	spatial[+]	1
913338219	semantic[+]	spatial[-]	1
913338219	semantic[-]	spatial[-]	1
913338219	semantic[+]	spatial[-]	1
913338219	semantic[-]	spatial[+]	1
913338219	semantic[-]	spatial[-]	1
913338219	semantic[+]	spatial[-]	1
913338219	semantic[-]	spatial[+]	1
913338219	semantic[-]	spatial[+]	1
913338219	semantic[+]	spatial[-]	1
913338219	semantic[-]	spatial[-]	1
913338219	semantic[-]	spatial[+]	1
913338219	semantic[+]	spatial[+]	1
913338219	semantic[+]	spatial[-]	1
913338219	semantic[-]	spatial[+]	1
913338219	semantic[-]	spatial[+]	1
913338219	semantic[+]	spatial[-]	1
913338219	semantic[+]	spatial[-]	0
913338219	semantic[+]	spatial[+]	1
913338219	semantic[-]	spatial[-]	1
913338219	semantic[+]	spatial[-]	1
913338219	semantic[-]	spatial[-]	1
913338219	semantic[-]	spatial[-]	1
913338219	semantic[-]	spatial[+]	1
913338219	semantic[+]	spatial[+]	1
913338219	semantic[-]	spatial[+]	1
913338219	semantic[+]	spatial[+]	1
913338219	semantic[+]	spatial[+]	1
913338219	semantic[-]	spatial[-]	1
913338219	semantic[+]	spatial[+]	1
913338219	semantic[-]	spatial[-]	1
913338219	semantic[+]	spatial[+]	1
913338219	semantic[-]	spatial[+]	1
913338219	semantic[+]	spatial[-]	1
913338219	semantic[-]	spatial[-]	1
913338219	semantic[+]	spatial[-]	1
913338219	semantic[-]	spatial[+]	1
913338219	semantic[+]	spatial[+]	1
913338219	semantic[+]	spatial[-]	1
913338219	semantic[-]	spatial[-]	1
913338219	semantic[+]	spatial[-]	1
913338219	semantic[-]	spatial[-]	0
913338219	semantic[+]	spatial[-]	1
913338219	semantic[+]	spatial[+]	1
913338219	semantic[+]	spatial[-]	1
913338219	semantic[-]	spatial[-]	1
913338219	semantic[+]	spatial[-]	1
913338219	semantic[-]	spatial[+]	1
913338219	semantic[+]	spatial[-]	1
913338219	semantic[+]	spatial[-]	1
913338219	semantic[+]	spatial[-]	1
913338219	semantic[-]	spatial[-]	0
913338219	semantic[-]	spatial[-]	1
913338219	semantic[+]	spatial[+]	1
913338219	semantic[-]	spatial[+]	1
913338219	semantic[-]	spatial[-]	1
913338219	semantic[-]	spatial[+]	1
913338219	semantic[+]	spatial[+]	0
913338219	semantic[-]	spatial[-]	1
913338219	semantic[-]	spatial[-]	1
913338219	semantic[+]	spatial[+]	1
913338219	semantic[+]	spatial[+]	1
913338219	semantic[-]	spatial[+]	1
913338219	semantic[+]	spatial[+]	1
913338219	semantic[+]	spatial[-]	0
913338219	semantic[+]	spatial[-]	1
913338219	semantic[-]	spatial[+]	1
913338219	semantic[-]	spatial[+]	1
913338219	semantic[+]	spatial[+]	1
913338219	semantic[+]	spatial[+]	1
913338219	semantic[-]	spatial[-]	1
913338219	semantic[-]	spatial[-]	1
913338219	semantic[+]	spatial[-]	1
913338219	semantic[-]	spatial[+]	1
913338219	semantic[+]	spatial[-]	1
913338219	semantic[-]	spatial[+]	1
913338219	semantic[+]	spatial[-]	1
913338219	semantic[-]	spatial[+]	1
913338219	semantic[-]	spatial[-]	1
913338219	semantic[+]	spatial[+]	1
913338219	semantic[+]	spatial[+]	1
913338219	semantic[-]	spatial[+]	1
913338219	semantic[-]	spatial[+]	1
913338219	semantic[-]	spatial[-]	1
913338219	semantic[+]	spatial[-]	1
913338219	semantic[-]	spatial[+]	1
913338219	semantic[+]	spatial[-]	1
913338219	semantic[+]	spatial[-]	1
913338219	semantic[+]	spatial[-]	1
913338219	semantic[-]	spatial[+]	1
913338219	semantic[+]	spatial[+]	1
913338219	semantic[-]	spatial[+]	1
913338219	semantic[+]	spatial[+]	1
913338219	semantic[+]	spatial[-]	1
913338219	semantic[-]	spatial[-]	1
913338219	semantic[+]	spatial[-]	1
913338219	semantic[-]	spatial[+]	1
913338219	semantic[-]	spatial[+]	1
913338219	semantic[-]	spatial[+]	1
913338219	semantic[+]	spatial[+]	1
913338219	semantic[+]	spatial[-]	1
913338219	semantic[-]	spatial[+]	1
913338219	semantic[+]	spatial[+]	1
913338219	semantic[-]	spatial[+]	1
913338219	semantic[+]	spatial[+]	1
913338219	semantic[+]	spatial[-]	1
913338219	semantic[+]	spatial[-]	0
913338219	semantic[-]	spatial[+]	1
913338219	semantic[-]	spatial[-]	1
913338219	semantic[+]	spatial[+]	1
913338219	semantic[+]	spatial[+]	1
913338219	semantic[-]	spatial[-]	1
913338219	semantic[-]	spatial[+]	1
913338219	semantic[+]	spatial[-]	1
913338219	semantic[-]	spatial[+]	1
913338219	semantic[-]	spatial[+]	1
913338219	semantic[+]	spatial[+]	1
913338219	semantic[-]	spatial[-]	1
913338219	semantic[-]	spatial[-]	1
913338219	semantic[+]	spatial[+]	1
913338219	semantic[+]	spatial[-]	1
913338219	semantic[-]	spatial[+]	1
913338219	semantic[-]	spatial[-]	1
913338219	semantic[+]	spatial[+]	1
913338219	semantic[-]	spatial[-]	1
913338219	semantic[+]	spatial[-]	0
913338219	semantic[-]	spatial[+]	1
913338219	semantic[+]	spatial[+]	1
913338219	semantic[-]	spatial[-]	1
913338219	semantic[-]	spatial[+]	1
913338219	semantic[+]	spatial[+]	1
913338219	semantic[-]	spatial[+]	1
913338219	semantic[-]	spatial[-]	1
913338219	semantic[+]	spatial[+]	1
913338219	semantic[+]	spatial[+]	1
913338219	semantic[-]	spatial[+]	1
913338219	semantic[+]	spatial[+]	1
913338219	semantic[+]	spatial[+]	1
913338219	semantic[+]	spatial[-]	1
913338219	semantic[+]	spatial[-]	1
913338219	semantic[-]	spatial[+]	1
913338219	semantic[+]	spatial[+]	1
913338219	semantic[-]	spatial[-]	1
579481892	semantic[-]	spatial[-]	1
579481892	semantic[+]	spatial[-]	1
579481892	semantic[-]	spatial[+]	1
579481892	semantic[-]	spatial[-]	1
579481892	semantic[-]	spatial[+]	0
579481892	semantic[-]	spatial[+]	1
579481892	semantic[-]	spatial[-]	1
579481892	semantic[+]	spatial[-]	1
579481892	semantic[-]	spatial[+]	1
579481892	semantic[-]	spatial[+]	1
579481892	semantic[+]	spatial[+]	1
579481892	semantic[-]	spatial[-]	1
579481892	semantic[-]	spatial[-]	1
579481892	semantic[+]	spatial[+]	1
579481892	semantic[+]	spatial[+]	1
579481892	semantic[+]	spatial[+]	1
579481892	semantic[-]	spatial[-]	1
579481892	semantic[+]	spatial[+]	1
579481892	semantic[-]	spatial[-]	1
579481892	semantic[-]	spatial[+]	1
579481892	semantic[+]	spatial[-]	1
579481892	semantic[-]	spatial[+]	1
579481892	semantic[+]	spatial[-]	1
579481892	semantic[-]	spatial[-]	1
579481892	semantic[-]	spatial[+]	1
579481892	semantic[+]	spatial[+]	1
579481892	semantic[-]	spatial[+]	1
579481892	semantic[+]	spatial[+]	1
579481892	semantic[+]	spatial[+]	1
579481892	semantic[+]	spatial[+]	1
579481892	semantic[+]	spatial[-]	1
579481892	semantic[-]	spatial[+]	1
579481892	semantic[+]	spatial[-]	1
579481892	semantic[+]	spatial[-]	1
579481892	semantic[+]	spatial[+]	1
579481892	semantic[-]	spatial[-]	0
579481892	semantic[-]	spatial[+]	1
579481892	semantic[+]	spatial[-]	1
579481892	semantic[+]	spatial[-]	1
579481892	semantic[-]	spatial[-]	0
579481892	semantic[+]	spatial[-]	1
579481892	semantic[-]	spatial[-]	1
579481892	semantic[+]	spatial[-]	1
579481892	semantic[-]	spatial[+]	1
579481892	semantic[+]	spatial[+]	1
579481892	semantic[-]	spatial[-]	1
579481892	semantic[+]	spatial[+]	1
579481892	semantic[-]	spatial[-]	1
579481892	semantic[+]	spatial[+]	1
579481892	semantic[-]	spatial[-]	1
579481892	semantic[-]	spatial[-]	1
579481892	semantic[-]	spatial[-]	1
579481892	semantic[+]	spatial[+]	1
579481892	semantic[-]	spatial[+]	1
579481892	semantic[+]	spatial[+]	0
579481892	semantic[+]	spatial[+]	1
579481892	semantic[+]	spatial[-]	1
579481892	semantic[-]	spatial[-]	1
579481892	semantic[+]	spatial[-]	1
579481892	semantic[+]	spatial[+]	1
579481892	semantic[-]	spatial[+]	1
579481892	semantic[+]	spatial[+]	1
579481892	semantic[-]	spatial[-]	1
579481892	semantic[+]	spatial[+]	1
579481892	semantic[-]	spatial[-]	1
579481892	semantic[+]	spatial[+]	1
579481892	semantic[-]	spatial[-]	1
579481892	semantic[-]	spatial[+]	1
579481892	semantic[+]	spatial[-]	1
579481892	semantic[+]	spatial[-]	1
579481892	semantic[-]	spatial[-]	1
579481892	semantic[+]	spatial[-]	1
579481892	semantic[-]	spatial[+]	1
579481892	semantic[-]	spatial[-]	1
579481892	semantic[+]	spatial[-]	1
579481892	semantic[-]	spatial[+]	1
579481892	semantic[-]	spatial[+]	1
579481892	semantic[+]	spatial[+]	1
579481892	semantic[+]	spatial[+]	1
579481892	semantic[-]	spatial[-]	1
579481892	semantic[-]	spatial[-]	1
579481892	semantic[-]	spatial[+]	1
579481892	semantic[+]	spatial[+]	1
579481892	semantic[-]	spatial[+]	1
579481892	semantic[+]	spatial[+]	1
579481892	semantic[+]	spatial[+]	1
579481892	semantic[+]	spatial[+]	1
579481892	semantic[-]	spatial[-]	1
579481892	semantic[+]	spatial[+]	1
579481892	semantic[+]	spatial[-]	1
579481892	semantic[-]	spatial[+]	1
579481892	semantic[-]	spatial[+]	1
579481892	semantic[-]	spatial[+]	1
579481892	semantic[+]	spatial[+]	1
579481892	semantic[+]	spatial[-]	1
579481892	semantic[-]	spatial[+]	1
579481892	semantic[-]	spatial[+]	1
579481892	semantic[+]	spatial[+]	1
579481892	semantic[-]	spatial[+]	1
579481892	semantic[-]	spatial[+]	1
579481892	semantic[+]	spatial[+]	1
579481892	semantic[-]	spatial[+]	1
579481892	semantic[+]	spatial[-]	1
579481892	semantic[-]	spatial[-]	1
579481892	semantic[+]	spatial[-]	1
579481892	semantic[+]	spatial[+]	1
579481892	semantic[-]	spatial[+]	1
579481892	semantic[-]	spatial[+]	1
579481892	semantic[+]	spatial[+]	1
579481892	semantic[-]	spatial[-]	1
579481892	semantic[-]	spatial[-]	1
579481892	semantic[+]	spatial[-]	1
579481892	semantic[+]	spatial[-]	1
579481892	semantic[+]	spatial[-]	1
579481892	semantic[-]	spatial[-]	1
579481892	semantic[-]	spatial[-]	1
579481892	semantic[+]	spatial[-]	1
579481892	semantic[+]	spatial[-]	0
579481892	semantic[+]	spatial[-]	1
579481892	semantic[+]	spatial[-]	0
579481892	semantic[-]	spatial[-]	1
579481892	semantic[-]	spatial[-]	1
579481892	semantic[+]	spatial[-]	1
579481892	semantic[-]	spatial[-]	0
579481892	semantic[+]	spatial[-]	1
579481892	semantic[-]	spatial[-]	1
579481892	semantic[+]	spatial[+]	1
579481892	semantic[+]	spatial[-]	1
579481892	semantic[+]	spatial[+]	1
579481892	semantic[+]	spatial[-]	1
579481892	semantic[-]	spatial[+]	1
579481892	semantic[+]	spatial[-]	1
579481892	semantic[+]	spatial[+]	1
579481892	semantic[-]	spatial[-]	1
579481892	semantic[+]	spatial[-]	1
579481892	semantic[-]	spatial[+]	1
579481892	semantic[-]	spatial[-]	1
579481892	semantic[-]	spatial[+]	1
579481892	semantic[+]	spatial[-]	1
579481892	semantic[+]	spatial[+]	1
579481892	semantic[-]	spatial[+]	1
579481892	semantic[-]	spatial[-]	1
579481892	semantic[+]	spatial[+]	1
579481892	semantic[-]	spatial[+]	1
579481892	semantic[-]	spatial[-]	1
579481892	semantic[+]	spatial[+]	1
579481892	semantic[+]	spatial[-]	1
579481892	semantic[-]	spatial[+]	1
579481892	semantic[-]	spatial[-]	1
579481892	semantic[+]	spatial[+]	1
579481892	semantic[-]	spatial[+]	0
579481892	semantic[+]	spatial[-]	1
579481892	semantic[-]	spatial[+]	1
579481892	semantic[-]	spatial[+]	1
579481892	semantic[+]	spatial[+]	1
579481892	semantic[+]	spatial[+]	1
579481892	semantic[-]	spatial[+]	1
579481892	semantic[+]	spatial[-]	1
579481892	semantic[-]	spatial[+]	1
579481892	semantic[-]	spatial[+]	1
579481892	semantic[+]	spatial[+]	1
579481892	semantic[+]	spatial[-]	1
579481892	semantic[+]	spatial[+]	1
579481892	semantic[+]	spatial[+]	1
579481892	semantic[-]	spatial[-]	1
579481892	semantic[+]	spatial[-]	1
579481892	semantic[-]	spatial[-]	1
579481892	semantic[-]	spatial[+]	1
579481892	semantic[+]	spatial[+]	1
579481892	semantic[+]	spatial[+]	1
579481892	semantic[-]	spatial[-]	1
579481892	semantic[+]	spatial[-]	1
579481892	semantic[-]	spatial[-]	1
579481892	semantic[+]	spatial[-]	1
579481892	semantic[+]	spatial[+]	1
579481892	semantic[-]	spatial[+]	1
579481892	semantic[-]	spatial[-]	1
579481892	semantic[+]	spatial[+]	1
579481892	semantic[-]	spatial[+]	1
579481892	semantic[-]	spatial[-]	1
579481892	semantic[+]	spatial[+]	1
579481892	semantic[-]	spatial[+]	1
579481892	semantic[+]	spatial[-]	1
579481892	semantic[+]	spatial[+]	1
579481892	semantic[-]	spatial[-]	1
579481892	semantic[-]	spatial[-]	1
579481892	semantic[+]	spatial[+]	1
579481892	semantic[+]	spatial[+]	1
579481892	semantic[+]	spatial[-]	1
579481892	semantic[-]	spatial[-]	1
579481892	semantic[-]	spatial[+]	1
579481892	semantic[+]	spatial[+]	1
579481892	semantic[+]	spatial[+]	1
579481892	semantic[-]	spatial[+]	1
579481892	semantic[-]	spatial[-]	1
579481892	semantic[-]	spatial[+]	1
579481892	semantic[-]	spatial[-]	1
579481892	semantic[+]	spatial[+]	1
579481892	semantic[+]	spatial[+]	1
579481892	semantic[+]	spatial[-]	1
579481892	semantic[-]	spatial[+]	1
579481892	semantic[-]	spatial[+]	1
579481892	semantic[-]	spatial[-]	1
579481892	semantic[+]	spatial[-]	1
579481892	semantic[+]	spatial[-]	1
579481892	semantic[-]	spatial[-]	1
579481892	semantic[-]	spatial[+]	1
579481892	semantic[+]	spatial[-]	0
579481892	semantic[+]	spatial[+]	1
579481892	semantic[-]	spatial[-]	1
579481892	semantic[-]	spatial[+]	1
579481892	semantic[+]	spatial[-]	1
579481892	semantic[+]	spatial[-]	1
579481892	semantic[+]	spatial[-]	1
579481892	semantic[-]	spatial[-]	1
579481892	semantic[+]	spatial[-]	1
579481892	semantic[+]	spatial[-]	1
579481892	semantic[+]	spatial[-]	1
579481892	semantic[-]	spatial[+]	1
579481892	semantic[-]	spatial[-]	1
579481892	semantic[+]	spatial[+]	1
579481892	semantic[+]	spatial[-]	1
579481892	semantic[+]	spatial[-]	1
579481892	semantic[-]	spatial[+]	1
579481892	semantic[+]	spatial[-]	1
579481892	semantic[-]	spatial[+]	1
579481892	semantic[+]	spatial[-]	1
579481892	semantic[-]	spatial[-]	1
579481892	semantic[-]	spatial[-]	1
579481892	semantic[+]	spatial[+]	1
579481892	semantic[-]	spatial[-]	1
579481892	semantic[-]	spatial[-]	1
579481892	semantic[-]	spatial[+]	1
579481892	semantic[+]	spatial[+]	1
579481892	semantic[-]	spatial[+]	1
579481892	semantic[-]	spatial[-]	1
579481892	semantic[+]	spatial[-]	1
579481892	semantic[-]	spatial[+]	1
579481892	semantic[+]	spatial[-]	1
267145152	semantic[-]	spatial[+]	1
267145152	semantic[-]	spatial[-]	1
267145152	semantic[-]	spatial[-]	1
267145152	semantic[+]	spatial[+]	1
267145152	semantic[+]	spatial[-]	0
267145152	semantic[-]	spatial[+]	1
267145152	semantic[+]	spatial[-]	1
267145152	semantic[-]	spatial[-]	1
267145152	semantic[+]	spatial[-]	1
267145152	semantic[+]	spatial[-]	1
267145152	semantic[+]	spatial[-]	1
267145152	semantic[-]	spatial[-]	1
267145152	semantic[-]	spatial[+]	1
267145152	semantic[+]	spatial[-]	0
267145152	semantic[+]	spatial[-]	1
267145152	semantic[+]	spatial[+]	1
267145152	semantic[-]	spatial[-]	1
267145152	semantic[+]	spatial[-]	0
267145152	semantic[+]	spatial[+]	1
267145152	semantic[-]	spatial[-]	1
267145152	semantic[+]	spatial[+]	1
267145152	semantic[-]	spatial[-]	1
267145152	semantic[+]	spatial[+]	1
267145152	semantic[-]	spatial[+]	1
267145152	semantic[-]	spatial[+]	1
267145152	semantic[+]	spatial[-]	1
267145152	semantic[+]	spatial[-]	1
267145152	semantic[+]	spatial[+]	1
267145152	semantic[-]	spatial[+]	1
267145152	semantic[-]	spatial[+]	1
267145152	semantic[-]	spatial[+]	1
267145152	semantic[+]	spatial[+]	1
267145152	semantic[+]	spatial[-]	0
267145152	semantic[-]	spatial[+]	1
267145152	semantic[-]	spatial[-]	1
267145152	semantic[+]	spatial[-]	1
267145152	semantic[+]	spatial[+]	1
267145152	semantic[-]	spatial[+]	0
267145152	semantic[+]	spatial[-]	0
267145152	semantic[-]	spatial[-]	1
267145152	semantic[-]	spatial[-]	1
267145152	semantic[-]	spatial[-]	1
267145152	semantic[+]	spatial[+]	1
267145152	semantic[-]	spatial[+]	1
267145152	semantic[-]	spatial[+]	1
267145152	semantic[-]	spatial[+]	1
267145152	semantic[+]	spatial[+]	1
267145152	semantic[-]	spatial[-]	1
267145152	semantic[-]	spatial[+]	1
267145152	semantic[+]	spatial[+]	1
267145152	semantic[-]	spatial[+]	0
267145152	semantic[+]	spatial[-]	1
267145152	semantic[-]	spatial[+]	1
267145152	semantic[-]	spatial[-]	0
267145152	semantic[+]	spatial[-]	1
267145152	semantic[+]	spatial[+]	1
267145152	semantic[+]	spatial[-]	1
267145152	semantic[-]	spatial[+]	1
267145152	semantic[+]	spatial[+]	1
267145152	semantic[-]	spatial[-]	1
267145152	semantic[-]	spatial[+]	1
267145152	semantic[-]	spatial[-]	1
267145152	semantic[+]	spatial[-]	1
267145152	semantic[-]	spatial[-]	1
267145152	semantic[+]	spatial[+]	1
267145152	semantic[-]	spatial[+]	1
267145152	semantic[-]	spatial[-]	0
267145152	semantic[-]	spatial[+]	1
267145152	semantic[+]	spatial[+]	1
267145152	semantic[+]	spatial[-]	1
267145152	semantic[-]	spatial[+]	1
267145152	semantic[+]	spatial[+]	1
267145152	semantic[+]	spatial[-]	1
267145152	semantic[-]	spatial[-]	1
267145152	semantic[+]	spatial[-]	0
267145152	semantic[+]	spatial[+]	1
267145152	semantic[-]	spatial[-]	1
267145152	semantic[+]	spatial[+]	1
267145152	semantic[-]	spatial[-]	1
267145152	semantic[-]	spatial[-]	1
267145152	semantic[+]	spatial[-]	1
267145152	semantic[+]	spatial[+]	1
267145152	semantic[-]	spatial[+]	1
267145152	semantic[+]	spatial[+]	1
267145152	semantic[+]	spatial[-]	0
267145152	semantic[-]	spatial[+]	1
267145152	semantic[-]	spatial[-]	1
267145152	semantic[+]	spatial[+]	1
267145152	semantic[-]	spatial[-]	1
267145152	semantic[+]	spatial[+]	1
267145152	semantic[+]	spatial[+]	1
267145152	semantic[+]	spatial[+]	0
267145152	semantic[-]	spatial[+]	1
267145152	semantic[+]	spatial[+]	1
267145152	semantic[+]	spatial[-]	0
267145152	semantic[-]	spatial[+]	1
267145152	semantic[-]	spatial[+]	1
267145152	semantic[+]	spatial[-]	1
267145152	semantic[+]	spatial[-]	1
267145152	semantic[-]	spatial[+]	1
267145152	semantic[-]	spatial[-]	1
267145152	semantic[+]	spatial[+]	1
267145152	semantic[-]	spatial[-]	1
267145152	semantic[-]	spatial[-]	0
267145152	semantic[-]	spatial[+]	1
267145152	semantic[+]	spatial[-]	1
267145152	semantic[-]	spatial[+]	1
267145152	semantic[-]	spatial[+]	1
267145152	semantic[+]	spatial[-]	1
267145152	semantic[-]	spatial[-]	1
267145152	semantic[+]	spatial[-]	1
267145152	semantic[+]	spatial[-]	1
267145152	semantic[-]	spatial[+]	1
267145152	semantic[-]	spatial[+]	1
267145152	semantic[-]	spatial[-]	1
267145152	semantic[+]	spatial[+]	1
267145152	semantic[+]	spatial[-]	0
267145152	semantic[-]	spatial[-]	0
267145152	semantic[-]	spatial[+]	0
267145152	semantic[+]	spatial[-]	0
267145152	semantic[+]	spatial[+]	1
267145152	semantic[+]	spatial[+]	1
267145152	semantic[+]	spatial[-]	1
267145152	semantic[+]	spatial[-]	1
267145152	semantic[+]	spatial[-]	0
267145152	semantic[-]	spatial[+]	1
267145152	semantic[-]	spatial[-]	1
267145152	semantic[+]	spatial[+]	1
267145152	semantic[+]	spatial[+]	1
267145152	semantic[-]	spatial[-]	1
267145152	semantic[+]	spatial[-]	1
267145152	semantic[-]	spatial[+]	1
267145152	semantic[+]	spatial[+]	1
267145152	semantic[-]	spatial[+]	1
267145152	semantic[+]	spatial[-]	1
267145152	semantic[-]	spatial[-]	0
267145152	semantic[-]	spatial[-]	1
267145152	semantic[-]	spatial[+]	1
267145152	semantic[+]	spatial[-]	1
267145152	semantic[-]	spatial[+]	1
267145152	semantic[-]	spatial[-]	0
267145152	semantic[+]	spatial[-]	0
267145152	semantic[+]	spatial[+]	1
267145152	semantic[-]	spatial[+]	1
267145152	semantic[+]	spatial[+]	1
267145152	semantic[+]	spatial[-]	1
267145152	semantic[+]	spatial[+]	1
267145152	semantic[-]	spatial[-]	1
267145152	semantic[+]	spatial[-]	1
267145152	semantic[-]	spatial[-]	1
267145152	semantic[+]	spatial[-]	1
267145152	semantic[-]	spatial[-]	1
267145152	semantic[+]	spatial[-]	1
267145152	semantic[+]	spatial[+]	1
267145152	semantic[-]	spatial[-]	0
267145152	semantic[-]	spatial[+]	1
267145152	semantic[+]	spatial[+]	1
267145152	semantic[-]	spatial[+]	1
267145152	semantic[-]	spatial[+]	1
267145152	semantic[-]	spatial[-]	1
267145152	semantic[-]	spatial[+]	1
267145152	semantic[+]	spatial[+]	1
267145152	semantic[+]	spatial[+]	1
267145152	semantic[-]	spatial[-]	1
267145152	semantic[+]	spatial[-]	0
267145152	semantic[+]	spatial[+]	1
267145152	semantic[-]	spatial[-]	1
267145152	semantic[+]	spatial[-]	1
267145152	semantic[-]	spatial[-]	1
267145152	semantic[-]	spatial[+]	1
267145152	semantic[+]	spatial[-]	1
267145152	semantic[-]	spatial[+]	1
267145152	semantic[+]	spatial[+]	0
267145152	semantic[-]	spatial[+]	1
267145152	semantic[-]	spatial[-]	1
267145152	semantic[+]	spatial[-]	1
267145152	semantic[-]	spatial[-]	1
267145152	semantic[-]	spatial[-]	1
267145152	semantic[+]	spatial[+]	1
267145152	semantic[+]	spatial[-]	1
267145152	semantic[-]	spatial[+]	1
267145152	semantic[+]	spatial[+]	1
267145152	semantic[-]	spatial[+]	1
267145152	semantic[+]	spatial[+]	0
267145152	semantic[+]	spatial[+]	1
267145152	semantic[-]	spatial[+]	1
267145152	semantic[+]	spatial[+]	1
267145152	semantic[-]	spatial[+]	1
267145152	semantic[+]	spatial[+]	1
267145152	semantic[-]	spatial[+]	1
267145152	semantic[+]	spatial[+]	1
267145152	semantic[-]	spatial[-]	1
267145152	semantic[-]	spatial[+]	1
267145152	semantic[-]	spatial[+]	1
267145152	semantic[+]	spatial[-]	1
267145152	semantic[-]	spatial[-]	1
267145152	semantic[+]	spatial[+]	1
267145152	semantic[+]	spatial[+]	1
267145152	semantic[-]	spatial[-]	0
267145152	semantic[+]	spatial[+]	1
267145152	semantic[+]	spatial[+]	1
267145152	semantic[-]	spatial[-]	1
267145152	semantic[-]	spatial[+]	1
267145152	semantic[+]	spatial[-]	1
267145152	semantic[+]	spatial[-]	1
267145152	semantic[-]	spatial[-]	1
267145152	semantic[-]	spatial[-]	0
267145152	semantic[-]	spatial[-]	1
267145152	semantic[+]	spatial[+]	1
267145152	semantic[+]	spatial[-]	1
267145152	semantic[+]	spatial[-]	1
267145152	semantic[-]	spatial[+]	1
267145152	semantic[-]	spatial[+]	1
267145152	semantic[-]	spatial[-]	1
267145152	semantic[+]	spatial[-]	0
267145152	semantic[-]	spatial[+]	1
267145152	semantic[-]	spatial[+]	1
267145152	semantic[-]	spatial[-]	1
267145152	semantic[+]	spatial[-]	1
267145152	semantic[+]	spatial[-]	1
267145152	semantic[-]	spatial[-]	1
267145152	semantic[+]	spatial[-]	1
267145152	semantic[-]	spatial[+]	1
267145152	semantic[+]	spatial[+]	1
267145152	semantic[-]	spatial[+]	1
267145152	semantic[-]	spatial[-]	1
267145152	semantic[+]	spatial[+]	1
267145152	semantic[+]	spatial[-]	1
267145152	semantic[-]	spatial[-]	1
267145152	semantic[+]	spatial[+]	1
267145152	semantic[+]	spatial[+]	0
267145152	semantic[-]	spatial[-]	1
267145152	semantic[+]	spatial[-]	1
267145152	semantic[+]	spatial[+]	1
267145152	semantic[+]	spatial[+]	1
267145152	semantic[-]	spatial[-]	1
267145152	semantic[+]	spatial[-]	1
267145152	semantic[+]	spatial[-]	1
908092186	semantic[+]	spatial[-]	1
908092186	semantic[+]	spatial[-]	0
908092186	semantic[-]	spatial[+]	1
908092186	semantic[+]	spatial[-]	0
908092186	semantic[-]	spatial[-]	1
908092186	semantic[+]	spatial[+]	1
908092186	semantic[+]	spatial[-]	1
908092186	semantic[-]	spatial[+]	1
908092186	semantic[-]	spatial[+]	1
908092186	semantic[+]	spatial[+]	1
908092186	semantic[-]	spatial[-]	0
908092186	semantic[+]	spatial[-]	1
908092186	semantic[-]	spatial[+]	1
908092186	semantic[-]	spatial[-]	1
908092186	semantic[+]	spatial[+]	1
908092186	semantic[+]	spatial[-]	0
908092186	semantic[-]	spatial[+]	1
908092186	semantic[+]	spatial[-]	1
908092186	semantic[-]	spatial[-]	1
908092186	semantic[+]	spatial[-]	1
908092186	semantic[+]	spatial[+]	1
908092186	semantic[-]	spatial[+]	1
908092186	semantic[-]	spatial[+]	1
908092186	semantic[+]	spatial[-]	1
908092186	semantic[-]	spatial[+]	1
908092186	semantic[+]	spatial[+]	1
908092186	semantic[+]	spatial[+]	0
908092186	semantic[-]	spatial[-]	0
908092186	semantic[-]	spatial[+]	1
908092186	semantic[+]	spatial[-]	0
908092186	semantic[-]	spatial[+]	1
908092186	semantic[-]	spatial[+]	1
908092186	semantic[-]	spatial[+]	1
908092186	semantic[+]	spatial[+]	1
908092186	semantic[+]	spatial[-]	1
908092186	semantic[+]	spatial[+]	1
908092186	semantic[-]	spatial[-]	1
908092186	semantic[+]	spatial[+]	1
908092186	semantic[+]	spatial[+]	1
908092186	semantic[-]	spatial[+]	1
908092186	semantic[-]	spatial[+]	1
908092186	semantic[+]	spatial[+]	1
908092186	semantic[-]	spatial[-]	1
908092186	semantic[-]	spatial[+]	1
908092186	semantic[+]	spatial[-]	0
908092186	semantic[-]	spatial[+]	1
908092186	semantic[+]	spatial[+]	1
908092186	semantic[-]	spatial[+]	1
908092186	semantic[-]	spatial[-]	0
908092186	semantic[+]	spatial[-]	1
908092186	semantic[-]	spatial[+]	1
908092186	semantic[+]	spatial[-]	0
908092186	semantic[-]	spatial[+]	1
908092186	semantic[+]	spatial[-]	1
908092186	semantic[+]	spatial[-]	0
908092186	semantic[-]	spatial[+]	1
908092186	semantic[+]	spatial[+]	0
908092186	semantic[+]	spatial[+]	0
908092186	semantic[-]	spatial[+]	1
908092186	semantic[+]	spatial[+]	1
908092186	semantic[-]	spatial[+]	1
908092186	semantic[-]	spatial[+]	1
908092186	semantic[+]	spatial[-]	1
908092186	semantic[+]	spatial[-]	1
908092186	semantic[-]	spatial[+]	0
908092186	semantic[+]	spatial[-]	1
908092186	semantic[+]	spatial[+]	1
908092186	semantic[-]	spatial[-]	0
908092186	semantic[+]	spatial[+]	1
908092186	semantic[+]	spatial[+]	1
908092186	semantic[-]	spatial[-]	1
908092186	semantic[-]	spatial[-]	1
908092186	semantic[+]	spatial[-]	1
908092186	semantic[+]	spatial[-]	1
908092186	semantic[-]	spatial[+]	1
908092186	semantic[-]	spatial[-]	1
908092186	semantic[+]	spatial[+]	1
908092186	semantic[+]	spatial[+]	1
908092186	semantic[-]	spatial[+]	1
908092186	semantic[+]	spatial[-]	0
908092186	semantic[+]	spatial[-]	1
908092186	semantic[-]	spatial[-]	0
908092186	semantic[+]	spatial[-]	1
908092186	semantic[-]	spatial[-]	0
908092186	semantic[+]	spatial[-]	1
908092186	semantic[-]	spatial[-]	1
908092186	semantic[+]	spatial[-]	1
908092186	semantic[+]	spatial[-]	1
908092186	semantic[-]	spatial[-]	0
908092186	semantic[+]	spatial[+]	1
908092186	semantic[+]	spatial[+]	1
908092186	semantic[-]	spatial[-]	1
908092186	semantic[-]	spatial[-]	0
908092186	semantic[+]	spatial[+]	0
908092186	semantic[-]	spatial[-]	1
908092186	semantic[+]	spatial[-]	1
908092186	semantic[-]	spatial[+]	1
908092186	semantic[-]	spatial[+]	1
908092186	semantic[-]	spatial[+]	1
908092186	semantic[+]	spatial[-]	1
908092186	semantic[-]	spatial[-]	1
908092186	semantic[+]	spatial[-]	1
908092186	semantic[-]	spatial[-]	1
908092186	semantic[-]	spatial[-]	1
908092186	semantic[-]	spatial[-]	1
908092186	semantic[+]	spatial[-]	1
908092186	semantic[-]	spatial[-]	1
908092186	semantic[-]	spatial[-]	0
908092186	semantic[+]	spatial[-]	0
908092186	semantic[-]	spatial[+]	1
908092186	semantic[-]	spatial[-]	1
908092186	semantic[+]	spatial[-]	1
908092186	semantic[+]	spatial[-]	1
908092186	semantic[+]	spatial[+]	0
908092186	semantic[-]	spatial[+]	1
908092186	semantic[+]	spatial[+]	1
908092186	semantic[-]	spatial[-]	1
908092186	semantic[-]	spatial[+]	1
908092186	semantic[+]	spatial[+]	1
908092186	semantic[-]	spatial[+]	1
908092186	semantic[-]	spatial[+]	0
908092186	semantic[+]	spatial[-]	1
908092186	semantic[+]	spatial[+]	1
908092186	semantic[-]	spatial[-]	1
908092186	semantic[+]	spatial[-]	0
908092186	semantic[-]	spatial[-]	1
908092186	semantic[+]	spatial[+]	1
908092186	semantic[-]	spatial[-]	1
908092186	semantic[-]	spatial[-]	1
908092186	semantic[+]	spatial[-]	1
908092186	semantic[-]	spatial[-]	1
908092186	semantic[+]	spatial[-]	0
908092186	semantic[+]	spatial[+]	1
908092186	semantic[-]	spatial[-]	1
908092186	semantic[-]	spatial[-]	1
908092186	semantic[-]	spatial[+]	1
908092186	semantic[+]	spatial[+]	1
908092186	semantic[+]	spatial[+]	1
908092186	semantic[-]	spatial[-]	1
908092186	semantic[+]	spatial[+]	1
908092186	semantic[+]	spatial[+]	1
908092186	semantic[-]	spatial[+]	1
908092186	semantic[+]	spatial[+]	1
908092186	semantic[+]	spatial[-]	1
908092186	semantic[+]	spatial[-]	0
908092186	semantic[+]	spatial[+]	1
908092186	semantic[-]	spatial[+]	1
908092186	semantic[-]	spatial[-]	1
908092186	semantic[+]	spatial[+]	1
908092186	semantic[+]	spatial[+]	1
908092186	semantic[-]	spatial[-]	1
908092186	semantic[+]	spatial[-]	1
908092186	semantic[+]	spatial[+]	1
908092186	semantic[-]	spatial[+]	1
908092186	semantic[+]	spatial[-]	1
908092186	semantic[-]	spatial[+]	1
908092186	semantic[-]	spatial[+]	1
908092186	semantic[-]	spatial[+]	0
908092186	semantic[+]	spatial[-]	1
908092186	semantic[+]	spatial[+]	1
908092186	semantic[-]	spatial[-]	1
908092186	semantic[-]	spatial[+]	1
908092186	semantic[-]	spatial[+]	1
908092186	semantic[+]	spatial[-]	0
908092186	semantic[-]	spatial[+]	1
908092186	semantic[-]	spatial[-]	1
908092186	semantic[+]	spatial[+]	1
908092186	semantic[-]	spatial[+]	1
908092186	semantic[+]	spatial[-]	1
908092186	semantic[+]	spatial[+]	0
908092186	semantic[-]	spatial[-]	1
908092186	semantic[+]	spatial[-]	1
908092186	semantic[+]	spatial[-]	1
908092186	semantic[+]	spatial[-]	1
908092186	semantic[-]	spatial[+]	1
908092186	semantic[-]	spatial[-]	1
908092186	semantic[+]	spatial[+]	1
908092186	semantic[-]	spatial[-]	1
908092186	semantic[+]	spatial[+]	1
908092186	semantic[-]	spatial[-]	1
908092186	semantic[-]	spatial[-]	1
908092186	semantic[+]	spatial[-]	1
908092186	semantic[+]	spatial[-]	1
908092186	semantic[-]	spatial[+]	1
908092186	semantic[+]	spatial[+]	1
908092186	semantic[-]	spatial[-]	1
908092186	semantic[-]	spatial[-]	1
908092186	semantic[+]	spatial[+]	1
908092186	semantic[+]	spatial[+]	1
908092186	semantic[-]	spatial[-]	1
908092186	semantic[-]	spatial[-]	0
908092186	semantic[+]	spatial[+]	1
908092186	semantic[-]	spatial[+]	1
908092186	semantic[+]	spatial[+]	1
908092186	semantic[+]	spatial[-]	1
908092186	semantic[+]	spatial[+]	1
908092186	semantic[+]	spatial[-]	1
908092186	semantic[+]	spatial[+]	1
908092186	semantic[+]	spatial[+]	1
908092186	semantic[-]	spatial[+]	1
908092186	semantic[+]	spatial[+]	1
908092186	semantic[-]	spatial[-]	1
908092186	semantic[+]	spatial[+]	1
908092186	semantic[+]	spatial[+]	1
908092186	semantic[+]	spatial[-]	1
908092186	semantic[-]	spatial[-]	1
908092186	semantic[-]	spatial[+]	1
908092186	semantic[+]	spatial[-]	0
908092186	semantic[+]	spatial[+]	1
908092186	semantic[-]	spatial[+]	1
908092186	semantic[+]	spatial[-]	1
908092186	semantic[-]	spatial[+]	0
908092186	semantic[+]	spatial[+]	1
908092186	semantic[-]	spatial[-]	0
908092186	semantic[-]	spatial[+]	1
908092186	semantic[-]	spatial[-]	1
908092186	semantic[+]	spatial[-]	1
908092186	semantic[+]	spatial[+]	1
908092186	semantic[-]	spatial[-]	1
908092186	semantic[+]	spatial[+]	1
908092186	semantic[-]	spatial[+]	1
908092186	semantic[+]	spatial[+]	1
908092186	semantic[+]	spatial[-]	1
908092186	semantic[-]	spatial[-]	1
908092186	semantic[+]	spatial[+]	1
908092186	semantic[-]	spatial[-]	1
908092186	semantic[+]	spatial[-]	1
908092186	semantic[-]	spatial[-]	1
908092186	semantic[-]	spatial[+]	1
908092186	semantic[-]	spatial[+]	0
908092186	semantic[-]	spatial[-]	1
908092186	semantic[+]	spatial[-]	0
908092186	semantic[-]	spatial[-]	0
908092186	semantic[-]	spatial[+]	1
908092186	semantic[-]	spatial[+]	1
908092186	semantic[-]	spatial[-]	1
908092186	semantic[+]	spatial[-]	1
616446717	semantic[+]	spatial[-]	1
616446717	semantic[-]	spatial[+]	1
616446717	semantic[-]	spatial[-]	0
616446717	semantic[+]	spatial[-]	1
616446717	semantic[-]	spatial[+]	1
616446717	semantic[-]	spatial[+]	1
616446717	semantic[+]	spatial[+]	1
616446717	semantic[+]	spatial[+]	1
616446717	semantic[-]	spatial[-]	1
616446717	semantic[-]	spatial[+]	1
616446717	semantic[+]	spatial[-]	1
616446717	semantic[-]	spatial[-]	1
616446717	semantic[-]	spatial[+]	1
616446717	semantic[+]	spatial[-]	1
616446717	semantic[+]	spatial[-]	1
616446717	semantic[-]	spatial[-]	1
616446717	semantic[-]	spatial[-]	1
616446717	semantic[+]	spatial[-]	1
616446717	semantic[-]	spatial[-]	1
616446717	semantic[+]	spatial[+]	1
616446717	semantic[+]	spatial[-]	1
616446717	semantic[+]	spatial[+]	1
616446717	semantic[+]	spatial[-]	1
616446717	semantic[+]	spatial[-]	1
616446717	semantic[-]	spatial[-]	1
616446717	semantic[+]	spatial[-]	1
616446717	semantic[-]	spatial[-]	1
616446717	semantic[-]	spatial[-]	1
616446717	semantic[-]	spatial[-]	1
616446717	semantic[+]	spatial[+]	1
616446717	semantic[-]	spatial[-]	1
616446717	semantic[+]	spatial[-]	1
616446717	semantic[+]	spatial[-]	1
616446717	semantic[+]	spatial[-]	1
616446717	semantic[-]	spatial[+]	1
616446717	semantic[-]	spatial[-]	0
616446717	semantic[+]	spatial[+]	1
616446717	semantic[-]	spatial[-]	1
616446717	semantic[+]	spatial[-]	1
616446717	semantic[-]	spatial[-]	1
616446717	semantic[+]	spatial[-]	1
616446717	semantic[+]	spatial[+]	1
616446717	semantic[-]	spatial[-]	1
616446717	semantic[+]	spatial[+]	1
616446717	semantic[-]	spatial[+]	1
616446717	semantic[+]	spatial[+]	1
616446717	semantic[+]	spatial[+]	1
616446717	semantic[+]	spatial[+]	1
616446717	semantic[-]	spatial[+]	1
616446717	semantic[+]	spatial[+]	1
616446717	semantic[+]	spatial[-]	1
616446717	semantic[-]	spatial[+]	1
616446717	semantic[-]	spatial[-]	1
616446717	semantic[+]	spatial[+]	1
616446717	semantic[+]	spatial[-]	1
616446717	semantic[-]	spatial[-]	1
616446717	semantic[+]	spatial[-]	1
616446717	semantic[-]	spatial[+]	1
616446717	semantic[-]	spatial[+]	0
616446717	semantic[+]	spatial[+]	1
616446717	semantic[+]	spatial[+]	1
616446717	semantic[+]	spatial[-]	1
616446717	semantic[-]	spatial[+]	1
616446717	semantic[+]	spatial[-]	1
616446717	semantic[-]	spatial[-]	1
616446717	semantic[-]	spatial[+]	1
616446717	semantic[+]	spatial[-]	1
616446717	semantic[+]	spatial[-]	1
616446717	semantic[-]	spatial[+]	1
616446717	semantic[-]	spatial[-]	1
616446717	semantic[+]	spatial[+]	1
616446717	semantic[-]	spatial[+]	1
616446717	semantic[-]	spatial[-]	1
616446717	semantic[+]	spatial[+]	1
616446717	semantic[+]	spatial[+]	1
616446717	semantic[-]	spatial[+]	1
616446717	semantic[-]	spatial[-]	1
616446717	semantic[-]	spatial[+]	1
616446717	semantic[-]	spatial[+]	1
616446717	semantic[+]	spatial[-]	1
616446717	semantic[+]	spatial[+]	1
616446717	semantic[+]	spatial[-]	1
616446717	semantic[-]	spatial[+]	1
616446717	semantic[-]	spatial[+]	1
616446717	semantic[+]	spatial[+]	0
616446717	semantic[-]	spatial[+]	1
616446717	semantic[+]	spatial[-]	1
616446717	semantic[-]	spatial[-]	1
616446717	semantic[-]	spatial[+]	1
616446717	semantic[+]	spatial[+]	1
616446717	semantic[+]	spatial[-]	1
616446717	semantic[-]	spatial[-]	0
616446717	semantic[+]	spatial[-]	1
616446717	semantic[-]	spatial[+]	1
616446717	semantic[-]	spatial[+]	1
616446717	semantic[+]	spatial[+]	1
616446717	semantic[-]	spatial[-]	1
616446717	semantic[+]	spatial[+]	1
616446717	semantic[-]	spatial[+]	1
616446717	semantic[+]	spatial[+]	1
616446717	semantic[+]	spatial[+]	1
616446717	semantic[-]	spatial[+]	1
616446717	semantic[+]	spatial[+]	1
616446717	semantic[+]	spatial[+]	1
616446717	semantic[-]	spatial[+]	1
616446717	semantic[-]	spatial[-]	1
616446717	semantic[+]	spatial[+]	1
616446717	semantic[+]	spatial[+]	1
616446717	semantic[-]	spatial[+]	1
616446717	semantic[-]	spatial[-]	1
616446717	semantic[+]	spatial[-]	1
616446717	semantic[+]	spatial[-]	1
616446717	semantic[-]	spatial[+]	1
616446717	semantic[-]	spatial[-]	1
616446717	semantic[+]	spatial[+]	1
616446717	semantic[+]	spatial[+]	1
616446717	semantic[-]	spatial[-]	1
616446717	semantic[+]	spatial[+]	1
616446717	semantic[-]	spatial[+]	1
616446717	semantic[+]	spatial[+]	1
616446717	semantic[+]	spatial[+]	1
616446717	semantic[-]	spatial[-]	1
616446717	semantic[+]	spatial[-]	1
616446717	semantic[-]	spatial[-]	1
616446717	semantic[+]	spatial[-]	1
616446717	semantic[-]	spatial[-]	1
616446717	semantic[+]	spatial[-]	1
616446717	semantic[-]	spatial[+]	1
616446717	semantic[+]	spatial[+]	1
616446717	semantic[-]	spatial[-]	1
616446717	semantic[-]	spatial[-]	1
616446717	semantic[+]	spatial[+]	1
616446717	semantic[+]	spatial[-]	1
616446717	semantic[+]	spatial[-]	1
616446717	semantic[+]	spatial[-]	0
616446717	semantic[-]	spatial[+]	1
616446717	semantic[-]	spatial[-]	1
616446717	semantic[+]	spatial[-]	1
616446717	semantic[+]	spatial[-]	1
616446717	semantic[-]	spatial[+]	1
616446717	semantic[-]	spatial[+]	1
616446717	semantic[-]	spatial[+]	1
616446717	semantic[+]	spatial[+]	1
616446717	semantic[+]	spatial[-]	1
616446717	semantic[-]	spatial[+]	1
616446717	semantic[-]	spatial[+]	1
616446717	semantic[-]	spatial[-]	1
616446717	semantic[+]	spatial[-]	1
616446717	semantic[-]	spatial[+]	1
616446717	semantic[+]	spatial[-]	1
616446717	semantic[+]	spatial[+]	1
616446717	semantic[-]	spatial[-]	1
616446717	semantic[-]	spatial[-]	1
616446717	semantic[+]	spatial[-]	1
616446717	semantic[+]	spatial[-]	1
616446717	semantic[+]	spatial[+]	1
616446717	semantic[-]	spatial[+]	1
616446717	semantic[-]	spatial[-]	1
616446717	semantic[+]	spatial[-]	1
616446717	semantic[-]	spatial[+]	1
616446717	semantic[-]	spatial[-]	1
616446717	semantic[-]	spatial[+]	1
616446717	semantic[-]	spatial[-]	1
616446717	semantic[-]	spatial[+]	1
616446717	semantic[-]	spatial[+]	1
616446717	semantic[+]	spatial[+]	1
616446717	semantic[-]	spatial[-]	1
616446717	semantic[-]	spatial[-]	1
616446717	semantic[+]	spatial[+]	1
616446717	semantic[+]	spatial[+]	1
616446717	semantic[-]	spatial[-]	1
616446717	semantic[-]	spatial[+]	1
616446717	semantic[-]	spatial[+]	1
616446717	semantic[+]	spatial[-]	1
616446717	semantic[-]	spatial[-]	1
616446717	semantic[-]	spatial[-]	1
616446717	semantic[+]	spatial[-]	1
616446717	semantic[+]	spatial[-]	1
616446717	semantic[+]	spatial[+]	1
616446717	semantic[+]	spatial[+]	1
616446717	semantic[-]	spatial[-]	1
616446717	semantic[+]	spatial[+]	1
616446717	semantic[-]	spatial[-]	1
616446717	semantic[-]	spatial[+]	1
616446717	semantic[+]	spatial[-]	1
616446717	semantic[-]	spatial[-]	1
616446717	semantic[+]	spatial[-]	1
616446717	semantic[-]	spatial[+]	1
616446717	semantic[-]	spatial[-]	1
616446717	semantic[+]	spatial[-]	1
616446717	semantic[-]	spatial[-]	1
616446717	semantic[+]	spatial[-]	1
616446717	semantic[+]	spatial[-]	1
616446717	semantic[+]	spatial[-]	1
616446717	semantic[+]	spatial[+]	1
616446717	semantic[-]	spatial[-]	1
616446717	semantic[-]	spatial[+]	1
616446717	semantic[+]	spatial[+]	1
616446717	semantic[-]	spatial[-]	1
616446717	semantic[-]	spatial[-]	1
616446717	semantic[+]	spatial[+]	1
616446717	semantic[+]	spatial[+]	1
616446717	semantic[+]	spatial[-]	1
616446717	semantic[-]	spatial[+]	1
616446717	semantic[+]	spatial[+]	1
616446717	semantic[+]	spatial[+]	1
616446717	semantic[-]	spatial[+]	1
616446717	semantic[+]	spatial[+]	1
616446717	semantic[-]	spatial[+]	1
616446717	semantic[-]	spatial[-]	1
616446717	semantic[+]	spatial[-]	1
616446717	semantic[+]	spatial[-]	1
616446717	semantic[-]	spatial[-]	1
616446717	semantic[+]	spatial[+]	1
616446717	semantic[+]	spatial[+]	1
616446717	semantic[+]	spatial[-]	1
616446717	semantic[+]	spatial[-]	1
616446717	semantic[-]	spatial[-]	1
616446717	semantic[-]	spatial[+]	1
616446717	semantic[+]	spatial[+]	1
616446717	semantic[+]	spatial[+]	1
616446717	semantic[+]	spatial[-]	1
616446717	semantic[-]	spatial[+]	1
616446717	semantic[-]	spatial[+]	1
616446717	semantic[-]	spatial[+]	1
616446717	semantic[+]	spatial[+]	1
616446717	semantic[-]	spatial[+]	1
616446717	semantic[-]	spatial[+]	1
616446717	semantic[+]	spatial[+]	1
616446717	semantic[-]	spatial[+]	1
616446717	semantic[+]	spatial[-]	1
616446717	semantic[+]	spatial[+]	1
616446717	semantic[-]	spatial[-]	1
491416294	semantic[-]	spatial[-]	1
491416294	semantic[-]	spatial[-]	1
491416294	semantic[-]	spatial[+]	1
491416294	semantic[-]	spatial[-]	1
491416294	semantic[+]	spatial[+]	1
491416294	semantic[-]	spatial[+]	1
491416294	semantic[+]	spatial[-]	1
491416294	semantic[+]	spatial[-]	1
491416294	semantic[-]	spatial[+]	1
491416294	semantic[+]	spatial[-]	1
491416294	semantic[-]	spatial[+]	1
491416294	semantic[+]	spatial[-]	1
491416294	semantic[+]	spatial[-]	1
491416294	semantic[+]	spatial[-]	1
491416294	semantic[-]	spatial[+]	1
491416294	semantic[+]	spatial[-]	1
491416294	semantic[-]	spatial[+]	1
491416294	semantic[-]	spatial[-]	1
491416294	semantic[+]	spatial[-]	1
491416294	semantic[+]	spatial[+]	1
491416294	semantic[+]	spatial[+]	1
491416294	semantic[-]	spatial[-]	1
491416294	semantic[-]	spatial[+]	1
491416294	semantic[-]	spatial[-]	1
491416294	semantic[-]	spatial[+]	1
491416294	semantic[+]	spatial[+]	1
491416294	semantic[+]	spatial[-]	1
491416294	semantic[-]	spatial[-]	1
491416294	semantic[-]	spatial[+]	1
491416294	semantic[+]	spatial[+]	1
491416294	semantic[-]	spatial[+]	1
491416294	semantic[+]	spatial[-]	1
491416294	semantic[+]	spatial[+]	1
491416294	semantic[-]	spatial[-]	1
491416294	semantic[-]	spatial[+]	1
491416294	semantic[+]	spatial[+]	1
491416294	semantic[-]	spatial[+]	1
491416294	semantic[+]	spatial[+]	1
491416294	semantic[-]	spatial[+]	1
491416294	semantic[+]	spatial[-]	1
491416294	semantic[+]	spatial[+]	1
491416294	semantic[-]	spatial[-]	1
491416294	semantic[+]	spatial[+]	1
491416294	semantic[-]	spatial[-]	1
491416294	semantic[+]	spatial[-]	1
491416294	semantic[-]	spatial[+]	1
491416294	semantic[-]	spatial[-]	1
491416294	semantic[+]	spatial[+]	1
491416294	semantic[-]	spatial[+]	1
491416294	semantic[+]	spatial[+]	1
491416294	semantic[-]	spatial[+]	1
491416294	semantic[+]	spatial[-]	1
491416294	semantic[-]	spatial[+]	1
491416294	semantic[-]	spatial[+]	1
491416294	semantic[+]	spatial[+]	1
491416294	semantic[-]	spatial[-]	1
491416294	semantic[+]	spatial[+]	1
491416294	semantic[-]	spatial[-]	1
491416294	semantic[-]	spatial[+]	1
491416294	semantic[+]	spatial[+]	1
491416294	semantic[+]	spatial[-]	1
491416294	semantic[-]	spatial[-]	1
491416294	semantic[-]	spatial[-]	1
491416294	semantic[+]	spatial[+]	1
491416294	semantic[+]	spatial[-]	1
491416294	semantic[+]	spatial[+]	1
491416294	semantic[-]	spatial[-]	1
491416294	semantic[+]	spatial[-]	1
491416294	semantic[-]	spatial[+]	1
491416294	semantic[+]	spatial[+]	1
491416294	semantic[-]	spatial[-]	1
491416294	semantic[-]	spatial[-]	1
491416294	semantic[+]	spatial[+]	1
491416294	semantic[+]	spatial[+]	1
491416294	semantic[-]	spatial[-]	1
491416294	semantic[-]	spatial[-]	1
491416294	semantic[+]	spatial[+]	1
491416294	semantic[+]	spatial[+]	1
491416294	semantic[-]	spatial[-]	1
491416294	semantic[-]	spatial[-]	1
491416294	semantic[-]	spatial[+]	1
491416294	semantic[+]	spatial[+]	1
491416294	semantic[-]	spatial[-]	1
491416294	semantic[+]	spatial[-]	1
491416294	semantic[-]	spatial[+]	1
491416294	semantic[-]	spatial[-]	1
491416294	semantic[+]	spatial[+]	1
491416294	semantic[-]	spatial[-]	1
491416294	semantic[+]	spatial[-]	1
491416294	semantic[-]	spatial[+]	1
491416294	semantic[+]	spatial[+]	1
491416294	semantic[+]	spatial[+]	1
491416294	semantic[+]	spatial[-]	0
491416294	semantic[-]	spatial[+]	1
491416294	semantic[-]	spatial[+]	1
491416294	semantic[-]	spatial[+]	1
491416294	semantic[-]	spatial[+]	1
491416294	semantic[+]	spatial[-]	1
491416294	semantic[+]	spatial[+]	1
491416294	semantic[+]	spatial[+]	1
491416294	semantic[-]	spatial[-]	1
491416294	semantic[-]	spatial[-]	1
491416294	semantic[+]	spatial[-]	1
491416294	semantic[+]	spatial[+]	1
491416294	semantic[-]	spatial[+]	1
491416294	semantic[+]	spatial[-]	1
491416294	semantic[+]	spatial[-]	1
491416294	semantic[-]	spatial[+]	1
491416294	semantic[+]	spatial[+]	1
491416294	semantic[-]	spatial[-]	0
491416294	semantic[-]	spatial[-]	1
491416294	semantic[+]	spatial[+]	1
491416294	semantic[+]	spatial[-]	1
491416294	semantic[-]	spatial[+]	1
491416294	semantic[+]	spatial[-]	1
491416294	semantic[+]	spatial[-]	1
491416294	semantic[-]	spatial[-]	1
491416294	semantic[+]	spatial[+]	1
491416294	semantic[+]	spatial[+]	1
491416294	semantic[-]	spatial[+]	1
491416294	semantic[-]	spatial[+]	1
491416294	semantic[+]	spatial[+]	1
491416294	semantic[-]	spatial[-]	1
491416294	semantic[-]	spatial[+]	1
491416294	semantic[-]	spatial[-]	1
491416294	semantic[+]	spatial[-]	1
491416294	semantic[+]	spatial[+]	1
491416294	semantic[-]	spatial[+]	1
491416294	semantic[+]	spatial[-]	1
491416294	semantic[-]	spatial[+]	1
491416294	semantic[+]	spatial[+]	1
491416294	semantic[-]	spatial[+]	1
491416294	semantic[-]	spatial[+]	1
491416294	semantic[+]	spatial[-]	1
491416294	semantic[-]	spatial[-]	1
491416294	semantic[-]	spatial[+]	1
491416294	semantic[-]	spatial[-]	1
491416294	semantic[+]	spatial[-]	1
491416294	semantic[-]	spatial[-]	1
491416294	semantic[+]	spatial[+]	1
491416294	semantic[+]	spatial[-]	1
491416294	semantic[+]	spatial[+]	1
491416294	semantic[-]	spatial[+]	1
491416294	semantic[+]	spatial[+]	1
491416294	semantic[-]	spatial[-]	1
491416294	semantic[+]	spatial[-]	1
491416294	semantic[-]	spatial[-]	1
491416294	semantic[+]	spatial[-]	1
491416294	semantic[-]	spatial[-]	1
491416294	semantic[+]	spatial[+]	1
491416294	semantic[+]	spatial[+]	1
491416294	semantic[-]	spatial[+]	1
491416294	semantic[-]	spatial[-]	1
491416294	semantic[+]	spatial[-]	1
491416294	semantic[+]	spatial[-]	1
491416294	semantic[-]	spatial[-]	1
491416294	semantic[+]	spatial[-]	1
491416294	semantic[+]	spatial[+]	1
491416294	semantic[-]	spatial[+]	1
491416294	semantic[+]	spatial[-]	1
491416294	semantic[-]	spatial[+]	1
491416294	semantic[+]	spatial[-]	1
491416294	semantic[+]	spatial[+]	1
491416294	semantic[-]	spatial[+]	1
491416294	semantic[+]	spatial[+]	1
491416294	semantic[+]	spatial[-]	1
491416294	semantic[+]	spatial[-]	1
491416294	semantic[-]	spatial[-]	1
491416294	semantic[-]	spatial[+]	1
491416294	semantic[+]	spatial[-]	1
491416294	semantic[-]	spatial[+]	1
491416294	semantic[+]	spatial[-]	1
491416294	semantic[+]	spatial[+]	1
491416294	semantic[+]	spatial[-]	1
491416294	semantic[-]	spatial[-]	1
491416294	semantic[+]	spatial[-]	1
491416294	semantic[+]	spatial[-]	1
491416294	semantic[-]	spatial[-]	1
491416294	semantic[-]	spatial[-]	1
491416294	semantic[+]	spatial[-]	0
491416294	semantic[+]	spatial[-]	1
491416294	semantic[+]	spatial[+]	1
491416294	semantic[+]	spatial[+]	1
491416294	semantic[-]	spatial[-]	1
491416294	semantic[-]	spatial[-]	1
491416294	semantic[+]	spatial[+]	1
491416294	semantic[-]	spatial[-]	1
491416294	semantic[-]	spatial[+]	1
491416294	semantic[+]	spatial[-]	1
491416294	semantic[-]	spatial[+]	1
491416294	semantic[-]	spatial[-]	1
491416294	semantic[+]	spatial[+]	0
491416294	semantic[-]	spatial[-]	1
491416294	semantic[-]	spatial[+]	1
491416294	semantic[+]	spatial[-]	1
491416294	semantic[+]	spatial[-]	1
491416294	semantic[-]	spatial[-]	1
491416294	semantic[+]	spatial[+]	1
491416294	semantic[+]	spatial[+]	1
491416294	semantic[-]	spatial[-]	1
491416294	semantic[-]	spatial[+]	1
491416294	semantic[+]	spatial[-]	1
491416294	semantic[+]	spatial[+]	1
491416294	semantic[+]	spatial[+]	1
491416294	semantic[-]	spatial[-]	1
491416294	semantic[+]	spatial[+]	1
491416294	semantic[-]	spatial[-]	1
491416294	semantic[+]	spatial[+]	1
491416294	semantic[+]	spatial[-]	0
491416294	semantic[+]	spatial[-]	0
491416294	semantic[+]	spatial[+]	1
491416294	semantic[-]	spatial[+]	1
491416294	semantic[+]	spatial[+]	1
491416294	semantic[-]	spatial[-]	1
491416294	semantic[-]	spatial[-]	1
491416294	semantic[-]	spatial[+]	1
491416294	semantic[-]	spatial[+]	1
491416294	semantic[+]	spatial[-]	1
491416294	semantic[+]	spatial[+]	1
491416294	semantic[-]	spatial[-]	1
491416294	semantic[+]	spatial[-]	1
491416294	semantic[-]	spatial[+]	1
491416294	semantic[-]	spatial[+]	1
491416294	semantic[+]	spatial[+]	1
491416294	semantic[-]	spatial[-]	1
491416294	semantic[+]	spatial[+]	1
491416294	semantic[+]	spatial[-]	1
491416294	semantic[-]	spatial[+]	1
491416294	semantic[-]	spatial[+]	1
491416294	semantic[-]	spatial[-]	1
491416294	semantic[+]	spatial[-]	1
491416294	semantic[-]	spatial[+]	1
491416294	semantic[-]	spatial[+]	1
491416294	semantic[-]	spatial[+]	1
491416294	semantic[+]	spatial[-]	1
491416294	semantic[+]	spatial[-]	1
491416294	semantic[+]	spatial[-]	1
491416294	semantic[-]	spatial[+]	1
491416294	semantic[-]	spatial[-]	1
312850327	semantic[+]	spatial[+]	1
312850327	semantic[-]	spatial[-]	1
312850327	semantic[+]	spatial[-]	1
312850327	semantic[-]	spatial[+]	1
312850327	semantic[-]	spatial[-]	1
312850327	semantic[+]	spatial[-]	1
312850327	semantic[+]	spatial[-]	1
312850327	semantic[+]	spatial[-]	1
312850327	semantic[-]	spatial[-]	1
312850327	semantic[+]	spatial[-]	1
312850327	semantic[+]	spatial[+]	1
312850327	semantic[-]	spatial[-]	0
312850327	semantic[+]	spatial[-]	1
312850327	semantic[+]	spatial[+]	1
312850327	semantic[-]	spatial[+]	1
312850327	semantic[-]	spatial[-]	1
312850327	semantic[+]	spatial[+]	1
312850327	semantic[+]	spatial[+]	1
312850327	semantic[+]	spatial[+]	1
312850327	semantic[-]	spatial[-]	1
312850327	semantic[-]	spatial[+]	1
312850327	semantic[-]	spatial[-]	1
312850327	semantic[+]	spatial[+]	1
312850327	semantic[+]	spatial[+]	1
312850327	semantic[-]	spatial[+]	1
312850327	semantic[-]	spatial[-]	1
312850327	semantic[-]	spatial[+]	1
312850327	semantic[+]	spatial[+]	1
312850327	semantic[-]	spatial[+]	1
312850327	semantic[-]	spatial[+]	1
312850327	semantic[-]	spatial[-]	1
312850327	semantic[+]	spatial[+]	1
312850327	semantic[+]	spatial[-]	1
312850327	semantic[-]	spatial[+]	1
312850327	semantic[+]	spatial[+]	1
312850327	semantic[+]	spatial[-]	1
312850327	semantic[+]	spatial[-]	1
312850327	semantic[-]	spatial[-]	1
312850327	semantic[+]	spatial[+]	1
312850327	semantic[-]	spatial[-]	1
312850327	semantic[+]	spatial[-]	1
312850327	semantic[-]	spatial[-]	1
312850327	semantic[+]	spatial[+]	1
312850327	semantic[-]	spatial[-]	1
312850327	semantic[-]	spatial[+]	1
312850327	semantic[+]	spatial[+]	1
312850327	semantic[+]	spatial[-]	1
312850327	semantic[+]	spatial[-]	1
312850327	semantic[-]	spatial[-]	1
312850327	semantic[-]	spatial[-]	1
312850327	semantic[+]	spatial[+]	1
312850327	semantic[+]	spatial[-]	1
312850327	semantic[-]	spatial[-]	1
312850327	semantic[+]	spatial[+]	1
312850327	semantic[+]	spatial[-]	1
312850327	semantic[+]	spatial[+]	1
312850327	semantic[+]	spatial[+]	1
312850327	semantic[-]	spatial[+]	1
312850327	semantic[-]	spatial[+]	1
312850327	semantic[+]	spatial[-]	1
312850327	semantic[+]	spatial[-]	1
312850327	semantic[-]	spatial[-]	0
312850327	semantic[-]	spatial[+]	1
312850327	semantic[+]	spatial[+]	1
312850327	semantic[-]	spatial[-]	1
312850327	semantic[-]	spatial[+]	1
312850327	semantic[+]	spatial[-]	1
312850327	semantic[+]	spatial[-]	1
312850327	semantic[+]	spatial[+]	1
312850327	semantic[-]	spatial[+]	1
312850327	semantic[-]	spatial[+]	1
312850327	semantic[+]	spatial[+]	1
312850327	semantic[+]	spatial[+]	1
312850327	semantic[-]	spatial[+]	1
312850327	semantic[-]	spatial[+]	1
312850327	semantic[+]	spatial[+]	1
312850327	semantic[+]	spatial[+]	1
312850327	semantic[-]	spatial[+]	1
312850327	semantic[-]	spatial[-]	0
312850327	semantic[+]	spatial[+]	1
312850327	semantic[+]	spatial[-]	1
312850327	semantic[-]	spatial[-]	1
312850327	semantic[-]	spatial[+]	1
312850327	semantic[+]	spatial[+]	1
312850327	semantic[-]	spatial[-]	1
312850327	semantic[-]	spatial[-]	1
312850327	semantic[+]	spatial[+]	1
312850327	semantic[-]	spatial[+]	1
312850327	semantic[-]	spatial[+]	1
312850327	semantic[-]	spatial[-]	1
312850327	semantic[+]	spatial[+]	1
312850327	semantic[+]	spatial[+]	1
312850327	semantic[-]	spatial[-]	1
312850327	semantic[+]	spatial[-]	0
312850327	semantic[+]	spatial[-]	1
312850327	semantic[-]	spatial[-]	1
312850327	semantic[-]	spatial[+]	1
312850327	semantic[+]	spatial[-]	0
312850327	semantic[-]	spatial[-]	1
312850327	semantic[-]	spatial[+]	1
312850327	semantic[+]	spatial[+]	1
312850327	semantic[+]	spatial[-]	1
312850327	semantic[-]	spatial[-]	1
312850327	semantic[-]	spatial[-]	1
312850327	semantic[+]	spatial[-]	1
312850327	semantic[-]	spatial[+]	1
312850327	semantic[+]	spatial[+]	1
312850327	semantic[+]	spatial[+]	1
312850327	semantic[-]	spatial[-]	1
312850327	semantic[+]	spatial[-]	1
312850327	semantic[+]	spatial[-]	1
312850327	semantic[-]	spatial[+]	1
312850327	semantic[-]	spatial[+]	1
312850327	semantic[+]	spatial[-]	1
312850327	semantic[+]	spatial[-]	1
312850327	semantic[-]	spatial[+]	1
312850327	semantic[-]	spatial[+]	1
312850327	semantic[+]	spatial[-]	1
312850327	semantic[+]	spatial[-]	0
312850327	semantic[-]	spatial[+]	1
312850327	semantic[+]	spatial[-]	1
312850327	semantic[-]	spatial[+]	1
312850327	semantic[+]	spatial[+]	1
312850327	semantic[-]	spatial[+]	1
312850327	semantic[-]	spatial[-]	1
312850327	semantic[+]	spatial[-]	1
312850327	semantic[+]	spatial[-]	1
312850327	semantic[-]	spatial[-]	1
312850327	semantic[-]	spatial[-]	0
312850327	semantic[-]	spatial[-]	1
312850327	semantic[+]	spatial[-]	1
312850327	semantic[+]	spatial[-]	1
312850327	semantic[-]	spatial[+]	1
312850327	semantic[-]	spatial[-]	0
312850327	semantic[+]	spatial[+]	1
312850327	semantic[-]	spatial[-]	1
312850327	semantic[-]	spatial[-]	1
312850327	semantic[+]	spatial[-]	1
312850327	semantic[-]	spatial[-]	1
312850327	semantic[+]	spatial[-]	1
312850327	semantic[-]	spatial[-]	1
312850327	semantic[-]	spatial[+]	1
312850327	semantic[+]	spatial[+]	1
312850327	semantic[-]	spatial[-]	1
312850327	semantic[-]	spatial[+]	1
312850327	semantic[+]	spatial[-]	1
312850327	semantic[+]	spatial[-]	1
312850327	semantic[+]	spatial[+]	1
312850327	semantic[-]	spatial[-]	1
312850327	semantic[-]	spatial[+]	1
312850327	semantic[+]	spatial[+]	1
312850327	semantic[-]	spatial[+]	1
312850327	semantic[+]	spatial[+]	1
312850327	semantic[-]	spatial[+]	1
312850327	semantic[+]	spatial[+]	1
312850327	semantic[-]	spatial[-]	1
312850327	semantic[+]	spatial[+]	1
312850327	semantic[-]	spatial[+]	1
312850327	semantic[-]	spatial[+]	1
312850327	semantic[+]	spatial[+]	1
312850327	semantic[+]	spatial[+]	1
312850327	semantic[+]	spatial[+]	1
312850327	semantic[-]	spatial[+]	1
312850327	semantic[+]	spatial[-]	1
312850327	semantic[-]	spatial[-]	1
312850327	semantic[+]	spatial[-]	1
312850327	semantic[-]	spatial[-]	1
312850327	semantic[-]	spatial[-]	1
312850327	semantic[+]	spatial[+]	1
312850327	semantic[-]	spatial[+]	1
312850327	semantic[+]	spatial[-]	1
312850327	semantic[+]	spatial[-]	1
312850327	semantic[-]	spatial[-]	1
312850327	semantic[-]	spatial[+]	1
312850327	semantic[-]	spatial[-]	1
312850327	semantic[+]	spatial[+]	1
312850327	semantic[-]	spatial[-]	1
312850327	semantic[+]	spatial[+]	1
312850327	semantic[+]	spatial[-]	1
312850327	semantic[-]	spatial[+]	0
312850327	semantic[-]	spatial[-]	1
312850327	semantic[+]	spatial[-]	1
312850327	semantic[-]	spatial[+]	1
312850327	semantic[-]	spatial[+]	1
312850327	semantic[+]	spatial[-]	1
312850327	semantic[-]	spatial[+]	1
312850327	semantic[+]	spatial[-]	1
312850327	semantic[-]	spatial[+]	1
312850327	semantic[+]	spatial[-]	1
312850327	semantic[-]	spatial[+]	1
312850327	semantic[+]	spatial[-]	1
312850327	semantic[-]	spatial[-]	1
312850327	semantic[+]	spatial[+]	1
312850327	semantic[-]	spatial[+]	1
312850327	semantic[+]	spatial[+]	1
312850327	semantic[-]	spatial[-]	1
312850327	semantic[+]	spatial[+]	1
312850327	semantic[+]	spatial[+]	1
312850327	semantic[-]	spatial[+]	1
312850327	semantic[+]	spatial[+]	1
312850327	semantic[-]	spatial[+]	1
312850327	semantic[+]	spatial[+]	1
312850327	semantic[-]	spatial[+]	1
312850327	semantic[+]	spatial[+]	1
312850327	semantic[+]	spatial[-]	1
312850327	semantic[-]	spatial[+]	1
312850327	semantic[-]	spatial[-]	1
312850327	semantic[+]	spatial[+]	1
312850327	semantic[+]	spatial[+]	1
312850327	semantic[-]	spatial[-]	1
312850327	semantic[-]	spatial[-]	1
312850327	semantic[-]	spatial[+]	1
312850327	semantic[+]	spatial[-]	1
312850327	semantic[+]	spatial[+]	1
312850327	semantic[-]	spatial[+]	1
312850327	semantic[+]	spatial[+]	1
312850327	semantic[+]	spatial[-]	1
312850327	semantic[-]	spatial[-]	1
312850327	semantic[-]	spatial[-]	1
312850327	semantic[-]	spatial[-]	1
312850327	semantic[+]	spatial[+]	1
312850327	semantic[-]	spatial[-]	1
312850327	semantic[-]	spatial[-]	1
312850327	semantic[+]	spatial[-]	1
312850327	semantic[-]	spatial[+]	1
312850327	semantic[+]	spatial[+]	1
312850327	semantic[-]	spatial[-]	1
312850327	semantic[-]	spatial[+]	1
312850327	semantic[-]	spatial[+]	1
312850327	semantic[+]	spatial[+]	1
312850327	semantic[-]	spatial[-]	1
312850327	semantic[+]	spatial[-]	1
312850327	semantic[+]	spatial[-]	1
312850327	semantic[+]	spatial[-]	1
312850327	semantic[+]	spatial[-]	1
312850327	semantic[-]	spatial[+]	1
312850327	semantic[+]	spatial[-]	1
312850327	semantic[+]	spatial[-]	1
312850327	semantic[+]	spatial[-]	1
312850327	semantic[-]	spatial[+]	1
767215115	semantic[-]	spatial[+]	1
767215115	semantic[+]	spatial[+]	1
767215115	semantic[+]	spatial[+]	1
767215115	semantic[+]	spatial[-]	1
767215115	semantic[+]	spatial[-]	0
767215115	semantic[-]	spatial[+]	1
767215115	semantic[-]	spatial[+]	1
767215115	semantic[-]	spatial[-]	1
767215115	semantic[-]	spatial[+]	1
767215115	semantic[-]	spatial[+]	1
767215115	semantic[+]	spatial[+]	1
767215115	semantic[+]	spatial[+]	1
767215115	semantic[+]	spatial[-]	1
767215115	semantic[+]	spatial[-]	1
767215115	semantic[+]	spatial[-]	1
767215115	semantic[-]	spatial[+]	1
767215115	semantic[-]	spatial[-]	1
767215115	semantic[-]	spatial[-]	1
767215115	semantic[+]	spatial[+]	1
767215115	semantic[+]	spatial[+]	1
767215115	semantic[-]	spatial[+]	1
767215115	semantic[+]	spatial[+]	1
767215115	semantic[+]	spatial[+]	0
767215115	semantic[-]	spatial[-]	0
767215115	semantic[+]	spatial[-]	1
767215115	semantic[-]	spatial[+]	1
767215115	semantic[-]	spatial[-]	1
767215115	semantic[+]	spatial[+]	1
767215115	semantic[+]	spatial[-]	1
767215115	semantic[+]	spatial[+]	1
767215115	semantic[-]	spatial[-]	1
767215115	semantic[+]	spatial[-]	1
767215115	semantic[+]	spatial[+]	1
767215115	semantic[-]	spatial[-]	1
767215115	semantic[-]	spatial[+]	1
767215115	semantic[+]	spatial[+]	1
767215115	semantic[-]	spatial[-]	1
767215115	semantic[+]	spatial[-]	1
767215115	semantic[-]	spatial[+]	1
767215115	semantic[-]	spatial[+]	1
767215115	semantic[+]	spatial[-]	1
767215115	semantic[-]	spatial[+]	1
767215115	semantic[+]	spatial[+]	1
767215115	semantic[-]	spatial[+]	1
767215115	semantic[+]	spatial[+]	1
767215115	semantic[-]	spatial[-]	1
767215115	semantic[-]	spatial[-]	1
767215115	semantic[-]	spatial[-]	1
767215115	semantic[+]	spatial[+]	1
767215115	semantic[+]	spatial[-]	1
767215115	semantic[-]	spatial[-]	1
767215115	semantic[+]	spatial[-]	1
767215115	semantic[+]	spatial[+]	1
767215115	semantic[+]	spatial[+]	0
767215115	semantic[-]	spatial[-]	1
767215115	semantic[-]	spatial[+]	1
767215115	semantic[+]	spatial[-]	1
767215115	semantic[+]	spatial[-]	1
767215115	semantic[-]	spatial[-]	1
767215115	semantic[-]	spatial[+]	1
767215115	semantic[+]	spatial[-]	1
767215115	semantic[-]	spatial[-]	1
767215115	semantic[+]	spatial[-]	1
767215115	semantic[-]	spatial[-]	1
767215115	semantic[-]	spatial[+]	1
767215115	semantic[-]	spatial[+]	1
767215115	semantic[+]	spatial[+]	1
767215115	semantic[+]	spatial[-]	1
767215115	semantic[-]	spatial[+]	1
767215115	semantic[-]	spatial[-]	1
767215115	semantic[-]	spatial[-]	1
767215115	semantic[+]	spatial[-]	1
767215115	semantic[+]	spatial[-]	1
767215115	semantic[-]	spatial[-]	1
767215115	semantic[-]	spatial[+]	1
767215115	semantic[+]	spatial[-]	1
767215115	semantic[-]	spatial[-]	1
767215115	semantic[+]	spatial[+]	1
767215115	semantic[-]	spatial[-]	1
767215115	semantic[-]	spatial[+]	1
767215115	semantic[+]	spatial[+]	1
767215115	semantic[-]	spatial[-]	1
767215115	semantic[+]	spatial[-]	1
767215115	semantic[-]	spatial[-]	1
767215115	semantic[+]	spatial[+]	1
767215115	semantic[+]	spatial[+]	1
767215115	semantic[-]	spatial[-]	1
767215115	semantic[-]	spatial[-]	1
767215115	semantic[+]	spatial[-]	1
767215115	semantic[+]	spatial[+]	1
767215115	semantic[-]	spatial[+]	1
767215115	semantic[-]	spatial[+]	1
767215115	semantic[+]	spatial[+]	1
767215115	semantic[+]	spatial[-]	1
767215115	semantic[-]	spatial[+]	1
767215115	semantic[-]	spatial[+]	1
767215115	semantic[+]	spatial[+]	0
767215115	semantic[-]	spatial[-]	1
767215115	semantic[+]	spatial[+]	1
767215115	semantic[+]	spatial[+]	0
767215115	semantic[-]	spatial[-]	1
[truncated: 33,792 more rows]
