# Supplementary material for: Neural attentional-filter mechanisms of listening success in middle-aged and older individuals
Source: Nat Commun. 2021 Jul 26;12:4533. doi: 10.1038/s41467-021-24771-9 (PMC8313676; doi:10.1038/s41467-021-24771-9)
Supplement: Supplementary file 4 — Source Data [file 41467_2021_24771_MOESM4_ESM.zip › source data/SupplementaryFig7a.csv]

ID	age_zscored	PTA_zscored	accuracy_predicted_by_age	accuracy_predicted_by_PTA
594866155	-0.436989849844272	1.46408896512496	0.67133975640068	0.552068862501456
913338219	-1.09326767358603	-0.563860807540433	0.965273512366956	0.962211463563683
579481892	0.547426885768369	0.606110215151138	0.97183868902615	0.970546333236953
267145152	-0.546369487134566	0.762106351510015	0.927019608589777	0.90091677803598
908092186	-0.98388803629574	-1.1098472847965	0.836299325110614	0.848088099688335
616446717	-0.874508399005447	0.918102487868891	0.980850813402439	0.970257963855392
491416294	-0.327610212553979	0.762106351510015	0.981489406910307	0.975525404362533
312850327	-2.29644368377926	-0.173870466643242	0.975428446871559	0.961427691346855
767215115	-1.96830477190838	-0.875853080258185	0.9450205715735	0.933864062665114
078614964	0.000528699316901751	0.216119874253948	0.943951669666272	0.940689894223821
461212829	-0.108850937973392	0.450114078792262	0.962299023668456	0.956479249263458
568835142	-2.07768440919868	0.216119874253948	0.879815581648242	0.812401945778396
821467811	0.984945434929544	2.63405998781653	0.922330229853762	0.876722899439764
042195083	-0.655749124424859	-0.173870466643242	0.967917750425006	0.964719903742346
450135234	-0.655749124424859	0.0601237378950719	0.986857739329792	0.984560224761035
796880468	0.984945434929544	0.5281121469717	0.966639629975629	0.968927024854152
741831352	-0.436989849844272	-0.329866603002119	0.959723402052166	0.959492047994713
586824138	-1.31202694816662	-1.57783569387313	0.960386490102643	0.965567851846912
419988092	-0.108850937973392	-0.719856943899309	0.862238726245853	0.881841865936113
010798262	-1.31202694816662	-0.25186853482268	0.969552161629632	0.962216589888336
457766886	0.000528699316901751	0.684108283330576	0.98134273325496	0.97752060972867
317193172	-1.31202694816662	-0.563860807540433	0.979617688187946	0.976703294797567
911679213	0.656806523058663	-0.641858875719871	0.86027546259612	0.895027406698789
968310535	0.656806523058663	0.450114078792262	0.966979124713725	0.967664561460523
896977580	0.328667611187782	-0.953851148437623	0.970142444641291	0.978542514845308
206364958	-0.765128761715153	-1.34384148933481	0.905598134444609	0.921567283216274
588529275	0.109908336607195	0.606110215151138	0.957043100185626	0.950713560901781
168443175	-0.436989849844272	-1.26584342115538	0.98785996456451	0.990562118795057
996123177	0.766186160348956	-0.329866603002119	0.976422617545527	0.98177966910605
641550065	-2.18706404648897	-1.26584342115538	0.917605777796328	0.906634055169958
070998941	-0.655749124424859	-0.641858875719871	0.944802367766618	0.946443249097233
360661756	-0.436989849844272	-1.03184921661706	0.949525653392276	0.95786736703513
538449653	0.000528699316901751	0.216119874253948	0.836840679234949	0.828478146202664
218383756	0.547426885768369	1.1520966924072	0.952076405518871	0.942181657998323
967106069	-0.655749124424859	-1.49983762569369	0.923646275920625	0.940678909630537
600223092	-0.765128761715153	-0.173870466643242	0.952520809190963	0.946648372791279
962123552	0.328667611187782	0.606110215151138	0.761251175845318	0.743531951928964
098027826	-0.436989849844272	-0.0178743302843662	0.831220707467314	0.817799399342736
592503441	-0.765128761715153	-0.173870466643242	0.970064304033042	0.966284921231403
524143092	-1.20264731087633	-1.03184921661706	0.95254234844747	0.953353304517338
259439482	0.000528699316901751	1.30809282876608	0.93884791162717	0.914305189690097
763907636	-0.218230575263685	-0.25186853482268	0.896574361846945	0.89852998473737
836593079	-0.98388803629574	-0.563860807540433	0.946160559924664	0.942848366862005
724033912	0.656806523058663	0.294117942433386	0.912114924777994	0.917195153545527
217946417	-2.18706404648897	-0.0178743302843662	0.974956509151235	0.959976234876945
773749344	0.438047248478076	0.996100556048329	0.944304203767038	0.934093502859439
837755981	0.547426885768369	-0.25186853482268	0.780928445833729	0.812091251834188
981868109	-1.09326767358603	-1.18784535297594	0.959083885664239	0.962327556291551
799142404	-1.85892513461809	-0.485862739360995	0.945682806991788	0.929325674555269
632865117	0.547426885768369	-0.797855012078747	0.930833620720663	0.949983043658855
793025761	-1.20264731087633	-1.49983762569369	0.964895080778966	0.96958710396446
434943421	0.547426885768369	-0.563860807540433	0.978530816895412	0.983678738589574
205976686	-1.20264731087633	-0.953851148437623	0.953383088449225	0.953221946957078
417840776	0.87556579763925	-0.329866603002119	0.950143697699695	0.962136231740227
727110363	-1.53078622274721	-1.18784535297594	0.964735057888437	0.96432741224701
939317569	0.766186160348956	0.684108283330576	0.916829267163773	0.915371810270533
413597585	0.656806523058663	-0.329866603002119	0.964314488373307	0.971679005504614
673342667	-0.327610212553979	-0.719856943899309	0.832291306688012	0.849283104350533
919491471	0.219287973897489	-0.953851148437623	0.918101672934654	0.938851010098842
114802424	0.438047248478076	0.684108283330576	0.977846887867579	0.975754897994295
367662486	-1.31202694816662	-0.797855012078747	0.975347613236859	0.973568601834057
732994202	-1.42140658545691	-0.25186853482268	0.9837653428297	0.979292156160532
250630617	0.766186160348956	-0.563860807540433	0.976380598744131	0.98287806452877
206004113	0.656806523058663	-0.329866603002119	0.90443475639519	0.923172282798143
876396572	0.547426885768369	-0.329866603002119	0.939027301894913	0.9502018197217
668406671	0.656806523058663	-0.563860807540433	0.94046254770279	0.955367555197327
667555173	-1.09326767358603	-1.34384148933481	0.964689862864051	0.968841711074556
012957371	-1.85892513461809	0.996100556048329	0.981323259260655	0.963332597139236
877221709	-0.655749124424859	-1.03184921661706	0.976887607549592	0.979854999231889
724996065	0.438047248478076	1.1520966924072	0.956303247303426	0.945996201411582
430367599	0.109908336607195	1.07409862422777	0.961094956722609	0.949435757824856
653701172	0.438047248478076	-1.03184921661706	0.907605838766029	0.935227603193814
563718527	0.984945434929544	1.1520966924072	0.925572740328436	0.918364672056702
080917293	0.87556579763925	0.0601237378950719	0.910644778164566	0.924190453127765
095621498	-0.218230575263685	-0.719856943899309	0.952324845663476	0.958750939840967
349575704	0.219287973897489	1.69808316966327	0.920430571387424	0.883366701047084
115546453	0.766186160348956	0.996100556048329	0.963737387978254	0.959853402946586
616707107	0.766186160348956	-0.329866603002119	0.926093855029258	0.942209369401073
797296650	1.09432507221984	-0.329866603002119	0.930590414552144	0.949426527404651
730932985	0.547426885768369	1.5420870333044	0.98142741150662	0.974928775605086
678879829	-0.108850937973392	-1.18784535297594	0.917128228399568	0.937624128366943
702010820	0.109908336607195	0.13812180607451	0.812115520472706	0.809993324652977
958354579	-2.07768440919868	-0.641858875719871	0.976260229129165	0.968639920454492
922256761	-1.09326767358603	-0.953851148437623	0.987937235402694	0.988183222630643
597502785	0.656806523058663	-0.797855012078747	0.894691382150497	0.924740554860836
710303031	0.766186160348956	-0.173870466643242	0.928394048892942	0.941700094610886
318071309	0.656806523058663	1.77608123784271	0.960230579066289	0.944629714691439
568676907	-0.765128761715153	-1.18784535297594	0.847714904825045	0.867171378338561
276617319	-0.765128761715153	-0.25186853482268	0.970221530038848	0.96715782116945
086711449	-1.6401658600375	-1.49983762569369	0.974010161910436	0.975256901365019
472486607	0.87556579763925	-0.641858875719871	0.918480784237492	0.942481038795259
117211738	0.438047248478076	-0.797855012078747	0.926009338001581	0.945162883748004
829200467	-1.6401658600375	-1.88982796659088	0.938725654496542	0.947256659382726
520522858	0.656806523058663	0.294117942433386	0.937731417952704	0.941425967873913
021399495	0.984945434929544	-0.173870466643242	0.866300995491685	0.894484840989963
554603878	-1.53078622274721	-2.04582410294976	0.948396857348195	0.958435098902646
305797430	0.438047248478076	0.840104419689453	0.950291276513035	0.943470200899107
961854723	0.328667611187782	-0.0178743302843662	0.972170744523681	0.974217828982121
836211416	1.09432507221984	1.5420870333044	0.975072342814639	0.970177480343866
445569089	0.000528699316901751	-0.485862739360995	0.988714880045016	0.990129179022054
106269382	1.31308434680042	-0.719856943899309	0.970055983959593	0.981514986553654
702124277	0.766186160348956	0.606110215151138	0.897154526218762	0.897407400185224
460183865	1.85998253325189	2.47806385145765	0.880848059533812	0.84902729339178
362640289	-0.108850937973392	-0.329866603002119	0.879133221430783	0.886118694750868
027445561	0.109908336607195	0.5281121469717	0.956488814519229	0.951101321207303
886575286	-0.765128761715153	0.996100556048329	0.950372278215996	0.924415470658272
599342113	-0.98388803629574	0.0601237378950719	0.955434572405016	0.944188593531825
894773271	1.09432507221984	1.30809282876608	0.970504343443369	0.966893980844536
688702622	1.53184362138101	0.216119874253948	0.934502998949427	0.949816817950411
344523757	-0.655749124424859	-1.49983762569369	0.934995761837313	0.949634660550973
451987292	1.42246398409072	0.0601237378950719	0.959898970457484	0.970024642767438
185950512	0.547426885768369	-0.0958723984638043	0.982874738339468	0.985212647015185
587450146	0.219287973897489	2.24406964691934	0.94346783066745	0.90372366790108
523284788	1.31308434680042	0.372116010612824	0.926382404878062	0.938348577009601
684737325	0.766186160348956	0.684108283330576	0.948870330488567	0.947942470123926
079881153	1.42246398409072	0.294117942433386	0.946786160070798	0.957513570344602
771455284	0.219287973897489	-0.563860807540433	0.953819758196673	0.962090406626853
771564098	-0.765128761715153	0.216119874253948	0.932023539077323	0.915820353612019
869250251	-0.108850937973392	-0.797855012078747	0.96487035146332	0.970988822236804
979213615	0.766186160348956	-0.0958723984638043	0.967973574399911	0.973577082005285
709177622	0.656806523058663	0.684108283330576	0.974740083087903	0.973648300069438
114210567	2.18812144512277	0.684108283330576	0.934386996656737	0.950512802288247
391806113	-0.655749124424859	-0.485862739360995	0.964479402883561	0.964083331863291
057238750	0.109908336607195	0.684108283330576	0.925811398948477	0.913589035094143
059424291	0.766186160348956	2.40006578327821	0.979370067995825	0.966549358793926
577734954	1.53184362138101	1.38609089694552	0.925053929072521	0.92201643362381
672992025	1.20370470951013	0.450114078792262	0.9656463452909	0.970117179012786
440366891	-2.18706404648897	-1.1098472847965	0.978685561119385	0.974577574423262
239395161	-0.98388803629574	-1.34384148933481	0.95954693137514	0.965114481008662
953770868	-1.31202694816662	-1.34384148933481	0.933551638739484	0.938370943769373
391290306	2.18812144512277	2.40006578327821	0.852398302129604	0.828518677908488
832875171	1.6412232586713	0.216119874253948	0.781362590314459	0.829300113605351
619061725	1.96936217054219	2.01007544238102	0.80968345027217	0.790703618710777
552380412	1.96936217054219	2.40006578327821	0.866731649378878	0.838220858331988
110351684	0.000528699316901751	-0.485862739360995	0.967079155272853	0.971125749224592
587184947	0.984945434929544	0.372116010612824	0.811114639611927	0.828363869631209
233532619	1.42246398409072	2.32206771509878	0.913534756839349	0.883871172346906
062683514	0.000528699316901751	-0.173870466643242	0.980780905807482	0.981674214453546
029367902	1.09432507221984	-0.173870466643242	0.966305012499869	0.974651346761862
697873651	0.109908336607195	0.216119874253948	0.962244770217248	0.960931623265051
925371438	-0.218230575263685	1.30809282876608	0.865132781312962	0.809340607150811
596008681	0.547426885768369	-0.407864671181557	0.813087596544269	0.846340525146432
474899215	-0.546369487134566	-0.407864671181557	0.951455755874333	0.951050751561959
752442266	0.766186160348956	0.918102487868891	0.954018082086098	0.950185548617761
469536779	0.766186160348956	-0.485862739360995	0.898887953045264	0.923548254781207
835258237	-0.436989849844272	1.38609089694552	0.919681082685707	0.875937655656707
676456752	-0.436989849844272	0.996100556048329	0.968878270741229	0.955351301627668
102860027	0.547426885768369	-0.0958723984638043	0.96535520846107	0.970011877289526
307136875	0.547426885768369	0.606110215151138	0.830451167296716	0.823846453066396
531728050	1.7506028959616	-1.34384148933481	0.949097043798877	0.975665904951564
327668468	0.328667611187782	1.23009476058664	0.954420953403379	0.941191560608983
585995399	0.547426885768369	-0.641858875719871	0.97547032134216	0.981731497548794
691568756	0.000528699316901751	-1.26584342115538	0.962827691413712	0.973576084430409
126259773	-0.765128761715153	-1.34384148933481	0.959548203055328	0.966726402819177
471892082	-0.327610212553979	0.684108283330576	0.956749059166338	0.944424910116032
