# Supplementary material for: Neural attentional-filter mechanisms of listening success in middle-aged and older individuals
Source: Nat Commun. 2021 Jul 26;12:4533. doi: 10.1038/s41467-021-24771-9 (PMC8313676; doi:10.1038/s41467-021-24771-9)
Supplement: Supplementary file 4 — Source Data [file 41467_2021_24771_MOESM4_ESM.zip › source data/SupplementaryFig7b.csv]

ID	age_zscored	PTA_zscored	speed_predicted_by_age	speed_predicted_by_PTA
594866155	-0.436989849844272	1.46408896512496	0.552636601351511	0.528676316233981
913338219	-1.09326767358603	-0.563860807540433	0.61029927500497	0.585805242298339
579481892	0.547426885768369	0.606110215151138	0.708095519021367	0.717644799815777
267145152	-0.546369487134566	0.762106351510015	0.696688587672698	0.675692179446291
908092186	-0.98388803629574	-1.1098472847965	0.535013076925617	0.518022029576914
616446717	-0.874508399005447	0.918102487868891	0.788191728930296	0.757115763550852
491416294	-0.327610212553979	0.762106351510015	0.65780199004051	0.642653048062041
312850327	-2.29644368377926	-0.173870466643242	0.736179695997298	0.676253704474183
767215115	-1.96830477190838	-0.875853080258185	0.682006087618137	0.63673890548202
078614964	0.000528699316901751	0.216119874253948	0.628916978888808	0.627118488516204
461212829	-0.108850937973392	0.450114078792262	0.683820062989514	0.677135302821244
568835142	-2.07768440919868	0.216119874253948	0.659632861907538	0.602283442179532
821467811	0.984945434929544	2.63405998781653	0.640493965961586	0.64472952809716
042195083	-0.655749124424859	-0.173870466643242	0.729087220772302	0.713017226108717
450135234	-0.655749124424859	0.0601237378950719	0.586919991682988	0.568887460347704
796880468	0.984945434929544	0.5281121469717	0.605691495017774	0.627589887198625
741831352	-0.436989849844272	-0.329866603002119	0.617429506309667	0.60851533567515
586824138	-1.31202694816662	-1.57783569387313	0.650131752626217	0.628294579249004
419988092	-0.108850937973392	-0.719856943899309	0.587531244810481	0.590659168000698
010798262	-1.31202694816662	-0.25186853482268	0.759302961275156	0.726344746758325
457766886	0.000528699316901751	0.684108283330576	0.726286695584037	0.720563131868039
317193172	-1.31202694816662	-0.563860807540433	0.605192959323103	0.574851460368534
911679213	0.656806523058663	-0.641858875719871	0.606946109488262	0.629885985655694
968310535	0.656806523058663	0.450114078792262	0.550993374104005	0.564774745803516
896977580	0.328667611187782	-0.953851148437623	0.613783134771196	0.630568527128985
206364958	-0.765128761715153	-1.34384148933481	0.679967205980162	0.670786161551095
588529275	0.109908336607195	0.606110215151138	0.499294039622659	0.497148387921195
168443175	-0.436989849844272	-1.26584342115538	0.77699533357901	0.775931309631282
996123177	0.766186160348956	-0.329866603002119	0.618324004456748	0.641570898185885
641550065	-2.18706404648897	-1.26584342115538	0.65093088124036	0.603087127309135
070998941	-0.655749124424859	-0.641858875719871	0.604423741883011	0.59227882056282
360661756	-0.436989849844272	-1.03184921661706	0.886185015228003	0.883158454608578
538449653	0.000528699316901751	0.216119874253948	0.596350675188172	0.594552184815569
218383756	0.547426885768369	1.1520966924072	0.698191594248147	0.703161622808597
967106069	-0.655749124424859	-1.49983762569369	0.647403868548155	0.642454915024188
600223092	-0.765128761715153	-0.173870466643242	0.708421659741057	0.689427931953502
962123552	0.328667611187782	0.606110215151138	0.562676143977922	0.566377958524395
098027826	-0.436989849844272	-0.0178743302843662	0.536926767417792	0.525395881221011
592503441	-0.765128761715153	-0.173870466643242	0.644857397251094	0.625863669463539
524143092	-1.20264731087633	-1.03184921661706	0.522412702550316	0.498920010063111
259439482	0.000528699316901751	1.30809282876608	0.637067915901103	0.626110921060579
763907636	-0.218230575263685	-0.25186853482268	0.531178006070673	0.527457122793527
836593079	-0.98388803629574	-0.563860807540433	0.616863817436039	0.595293517853376
724033912	0.656806523058663	0.294117942433386	0.596996099573068	0.61208582905371
217946417	-2.18706404648897	-0.0178743302843662	0.68764502261202	0.629334406431743
773749344	0.438047248478076	0.996100556048329	0.55304899641761	0.556403649635223
837755981	0.547426885768369	-0.25186853482268	0.634147413215899	0.650892661806533
981868109	-1.09326767358603	-1.18784535297594	0.664610748951077	0.645350147368972
799142404	-1.85892513461809	-0.485862739360995	0.6253102015538	0.579695858088823
632865117	0.547426885768369	-0.797855012078747	0.683667805704232	0.704992306528826
793025761	-1.20264731087633	-1.49983762569369	0.646288226836088	0.626720607692278
434943421	0.547426885768369	-0.563860807540433	0.660914493589295	0.680276457742192
205976686	-1.20264731087633	-0.953851148437623	0.591073889909956	0.566927018532185
417840776	0.87556579763925	-0.329866603002119	0.623179807598213	0.649350434451318
727110363	-1.53078622274721	-1.18784535297594	0.690053258693953	0.659097724615974
939317569	0.766186160348956	0.684108283330576	0.575655322291615	0.590397890443396
413597585	0.656806523058663	-0.329866603002119	0.470139795034398	0.490462955639566
673342667	-0.327610212553979	-0.719856943899309	0.507115744873848	0.504396201816128
919491471	0.219287973897489	-0.953851148437623	0.729508480995389	0.74337014022921
114802424	0.438047248478076	0.684108283330576	0.62582694428439	0.631798313064266
367662486	-1.31202694816662	-0.797855012078747	0.593270310785572	0.564891348502701
732994202	-1.42140658545691	-0.25186853482268	0.67150513739697	0.63562318975617
250630617	0.766186160348956	-0.563860807540433	0.623353633841715	0.64856306424255
206004113	0.656806523058663	-0.329866603002119	0.48329163442401	0.503614795029178
876396572	0.547426885768369	-0.329866603002119	0.633066681713261	0.650466109194461
668406671	0.656806523058663	-0.563860807540433	0.577004697732881	0.599290395009747
667555173	-1.09326767358603	-1.34384148933481	0.666173813771291	0.648221569970318
012957371	-1.85892513461809	0.996100556048329	0.588707780390652	0.530664038004925
877221709	-0.655749124424859	-1.03184921661706	0.624792230353199	0.615918203485837
724996065	0.438047248478076	1.1520966924072	0.537501862696113	0.539548158132595
430367599	0.109908336607195	1.07409862422777	0.564573371018727	0.558502645973868
653701172	0.438047248478076	-1.03184921661706	0.545194472048862	0.565557776421185
563718527	0.984945434929544	1.1520966924072	0.534195948120967	0.550860909177291
080917293	0.87556579763925	0.0601237378950719	0.527863385005776	0.550763117406053
095621498	-0.218230575263685	-0.719856943899309	0.675606549073289	0.675810739139538
349575704	0.219287973897489	1.69808316966327	0.594789002198991	0.586408579153575
115546453	0.766186160348956	0.996100556048329	0.657662939673141	0.669788792262659
616707107	0.766186160348956	-0.329866603002119	0.720885807215505	0.744132700944642
797296650	1.09432507221984	-0.329866603002119	0.509023590158033	0.541041683259075
730932985	0.547426885768369	1.5420870333044	0.639833534949436	0.641532669057057
678879829	-0.108850937973392	-1.18784535297594	0.505132724028276	0.512185720561888
702010820	0.109908336607195	0.13812180607451	0.608375379460972	0.610154801102903
958354579	-2.07768440919868	-0.641858875719871	0.564253495508902	0.51410004357712
922256761	-1.09326767358603	-0.953851148437623	0.734278114860241	0.713054976606439
597502785	0.656806523058663	-0.797855012078747	0.540774564167126	0.565022798115689
710303031	0.766186160348956	-0.173870466643242	0.51261403243568	0.534552568383685
318071309	0.656806523058663	1.77608123784271	0.555670565197524	0.558330895757416
568676907	-0.765128761715153	-1.18784535297594	0.524422055720762	0.513932653510563
276617319	-0.765128761715153	-0.25186853482268	0.642917907289277	0.624578358392288
086711449	-1.6401658600375	-1.49983762569369	0.659853902676167	0.628591351036482
472486607	0.87556579763925	-0.641858875719871	0.628217100698228	0.657004443113596
117211738	0.438047248478076	-0.797855012078747	0.541967476771889	0.560368244472515
829200467	-1.6401658600375	-1.88982796659088	0.757435571143327	0.729443913956471
520522858	0.656806523058663	0.294117942433386	0.700211534116829	0.715301263597471
021399495	0.984945434929544	-0.173870466643242	0.477752124765329	0.505538126961271
554603878	-1.53078622274721	-2.04582410294976	0.504664113604536	0.48090454732278
305797430	0.438047248478076	0.840104419689453	0.585796851525451	0.590459862524195
961854723	0.328667611187782	-0.0178743302843662	0.468109311280758	0.477044556951758
836211416	1.09432507221984	1.5420870333044	0.650095060614118	0.666412860341582
445569089	0.000528699316901751	-0.485862739360995	0.679816965794293	0.683906085436782
106269382	1.31308434680042	-0.719856943899309	0.534845109571935	0.575981563373743
702124277	0.766186160348956	0.606110215151138	0.531529420175661	0.546926167218009
460183865	1.85998253325189	2.47806385145765	0.549671818417849	0.578605603326304
362640289	-0.108850937973392	-0.329866603002119	0.599023066568475	0.598880095305864
027445561	0.109908336607195	0.5281121469717	0.790617639298421	0.789126166487523
886575286	-0.765128761715153	0.996100556048329	0.631444021449804	0.602637610303763
599342113	-0.98388803629574	0.0601237378950719	0.564741184891849	0.53793745418466
894773271	1.09432507221984	1.30809282876608	0.608244206375775	0.626524542774936
688702622	1.53184362138101	0.216119874253948	0.586355032186702	0.625488805549658
344523757	-0.655749124424859	-1.49983762569369	0.601752363696861	0.596803410172893
451987292	1.42246398409072	0.0601237378950719	0.551459648171421	0.588978046191541
185950512	0.547426885768369	-0.0958723984638043	0.644527294381832	0.659964185191334
587450146	0.219287973897489	2.24406964691934	0.722036981817117	0.70907730653774
523284788	1.31308434680042	0.372116010612824	0.465784686520205	0.497762635854093
684737325	0.766186160348956	0.684108283330576	0.600358524629991	0.615101092781772
079881153	1.42246398409072	0.294117942433386	0.63574528827292	0.671301149621342
771455284	0.219287973897489	-0.563860807540433	0.692884858506216	0.703475623287207
771564098	-0.765128761715153	0.216119874253948	0.561009624088837	0.538745001848453
869250251	-0.108850937973392	-0.797855012078747	0.791167634448056	0.794949736528839
979213615	0.766186160348956	-0.0958723984638043	0.643936216001971	0.665220573059411
709177622	0.656806523058663	0.684108283330576	0.526385538975974	0.538204374003787
114210567	2.18812144512277	0.684108283330576	0.573499639610099	0.626250738373472
391806113	-0.655749124424859	-0.485862739360995	0.588331813322158	0.574878534220835
057238750	0.109908336607195	0.684108283330576	0.518862721024235	0.516062890432206
059424291	0.766186160348956	2.40006578327821	0.740564599806133	0.740915232365468
577734954	1.53184362138101	1.38609089694552	0.531673069961303	0.560994159965773
672992025	1.20370470951013	0.450114078792262	0.545447127877223	0.573847165196576
440366891	-2.18706404648897	-1.1098472847965	0.655128105260708	0.605975993548351
239395161	-0.98388803629574	-1.34384148933481	0.74436063600456	0.729332125327555
953770868	-1.31202694816662	-1.34384148933481	0.583349135848362	0.559549425799451
391290306	2.18812144512277	2.40006578327821	0.457951697375078	0.496310860546004
832875171	1.6412232586713	0.216119874253948	0.497351315647888	0.539408822134813
619061725	1.96936217054219	2.01007544238102	0.526059426332916	0.561842017708734
552380412	1.96936217054219	2.40006578327821	0.518016360749169	0.550528057672157
110351684	0.000528699316901751	-0.485862739360995	0.59485195297652	0.598941072619009
587184947	0.984945434929544	0.372116010612824	0.590296717690899	0.613503467652881
233532619	1.42246398409072	2.32206771509878	0.648367023867836	0.666914234061547
062683514	0.000528699316901751	-0.173870466643242	0.561445967583643	0.562918371663869
029367902	1.09432507221984	-0.173870466643242	0.565662998840522	0.596372734160433
697873651	0.109908336607195	0.216119874253948	0.589075998184915	0.59020124093628
925371438	-0.218230575263685	1.30809282876608	0.729013844980996	0.712209383892535
596008681	0.547426885768369	-0.407864671181557	0.631851164307597	0.649904770679362
474899215	-0.546369487134566	-0.407864671181557	0.633271912984629	0.622088188116709
752442266	0.766186160348956	0.918102487868891	0.577125261519428	0.589905292999512
469536779	0.766186160348956	-0.485862739360995	0.506626370687496	0.531181622197764
835258237	-0.436989849844272	1.38609089694552	0.553561443897489	0.530255337670524
676456752	-0.436989849844272	0.996100556048329	0.635316597079583	0.615281385305447
102860027	0.547426885768369	-0.0958723984638043	0.718438518988495	0.733875409797998
307136875	0.547426885768369	0.606110215151138	0.611661742809368	0.621211023603779
531728050	1.7506028959616	-1.34384148933481	0.631622397428034	0.689687214850243
327668468	0.328667611187782	1.23009476058664	0.60557523079919	0.604043614221137
585995399	0.547426885768369	-0.641858875719871	0.530252380725022	0.550268523768485
691568756	0.000528699316901751	-1.26584342115538	0.631500279564631	0.642131188112777
126259773	-0.765128761715153	-1.34384148933481	0.76208579634182	0.752904751912753
471892082	-0.327610212553979	0.684108283330576	0.665347896374714	0.65085313328681
