# Supplementary material for: Neural attentional-filter mechanisms of listening success in middle-aged and older individuals
Source: Nat Commun. 2021 Jul 26;12:4533. doi: 10.1038/s41467-021-24771-9 (PMC8313676; doi:10.1038/s41467-021-24771-9)
Supplement: Supplementary file 4 — Source Data [file 41467_2021_24771_MOESM4_ESM.zip › source data/Fig5b.csv]

ID	ALI_final_word_between_subjs_zscored	ALI_final_word_within_subjs_zscored	Neural_tracking_index_final_word_within_predicted	Neural_tracking_index_final_word_between_predicted
594866155	-0.691588222808658	1.36836738065014	-0.0099485671130775	-0.0103095661639194
594866155	-0.691588222808658	-0.425074397708211	-0.0113620535170914	-0.0103095661639194
594866155	-0.691588222808658	-0.305948233770245	-0.0112681652096367	-0.0103095661639194
594866155	-0.691588222808658	0.540176186939077	-0.0106012991985909	-0.0103095661639194
594866155	-0.691588222808658	0.553433596893522	-0.0105908504798484	-0.0103095661639194
594866155	-0.691588222808658	-1.25334497710762	-0.0120148481697829	-0.0103095661639194
594866155	-0.691588222808658	-0.5209326163908	-0.0114376033846455	-0.0103095661639194
594866155	-0.691588222808658	0.068577566727244	-0.0109729857768033	-0.0103095661639194
594866155	-0.691588222808658	1.37265420782104	-0.00994518848546018	-0.0103095661639194
594866155	-0.691588222808658	2.2771747408806	-0.00923229805820502	-0.0103095661639194
594866155	-0.691588222808658	-1.13589385119384	-0.0119222800297861	-0.0103095661639194
594866155	-0.691588222808658	-0.251700023636293	-0.0112254099284831	-0.0103095661639194
594866155	-0.691588222808658	-0.542922452063741	-0.0114549344929788	-0.0103095661639194
594866155	-0.691588222808658	0.928134045905381	-0.0102955333992231	-0.0103095661639194
594866155	-0.691588222808658	-0.310350170189251	-0.0112716345596623	-0.0103095661639194
594866155	-0.691588222808658	-1.53369553551554	-0.012235804159238	-0.0103095661639194
594866155	-0.691588222808658	1.1556534287164	-0.0101162158667926	-0.0103095661639194
594866155	-0.691588222808658	1.83594908503147	-0.0095800464340769	-0.0103095661639194
594866155	-0.691588222808658	1.37789366325214	-0.00994105905170567	-0.0103095661639194
594866155	-0.691588222808658	0.036681984861993	-0.0109981240176197	-0.0103095661639194
594866155	-0.691588222808658	-0.284331510832548	-0.0112511281670405	-0.0103095661639194
594866155	-0.691588222808658	-0.42729719698201	-0.0113638053980782	-0.0103095661639194
594866155	-0.691588222808658	1.90084688525757	-0.00952889776598131	-0.0103095661639194
594866155	-0.691588222808658	-0.627587288688985	-0.0115216623884209	-0.0103095661639194
594866155	-0.691588222808658	0.385294708968285	-0.0107233677630612	-0.0103095661639194
594866155	-0.691588222808658	-0.586505194967875	-0.0114892838737549	-0.0103095661639194
594866155	-0.691588222808658	-0.163550155292486	-0.0111559353339224	-0.0103095661639194
594866155	-0.691588222808658	-1.47098084171907	-0.0121863760885401	-0.0103095661639194
594866155	-0.691588222808658	-2.15163373363171	-0.0127228270735573	-0.0103095661639194
594866155	-0.691588222808658	-2.35902884444601	-0.0128862838263398	-0.0103095661639194
594866155	-0.691588222808658	0.111350575610208	-0.0109392745812437	-0.0103095661639194
594866155	-0.691588222808658	-0.20134171223149	-0.0111857204390562	-0.0103095661639194
594866155	-0.691588222808658	-1.31205069364243	-0.0120611165979868	-0.0103095661639194
594866155	-0.691588222808658	0.0411474298316788	-0.0109946046138517	-0.0103095661639194
594866155	-0.691588222808658	1.46085170757786	-0.00987567635059266	-0.0103095661639194
594866155	-0.691588222808658	1.08686572976115	-0.010170430326615	-0.0103095661639194
594866155	-0.691588222808658	0.794051618282282	-0.0104012093630316	-0.0103095661639194
594866155	-0.691588222808658	-1.99341805675022	-0.0125981306876069	-0.0103095661639194
594866155	-0.691588222808658	0.4196409270329	-0.0106962980734568	-0.0103095661639194
594866155	-0.691588222808658	-0.687721947614087	-0.0115690570258306	-0.0103095661639194
594866155	-0.691588222808658	-0.634374765042907	-0.0115270118821483	-0.0103095661639194
594866155	-0.691588222808658	0.624007473836645	-0.0105352282585188	-0.0103095661639194
594866155	-0.691588222808658	-0.823709631757586	-0.0116762346019134	-0.0103095661639194
594866155	-0.691588222808658	-2.82276034294236	-0.0132517699972027	-0.0103095661639194
594866155	-0.691588222808658	-1.93979302426982	-0.0125558665588013	-0.0103095661639194
594866155	-0.691588222808658	0.264656247667253	-0.0108184479752587	-0.0103095661639194
594866155	-0.691588222808658	-0.551456413561363	-0.0114616604646244	-0.0103095661639194
594866155	-0.691588222808658	0.229619374113994	-0.0108460619993125	-0.0103095661639194
594866155	-0.691588222808658	-0.845699467430528	-0.0116935657102467	-0.0103095661639194
594866155	-0.691588222808658	0.369334216325524	-0.0107359468942179	-0.0103095661639194
594866155	-0.691588222808658	-0.28655034082193	-0.0112528769196683	-0.0103095661639194
594866155	-0.691588222808658	1.13302850753665	-0.0101340475125507	-0.0103095661639194
594866155	-0.691588222808658	0.241650275183432	-0.0108365799434717	-0.0103095661639194
594866155	-0.691588222808658	-0.562729181307059	-0.0114705450039144	-0.0103095661639194
594866155	-0.691588222808658	-0.180328320525253	-0.0111691589070135	-0.0103095661639194
594866155	-0.691588222808658	0.00740414607008222	-0.0110211991057384	-0.0103095661639194
594866155	-0.691588222808658	-0.101891291151064	-0.0111073394066932	-0.0103095661639194
594866155	-0.691588222808658	0.206041824674052	-0.0108646444512078	-0.0103095661639194
594866155	-0.691588222808658	-0.407292003517817	-0.0113480384691974	-0.0103095661639194
594866155	-0.691588222808658	0.494529416137844	-0.0106372753259976	-0.0103095661639194
594866155	-0.691588222808658	-0.245742127725628	-0.0112207142617668	-0.0103095661639194
594866155	-0.691588222808658	-0.874953093587492	-0.0117166217153761	-0.0103095661639194
594866155	-0.691588222808658	0.00681629504785069	-0.0110216624156922	-0.0103095661639194
594866155	-0.691588222808658	0.131994823865618	-0.0109230039865792	-0.0103095661639194
594866155	-0.691588222808658	-0.448929797057377	-0.0113808549541101	-0.0103095661639194
594866155	-0.691588222808658	-0.341731332793994	-0.0112963673651646	-0.0103095661639194
594866155	-0.691588222808658	-0.0271576041384026	-0.0110484386652312	-0.0103095661639194
594866155	-0.691588222808658	-0.400186984410495	-0.0113424387067575	-0.0103095661639194
594866155	-0.691588222808658	0.12510414611684	-0.0109284348176382	-0.0103095661639194
594866155	-0.691588222808658	-0.104765053069333	-0.0111096043385404	-0.0103095661639194
594866155	-0.691588222808658	-0.937151780409693	-0.0117656430994163	-0.0103095661639194
594866155	-0.691588222808658	-1.17018846856103	-0.0119493090507247	-0.0103095661639194
594866155	-0.691588222808658	-0.817358776689588	-0.0116712292276655	-0.0103095661639194
594866155	-0.691588222808658	-0.159299051681345	-0.0111525848615352	-0.0103095661639194
594866155	-0.691588222808658	1.06265309481441	-0.0101895133159351	-0.0103095661639194
594866155	-0.691588222808658	0.530848368557955	-0.0106086508420175	-0.0103095661639194
594866155	-0.691588222808658	0.457813535275983	-0.0106662126458681	-0.0103095661639194
594866155	-0.691588222808658	0.395384629957566	-0.0107154154747249	-0.0103095661639194
594866155	-0.691588222808658	-0.297624644346751	-0.0112616050410131	-0.0103095661639194
594866155	-0.691588222808658	0.25920245087761	-0.0108227463403941	-0.0103095661639194
594866155	-0.691588222808658	-0.280223301460438	-0.0112478903155739	-0.0103095661639194
594866155	-0.691588222808658	-0.857766092059723	-0.0117030759213177	-0.0103095661639194
594866155	-0.691588222808658	1.04697442136529	-0.0102018703336096	-0.0103095661639194
594866155	-0.691588222808658	-0.127580499901115	-0.0111275861455259	-0.0103095661639194
594866155	-0.691588222808658	0.738799179190702	-0.0104447561189882	-0.0103095661639194
594866155	-0.691588222808658	-0.188258950791415	-0.0111754093681056	-0.0103095661639194
594866155	-0.691588222808658	-0.156762678938564	-0.011150585840195	-0.0103095661639194
594866155	-0.691588222808658	-0.032528045955278	-0.0110526713348296	-0.0103095661639194
594866155	-0.691588222808658	0.263521032323848	-0.0108193426859055	-0.0103095661639194
594866155	-0.691588222808658	0.596143097225806	-0.0105571893380314	-0.0103095661639194
594866155	-0.691588222808658	-2.18072858841198	-0.0127457579443305	-0.0103095661639194
594866155	-0.691588222808658	0.847914807827736	-0.0103587575326917	-0.0103095661639194
594866155	-0.691588222808658	1.27556551096903	-0.0100217081442747	-0.0103095661639194
594866155	-0.691588222808658	0.525291370373458	-0.0106130305444844	-0.0103095661639194
594866155	-0.691588222808658	1.4661705486973	-0.00987148434966005	-0.0103095661639194
594866155	-0.691588222808658	0.671877043911677	-0.0104975002501253	-0.0103095661639194
594866155	-0.691588222808658	0.379451922305727	-0.0107279727073692	-0.0103095661639194
594866155	-0.691588222808658	-0.402687633593519	-0.0113444095728676	-0.0103095661639194
594866155	-0.691588222808658	-0.912423138488678	-0.0117461534234386	-0.0103095661639194
594866155	-0.691588222808658	0.00865685223224475	-0.011020211795668	-0.0103095661639194
594866155	-0.691588222808658	-0.646362003983752	-0.0115364595260412	-0.0103095661639194
594866155	-0.691588222808658	0.00276564029979346	-0.0110248549059547	-0.0103095661639194
594866155	-0.691588222808658	-1.15415255951434	-0.0119366704807487	-0.0103095661639194
594866155	-0.691588222808658	-0.468061747949719	-0.0113959336440318	-0.0103095661639194
594866155	-0.691588222808658	-0.59952444785727	-0.0114995448909631	-0.0103095661639194
594866155	-0.691588222808658	0.466942889436229	-0.0106590174203868	-0.0103095661639194
594866155	-0.691588222808658	-1.34066923429259	-0.0120836720656913	-0.0103095661639194
594866155	-0.691588222808658	0.653221407149434	-0.0105122035369785	-0.0103095661639194
594866155	-0.691588222808658	0.247659771791524	-0.0108318436080896	-0.0103095661639194
594866155	-0.691588222808658	2.06080904728276	-0.00940282490211269	-0.0103095661639194
594866155	-0.691588222808658	-0.552607506042438	-0.0114625676887068	-0.0103095661639194
594866155	-0.691588222808658	0.836761118614565	-0.0103675482212146	-0.0103095661639194
594866155	-0.691588222808658	-0.977082781649728	-0.0117971143899999	-0.0103095661639194
594866155	-0.691588222808658	0.773649496376339	-0.010417289127803	-0.0103095661639194
594866155	-0.691588222808658	-0.221950236927142	-0.0112019628784906	-0.0103095661639194
594866155	-0.691588222808658	0.490639517408695	-0.0106403411177244	-0.0103095661639194
594866155	-0.691588222808658	-0.594007142516947	-0.0114951964720852	-0.0103095661639194
594866155	-0.691588222808658	0.591300570236458	-0.0105610059358954	-0.0103095661639194
594866155	-0.691588222808658	-1.18936011229755	-0.0119644190242355	-0.0103095661639194
594866155	-0.691588222808658	1.08194381708345	-0.0101743094916572	-0.0103095661639194
594866155	-0.691588222808658	-0.25378389795548	-0.0112270523169081	-0.0103095661639194
594866155	-0.691588222808658	-0.331427070446168	-0.0112882461454475	-0.0103095661639194
594866155	-0.691588222808658	-0.0485361700110495	-0.0110652880062932	-0.0103095661639194
594866155	-0.691588222808658	1.64665391116096	-0.00972923787025295	-0.0103095661639194
594866155	-0.691588222808658	0.0566645534050057	-0.0109823749203846	-0.0103095661639194
594866155	-0.691588222808658	1.10627553056271	-0.0101551326515699	-0.0103095661639194
594866155	-0.691588222808658	0.783453628887561	-0.0104095620813078	-0.0103095661639194
594866155	-0.691588222808658	0.804371757767778	-0.0103930756298788	-0.0103095661639194
594866155	-0.691588222808658	0.148050579334399	-0.0109103497748088	-0.0103095661639194
594866155	-0.691588222808658	-0.751706812424163	-0.011619486171378	-0.0103095661639194
594866155	-0.691588222808658	-0.444563584198128	-0.0113774137593146	-0.0103095661639194
594866155	-0.691588222808658	-0.757303503452836	-0.011623897157434	-0.0103095661639194
594866155	-0.691588222808658	-1.63840525844916	-0.01231833026715	-0.0103095661639194
594866155	-0.691588222808658	0.191931018569845	-0.0108757657671148	-0.0103095661639194
594866155	-0.691588222808658	0.357545441605553	-0.0107452381201655	-0.0103095661639194
594866155	-0.691588222808658	0.194765087643939	-0.0108735321188567	-0.0103095661639194
594866155	-0.691588222808658	-0.0173137787830062	-0.011040680335147	-0.0103095661639194
594866155	-0.691588222808658	0.548908612657574	-0.010594416809	-0.0103095661639194
594866155	-0.691588222808658	0.0940564034031669	-0.0109529048409925	-0.0103095661639194
594866155	-0.691588222808658	0.513462902809312	-0.010622353054021	-0.0103095661639194
594866155	-0.691588222808658	0.34472862222145	-0.0107553395910696	-0.0103095661639194
594866155	-0.691588222808658	1.74429830783142	-0.0096522802411917	-0.0103095661639194
594866155	-0.691588222808658	0.202584577946411	-0.010867369251814	-0.0103095661639194
594866155	-0.691588222808658	-0.263631692595294	-0.0112348137753513	-0.0103095661639194
594866155	-0.691588222808658	-0.443809420158804	-0.0113768193711227	-0.0103095661639194
594866155	-0.691588222808658	1.90826944711829	-0.0095230477348291	-0.0103095661639194
594866155	-0.691588222808658	1.54539746567057	-0.00980904230591768	-0.0103095661639194
594866155	-0.691588222808658	0.384584207057553	-0.0107239277393052	-0.0103095661639194
594866155	-0.691588222808658	0.9436539479778	-0.0102833015159049	-0.0103095661639194
594866155	-0.691588222808658	-1.13756095064919	-0.0119235939405261	-0.0103095661639194
594866155	-0.691588222808658	0.57165261236984	-0.0105764913124748	-0.0103095661639194
594866155	-0.691588222808658	0.341565102540704	-0.0107578328931168	-0.0103095661639194
594866155	-0.691588222808658	-1.89410656062441	-0.0125198591478056	-0.0103095661639194
594866155	-0.691588222808658	-0.255288256749712	-0.0112282379649331	-0.0103095661639194
594866155	-0.691588222808658	0.0532251684572433	-0.0109850856433757	-0.0103095661639194
594866155	-0.691588222808658	0.262358031989521	-0.0108202592950646	-0.0103095661639194
594866155	-0.691588222808658	0.513780445562712	-0.0106221027853086	-0.0103095661639194
594866155	-0.691588222808658	0.00548698169643044	-0.0110227101030894	-0.0103095661639194
594866155	-0.691588222808658	-1.07738659887992	-0.0118761680195274	-0.0103095661639194
594866155	-0.691588222808658	1.0050587779165	-0.0102349058036456	-0.0103095661639194
594866155	-0.691588222808658	0.657825777073733	-0.0105085746406488	-0.0103095661639194
594866155	-0.691588222808658	-0.647274939399777	-0.0115371790485893	-0.0103095661639194
594866155	-0.691588222808658	0.711609580930837	-0.010466185377487	-0.0103095661639194
594866155	-0.691588222808658	0.817549782033873	-0.0103826894783145	-0.0103095661639194
594866155	-0.691588222808658	-2.27051380193579	-0.0128165214227599	-0.0103095661639194
594866155	-0.691588222808658	-0.276972457522506	-0.0112453281896307	-0.0103095661639194
594866155	-0.691588222808658	0.770990075816615	-0.0104193851282693	-0.0103095661639194
594866155	-0.691588222808658	0.736179451475153	-0.0104468208358655	-0.0103095661639194
594866155	-0.691588222808658	-0.157195330940071	-0.0111509268313156	-0.0103095661639194
594866155	-0.691588222808658	2.94040247420043	-0.00870958056878048	-0.0103095661639194
594866155	-0.691588222808658	-0.0324089674227531	-0.0110525774840625	-0.0103095661639194
594866155	-0.691588222808658	-0.375418649645304	-0.0113229177471908	-0.0103095661639194
594866155	-0.691588222808658	0.836046647419416	-0.0103681113258175	-0.0103095661639194
594866155	-0.691588222808658	-1.12569279024087	-0.0119142401474004	-0.0103095661639194
594866155	-0.691588222808658	-1.29518123486806	-0.0120478210726409	-0.0103095661639194
594866155	-0.691588222808658	0.660564583321807	-0.0105064160730044	-0.0103095661639194
594866155	-0.691588222808658	-1.38786402601665	-0.0121208682530709	-0.0103095661639194
594866155	-0.691588222808658	-0.778023168112178	-0.0116402271909177	-0.0103095661639194
594866155	-0.691588222808658	1.19209145966903	-0.0100874975320454	-0.0103095661639194
594866155	-0.691588222808658	-0.247393350043307	-0.0112220156590712	-0.0103095661639194
594866155	-0.691588222808658	-0.391335480159473	-0.0113354624663995	-0.0103095661639194
594866155	-0.691588222808658	0.539660179964802	-0.0106017058852485	-0.0103095661639194
594866155	-0.691588222808658	0.337695050233643	-0.0107608830430491	-0.0103095661639194
594866155	-0.691588222808658	-0.0497348939051341	-0.0110662327706825	-0.0103095661639194
594866155	-0.691588222808658	0.0119001545297828	-0.0110176556136067	-0.0103095661639194
594866155	-0.691588222808658	-1.10989503825923	-0.0119017892789588	-0.0103095661639194
594866155	-0.691588222808658	0.0592358558506613	-0.010980348369486	-0.0103095661639194
594866155	-0.691588222808658	-1.37190750265831	-0.0121082922502731	-0.0103095661639194
594866155	-0.691588222808658	-0.809856829140516	-0.0116653166293352	-0.0103095661639194
594866155	-0.691588222808658	-0.85169308690095	-0.0116982895321932	-0.0103095661639194
594866155	-0.691588222808658	-0.20579921863234	-0.0111892335861065	-0.0103095661639194
594866155	-0.691588222808658	-2.00270618228717	-0.0126054510474444	-0.0103095661639194
594866155	-0.691588222808658	0.0372551495318798	-0.0109976722825938	-0.0103095661639194
594866155	-0.691588222808658	1.67805095090337	-0.00970449255131496	-0.0103095661639194
594866155	-0.691588222808658	1.11623843445064	-0.0101472804707186	-0.0103095661639194
594866155	-0.691588222808658	0.586735893156334	-0.0105646035486361	-0.0103095661639194
594866155	-0.691588222808658	0.921346569551459	-0.0103008828929506	-0.0103095661639194
594866155	-0.691588222808658	0.403430369471836	-0.0107090742912246	-0.0103095661639194
594866155	-0.691588222808658	1.48720775611005	-0.00985490404746393	-0.0103095661639194
594866155	-0.691588222808658	-2.41257449123806	-0.0129284853879673	-0.0103095661639194
594866155	-0.691588222808658	1.39750192827458	-0.00992560495871532	-0.0103095661639194
594866155	-0.691588222808658	0.00888508608625091	-0.0110200319150309	-0.0103095661639194
594866155	-0.691588222808658	-0.594364378114522	-0.0114954780243866	-0.0103095661639194
594866155	-0.691588222808658	-1.99500577051722	-0.0125993820311688	-0.0103095661639194
594866155	-0.691588222808658	-0.295981360597907	-0.0112603099004264	-0.0103095661639194
594866155	-0.691588222808658	0.525013520464233	-0.0106132495296077	-0.0103095661639194
594866155	-0.691588222808658	1.98666281436388	-0.00946126264645675	-0.0103095661639194
594866155	-0.691588222808658	0.62603180888957	-0.0105336327954773	-0.0103095661639194
594866155	-0.691588222808658	0.167361148025529	-0.0108951303087363	-0.0103095661639194
594866155	-0.691588222808658	-0.282200005100352	-0.0112494482383085	-0.0103095661639194
594866155	-0.691588222808658	0.575145582657239	-0.0105737383566385	-0.0103095661639194
594866155	-0.691588222808658	0.308786751821001	-0.0107836668809537	-0.0103095661639194
594866155	-0.691588222808658	1.06082722398236	-0.0101909523610314	-0.0103095661639194
594866155	-0.691588222808658	-0.923695906234373	-0.0117550379627286	-0.0103095661639194
594866155	-0.691588222808658	1.2703657483821	-0.0100258062944402	-0.0103095661639194
594866155	-0.691588222808658	0.0744163841053843	-0.0109683839608541	-0.0103095661639194
594866155	-0.691588222808658	0.747174369311624	-0.0104381552816988	-0.0103095661639194
594866155	-0.691588222808658	0.0548200269361942	-0.0109838286687677	-0.0103095661639194
594866155	-0.691588222808658	-0.764805451001908	-0.0116298097557643	-0.0103095661639194
594866155	-0.691588222808658	0.33274932184944	-0.0107647809782446	-0.0103095661639194
594866155	-0.691588222808658	-0.936556387747069	-0.0117651738455805	-0.0103095661639194
594866155	-0.691588222808658	1.18470859065248	-0.0100933162796085	-0.0103095661639194
594866155	-0.691588222808658	0.34584002185835	-0.0107544636505762	-0.0103095661639194
594866155	-0.691588222808658	0.111422022729723	-0.0109392182707835	-0.0103095661639194
594866155	-0.691588222808658	0.409670084576143	-0.010704156511026	-0.0103095661639194
594866155	-0.691588222808658	0.647664408964937	-0.0105165832394454	-0.0103095661639194
594866155	-0.691588222808658	-0.983989336536176	-0.0118025577344944	-0.0103095661639194
594866155	-0.691588222808658	-0.405426439841593	-0.011346568140512	-0.0103095661639194
594866155	-0.691588222808658	-2.09673853013771	-0.0126795618699022	-0.0103095661639194
594866155	-0.691588222808658	2.22351001555602	-0.00927459347059966	-0.0103095661639194
594866155	-0.691588222808658	-1.72295101654187	-0.012384964311825	-0.0103095661639194
594866155	-0.691588222808658	-0.256435379946369	-0.0112291420606566	-0.0103095661639194
594866155	-0.691588222808658	0.241209684613089	-0.0108369271913101	-0.0103095661639194
594866155	-0.691588222808658	-1.42588977073628	-0.0121508379313802	-0.0103095661639194
594866155	-0.691588222808658	-0.147434860557442	-0.0111432341967684	-0.0103095661639194
913338219	-0.465441387712989	0.724012321703087	-0.0174409452116495	-0.0077371526691633
913338219	-0.465441387712989	1.6865241001023	-0.0296993792070492	-0.0077371526691633
913338219	-0.465441387712989	1.63222428927092	-0.029007823361212	-0.0077371526691633
913338219	-0.465441387712989	0.00903984562426949	-0.00833514193398359	-0.0077371526691633
913338219	-0.465441387712989	-1.26459917146367	0.00788577107230123	-0.0077371526691633
913338219	-0.465441387712989	-1.52430945090059	0.0111934098875885	-0.0077371526691633
913338219	-0.465441387712989	-1.15905589880238	0.00654158467311909	-0.0077371526691633
913338219	-0.465441387712989	-1.50311347211115	0.010923460456538	-0.0077371526691633
913338219	-0.465441387712989	-0.779592308489523	0.00170878212472449	-0.0077371526691633
913338219	-0.465441387712989	-0.140604995107361	-0.00642928327954546	-0.0077371526691633
913338219	-0.465441387712989	1.4973876976085	-0.0272905607820387	-0.0077371526691633
913338219	-0.465441387712989	-0.0658633695258638	-0.00738118361412988	-0.0077371526691633
913338219	-0.465441387712989	-0.0835624087434897	-0.00715577078396992	-0.0077371526691633
913338219	-0.465441387712989	-0.153227319555006	-0.00626852687678505	-0.0077371526691633
913338219	-0.465441387712989	-0.252697587057519	-0.0050016855393084	-0.0077371526691633
913338219	-0.465441387712989	-0.15472770906482	-0.00624941809683429	-0.0077371526691633
913338219	-0.465441387712989	0.825149688660949	-0.0187290185268493	-0.0077371526691633
913338219	-0.465441387712989	-1.25415995344565	0.00775281844989246	-0.0077371526691633
913338219	-0.465441387712989	0.0135120383774651	-0.00839209924184213	-0.0077371526691633
913338219	-0.465441387712989	1.06159996141134	-0.0217404207005717	-0.0077371526691633
913338219	-0.465441387712989	0.288260309065683	-0.0118912601011338	-0.0077371526691633
913338219	-0.465441387712989	0.013176078144368	-0.00838782049280765	-0.0077371526691633
913338219	-0.465441387712989	-0.252923836269316	-0.00499880405661741	-0.0077371526691633
913338219	-0.465441387712989	-1.35815520518411	0.00907728944118889	-0.0077371526691633
913338219	-0.465441387712989	1.28296695337523	-0.0245597240282283	-0.0077371526691633
913338219	-0.465441387712989	0.0283249712022836	-0.00858075496885394	-0.0077371526691633
913338219	-0.465441387712989	-1.13055643668474	0.00617861895871038	-0.0077371526691633
913338219	-0.465441387712989	-0.888985787035782	0.00310200428198134	-0.0077371526691633
913338219	-0.465441387712989	-0.92193084770102	0.00352158860365159	-0.0077371526691633
913338219	-0.465441387712989	0.601996518709183	-0.0158869666516323	-0.0077371526691633
913338219	-0.465441387712989	-1.52292020135447	0.0111757165728192	-0.0077371526691633
913338219	-0.465441387712989	0.456998558937962	-0.0140402901130041	-0.0077371526691633
913338219	-0.465441387712989	0.104268099176957	-0.00954795749309734	-0.0077371526691633
913338219	-0.465441387712989	-0.337723628564754	-0.00391880412310379	-0.0077371526691633
913338219	-0.465441387712989	0.0540248970202612	-0.00890806612638626	-0.0077371526691633
913338219	-0.465441387712989	0.456125316366113	-0.0140291686008634	-0.0077371526691633
913338219	-0.465441387712989	-1.09971509676078	0.00578582737083354	-0.0077371526691633
913338219	-0.465441387712989	-0.142045845350913	-0.00641093278451338	-0.0077371526691633
913338219	-0.465441387712989	0.494111368241573	-0.014512954378982	-0.0077371526691633
913338219	-0.465441387712989	-1.0988815470331	0.00577521138197199	-0.0077371526691633
913338219	-0.465441387712989	-0.222725520420987	-0.00538340616737249	-0.0077371526691633
913338219	-0.465441387712989	-1.71594650257742	0.0136340762791835	-0.0077371526691633
913338219	-0.465441387712989	0.104133143506762	-0.00954623871394833	-0.0077371526691633
913338219	-0.465441387712989	0.22423972069585	-0.0110759016042399	-0.0077371526691633
913338219	-0.465441387712989	0.218682722511352	-0.011005128345163	-0.0077371526691633
913338219	-0.465441387712989	-1.21220461715269	0.00721848034386181	-0.0077371526691633
913338219	-0.465441387712989	-0.929710645159317	0.00362067116635926	-0.0077371526691633
913338219	-0.465441387712989	-0.884619574176534	0.00304639672127806	-0.0077371526691633
913338219	-0.465441387712989	-0.38917349318437	-0.00326354484870744	-0.0077371526691633
913338219	-0.465441387712989	-1.00568274891024	0.00458824272259642	-0.0077371526691633
913338219	-0.465441387712989	0.801611832065183	-0.0184292432223307	-0.0077371526691633
913338219	-0.465441387712989	0.924302413410062	-0.019991815678093	-0.0077371526691633
913338219	-0.465441387712989	0.240061288383999	-0.0112774031832974	-0.0077371526691633
913338219	-0.465441387712989	-1.80374707389249	0.0147522937725987	-0.0077371526691633
913338219	-0.465441387712989	0.321558636044078	-0.0123153435799882	-0.0077371526691633
913338219	-0.465441387712989	1.22894499245307	-0.0238717068453449	-0.0077371526691633
913338219	-0.465441387712989	1.71470601946654	-0.0300583007352249	-0.0077371526691633
913338219	-0.465441387712989	-1.54749007189878	0.011488635482595	-0.0077371526691633
913338219	-0.465441387712989	0.667966025728008	-0.016727146341531	-0.0077371526691633
913338219	-0.465441387712989	1.04679453053407	-0.0215518605174597	-0.0077371526691633
913338219	-0.465441387712989	0.246523283415686	-0.0113597023731383	-0.0077371526691633
913338219	-0.465441387712989	-0.742797041939312	0.00124016204497953	-0.0077371526691633
913338219	-0.465441387712989	0.588024637559588	-0.0157090224573818	-0.0077371526691633
913338219	-0.465441387712989	-0.448236445316748	-0.00251132620937573	-0.0077371526691633
913338219	-0.465441387712989	-0.0767431781142272	-0.00724261968332287	-0.0077371526691633
913338219	-0.465441387712989	1.32015914836719	-0.0250333993407644	-0.0077371526691633
913338219	-0.465441387712989	-0.879221347368736	0.00297764555531763	-0.0077371526691633
913338219	-0.465441387712989	0.462992178408385	-0.0141166241281513	-0.0077371526691633
913338219	-0.465441387712989	0.378898918739262	-0.0130456225090061	-0.0077371526691633
913338219	-0.465441387712989	1.45241570515824	-0.0267178029067949	-0.0077371526691633
913338219	-0.465441387712989	-0.184981594894994	-0.00586410825348843	-0.0077371526691633
913338219	-0.465441387712989	1.41911340889543	-0.0262936688756125	-0.0077371526691633
913338219	-0.465441387712989	-1.25705753107042	0.00778972164926828	-0.0077371526691633
913338219	-0.465441387712989	0.320308311452566	-0.0122994195966959	-0.0077371526691633
913338219	-0.465441387712989	-0.305703411168794	-0.00432660975237051	-0.0077371526691633
913338219	-0.465441387712989	1.04183292501219	-0.0214886701075696	-0.0077371526691633
913338219	-0.465441387712989	0.108590649907613	-0.00960300897819359	-0.0077371526691633
913338219	-0.465441387712989	-1.00143561458352	0.0045341517317305	-0.0077371526691633
913338219	-0.465441387712989	0.275610199627115	-0.011730149832078	-0.0077371526691633
913338219	-0.465441387712989	0.774263462428618	-0.0180809376830164	-0.0077371526691633
913338219	-0.465441387712989	-0.106715244750758	-0.00686089905525878	-0.0077371526691633
913338219	-0.465441387712989	-0.7090184315464	0.000809961734447756	-0.0077371526691633
913338219	-0.465441387712989	-0.692109279927856	0.000594608817542306	-0.0077371526691633
913338219	-0.465441387712989	-0.188375333071955	-0.00582088601312361	-0.0077371526691633
913338219	-0.465441387712989	0.546347151175854	-0.015178223014305	-0.0077371526691633
913338219	-0.465441387712989	-0.226845637646351	-0.00533093285099976	-0.0077371526691633
913338219	-0.465441387712989	0.749852363261002	-0.0177700408663572	-0.0077371526691633
913338219	-0.465441387712989	1.49984865394735	-0.0273219032253442	-0.0077371526691633
913338219	-0.465441387712989	-0.458358120581369	-0.00238241777319993	-0.0077371526691633
913338219	-0.465441387712989	0.608029831023781	-0.0159638061900586	-0.0077371526691633
913338219	-0.465441387712989	-0.351810618962456	-0.00373939391134382	-0.0077371526691633
913338219	-0.465441387712989	-0.713344951561473	0.000865063771871922	-0.0077371526691633
913338219	-0.465441387712989	-0.138933926367594	-0.00645056580959644	-0.0077371526691633
913338219	-0.465441387712989	0.204734657068262	-0.0108274874648799	-0.0077371526691633
913338219	-0.465441387712989	0.950340919188852	-0.0203234389491962	-0.0077371526691633
913338219	-0.465441387712989	-0.38790332217077	-0.0032797215936393	-0.0077371526691633
913338219	-0.465441387712989	-0.375777158275312	-0.0034341589554107	-0.0077371526691633
913338219	-0.465441387712989	-0.0816253979477504	-0.00718044031999102	-0.0077371526691633
913338219	-0.465441387712989	0.383864493545552	-0.0131088634712241	-0.0077371526691633
913338219	-0.465441387712989	1.2818952465825	-0.024546074899692	-0.0077371526691633
913338219	-0.465441387712989	-0.133944535854798	-0.00651411008578193	-0.0077371526691633
913338219	-0.465441387712989	1.09903031346835	-0.0222171291527826	-0.0077371526691633
913338219	-0.465441387712989	-0.421165925589408	-0.00285609308573609	-0.0077371526691633
913338219	-0.465441387712989	-0.290989273833127	-0.00451400723194058	-0.0077371526691633
913338219	-0.465441387712989	-1.5828563960587	0.0119390567242916	-0.0077371526691633
913338219	-0.465441387712989	-0.77510701709775	0.00165165799418384	-0.0077371526691633
913338219	-0.465441387712989	1.24470305159054	-0.0240723995871559	-0.0077371526691633
913338219	-0.465441387712989	-0.920779755219945	0.00350692842855709	-0.0077371526691633
913338219	-0.465441387712989	0.850037101958665	-0.019045981622858	-0.0077371526691633
913338219	-0.465441387712989	0.37680710585124	-0.0130189814321964	-0.0077371526691633
913338219	-0.465441387712989	0.0425262769912097	-0.00876162108765777	-0.0077371526691633
913338219	-0.465441387712989	-0.743154277536887	0.00124471175449162	-0.0077371526691633
913338219	-0.465441387712989	-0.462287712154692	-0.00233237096856697	-0.0077371526691633
913338219	-0.465441387712989	0.420481142296976	-0.013575208696213	-0.0077371526691633
913338219	-0.465441387712989	-0.26239057960505	-0.0048782367545471	-0.0077371526691633
913338219	-0.465441387712989	0.736317103397333	-0.017597657428177	-0.0077371526691633
913338219	-0.465441387712989	-0.12185012623468	-0.00666814302893003	-0.0077371526691633
913338219	-0.465441387712989	-0.785863777869171	0.00178865480282557	-0.0077371526691633
913338219	-0.465441387712989	0.758267246226099	-0.0178772118015308	-0.0077371526691633
913338219	-0.465441387712989	0.325011913487302	-0.0123593241052717	-0.0077371526691633
913338219	-0.465441387712989	-0.0767074545544697	-0.00724307465427408	-0.0077371526691633
913338219	-0.465441387712989	0.937043816390232	-0.0201540886506907	-0.0077371526691633
913338219	-0.465441387712989	-1.35748042683313	0.00906869554544384	-0.0077371526691633
913338219	-0.465441387712989	-1.09098267104228	0.00567461224942696	-0.0077371526691633
913338219	-0.465441387712989	-0.503211034499102	-0.00181117646779346	-0.0077371526691633
913338219	-0.465441387712989	-0.0598221186424311	-0.00745812425721206	-0.0077371526691633
913338219	-0.465441387712989	-0.12876858897438	-0.00658003032137927	-0.0077371526691633
913338219	-0.465441387712989	-0.373681376102873	-0.00346085058454828	-0.0077371526691633
913338219	-0.465441387712989	-0.06263237201002	-0.00742233320905031	-0.0077371526691633
913338219	-0.465441387712989	0.870915537994707	-0.0193118868676755	-0.0077371526691633
913338219	-0.465441387712989	-0.0805536911550258	-0.00719408944852728	-0.0077371526691633
913338219	-0.465441387712989	-0.059996767156801	-0.00745589995478393	-0.0077371526691633
913338219	-0.465441387712989	0.290975299607252	-0.0119258378934256	-0.0077371526691633
913338219	-0.465441387712989	0.587191087831913	-0.0156984064685202	-0.0077371526691633
913338219	-0.465441387712989	-0.634316498809078	-0.000141433076857539	-0.0077371526691633
913338219	-0.465441387712989	0.454378831222413	-0.0140069255765821	-0.0077371526691633
913338219	-0.465441387712989	-0.0516295156047141	-0.00756246426202259	-0.0077371526691633
913338219	-0.465441387712989	-0.548063948416835	-0.00123993516238698	-0.0077371526691633
913338219	-0.465441387712989	-0.517381379869572	-0.00163070465714734	-0.0077371526691633
913338219	-0.465441387712989	0.91497459502894	-0.0198730177074996	-0.0077371526691633
913338219	-0.465441387712989	-0.725371883346494	0.00101823732544551	-0.0077371526691633
913338219	-0.465441387712989	-0.52143004997542	-0.00157914128267702	-0.0077371526691633
913338219	-0.465441387712989	1.26923322929068	-0.0243848129736525	-0.0077371526691633
913338219	-0.465441387712989	-1.09630151216173	0.00574235236882915	-0.0077371526691633
913338219	-0.465441387712989	-0.647573908763523	2.74116983687983e-05	-0.0077371526691633
913338219	-0.465441387712989	0.142154918941981	-0.0100304794630181	-0.0077371526691633
913338219	-0.465441387712989	-0.180750337705941	-0.00591799703504271	-0.0077371526691633
913338219	-0.465441387712989	0.468946105034633	-0.0141924526200194	-0.0077371526691633
913338219	-0.465441387712989	0.445408248438867	-0.0138926773155008	-0.0077371526691633
913338219	-0.465441387712989	-1.72702080610224	0.0137751172740582	-0.0077371526691633
913338219	-0.465441387712989	1.18123419375474	-0.0232640678638417	-0.0077371526691633
913338219	-0.465441387712989	-0.416958484106859	-0.0029096785533229	-0.0077371526691633
913338219	-0.465441387712989	0.547934864942853	-0.0151984439454698	-0.0077371526691633
913338219	-0.465441387712989	-0.0929180121155336	-0.00703661894708116	-0.0077371526691633
913338219	-0.465441387712989	0.927557226632411	-0.0200332685869809	-0.0077371526691633
913338219	-0.465441387712989	0.0453543921386774	-0.00879763962129512	-0.0077371526691633
913338219	-0.465441387712989	-0.200461804123238	-0.00566695417463133	-0.0077371526691633
913338219	-0.465441387712989	-1.0431924866556	0.00506596222136555	-0.0077371526691633
913338219	-0.465441387712989	1.90050822304965	-0.0324246552047893	-0.0077371526691633
913338219	-0.465441387712989	-0.491263488402432	-0.00196333897480881	-0.0077371526691633
913338219	-0.465441387712989	-0.131535180213377	-0.00654479534882456	-0.0077371526691633
913338219	-0.465441387712989	-0.837543860985001	0.00244684611224082	-0.0077371526691633
913338219	-0.465441387712989	-1.10797120834918	0.00589097621289066	-0.0077371526691633
913338219	-0.465441387712989	1.58852246783426	-0.0284512422309	-0.0077371526691633
913338219	-0.465441387712989	-1.17723522143452	0.00677311433495641	-0.0077371526691633
913338219	-0.465441387712989	1.26276329569016	-0.0243024126791558	-0.0077371526691633
913338219	-0.465441387712989	-0.2288302798551	-0.00530565668704372	-0.0077371526691633
913338219	-0.465441387712989	-0.0833560059537797	-0.00715839950502135	-0.0077371526691633
913338219	-0.465441387712989	0.643991547846317	-0.0164218102809421	-0.0077371526691633
913338219	-0.465441387712989	-0.269269349500575	-0.00479062957027547	-0.0077371526691633
913338219	-0.465441387712989	0.00499788360908659	-0.00828366399294745	-0.0077371526691633
913338219	-0.465441387712989	0.771246806271319	-0.0180425179138033	-0.0077371526691633
913338219	-0.465441387712989	1.46229922335781	-0.0268436782032959	-0.0077371526691633
913338219	-0.465441387712989	-0.0761596933048549	-0.00725005087552595	-0.0077371526691633
913338219	-0.465441387712989	-0.80233630820179	0.0019984469636607	-0.0077371526691633
913338219	-0.465441387712989	1.57149423768319	-0.0282343727441572	-0.0077371526691633
913338219	-0.465441387712989	1.51580517730569	-0.0275251235835507	-0.0077371526691633
913338219	-0.465441387712989	0.576354941372143	-0.0155603986133203	-0.0077371526691633
913338219	-0.465441387712989	0.407898510693506	-0.0134149578167317	-0.0077371526691633
913338219	-0.465441387712989	0.915808144756615	-0.0198836336963611	-0.0077371526691633
913338219	-0.465441387712989	-0.254829092789715	-0.00497453893921961	-0.0077371526691633
913338219	-0.465441387712989	-0.990917010877144	0.00440018806276349	-0.0077371526691633
913338219	-0.465441387712989	-0.489397924726207	-0.00198709856892748	-0.0077371526691633
913338219	-0.465441387712989	-1.5043042574364	0.0109386261549116	-0.0077371526691633
913338219	-0.465441387712989	-0.422158246693782	-0.00284345500375808	-0.0077371526691633
913338219	-0.465441387712989	-1.48211595754258	0.0106560386418831	-0.0077371526691633
913338219	-0.465441387712989	0.46430204226616	-0.0141333063963623	-0.0077371526691633
913338219	-0.465441387712989	0.190334093201577	-0.0106440836192149	-0.0077371526691633
913338219	-0.465441387712989	0.904535377010919	-0.0197400650850908	-0.0077371526691633
913338219	-0.465441387712989	-1.63417924357695	0.0125926983241948	-0.0077371526691633
913338219	-0.465441387712989	-1.52482545787487	0.011199981690217	-0.0077371526691633
913338219	-0.465441387712989	-1.16548613955873	0.00662347944433666	-0.0077371526691633
913338219	-0.465441387712989	-0.213024589304621	-0.00550695605678961	-0.0077371526691633
913338219	-0.465441387712989	0.571036100252695	-0.0154926584939181	-0.0077371526691633
913338219	-0.465441387712989	0.176628154107955	-0.0104695264309345	-0.0077371526691633
913338219	-0.465441387712989	-0.0540110862552133	-0.00753213286527534	-0.0077371526691633
913338219	-0.465441387712989	-0.855167483798695	0.00267129844817044	-0.0077371526691633
913338219	-0.465441387712989	1.95750714728492	-0.0331505866336067	-0.0077371526691633
913338219	-0.465441387712989	-0.692506208369606	0.000599664050333515	-0.0077371526691633
913338219	-0.465441387712989	-0.354477978091015	-0.00370542274698691	-0.0077371526691633
913338219	-0.465441387712989	0.834159964288671	-0.0188437723112097	-0.0077371526691633
913338219	-0.465441387712989	0.41063731694158	-0.013449838922991	-0.0077371526691633
913338219	-0.465441387712989	0.830111294182822	-0.0187922089367394	-0.0077371526691633
913338219	-0.465441387712989	0.688169683413076	-0.0169844576906035	-0.0077371526691633
913338219	-0.465441387712989	1.11859888564661	-0.0224663521293892	-0.0077371526691633
913338219	-0.465441387712989	0.806057430612781	-0.0184858618295922	-0.0077371526691633
913338219	-0.465441387712989	0.285696151331979	-0.0118586032973026	-0.0077371526691633
913338219	-0.465441387712989	-0.122667798824685	-0.00665772924938014	-0.0077371526691633
913338219	-0.465441387712989	-0.410051929220412	-0.00299763960388991	-0.0077371526691633
913338219	-0.465441387712989	1.69136662709165	-0.0297610530471019	-0.0077371526691633
913338219	-0.465441387712989	1.688270585246	-0.0297216222313305	-0.0077371526691633
913338219	-0.465441387712989	-1.85518899994327	0.0154074519423392	-0.0077371526691633
913338219	-0.465441387712989	-0.897718212754279	0.00321321940338791	-0.0077371526691633
913338219	-0.465441387712989	-0.460183991413418	-0.00235916370236037	-0.0077371526691633
913338219	-0.465441387712989	0.846861674424666	-0.0190055397605283	-0.0077371526691633
913338219	-0.465441387712989	1.05298661422536	-0.0216307221490025	-0.0077371526691633
913338219	-0.465441387712989	-0.512300695815174	-0.0016954116368748	-0.0077371526691633
913338219	-0.465441387712989	-0.538537665814839	-0.00136126074937597	-0.0077371526691633
913338219	-0.465441387712989	0.0428854972309934	-0.00876619607333381	-0.0077371526691633
913338219	-0.465441387712989	-0.227059979004896	-0.0053282030252925	-0.0077371526691633
913338219	-0.465441387712989	0.516656903732965	-0.0148000916015226	-0.0077371526691633
913338219	-0.465441387712989	-0.510633596359824	-0.00171664361459787	-0.0077371526691633
913338219	-0.465441387712989	0.402587608142893	-0.0133473188019853	-0.0077371526691633
913338219	-0.465441387712989	1.44269095833537	-0.0265939497034103	-0.0077371526691633
913338219	-0.465441387712989	-1.62973364502935	0.0125360797169332	-0.0077371526691633
913338219	-0.465441387712989	-0.154239487081468	-0.00625563603316747	-0.0077371526691633
913338219	-0.465441387712989	0.988485742441013	-0.0208092468204313	-0.0077371526691633
913338219	-0.465441387712989	-0.137326366178507	-0.00647103950240084	-0.0077371526691633
913338219	-0.465441387712989	-0.995164145203867	0.00445427905362942	-0.0077371526691633
913338219	-0.465441387712989	0.92843046920426	-0.0200443900991215	-0.0077371526691633
913338219	-0.465441387712989	0.902749199023045	-0.0197173165375304	-0.0077371526691633
913338219	-0.465441387712989	0.667053090311983	-0.0167155193061112	-0.0077371526691633
913338219	-0.465441387712989	0.0488453777838674	-0.00884210039369379	-0.0077371526691633
913338219	-0.465441387712989	-0.659045140730094	0.000173507926034702	-0.0077371526691633
913338219	-0.465441387712989	-0.540641386556113	-0.00133446801558257	-0.0077371526691633
913338219	-0.465441387712989	0.0202173108511011	-0.00847749678386073	-0.0077371526691633
913338219	-0.465441387712989	-0.0537491134836584	-0.00753546931891754	-0.0077371526691633
579481892	1.40699512676104	0.459411213247232	0.0379134508902397	0.039304319413431
579481892	1.40699512676104	-0.68080542852339	0.0449881697077377	0.039304319413431
579481892	1.40699512676104	-0.129148842259795	0.0415652980457568	0.039304319413431
579481892	1.40699512676104	-1.31112779402215	0.0488991400768065	0.039304319413431
579481892	1.40699512676104	0.42412427477567	0.0381323962717323	0.039304319413431
579481892	1.40699512676104	-1.48414890178091	0.0499726866661497	0.039304319413431
579481892	1.40699512676104	0.38605883721186	0.0383685814470432	0.039304319413431
579481892	1.40699512676104	-0.317707197863878	0.0427352488232837	0.039304319413431
579481892	1.40699512676104	1.29109537724569	0.0327530880348809	0.039304319413431
579481892	1.40699512676104	0.23945728653597	0.0392782022254511	0.039304319413431
579481892	1.40699512676104	1.11402559938109	0.0338517554666451	0.039304319413431
579481892	1.40699512676104	-1.60620439761899	0.0507300061803113	0.039304319413431
579481892	1.40699512676104	0.754448123999896	0.0360828310695037	0.039304319413431
579481892	1.40699512676104	0.353312240767497	0.0385717647313304	0.039304319413431
579481892	1.40699512676104	-1.64835819813283	0.050991558480812	0.039304319413431
579481892	1.40699512676104	0.821965651941546	0.0356639040797187	0.039304319413431
579481892	1.40699512676104	1.11747887682431	0.0338303288657567	0.039304319413431
579481892	1.40699512676104	0.461475241144331	0.0379006441862604	0.039304319413431
579481892	1.40699512676104	-0.328118630890977	0.0427998487935486	0.039304319413431
579481892	1.40699512676104	2.71352814110046	0.0239272987309799	0.039304319413431
579481892	1.40699512676104	1.14085796204338	0.033685268314914	0.039304319413431
579481892	1.40699512676104	1.85187587974988	0.0292736050768077	0.039304319413431
579481892	1.40699512676104	-1.76958014424323	0.0517437060568281	0.039304319413431
579481892	1.40699512676104	-0.242290793931407	0.0422673115625009	0.039304319413431
579481892	1.40699512676104	0.632194163940942	0.0368413819975095	0.039304319413431
579481892	1.40699512676104	0.0043049697901056	0.0407372552328487	0.039304319413431
579481892	1.40699512676104	-1.14568801950082	0.0478726334963104	0.039304319413431
579481892	1.40699512676104	-1.45231524075258	0.0497751678855456	0.039304319413431
579481892	1.40699512676104	-1.5173321195112	0.0501785790608941	0.039304319413431
579481892	1.40699512676104	-0.603523460914694	0.0445086571568198	0.039304319413431
579481892	1.40699512676104	1.58918863699983	0.0309035044409448	0.039304319413431
579481892	1.40699512676104	1.79301139183838	0.0296388424229871	0.039304319413431
579481892	1.40699512676104	0.539193830038952	0.0374184225248853	0.039304319413431
579481892	1.40699512676104	-0.246260078348905	0.0422919398393842	0.039304319413431
579481892	1.40699512676104	-1.43334206123693	0.0496574447220434	0.039304319413431
579481892	1.40699512676104	0.441747897589364	0.0380230467223704	0.039304319413431
579481892	1.40699512676104	-0.0784863645900783	0.0412509518320807	0.039304319413431
579481892	1.40699512676104	0.0518014271298928	0.0404425532716631	0.039304319413431
579481892	1.40699512676104	-0.49480476071941	0.0438340886529861	0.039304319413431
579481892	1.40699512676104	0.948307974950524	0.0348799860265231	0.039304319413431
579481892	1.40699512676104	1.25799154520376	0.0329584878640877	0.039304319413431
579481892	1.40699512676104	0.091065588587788	0.0401989303567335	0.039304319413431
579481892	1.40699512676104	0.410668400600351	0.0382158861303667	0.039304319413431
579481892	1.40699512676104	-2.07632644402752	0.0536469792943699	0.039304319413431
579481892	1.40699512676104	-0.258652184300336	0.0423688293198139	0.039304319413431
579481892	1.40699512676104	0.0264813618306698	0.0405996570499017	0.039304319413431
579481892	1.40699512676104	0.265297328093885	0.0391178721429408	0.039304319413431
579481892	1.40699512676104	-0.934522088489894	0.0465624091661186	0.039304319413431
579481892	1.40699512676104	0.885672666842397	0.0352686202357416	0.039304319413431
579481892	1.40699512676104	0.82549831507312	0.0356419849132925	0.039304319413431
579481892	1.40699512676104	-0.996284154026171	0.0469456251544228	0.039304319413431
579481892	1.40699512676104	-0.108131759119049	0.041434893043639	0.039304319413431
579481892	1.40699512676104	0.39840331175028	0.0382919875059361	0.039304319413431
579481892	1.40699512676104	-0.2669916508615	0.0424205733295457	0.039304319413431
579481892	1.40699512676104	-1.04935348668813	0.0472749052163526	0.039304319413431
579481892	1.40699512676104	-0.315809879912314	0.0427234765069335	0.039304319413431
579481892	1.40699512676104	0.15862677865803	0.0397797324559027	0.039304319413431
579481892	1.40699512676104	0.155828433143694	0.0397970953911055	0.039304319413431
579481892	1.40699512676104	-0.588400487284024	0.0444148234218944	0.039304319413431
579481892	1.40699512676104	-0.895424636977534	0.046319820638818	0.039304319413431
579481892	1.40699512676104	0.840621288703789	0.0355481511783671	0.039304319413431
579481892	1.40699512676104	-1.09182482995536	0.0475384277790039	0.039304319413431
579481892	1.40699512676104	1.13121260090886	0.0337451150277404	0.039304319413431
579481892	1.40699512676104	-0.998149717702395	0.0469572004445579	0.039304319413431
579481892	1.40699512676104	-1.11818087848755	0.047701959537509	0.039304319413431
579481892	1.40699512676104	-0.480725708890542	0.043746732154881	0.039304319413431
579481892	1.40699512676104	-0.990131763179048	0.0469074513252536	0.039304319413431
579481892	1.40699512676104	-0.589710351141799	0.0444229507532659	0.039304319413431
579481892	1.40699512676104	-0.123908791436034	0.0415327850260293	0.039304319413431
579481892	1.40699512676104	-1.10663026083263	0.0476302912517786	0.039304319413431
579481892	1.40699512676104	-0.494431647984165	0.0438317735949591	0.039304319413431
579481892	1.40699512676104	1.41906510686585	0.0319590723881632	0.039304319413431
579481892	1.40699512676104	-0.251360608825391	0.0423235871751793	0.039304319413431
579481892	1.40699512676104	-1.17263946069563	0.048039859496348	0.039304319413431
579481892	1.40699512676104	0.814979711366749	0.0357072498470333	0.039304319413431
579481892	1.40699512676104	0.41209734299065	0.0382070199506887	0.039304319413431
579481892	1.40699512676104	0.0713303064639854	0.0403213821493973	0.039304319413431
579481892	1.40699512676104	2.0098930924105	0.0282931533740833	0.039304319413431
579481892	1.40699512676104	1.11354928525099	0.0338547108598711	0.039304319413431
579481892	1.40699512676104	-0.203133803152784	0.0420243536110471	0.039304319413431
579481892	1.40699512676104	0.342674558528601	0.0386377685133777	0.039304319413431
579481892	1.40699512676104	1.13899239836715	0.0336968436050491	0.039304319413431
579481892	1.40699512676104	-0.278502575672246	0.0424919953325073	0.039304319413431
579481892	1.40699512676104	-0.990409613088273	0.0469091753046355	0.039304319413431
579481892	1.40699512676104	-0.112320148036394	0.0414608808014063	0.039304319413431
579481892	1.40699512676104	-1.64645294161243	0.050979736907908	0.039304319413431
579481892	1.40699512676104	-0.165922158667177	0.0417934659780938	0.039304319413431
579481892	1.40699512676104	-1.34260421945292	0.0490944423124911	0.039304319413431
579481892	1.40699512676104	1.14093734773173	0.0336847757493763	0.039304319413431
579481892	1.40699512676104	1.71620573835979	0.030115399580679	0.039304319413431
579481892	1.40699512676104	-0.589710351141799	0.0444229507532659	0.039304319413431
579481892	1.40699512676104	0.260688988885169	0.0391464655724023	0.039304319413431
579481892	1.40699512676104	1.13831762001618	0.0337010304121193	0.039304319413431
579481892	1.40699512676104	-0.169573503402834	0.0418161215299988	0.039304319413431
579481892	1.40699512676104	-0.222480095403672	0.0421443918325763	0.039304319413431
579481892	1.40699512676104	-0.469766514613829	0.0436787334824062	0.039304319413431
579481892	1.40699512676104	-0.656632486420824	0.0448381835015184	0.039304319413431
579481892	1.40699512676104	-1.42341885019319	0.0495958740298352	0.039304319413431
579481892	1.40699512676104	-0.0136758886211627	0.0408488213271301	0.039304319413431
579481892	1.40699512676104	-0.108405639743857	0.041436592394744	0.039304319413431
579481892	1.40699512676104	-0.97199213339108	0.0467949000998969	0.039304319413431
579481892	1.40699512676104	-0.0705319186174113	0.0412015967652066	0.039304319413431
579481892	1.40699512676104	-1.27766672638264	0.0486915237026802	0.039304319413431
579481892	1.40699512676104	-2.18381466605338	0.0543139130323698	0.039304319413431
579481892	1.40699512676104	-0.256211074383574	0.0423536829295307	0.039304319413431
579481892	1.40699512676104	0.233038953632875	0.0393180261491714	0.039304319413431
579481892	1.40699512676104	0.99693170906488	0.0345782896347026	0.039304319413431
579481892	1.40699512676104	-2.08160559230279	0.0536797349026247	0.039304319413431
579481892	1.40699512676104	0.889522872727371	0.0352447308071648	0.039304319413431
579481892	1.40699512676104	-1.81197210182211	0.0520067360539418	0.039304319413431
579481892	1.40699512676104	-1.01402685537239	0.0470557135520911	0.039304319413431
579481892	1.40699512676104	0.341483773203351	0.0386451569964427	0.039304319413431
579481892	1.40699512676104	1.25052929049886	0.0330047890246283	0.039304319413431
579481892	1.40699512676104	0.152680790600617	0.0398166256146739	0.039304319413431
579481892	1.40699512676104	-0.55938501819211	0.0442347907178774	0.039304319413431
579481892	1.40699512676104	-2.2613744835713	0.0547951495626696	0.039304319413431
579481892	1.40699512676104	2.23038684180254	0.0269250525932158	0.039304319413431
579481892	1.40699512676104	-0.843585782485003	0.045998175342722	0.039304319413431
579481892	1.40699512676104	1.21214631018165	0.0332429444620898	0.039304319413431
579481892	1.40699512676104	-0.441227359652015	0.0435016561716152	0.039304319413431
579481892	1.40699512676104	-1.03002307157491	0.0471549655079309	0.039304319413431
579481892	1.40699512676104	0.243466263797643	0.039253327665799	0.039304319413431
579481892	1.40699512676104	-1.37221508120745	0.0492781692580405	0.039304319413431
579481892	1.40699512676104	-0.103525404552542	0.041406311928316	0.039304319413431
579481892	1.40699512676104	1.90601691920456	0.0289376753801194	0.039304319413431
579481892	1.40699512676104	0.0830912961930335	0.040248408564992	0.039304319413431
579481892	1.40699512676104	-1.36403835530741	0.0492274350076609	0.039304319413431
579481892	1.40699512676104	-1.93950521015634	0.0527980425902024	0.039304319413431
579481892	1.40699512676104	-0.730858105028046	0.0452987322792362	0.039304319413431
579481892	1.40699512676104	-1.5841351762577	0.0505930729608402	0.039304319413431
579481892	1.40699512676104	-0.163358397861915	0.0417775585740549	0.039304319413431
579481892	1.40699512676104	-0.295495082263557	0.0425974289858447	0.039304319413431
579481892	1.40699512676104	1.04837363511566	0.034259107166295	0.039304319413431
579481892	1.40699512676104	-1.32220209754697	0.0489678529693109	0.039304319413431
579481892	1.40699512676104	0.347914013959699	0.0386052591878917	0.039304319413431
579481892	1.40699512676104	0.846059208355762	0.035514410439037	0.039304319413431
579481892	1.40699512676104	-0.255186999003859	0.0423473288340948	0.039304319413431
579481892	1.40699512676104	1.31919791092158	0.0325787198345471	0.039304319413431
579481892	1.40699512676104	-0.870021216705544	0.0461621996667649	0.039304319413431
579481892	1.40699512676104	0.226187968728272	0.039360534555072	0.039304319413431
579481892	1.40699512676104	0.576743260628488	0.0371854390255692	0.039304319413431
579481892	1.40699512676104	0.168434880453669	0.0397188759837241	0.039304319413431
579481892	1.40699512676104	-0.38674496173743	0.043163608443115	0.039304319413431
579481892	1.40699512676104	0.222913309083836	0.0393808528835007	0.039304319413431
579481892	1.40699512676104	1.17805015703534	0.0334545013605174	0.039304319413431
579481892	1.40699512676104	0.512401160220837	0.0375846633938476	0.039304319413431
579481892	1.40699512676104	0.392211228058983	0.038330407617874	0.039304319413431
579481892	1.40699512676104	0.656644955952733	0.0366896718119083	0.039304319413431
579481892	1.40699512676104	-0.512690356304658	0.0439450636686223	0.039304319413431
579481892	1.40699512676104	-2.18341773761163	0.0543114502046815	0.039304319413431
579481892	1.40699512676104	0.471557223564778	0.0378380883629768	0.039304319413431
579481892	1.40699512676104	0.459808141688982	0.0379109880625514	0.039304319413431
579481892	1.40699512676104	0.595795825832481	0.0370672232965294	0.039304319413431
579481892	1.40699512676104	0.923222097431933	0.0350356367364256	0.039304319413431
579481892	1.40699512676104	0.528437069267531	0.037485165155239	0.039304319413431
579481892	1.40699512676104	0.107244391873512	0.0400985455001571	0.039304319413431
579481892	1.40699512676104	0.71777193598221	0.0363103963479054	0.039304319413431
579481892	1.40699512676104	0.452901586802535	0.0379538412643283	0.039304319413431
579481892	1.40699512676104	0.00281648813354366	0.04074649083668	0.039304319413431
579481892	1.40699512676104	-0.198835068128633	0.0419976811871825	0.039304319413431
579481892	1.40699512676104	3.1366538600058	0.0213019244152197	0.039304319413431
579481892	1.40699512676104	-1.96740927961136	0.052971179376692	0.039304319413431
579481892	1.40699512676104	-1.58417486910188	0.050593319243609	0.039304319413431
579481892	1.40699512676104	1.06825975004733	0.0341357194991096	0.039304319413431
579481892	1.40699512676104	-0.242953664429129	0.0422714244847404	0.039304319413431
579481892	1.40699512676104	1.23389798878954	0.0331079815047693	0.039304319413431
579481892	1.40699512676104	0.178457323607853	0.0396566895845938	0.039304319413431
579481892	1.40699512676104	1.23147672529487	0.0331230047536682	0.039304319413431
579481892	1.40699512676104	-0.268599211050587	0.0424305477816835	0.039304319413431
579481892	1.40699512676104	-1.00751722892769	0.0470153231780025	0.039304319413431
579481892	1.40699512676104	0.765204884771317	0.0360160884391499	0.039304319413431
579481892	1.40699512676104	0.925047968263982	0.0350243077290593	0.039304319413431
579481892	1.40699512676104	-0.0453071161442083	0.0410450840656132	0.039304319413431
579481892	1.40699512676104	2.67085833361235	0.0241920527074755	0.039304319413431
579481892	1.40699512676104	0.0772723252369807	0.040284513618903	0.039304319413431
579481892	1.40699512676104	-0.384907183052128	0.043152205550918	0.039304319413431
579481892	1.40699512676104	-0.511055011124648	0.0439349168185463	0.039304319413431
579481892	1.40699512676104	0.590953298843133	0.037097269794327	0.039304319413431
579481892	1.40699512676104	1.05559773275551	0.0342142837023674	0.039304319413431
579481892	1.40699512676104	1.91526535189734	0.0288802914949813	0.039304319413431
579481892	1.40699512676104	-0.762929923121434	0.0454977287564533	0.039304319413431
579481892	1.40699512676104	0.429443115895119	0.0380993943807086	0.039304319413431
579481892	1.40699512676104	0.348628485154849	0.0386008260980527	0.039304319413431
579481892	1.40699512676104	-0.477331970713581	0.0437256749781458	0.039304319413431
579481892	1.40699512676104	-0.112346742241991	0.0414610458108614	0.039304319413431
579481892	1.40699512676104	1.35940676207084	0.0323292353897193	0.039304319413431
579481892	1.40699512676104	0.576465410719263	0.037187163004951	0.039304319413431
579481892	1.40699512676104	0.723368627010883	0.0362756704775	0.039304319413431
579481892	1.40699512676104	-0.0141601413200975	0.0408518259769099	0.039304319413431
579481892	1.40699512676104	-1.23237719117898	0.0484105150634417	0.039304319413431
579481892	1.40699512676104	1.10219713181694	0.0339251477317574	0.039304319413431
579481892	1.40699512676104	-0.28117787336964	0.0425085947911266	0.039304319413431
579481892	1.40699512676104	-0.146837045330961	0.0416750482971835	0.039304319413431
579481892	1.40699512676104	0.758179251352345	0.0360596804892334	0.039304319413431
579481892	1.40699512676104	-1.7158360332303	0.0514102391878282	0.039304319413431
579481892	1.40699512676104	-0.581811475150977	0.0443739404822681	0.039304319413431
579481892	1.40699512676104	-0.387876207796417	0.0431706275020267	0.039304319413431
579481892	1.40699512676104	0.218570911931093	0.0394077962184111	0.039304319413431
579481892	1.40699512676104	-0.751657155375738	0.0454277844501047	0.039304319413431
579481892	1.40699512676104	-1.42135482229609	0.0495830673258558	0.039304319413431
579481892	1.40699512676104	-0.180183400650808	0.0418819529141078	0.039304319413431
579481892	1.40699512676104	1.85719472086933	0.029240603185784	0.039304319413431
579481892	1.40699512676104	-0.889232553286236	0.0462814005268801	0.039304319413431
579481892	1.40699512676104	0.909170830593988	0.0351228208365925	0.039304319413431
579481892	1.40699512676104	-1.11028200249673	0.0476529492665113	0.039304319413431
579481892	1.40699512676104	1.83861846979544	0.0293558635215979	0.039304319413431
579481892	1.40699512676104	0.247888046638737	0.039225891765351	0.039304319413431
579481892	1.40699512676104	-0.967943463285232	0.046769779257476	0.039304319413431
579481892	1.40699512676104	1.92622057688963	0.0288123174507834	0.039304319413431
579481892	1.40699512676104	0.121549692914177	0.0400097851902697	0.039304319413431
579481892	1.40699512676104	-0.283773785378684	0.0425247016842083	0.039304319413431
579481892	1.40699512676104	1.15189257272402	0.0336168017051784	0.039304319413431
579481892	1.40699512676104	0.825776164982345	0.0356402609339107	0.039304319413431
579481892	1.40699512676104	-1.03391297030406	0.0471791012192765	0.039304319413431
579481892	1.40699512676104	-0.510471526315276	0.0439312964618445	0.039304319413431
579481892	1.40699512676104	-0.576254476966479	0.0443394608946315	0.039304319413431
579481892	1.40699512676104	-0.782855730897276	0.0456213627064075	0.039304319413431
579481892	1.40699512676104	0.345810293218425	0.0386183121746399	0.039304319413431
579481892	1.40699512676104	1.33844894034645	0.0324592726916631	0.039304319413431
579481892	1.40699512676104	-0.396576879239574	0.0432246126849549	0.039304319413431
579481892	1.40699512676104	-0.545055901444941	0.0441458826383287	0.039304319413431
579481892	1.40699512676104	-1.24559490828925	0.0484925272254631	0.039304319413431
579481892	1.40699512676104	-0.330698665762351	0.0428158571735228	0.039304319413431
579481892	1.40699512676104	0.29131201816617	0.0389564584162476	0.039304319413431
579481892	1.40699512676104	0.249698040333116	0.0392146612710922	0.039304319413431
579481892	1.40699512676104	-0.404233628880929	0.0432721206310628	0.039304319413431
579481892	1.40699512676104	0.204158440211156	0.0394972214917744	0.039304319413431
579481892	1.40699512676104	2.26908736487315	0.0266849268936035	0.039304319413431
579481892	1.40699512676104	-1.7185351466342	0.0514269864161088	0.039304319413431
579481892	1.40699512676104	1.18241636989459	0.0334274102559458	0.039304319413431
579481892	1.40699512676104	-2.25093526555328	0.0547303771944665	0.039304319413431
579481892	1.40699512676104	-0.439492782361568	0.0434908936146172	0.039304319413431
579481892	1.40699512676104	0.466992546484654	0.0378664108813926	0.039304319413431
579481892	1.40699512676104	0.638267169099715	0.036803700733878	0.039304319413431
579481892	1.40699512676104	-1.21118121238954	0.0482790000648849	0.039304319413431
579481892	1.40699512676104	0.660653933214407	0.0366647972522562	0.039304319413431
579481892	1.40699512676104	0.442502061628689	0.0380183673497626	0.039304319413431
579481892	1.40699512676104	0.953150501939872	0.0348499395287255	0.039304319413431
579481892	1.40699512676104	0.915362914285286	0.0350844007246545	0.039304319413431
267145152	-0.493986428276492	0.0460821080736816	-0.0458911314960935	-0.0453711000544509
267145152	-0.493986428276492	0.234894220030576	-0.0459221042949228	-0.0453711000544509
267145152	-0.493986428276492	-0.0329491231778059	-0.0458781671878115	-0.0453711000544509
267145152	-0.493986428276492	0.880295897031416	-0.0460279761910561	-0.0453711000544509
267145152	-0.493986428276492	1.25118583300248	-0.0460888170939811	-0.0453711000544509
267145152	-0.493986428276492	-0.323965148815544	-0.0458304288265128	-0.0453711000544509
267145152	-0.493986428276492	0.339834161460402	-0.0459393186762534	-0.0453711000544509
267145152	-0.493986428276492	0.269438902316065	-0.0459277710155794	-0.0453711000544509
267145152	-0.493986428276492	0.0828984118313056	-0.0458971708542581	-0.0453711000544509
267145152	-0.493986428276492	0.220799291064039	-0.0459197921582973	-0.0453711000544509
267145152	-0.493986428276492	0.192355398928244	-0.045915126213195	-0.0453711000544509
267145152	-0.493986428276492	0.424542660214237	-0.0459532142853001	-0.0453711000544509
267145152	-0.493986428276492	1.18192181991713	-0.0460774550032701	-0.0453711000544509
267145152	-0.493986428276492	0.784001057062902	-0.0460121799549157	-0.0453711000544509
267145152	-0.493986428276492	-0.173838873576916	-0.0458550555883967	-0.0453711000544509
267145152	-0.493986428276492	1.26650727085402	-0.0460913304275138	-0.0453711000544509
267145152	-0.493986428276492	0.101264290831071	-0.0459001835988839	-0.0453711000544509
267145152	-0.493986428276492	0.45593969995665	-0.045958364665674	-0.0453711000544509
267145152	-0.493986428276492	-0.523044608775182	-0.0457977717686553	-0.0453711000544509
267145152	-0.493986428276492	-0.803553938559802	-0.0457517569290822	-0.0453711000544509
267145152	-0.493986428276492	0.219032959498252	-0.0459195024087061	-0.0453711000544509
267145152	-0.493986428276492	0.239804224855022	-0.045922909733674	-0.0453711000544509
267145152	-0.493986428276492	1.5237565939521	-0.0461335296882005	-0.0453711000544509
267145152	-0.493986428276492	-1.01265584167362	-0.0457174557864657	-0.0453711000544509
267145152	-0.493986428276492	0.542946414388218	-0.0459726372747505	-0.0453711000544509
267145152	-0.493986428276492	0.239173108632639	-0.0459228062051684	-0.0453711000544509
267145152	-0.493986428276492	-0.154238547123308	-0.045858270832175	-0.0453711000544509
267145152	-0.493986428276492	0.766615591314259	-0.0460093280375911	-0.0453711000544509
267145152	-0.493986428276492	0.483526226658265	-0.0459628899682781	-0.0453711000544509
267145152	-0.493986428276492	-1.0187288468324	-0.0457164595687701	-0.0453711000544509
267145152	-0.493986428276492	-1.40787749112395	-0.0456526235015316	-0.0453711000544509
267145152	-0.493986428276492	-1.05330131410881	-0.0457107882902548	-0.0453711000544509
267145152	-0.493986428276492	0.52385415634005	-0.0459695053746749	-0.0453711000544509
267145152	-0.493986428276492	-0.371838688174994	-0.0458225756359073	-0.0453711000544509
267145152	-0.493986428276492	-0.401743276976427	-0.0458176700776599	-0.0453711000544509
267145152	-0.493986428276492	-0.768068535867365	-0.0457575779658133	-0.0453711000544509
267145152	-0.493986428276492	0.0196327813576803	-0.0458867927401363	-0.0453711000544509
267145152	-0.493986428276492	-1.04802216583353	-0.045711654283415	-0.0453711000544509
267145152	-0.493986428276492	0.51127152473658	-0.0459674413157893	-0.0453711000544509
267145152	-0.493986428276492	0.646505044840754	-0.0459896250653896	-0.0453711000544509
267145152	-0.493986428276492	1.317314111398	-0.0460996647977775	-0.0453711000544509
267145152	-0.493986428276492	-1.71974416780681	-0.0456014647928114	-0.0453711000544509
267145152	-0.493986428276492	-1.20695231391017	-0.0456855833314338	-0.0453711000544509
267145152	-0.493986428276492	-1.04885571556121	-0.0457115175476528	-0.0453711000544509
267145152	-0.493986428276492	0.00235170778921705	-0.0458839579473381	-0.0453711000544509
267145152	-0.493986428276492	-1.58085890603853	-0.0456242475752744	-0.0453711000544509
267145152	-0.493986428276492	0.277389379004315	-0.0459290752143012	-0.0453711000544509
267145152	-0.493986428276492	0.41763610532779	-0.0459520813318424	-0.0453711000544509
267145152	-0.493986428276492	-0.46140162177143	-0.0458078837038268	-0.0453711000544509
267145152	-0.493986428276492	-0.646568739847736	-0.0457775088309517	-0.0453711000544509
267145152	-0.493986428276492	0.781143172282303	-0.0460117111465884	-0.0453711000544509
267145152	-0.493986428276492	-0.678799329317823	-0.0457722217148157	-0.0453711000544509
267145152	-0.493986428276492	0.328501854448443	-0.045937459721011	-0.0453711000544509
267145152	-0.493986428276492	0.400584059470216	-0.0459492841088226	-0.0453711000544509
267145152	-0.493986428276492	-0.100022091264696	-0.0458671645168181	-0.0453711000544509
267145152	-0.493986428276492	0.876882312432367	-0.0460274162255541	-0.0453711000544509
267145152	-0.493986428276492	1.24146108617961	-0.0460872218434229	-0.0453711000544509
267145152	-0.493986428276492	-1.58466941907933	-0.0456236224975047	-0.0453711000544509
267145152	-0.493986428276492	0.444825703587655	-0.0459565415221788	-0.0453711000544509
267145152	-0.493986428276492	-0.430957210289217	-0.0458128778147583	-0.0453711000544509
267145152	-0.493986428276492	-0.832370943430841	-0.0457470297784483	-0.0453711000544509
267145152	-0.493986428276492	1.23892074415241	-0.0460868051249097	-0.0453711000544509
267145152	-0.493986428276492	0.487098582634014	-0.0459634759786872	-0.0453711000544509
267145152	-0.493986428276492	0.425931909760362	-0.045953442178237	-0.0453711000544509
267145152	-0.493986428276492	-0.531618263116979	-0.0457963653436733	-0.0453711000544509
267145152	-0.493986428276492	-0.310525151777894	-0.0458326335278966	-0.0453711000544509
267145152	-0.493986428276492	-1.02257905271737	-0.0457158279797736	-0.0453711000544509
267145152	-0.493986428276492	-1.04623598784566	-0.0457119472886195	-0.0453711000544509
267145152	-0.493986428276492	0.455820621424125	-0.0459583451319937	-0.0453711000544509
267145152	-0.493986428276492	-1.63865168715731	-0.0456147672290995	-0.0453711000544509
267145152	-0.493986428276492	1.03676508876921	-0.0460536434469776	-0.0453711000544509
267145152	-0.493986428276492	0.69735157822891	-0.0459979659468801	-0.0453711000544509
267145152	-0.493986428276492	-1.52294704638723	-0.0456337474551297	-0.0453711000544509
267145152	-0.493986428276492	0.161160792691124	-0.0459100090400776	-0.0453711000544509
267145152	-0.493986428276492	-1.53799063432955	-0.0456312797001844	-0.0453711000544509
267145152	-0.493986428276492	0.125270522988102	-0.0459041215888335	-0.0453711000544509
267145152	-0.493986428276492	-0.459178822497631	-0.0458082483325259	-0.0453711000544509
267145152	-0.493986428276492	0.567159049334959	-0.0459766091230793	-0.0453711000544509
267145152	-0.493986428276492	0.353405144883829	-0.0459415448646855	-0.0453711000544509
267145152	-0.493986428276492	-0.496767945931342	-0.0458020822007761	-0.0453711000544509
267145152	-0.493986428276492	-0.347074322694221	-0.0458266379902882	-0.0453711000544509
267145152	-0.493986428276492	-0.653872223175933	-0.0457763107652263	-0.0453711000544509
267145152	-0.493986428276492	0.285248562150962	-0.0459303644372013	-0.0453711000544509
267145152	-0.493986428276492	0.23098447487934	-0.0459214629390861	-0.0453711000544509
267145152	-0.493986428276492	0.225423507410425	-0.0459205507162158	-0.0453711000544509
267145152	-0.493986428276492	-0.0104365327470796	-0.0458818601602978	-0.0453711000544509
267145152	-0.493986428276492	-0.291813945033806	-0.0458357029201953	-0.0453711000544509
267145152	-0.493986428276492	-1.38687997655538	-0.0456560679404922	-0.0453711000544509
267145152	-0.493986428276492	-1.02662772282322	-0.0457151638346432	-0.0453711000544509
267145152	-0.493986428276492	1.23638040212521	-0.0460863884063965	-0.0453711000544509
267145152	-0.493986428276492	0.925823589300124	-0.0460354445681596	-0.0453711000544509
267145152	-0.493986428276492	-0.1890332943271	-0.0458525630907897	-0.0453711000544509
267145152	-0.493986428276492	0.618958210983314	-0.0459851062740123	-0.0453711000544509
267145152	-0.493986428276492	0.391510275291815	-0.0459477956423833	-0.0453711000544509
267145152	-0.493986428276492	0.804641336033895	-0.0460155657928354	-0.0453711000544509
267145152	-0.493986428276492	-1.35842020728192	-0.0456607364900852	-0.0453711000544509
267145152	-0.493986428276492	0.81781936029999	-0.0460177275201225	-0.0453711000544509
267145152	-0.493986428276492	0.553345939562064	-0.0459743432161639	-0.0453711000544509
267145152	-0.493986428276492	-0.472555310984601	-0.0458060540491049	-0.0453711000544509
267145152	-0.493986428276492	-1.13046420318498	-0.0456981304654168	-0.0453711000544509
267145152	-0.493986428276492	0.580813387731154	-0.0459788489850877	-0.0453711000544509
267145152	-0.493986428276492	1.30961369962805	-0.0460984016197844	-0.0453711000544509
267145152	-0.493986428276492	-0.230940999207049	-0.0458456885375675	-0.0453711000544509
267145152	-0.493986428276492	1.28059823053614	-0.0460936419130166	-0.0453711000544509
267145152	-0.493986428276492	-0.272019123643741	-0.0458389500689848	-0.0453711000544509
267145152	-0.493986428276492	-1.29209346466552	-0.0456716167500154	-0.0453711000544509
267145152	-0.493986428276492	-0.930531347075579	-0.0457309275146498	-0.0453711000544509
267145152	-0.493986428276492	0.2650687201724	-0.0459270541295122	-0.0453711000544509
267145152	-0.493986428276492	0.0654335603943121	-0.04589430591448	-0.0453711000544509
267145152	-0.493986428276492	-0.525902493555781	-0.045797302960328	-0.0453711000544509
267145152	-0.493986428276492	0.274535463508134	-0.0459286070570965	-0.0453711000544509
267145152	-0.493986428276492	-0.388843102619557	-0.0458197862263597	-0.0453711000544509
267145152	-0.493986428276492	0.670797065475845	-0.0459936099361719	-0.0453711000544509
267145152	-0.493986428276492	0.33867909969491	-0.0459391291995544	-0.0453711000544509
267145152	-0.493986428276492	0.880494361252291	-0.04602800874719	-0.0453711000544509
267145152	-0.493986428276492	0.0372885553751554	-0.0458896889989152	-0.0453711000544509
267145152	-0.493986428276492	0.713665337184829	-0.0460006420610819	-0.0453711000544509
267145152	-0.493986428276492	0.475389193602393	-0.0459615551667905	-0.0453711000544509
267145152	-0.493986428276492	-0.660024614023055	-0.0457753015250772	-0.0453711000544509
267145152	-0.493986428276492	-0.467514319774378	-0.0458068809749045	-0.0453711000544509
267145152	-0.493986428276492	1.15743133506116	-0.0460734375763539	-0.0453711000544509
267145152	-0.493986428276492	-1.38330762057963	-0.0456566539509013	-0.0453711000544509
267145152	-0.493986428276492	0.0859388836951094	-0.0458976696142286	-0.0453711000544509
267145152	-0.493986428276492	0.239720869882254	-0.0459228960600978	-0.0453711000544509
267145152	-0.493986428276492	0.873746577742544	-0.0460269018386393	-0.0453711000544509
267145152	-0.493986428276492	0.97516179460963	-0.0460435380230329	-0.0453711000544509
267145152	-0.493986428276492	1.90540329069458	-0.0461961351335798	-0.0453711000544509
267145152	-0.493986428276492	-0.100736562459845	-0.0458670473147363	-0.0453711000544509
267145152	-0.493986428276492	-1.48226188110787	-0.0456404214625674	-0.0453711000544509
267145152	-0.493986428276492	-0.383651278601469	-0.045820637894821	-0.0453711000544509
267145152	-0.493986428276492	-0.973915625758838	-0.0457238107437918	-0.0453711000544509
267145152	-0.493986428276492	1.01501341016132	-0.0460500752947085	-0.0453711000544509
267145152	-0.493986428276492	0.684014782586115	-0.0459957781746859	-0.0453711000544509
267145152	-0.493986428276492	-0.746555014324523	-0.0457611070507218	-0.0453711000544509
267145152	-0.493986428276492	0.643170845930055	-0.045989078122341	-0.0453711000544509
267145152	-0.493986428276492	-0.690746875414494	-0.0457702618355584	-0.0453711000544509
267145152	-0.493986428276492	-0.0264712510084484	-0.0458792298200201	-0.0453711000544509
267145152	-0.493986428276492	-0.717658623765134	-0.0457658472238093	-0.0453711000544509
267145152	-0.493986428276492	-0.569207386550689	-0.0457901992119236	-0.0453711000544509
267145152	-0.493986428276492	-0.183496142564689	-0.0458534714069239	-0.0453711000544509
267145152	-0.493986428276492	-0.173414160144243	-0.0458551252585231	-0.0453711000544509
267145152	-0.493986428276492	-0.99455590472983	-0.0457204249058722	-0.0453711000544509
267145152	-0.493986428276492	-1.38747536921801	-0.0456559702720906	-0.0453711000544509
267145152	-0.493986428276492	-1.01432294112897	-0.0457171823149414	-0.0453711000544509
267145152	-0.493986428276492	0.0249230436293223	-0.04588766055644	-0.0453711000544509
267145152	-0.493986428276492	-0.104908280382636	-0.0458663629848029	-0.0453711000544509
267145152	-0.493986428276492	2.05734749819642	-0.0462210601096497	-0.0453711000544509
267145152	-0.493986428276492	0.0319494709051782	-0.0458888131738026	-0.0453711000544509
267145152	-0.493986428276492	2.50448738782763	-0.046294409079197	-0.0453711000544509
267145152	-0.493986428276492	0.560212801604336	-0.0459754696583949	-0.0453711000544509
267145152	-0.493986428276492	-0.896554272461792	-0.0457365011247636	-0.0453711000544509
267145152	-0.493986428276492	-1.47690334714425	-0.0456413004781812	-0.0453711000544509
267145152	-0.493986428276492	-0.372362633718104	-0.045822489687714	-0.0453711000544509
267145152	-0.493986428276492	-0.22173622864287	-0.0458471984910551	-0.0453711000544509
267145152	-0.493986428276492	-0.231707071099626	-0.0458455628708909	-0.0453711000544509
267145152	-0.493986428276492	-0.141362188472943	-0.0458603830741387	-0.0453711000544509
267145152	-0.493986428276492	-0.661612327790055	-0.0457750410760065	-0.0453711000544509
267145152	-0.493986428276492	-0.823836981933219	-0.0457484296922035	-0.0453711000544509
267145152	-0.493986428276492	0.426170066825412	-0.0459534812455976	-0.0453711000544509
267145152	-0.493986428276492	0.715133972419303	-0.0460008829764724	-0.0453711000544509
267145152	-0.493986428276492	-0.441396428307238	-0.0458111653621182	-0.0453711000544509
267145152	-0.493986428276492	0.0104799687265263	-0.0458852913098445	-0.0453711000544509
267145152	-0.493986428276492	-0.825742238453618	-0.0457481171533186	-0.0453711000544509
267145152	-0.493986428276492	0.35633844606836	-0.0459420260443437	-0.0453711000544509
267145152	-0.493986428276492	1.43020056023166	-0.0461181827267071	-0.0453711000544509
267145152	-0.493986428276492	-0.236978280806064	-0.045844698179976	-0.0453711000544509
267145152	-0.493986428276492	-0.585362374129909	-0.0457875491426288	-0.0453711000544509
267145152	-0.493986428276492	-1.04691076619664	-0.0457118365977645	-0.0453711000544509
267145152	-0.493986428276492	0.608082371679368	-0.0459833221978777	-0.0453711000544509
267145152	-0.493986428276492	1.39197635129115	-0.0461119124153291	-0.0453711000544509
267145152	-0.493986428276492	0.48428039069759	-0.0459630136815867	-0.0453711000544509
267145152	-0.493986428276492	0.750897225020965	-0.0460067495917908	-0.0453711000544509
267145152	-0.493986428276492	0.902285732704358	-0.0460315834106859	-0.0453711000544509
267145152	-0.493986428276492	0.848105000405503	-0.0460226955861469	-0.0453711000544509
267145152	-0.493986428276492	0.514407259426404	-0.045967955702704	-0.0453711000544509
267145152	-0.493986428276492	-0.290571559011129	-0.0458359067215932	-0.0453711000544509
267145152	-0.493986428276492	0.157715453816735	-0.0459094438655941	-0.0453711000544509
267145152	-0.493986428276492	-0.892624680888468	-0.0457371457362137	-0.0453711000544509
267145152	-0.493986428276492	-0.0502909267978569	-0.0458753224328364	-0.0453711000544509
267145152	-0.493986428276492	0.189048985008468	-0.0459145838280052	-0.0453711000544509
267145152	-0.493986428276492	1.48811241988296	-0.0461276826065624	-0.0453711000544509
267145152	-0.493986428276492	-0.0218013878912614	-0.0458799958658495	-0.0453711000544509
267145152	-0.493986428276492	1.29492734728331	-0.04609599246588	-0.0453711000544509
267145152	-0.493986428276492	-0.450644861000009	-0.0458096482462811	-0.0453711000544509
267145152	-0.493986428276492	-0.46156039314813	-0.0458078576589198	-0.0453711000544509
267145152	-0.493986428276492	0.981472956833453	-0.0460445733080891	-0.0453711000544509
267145152	-0.493986428276492	1.24237402159563	-0.0460873716016385	-0.0453711000544509
267145152	-0.493986428276492	0.76415463497541	-0.0460089243415315	-0.0453711000544509
267145152	-0.493986428276492	0.510993674827355	-0.0459673957372019	-0.0453711000544509
267145152	-0.493986428276492	-0.861624569587805	-0.0457422310043199	-0.0453711000544509
267145152	-0.493986428276492	0.566643042360684	-0.0459765244771314	-0.0453711000544509
267145152	-0.493986428276492	-1.10188535537899	-0.0457028185486901	-0.0453711000544509
267145152	-0.493986428276492	-0.500776923193015	-0.0458014245668725	-0.0453711000544509
267145152	-0.493986428276492	-0.151404478049214	-0.0458587357337663	-0.0453711000544509
267145152	-0.493986428276492	0.477175371590268	-0.0459618481719951	-0.0453711000544509
267145152	-0.493986428276492	0.581924787368053	-0.0459790312994372	-0.0453711000544509
267145152	-0.493986428276492	-0.0414791153910102	-0.045876767925179	-0.0453711000544509
267145152	-0.493986428276492	1.26567372112635	-0.0460911936917517	-0.0453711000544509
267145152	-0.493986428276492	0.72315192694265	-0.0460021982442796	-0.0453711000544509
267145152	-0.493986428276492	-0.190287588203029	-0.0458523573360238	-0.0453711000544509
267145152	-0.493986428276492	-1.24219955953756	-0.0456798013620634	-0.0453711000544509
267145152	-0.493986428276492	0.565611028412134	-0.0459763551852354	-0.0453711000544509
267145152	-0.493986428276492	-0.383552046491032	-0.0458206541728879	-0.0453711000544509
267145152	-0.493986428276492	0.252680583505387	-0.0459250219756378	-0.0453711000544509
267145152	-0.493986428276492	0.616259097579415	-0.045984663510592	-0.0453711000544509
267145152	-0.493986428276492	0.374231980222444	-0.045944961305371	-0.0453711000544509
267145152	-0.493986428276492	0.228055142979226	-0.0459209824105506	-0.0453711000544509
267145152	-0.493986428276492	0.360653058230181	-0.0459427338146935	-0.0453711000544509
267145152	-0.493986428276492	0.142235244588491	-0.0459069044871544	-0.0453711000544509
267145152	-0.493986428276492	0.3173997659327	-0.0459356385308838	-0.0453711000544509
267145152	-0.493986428276492	-0.378900045153724	-0.0458214172886652	-0.0453711000544509
267145152	-0.493986428276492	-0.12199208051555	-0.0458635605528017	-0.0453711000544509
267145152	-0.493986428276492	-0.793114720541781	-0.0457534693817224	-0.0453711000544509
267145152	-0.493986428276492	-0.467633398306903	-0.0458068614412242	-0.0453711000544509
267145152	-0.493986428276492	-0.0348385025605352	-0.0458778572534174	-0.0453711000544509
267145152	-0.493986428276492	-1.32611023212348	-0.0456660366286748	-0.0453711000544509
267145152	-0.493986428276492	0.277036112691158	-0.0459290172643829	-0.0453711000544509
267145152	-0.493986428276492	-0.936088345260077	-0.0457300159429022	-0.0453711000544509
267145152	-0.493986428276492	-1.05397609245978	-0.0457106775993997	-0.0453711000544509
267145152	-0.493986428276492	0.0269283261170426	-0.0458879895036164	-0.0453711000544509
267145152	-0.493986428276492	-1.47614918310492	-0.0456414241914898	-0.0453711000544509
267145152	-0.493986428276492	0.107666746596496	-0.0459012338597617	-0.0453711000544509
267145152	-0.493986428276492	0.259214025656589	-0.0459260937235639	-0.0453711000544509
267145152	-0.493986428276492	-1.01337031286877	-0.0457173385843839	-0.0453711000544509
267145152	-0.493986428276492	1.09412124860206	-0.0460630521696581	-0.0453711000544509
267145152	-0.493986428276492	0.385024464553622	-0.0459467317079293	-0.0453711000544509
267145152	-0.493986428276492	1.13925201242902	-0.0460704554344939	-0.0453711000544509
267145152	-0.493986428276492	-0.306329618148598	-0.0458333217645661	-0.0453711000544509
267145152	-0.493986428276492	-0.393050544102106	-0.0458190960363222	-0.0453711000544509
267145152	-0.493986428276492	-1.47257682712918	-0.0456420102018989	-0.0453711000544509
267145152	-0.493986428276492	0.345796026655484	-0.045940296662514	-0.0453711000544509
267145152	-0.493986428276492	-0.773982769649438	-0.0457566077930248	-0.0453711000544509
267145152	-0.493986428276492	0.628246336520261	-0.0459866299010761	-0.0453711000544509
267145152	-0.493986428276492	1.49553498174368	-0.0461289002059681	-0.0453711000544509
267145152	-0.493986428276492	-1.0655267101147	-0.0457087828324101	-0.0453711000544509
267145152	-0.493986428276492	-0.814548856396272	-0.0457499533192674	-0.0453711000544509
267145152	-0.493986428276492	-1.22386146552872	-0.0456828095488305	-0.0453711000544509
267145152	-0.493986428276492	0.650712486323302	-0.0459903152554271	-0.0453711000544509
908092186	0.611027935379103	-0.532472269958523	0.0244500523473883	0.0223288815806602
908092186	0.611027935379103	-0.590979522272451	0.0246134721382368	0.0223288815806602
908092186	0.611027935379103	0.0163964100087536	0.0229169773637561	0.0223288815806602
908092186	0.611027935379103	1.16765163174444	0.0197013437438451	0.0223288815806602
908092186	0.611027935379103	-0.301678227503072	0.0238054089458357	0.0223288815806602
908092186	0.611027935379103	-0.0219984781617095	0.0230242202156474	0.0223288815806602
908092186	0.611027935379103	0.0662307758704473	0.0227777822841019	0.0223288815806602
908092186	0.611027935379103	-1.00823070023989	0.025778919113406	0.0223288815806602
908092186	0.611027935379103	0.636601069527313	0.0211846499729916	0.0223288815806602
908092186	0.611027935379103	0.302875543557291	0.0221167969034644	0.0223288815806602
908092186	0.611027935379103	-0.521755202031277	0.0244201179216562	0.0223288815806602
908092186	0.611027935379103	-2.5302528101297	0.0300301619085793	0.0223288815806602
908092186	0.611027935379103	-0.330983454357463	0.0238872629699764	0.0223288815806602
908092186	0.611027935379103	-0.512824312091905	0.0243951725668795	0.0223288815806602
908092186	0.611027935379103	0.861619803155304	0.0205561379008613	0.0223288815806602
908092186	0.611027935379103	-1.63684627343913	0.027534739484958	0.0223288815806602
908092186	0.611027935379103	-1.39741903737562	0.0268659822404545	0.0223288815806602
908092186	0.611027935379103	-0.652820973497078	0.0247862048615353	0.0223288815806602
908092186	0.611027935379103	-0.42705204511418	0.0241555973796037	0.0223288815806602
908092186	0.611027935379103	0.841257374093536	0.0206130133097522	0.0223288815806602
908092186	0.611027935379103	-0.411726637978218	0.0241127911508068	0.0223288815806602
908092186	0.611027935379103	1.02975869108054	0.0200865000215979	0.0223288815806602
908092186	0.611027935379103	0.468779724355476	0.0216534009063074	0.0223288815806602
908092186	0.611027935379103	0.232115110246545	0.0223144417210666	0.0223288815806602
908092186	0.611027935379103	-0.846363281694305	0.025326798416608	0.0223288815806602
908092186	0.611027935379103	0.636561376683138	0.0211847608412351	0.0223288815806602
908092186	0.611027935379103	-2.34139425754512	0.0295026508062339	0.0223288815806602
908092186	0.611027935379103	1.13299977877968	0.0197981317203788	0.0223288815806602
908092186	0.611027935379103	1.5410819097427	0.0186582953094471	0.0223288815806602
908092186	0.611027935379103	0.96470211947774	0.020268213072616	0.0223288815806602
908092186	0.611027935379103	2.38852413287863	0.0162912583117433	0.0223288815806602
908092186	0.611027935379103	0.0931504627899222	0.0227025914413926	0.0223288815806602
908092186	0.611027935379103	-1.00080813837917	0.0257581867518804	0.0223288815806602
908092186	0.611027935379103	-0.221526467260525	0.0235815327018327	0.0223288815806602
908092186	0.611027935379103	-0.428453202513557	0.0241595110285976	0.0223288815806602
908092186	0.611027935379103	0.0752767750579264	0.0227525154114191	0.0223288815806602
908092186	0.611027935379103	0.0901179294949534	0.0227110617751924	0.0223288815806602
908092186	0.611027935379103	1.1361355134695	0.0197893731291461	0.0223288815806602
908092186	0.611027935379103	-0.357264086485721	0.0239606688339661	0.0223288815806602
908092186	0.611027935379103	-1.48311588794942	0.0271053467780677	0.0223288815806602
908092186	0.611027935379103	-0.319734502318273	0.0238558429097821	0.0223288815806602
908092186	0.611027935379103	1.18729958961106	0.0196464639633362	0.0223288815806602
908092186	0.611027935379103	0.44508309638301	0.0217195892476483	0.0223288815806602
908092186	0.611027935379103	-1.92454000801942	0.0283383125134993	0.0223288815806602
908092186	0.611027935379103	-2.23350910707751	0.0292013109205309	0.0223288815806602
908092186	0.611027935379103	-1.21205345507844	0.0263482275435329	0.0223288815806602
908092186	0.611027935379103	-0.924478799030676	0.0255449871197219	0.0223288815806602
908092186	0.611027935379103	-2.42173257415529	0.0297270481309811	0.0223288815806602
908092186	0.611027935379103	-0.285173942895113	0.0237593099302083	0.0223288815806602
908092186	0.611027935379103	0.780963943791734	0.0207814221715561	0.0223288815806602
908092186	0.611027935379103	0.251715436700153	0.0222596949824499	0.0223288815806602
908092186	0.611027935379103	1.94590922748337	0.0175275500944784	0.0223288815806602
908092186	0.611027935379103	-1.37380179509151	0.0268000156356004	0.0223288815806602
908092186	0.611027935379103	-0.505322364542833	0.024374218468867	0.0223288815806602
908092186	0.611027935379103	-0.559463403997513	0.0245254427529358	0.0223288815806602
908092186	0.611027935379103	-1.91588696798928	0.0283141432364267	0.0223288815806602
908092186	0.611027935379103	0.526691584006779	0.0214916441391107	0.0223288815806602
908092186	0.611027935379103	1.2024622560859	0.0196041122943375	0.0223288815806602
908092186	0.611027935379103	-0.218704306039683	0.0235736499697233	0.0223288815806602
908092186	0.611027935379103	-0.0269600836835827	0.0230380787460789	0.0223288815806602
908092186	0.611027935379103	-1.53427996409097	0.0272482559438776	0.0223288815806602
908092186	0.611027935379103	-0.573236820926233	0.0245639140334137	0.0223288815806602
908092186	0.611027935379103	-0.825167302904863	0.0252675947746046	0.0223288815806602
908092186	0.611027935379103	1.04095207313789	0.0200552351769444	0.0223288815806602
908092186	0.611027935379103	-0.463708386709779	0.0242579842024318	0.0223288815806602
908092186	0.611027935379103	-0.186969877121783	0.0234850108090833	0.0223288815806602
908092186	0.611027935379103	-0.0656227794736944	0.0231460696260087	0.0223288815806602
908092186	0.611027935379103	-1.18748358453413	0.026279600100836	0.0223288815806602
908092186	0.611027935379103	0.76389602079649	0.0208290955162405	0.0223288815806602
908092186	0.611027935379103	-0.22729383751915	0.0235976418576063	0.0223288815806602
908092186	0.611027935379103	1.26775698475375	0.0194217340338587	0.0223288815806602
908092186	0.611027935379103	-1.10651018241716	0.0260534288841935	0.0223288815806602
908092186	0.611027935379103	-0.0750114469849361	0.0231722936242372	0.0223288815806602
908092186	0.611027935379103	1.03241811164026	0.0200790718492866	0.0223288815806602
908092186	0.611027935379103	0.0207308685926619	0.0229048705515711	0.0223288815806602
908092186	0.611027935379103	-0.25904414357472	0.0236863253655437	0.0223288815806602
908092186	0.611027935379103	0.877417555136948	0.0205120123399673	0.0223288815806602
908092186	0.611027935379103	-0.824810067307288	0.0252665969604135	0.0223288815806602
908092186	0.611027935379103	1.73978428768267	0.0181032888827255	0.0223288815806602
908092186	0.611027935379103	-1.63311514608668	0.0275243178700735	0.0223288815806602
908092186	0.611027935379103	0.762070149964441	0.0208341954554393	0.0223288815806602
908092186	0.611027935379103	0.527644212266979	0.0214889833012678	0.0223288815806602
908092186	0.611027935379103	-1.50141428911408	0.0271564570382992	0.0223288815806602
908092186	0.611027935379103	2.99935731188748	0.0145851069132579	0.0223288815806602
908092186	0.611027935379103	1.30312330891366	0.0193229504289428	0.0223288815806602
908092186	0.611027935379103	-1.65653392414993	0.0275897301337102	0.0223288815806602
908092186	0.611027935379103	-0.311271987940166	0.0238322058002781	0.0223288815806602
908092186	0.611027935379103	0.233516267645922	0.0223105280720727	0.0223288815806602
908092186	0.611027935379103	0.995027452427429	0.0201835097346185	0.0223288815806602
908092186	0.611027935379103	-0.118710092994061	0.0232943506908186	0.0223288815806602
908092186	0.611027935379103	0.513870795338259	0.0215274545817457	0.0223288815806602
908092186	0.611027935379103	1.11962329029271	0.0198354943184222	0.0223288815806602
908092186	0.611027935379103	1.7322823401336	0.018124242980738	0.0223288815806602
908092186	0.611027935379103	-1.93930574605252	0.0283795555000635	0.0223288815806602
908092186	0.611027935379103	0.880275439917547	0.0205040298264388	0.0223288815806602
908092186	0.611027935379103	2.40702099826417	0.0162395937102946	0.0223288815806602
908092186	0.611027935379103	-0.681042585705492	0.0248650321826298	0.0223288815806602
908092186	0.611027935379103	0.770445340085363	0.0208108022560709	0.0223288815806602
908092186	0.611027935379103	0.826293171839567	0.0206548106375337	0.0223288815806602
908092186	0.611027935379103	0.160282970143075	0.022515079981242	0.0223288815806602
908092186	0.611027935379103	0.609451164111623	0.0212604838515129	0.0223288815806602
908092186	0.611027935379103	-0.666713468958322	0.0248250087467435	0.0223288815806602
908092186	0.611027935379103	-1.98102292528043	0.0284960780239317	0.0223288815806602
908092186	0.611027935379103	0.0360086443156137	0.0228621973646664	0.0223288815806602
908092186	0.611027935379103	1.44824034721741	0.0189176161308817	0.0223288815806602
908092186	0.611027935379103	1.44978836814023	0.0189132922693871	0.0223288815806602
908092186	0.611027935379103	-0.633847793981435	0.0247332098411651	0.0223288815806602
908092186	0.611027935379103	0.777947287634435	0.0207898481580584	0.0223288815806602
908092186	0.611027935379103	0.134685054934627	0.0225865789114443	0.0223288815806602
908092186	0.611027935379103	-0.392447823562428	0.0240589424449621	0.0223288815806602
908092186	0.611027935379103	-0.674532959260794	0.0248468497907036	0.0223288815806602
908092186	0.611027935379103	0.0278081027090618	0.0228851027437636	0.0223288815806602
908092186	0.611027935379103	0.534431688620901	0.0214700248316375	0.0223288815806602
908092186	0.611027935379103	-0.235319730611332	0.0236200594164323	0.0223288815806602
908092186	0.611027935379103	-2.35135716143304	0.0295304787353404	0.0223288815806602
908092186	0.611027935379103	0.396300590891953	0.021855846318851	0.0223288815806602
908092186	0.611027935379103	0.225462589562818	0.0223330232386692	0.0223288815806602
908092186	0.611027935379103	-0.679177022029268	0.0248598213751875	0.0223288815806602
908092186	0.611027935379103	-1.37638182996288	0.0268072220714248	0.0223288815806602
908092186	0.611027935379103	0.109515822443269	0.0226568804646173	0.0223288815806602
908092186	0.611027935379103	-0.33335311715471	0.0238938818041105	0.0223288815806602
908092186	0.611027935379103	1.96000018716549	0.0174881918680529	0.0223288815806602
908092186	0.611027935379103	-0.602331675706497	0.0246451804558641	0.0223288815806602
908092186	0.611027935379103	-0.518063767523003	0.0244098071750152	0.0223288815806602
908092186	0.611027935379103	-2.35885910898211	0.0295514328333529	0.0223288815806602
908092186	0.611027935379103	-1.54948232340999	0.0272907184811197	0.0223288815806602
908092186	0.611027935379103	-0.00780828636915235	0.0229845848186132	0.0223288815806602
908092186	0.611027935379103	1.18237767693336	0.0196602116255243	0.0223288815806602
908092186	0.611027935379103	0.532367660723802	0.021475789980297	0.0223288815806602
908092186	0.611027935379103	0.97625273713266	0.0202359504137714	0.0223288815806602
908092186	0.611027935379103	1.62630244618639	0.0184202611907553	0.0223288815806602
908092186	0.611027935379103	-0.539894831819245	0.0244707847089139	0.0223288815806602
908092186	0.611027935379103	0.771913975319837	0.0208067001310632	0.0223288815806602
908092186	0.611027935379103	0.564955485791465	0.0213847671524228	0.0223288815806602
908092186	0.611027935379103	-0.858628370544375	0.0253610567038348	0.0223288815806602
908092186	0.611027935379103	2.26265812399975	0.0166428215117301	0.0223288815806602
908092186	0.611027935379103	1.04321456525586	0.0200489156870676	0.0223288815806602
908092186	0.611027935379103	0.3397382879426	0.0220138335657704	0.0223288815806602
908092186	0.611027935379103	-0.707478019926032	0.0249388704327689	0.0223288815806602
908092186	0.611027935379103	-1.17839392321806	0.0262542112730854	0.0223288815806602
908092186	0.611027935379103	1.53516767596063	0.0186748146777214	0.0223288815806602
908092186	0.611027935379103	0.72368716964723	0.0209414050468576	0.0223288815806602
908092186	0.611027935379103	0.485649183129845	0.0216062819028402	0.0223288815806602
908092186	0.611027935379103	-1.16989965456461	0.0262304854689867	0.0223288815806602
908092186	0.611027935379103	0.886110288011269	0.0204877321946513	0.0223288815806602
908092186	0.611027935379103	-0.38752591088473	0.024045194782774	0.0223288815806602
908092186	0.611027935379103	2.47025169903492	0.0160629805984753	0.0223288815806602
908092186	0.611027935379103	2.08225414722444	0.0171467176782202	0.0223288815806602
908092186	0.611027935379103	-0.24833501421631	0.0236564131134603	0.0223288815806602
908092186	0.611027935379103	-0.201664168035362	0.0235260542328092	0.0223288815806602
908092186	0.611027935379103	-0.316932187519519	0.0238480156117943	0.0223288815806602
908092186	0.611027935379103	-1.5309060723361	0.0272388321431841	0.0223288815806602
908092186	0.611027935379103	1.03944374505924	0.0200594481701956	0.0223288815806602
908092186	0.611027935379103	-0.401950290457919	0.0240854843024445	0.0223288815806602
908092186	0.611027935379103	-0.301336869043167	0.023804455478942	0.0223288815806602
908092186	0.611027935379103	0.345255593282923	0.0219984228799305	0.0223288815806602
908092186	0.611027935379103	-0.861883183766724	0.0253701478997978	0.0223288815806602
908092186	0.611027935379103	0.0798295442847972	0.0227397988238952	0.0223288815806602
908092186	0.611027935379103	-0.406213301922313	0.0240973915517913	0.0223288815806602
908092186	0.611027935379103	0.718050785774383	0.0209571483374278	0.0223288815806602
908092186	0.611027935379103	0.839510888949837	0.0206178915124641	0.0223288815806602
908092186	0.611027935379103	-0.167706939843662	0.0234312064505359	0.0223288815806602
908092186	0.611027935379103	1.82341711035937	0.0178696894937718	0.0223288815806602
908092186	0.611027935379103	1.15201265113949	0.0197450258317652	0.0223288815806602
908092186	0.611027935379103	0.328624291573604	0.022044876673937	0.0223288815806602
908092186	0.611027935379103	-0.839178876898633	0.0253067312645432	0.0223288815806602
908092186	0.611027935379103	-1.1218316202687	0.0260962240261661	0.0223288815806602
908092186	0.611027935379103	-0.22630945498361	0.0235948923251687	0.0223288815806602
908092186	0.611027935379103	-1.7168670472959	0.0277582498637575	0.0223288815806602
908092186	0.611027935379103	0.110127092243563	0.0226551730936681	0.0223288815806602
908092186	0.611027935379103	-0.500717994618535	0.0243613577526266	0.0223288815806602
908092186	0.611027935379103	0.0372192760629507	0.0228588158832411	0.0223288815806602
908092186	0.611027935379103	0.265957229190137	0.0222199154566993	0.0223288815806602
908092186	0.611027935379103	-0.990607077426201	0.0257296936133132	0.0223288815806602
908092186	0.611027935379103	0.84383740896491	0.0206058068739278	0.0223288815806602
908092186	0.611027935379103	0.30668605659809	0.022106153552093	0.0223288815806602
908092186	0.611027935379103	0.812440369222497	0.0206935036544985	0.0223288815806602
908092186	0.611027935379103	-0.914039581012655	0.025515828771694	0.0223288815806602
908092186	0.611027935379103	-0.457675074395181	0.024241132229427	0.0223288815806602
908092186	0.611027935379103	0.334181289758102	0.0220293551198537	0.0223288815806602
908092186	0.611027935379103	-0.0102493962859139	0.0229914032155855	0.0223288815806602
908092186	0.611027935379103	-0.895780872692161	0.025464829379706	0.0223288815806602
908092186	0.611027935379103	-0.839139184054458	0.0253066203962997	0.0223288815806602
908092186	0.611027935379103	1.39787012795935	0.0190583079318225	0.0223288815806602
908092186	0.611027935379103	1.19023686008001	0.0196382597133208	0.0223288815806602
908092186	0.611027935379103	-0.0202996244310202	0.0230194750548276	0.0223288815806602
908092186	0.611027935379103	0.301017918449902	0.022121985537258	0.0223288815806602
908092186	0.611027935379103	-0.54120469567702	0.0244744433609478	0.0223288815806602
908092186	0.611027935379103	0.229483474677744	0.0223217922856075	0.0223288815806602
908092186	0.611027935379103	1.06782412864435	0.0199801773761273	0.0223288815806602
908092186	0.611027935379103	-0.741177244630595	0.0250329975714598	0.0223288815806602
908092186	0.611027935379103	2.13964999990147	0.0169864021981884	0.0223288815806602
908092186	0.611027935379103	-0.0242450931420137	0.0230304953582267	0.0223288815806602
908092186	0.611027935379103	1.49912657344974	0.018775483042776	0.0223288815806602
908092186	0.611027935379103	-0.367639795953062	0.0239896497928045	0.0223288815806602
908092186	0.611027935379103	-1.08797362418744	0.0260016534145014	0.0223288815806602
908092186	0.611027935379103	-0.719663723087753	0.0249729069835087	0.0223288815806602
908092186	0.611027935379103	-0.215695588451219	0.0235652461568696	0.0223288815806602
908092186	0.611027935379103	0.874519977512174	0.0205201057217393	0.0223288815806602
908092186	0.611027935379103	1.58490280971188	0.0185358967686759	0.0223288815806602
908092186	0.611027935379103	-1.19442983226475	0.0262990020434401	0.0223288815806602
908092186	0.611027935379103	-1.10492246865016	0.0260489941544555	0.0223288815806602
908092186	0.611027935379103	-1.76366491057821	0.0278889635227876	0.0223288815806602
908092186	0.611027935379103	-1.37570705161191	0.0268053373112861	0.0223288815806602
908092186	0.611027935379103	-0.863709054598773	0.0253752478389966	0.0223288815806602
908092186	0.611027935379103	2.0743949640778	0.0171686695904237	0.0223288815806602
908092186	0.611027935379103	0.494064066094942	0.0215827778352283	0.0223288815806602
908092186	0.611027935379103	-1.43881867385013	0.0269816178183751	0.0223288815806602
908092186	0.611027935379103	-1.36217179174824	0.026767531240269	0.0223288815806602
908092186	0.611027935379103	-0.490397855133039	0.024332532009329	0.0223288815806602
908092186	0.611027935379103	0.744168677241523	0.0208841970332362	0.0223288815806602
908092186	0.611027935379103	-0.999141038923823	0.0257535302856554	0.0223288815806602
908092186	0.611027935379103	0.0726014773605325	0.0227599879310278	0.0223288815806602
908092186	0.611027935379103	0.363395223070891	0.0219477560926729	0.0223288815806602
908092186	0.611027935379103	-0.383564565036066	0.0240341301320775	0.0223288815806602
908092186	0.611027935379103	-0.928884704734099	0.0255572934947451	0.0223288815806602
908092186	0.611027935379103	0.816052418042421	0.0206834146443444	0.0223288815806602
908092186	0.611027935379103	-0.0352348509087418	0.0230611914487913	0.0223288815806602
908092186	0.611027935379103	0.0740820204482594	0.022755852545547	0.0223288815806602
908092186	0.611027935379103	0.568329377546339	0.0213753433517293	0.0223288815806602
908092186	0.611027935379103	0.506051305035787	0.0215492956257058	0.0223288815806602
908092186	0.611027935379103	-0.376947767912096	0.024015648395894	0.0223288815806602
908092186	0.611027935379103	-0.448914863685762	0.0242166636080971	0.0223288815806602
908092186	0.611027935379103	0.0632141197131485	0.0227862082706042	0.0223288815806602
908092186	0.611027935379103	1.52389490821493	0.0187063012588619	0.0223288815806602
908092186	0.611027935379103	-0.0182832279469309	0.0230138429480602	0.0223288815806602
908092186	0.611027935379103	0.210002226756661	0.0223762064194938	0.0223288815806602
908092186	0.611027935379103	1.12172701103398	0.0198296183015192	0.0223288815806602
908092186	0.611027935379103	1.09830823297074	0.019895030565156	0.0223288815806602
908092186	0.611027935379103	0.55098360464187	0.0214237927741179	0.0223288815806602
908092186	0.611027935379103	0.731308195728828	0.0209201183441147	0.0223288815806602
908092186	0.611027935379103	0.722297920101106	0.0209452854353784	0.0223288815806602
908092186	0.611027935379103	-1.28365934597012	0.0265482338547206	0.0223288815806602
908092186	0.611027935379103	-1.54309177549782	0.0272728686939239	0.0223288815806602
908092186	0.611027935379103	-1.35570185814771	0.0267494597165863	0.0223288815806602
908092186	0.611027935379103	1.46832492636995	0.0188615167996949	0.0223288815806602
908092186	0.611027935379103	-0.227869383759687	0.0235992494471364	0.0223288815806602
616446717	-0.694347212363472	0.587571716804448	0.0361394489965252	0.0374566549221457
616446717	-0.694347212363472	-0.192523657619787	0.0369318962744273	0.0374566549221457
616446717	-0.694347212363472	-1.10778904359752	0.0378616538238955	0.0374566549221457
616446717	-0.694347212363472	-0.414394748704701	0.0371572804363385	0.0374566549221457
616446717	-0.694347212363472	0.1540782270006	0.036579806351851	0.0374566549221457
616446717	-0.694347212363472	-0.705105139442292	0.0374525938881942	0.0374566549221457
616446717	-0.694347212363472	0.715898682022174	0.0360090901229794	0.0374566549221457
616446717	-0.694347212363472	0.483655850754337	0.0362450102495233	0.0374566549221457
616446717	-0.694347212363472	0.889713646664434	0.035832523000413	0.0374566549221457
616446717	-0.694347212363472	-0.319227185510757	0.0370606060054034	0.0374566549221457
616446717	-0.694347212363472	-0.68390916065285	0.0374310622957187	0.0374566549221457
616446717	-0.694347212363472	-0.59043251262076	0.0373361055536214	0.0374566549221457
616446717	-0.694347212363472	-0.206265320273167	0.0369458555203356	0.0374566549221457
616446717	-0.694347212363472	-0.615042076009251	0.0373611047808403	0.0374566549221457
616446717	-0.694347212363472	0.797943790931869	0.0359257459251386	0.0374566549221457
616446717	-0.694347212363472	1.33848094290682	0.0353766499956779	0.0374566549221457
616446717	-0.694347212363472	0.694464546167682	0.0360308636434603	0.0374566549221457
616446717	-0.694347212363472	0.756504461613184	0.0359678413980684	0.0374566549221457
616446717	-0.694347212363472	0.817710827331011	0.0359056659006952	0.0374566549221457
616446717	-0.694347212363472	-0.298225701657772	0.0370392719874655	0.0374566549221457
616446717	-0.694347212363472	0.233328959680376	0.0364993007759396	0.0374566549221457
616446717	-0.694347212363472	0.551729078514436	0.0361758591613294	0.0374566549221457
616446717	-0.694347212363472	-1.32332118746768	0.0380805986687311	0.0374566549221457
616446717	-0.694347212363472	-0.753609795024124	0.0375018665586158	0.0374566549221457
616446717	-0.694347212363472	1.29382649320996	0.0354220114966797	0.0374566549221457
616446717	-0.694347212363472	0.947109499341462	0.0357742183511253	0.0374566549221457
616446717	-0.694347212363472	-0.955566986186448	0.0377070215071469	0.0374566549221457
616446717	-0.694347212363472	-0.103655348796413	0.0368416208392335	0.0374566549221457
616446717	-0.694347212363472	0.104168444734974	0.0366305063975041	0.0374566549221457
616446717	-0.694347212363472	-2.08074004001475	0.0388500103683912	0.0374566549221457
616446717	-0.694347212363472	1.13457880237992	0.0355837806895859	0.0374566549221457
616446717	-0.694347212363472	-1.58846938655659	0.0383499451813466	0.0374566549221457
616446717	-0.694347212363472	1.30037581249883	0.0354153584765328	0.0374566549221457
616446717	-0.694347212363472	-0.900076390029819	0.0376506522819019	0.0374566549221457
616446717	-0.694347212363472	0.673070103157365	0.036052596842607	0.0374566549221457
616446717	-0.694347212363472	-0.810449947882702	0.0375596067092244	0.0374566549221457
616446717	-0.694347212363472	-2.84645469699439	0.039627849226904	0.0374566549221457
616446717	-0.694347212363472	-1.2907730552442	0.0380475351746675	0.0374566549221457
616446717	-0.694347212363472	-0.266447610611279	0.0370069907272859	0.0374566549221457
616446717	-0.694347212363472	0.766705522566155	0.0359574788151728	0.0374566549221457
616446717	-0.694347212363472	-1.23480614495747	0.0379906820934119	0.0374566549221457
616446717	-0.694347212363472	2.06430429149059	0.0346393340780601	0.0374566549221457
616446717	-0.694347212363472	1.64566386397703	0.0350646031901193	0.0374566549221457
616446717	-0.694347212363472	0.100326177418836	0.036634409502657	0.0374566549221457
616446717	-0.694347212363472	-0.790881375704435	0.037539728291452	0.0374566549221457
616446717	-0.694347212363472	-0.89753604800262	0.0376480717165116	0.0374566549221457
616446717	-0.694347212363472	0.323876275812352	0.0364073197483081	0.0374566549221457
616446717	-0.694347212363472	-2.19251508921151	0.0389635552455656	0.0374566549221457
616446717	-0.694347212363472	-1.27894458768005	0.0380355194170688	0.0374566549221457
616446717	-0.694347212363472	-1.65864633505796	0.0384212333002544	0.0374566549221457
616446717	-0.694347212363472	2.36354864372581	0.0343353515393462	0.0374566549221457
616446717	-0.694347212363472	0.234809502768103	0.0364977967901731	0.0374566549221457
616446717	-0.694347212363472	0.790838771824546	0.0359329634439647	0.0374566549221457
616446717	-0.694347212363472	-1.14291721069238	0.0378973382046836	0.0374566549221457
616446717	-0.694347212363472	0.405460947729616	0.0363244432779444	0.0374566549221457
616446717	-0.694347212363472	-0.362333614284791	0.0371043949743705	0.0374566549221457
616446717	-0.694347212363472	-0.286067783486974	0.0370269215627928	0.0374566549221457
616446717	-0.694347212363472	0.256350809301867	0.0364759144020898	0.0374566549221457
616446717	-0.694347212363472	0.240465733063038	0.0364920510000462	0.0374566549221457
616446717	-0.694347212363472	1.05729683477122	0.0356622863273198	0.0374566549221457
616446717	-0.694347212363472	-1.30538002190059	0.0380623734256619	0.0374566549221457
616446717	-0.694347212363472	-1.38087581152141	0.0381390646033557	0.0374566549221457
616446717	-0.694347212363472	-0.838115860272667	0.0375877106791784	0.0374566549221457
616446717	-0.694347212363472	1.02546317374288	0.0356946240373674	0.0374566549221457
616446717	-0.694347212363472	-0.270551850698973	0.0370111599532446	0.0374566549221457
616446717	-0.694347212363472	0.467897791616868	0.0362610178192102	0.0374566549221457
616446717	-0.694347212363472	-0.0254763229093622	0.0367622039393461	0.0374566549221457
616446717	-0.694347212363472	0.585110760465598	0.0361419489192471	0.0374566549221457
616446717	-0.694347212363472	0.732609369419843	0.0359921148412711	0.0374566549221457
616446717	-0.694347212363472	0.23516276908126	0.0364974379302985	0.0374566549221457
616446717	-0.694347212363472	-0.79107983992531	0.0375399298981232	0.0374566549221457
616446717	-0.694347212363472	0.490006705822334	0.0362385588360475	0.0374566549221457
616446717	-0.694347212363472	-0.18487087726285	0.036924122321189	0.0374566549221457
616446717	-0.694347212363472	-0.970213645687018	0.0377219000794755	0.0374566549221457
616446717	-0.694347212363472	-0.573483668158041	0.0373188883439078	0.0374566549221457
616446717	-0.694347212363472	-0.0161564430970757	0.0367527364900704	0.0374566549221457
616446717	-0.694347212363472	-0.0370706026928754	0.0367739818010729	0.0374566549221457
616446717	-0.694347212363472	0.246792772424531	0.0364856237793709	0.0374566549221457
616446717	-0.694347212363472	0.355904431777147	0.0363747844637229	0.0374566549221457
616446717	-0.694347212363472	-0.810092712285128	0.0375592438172164	0.0374566549221457
616446717	-0.694347212363472	-0.337013548985568	0.0370786739952691	0.0374566549221457
616446717	-0.694347212363472	0.0284130242204039	0.0367074613170451	0.0374566549221457
616446717	-0.694347212363472	-0.618852589050049	0.0373649756289257	0.0374566549221457
616446717	-0.694347212363472	0.33374788615867	0.0363972918324866	0.0374566549221457
616446717	-0.694347212363472	1.01188822103504	0.0357084139336719	0.0374566549221457
616446717	-0.694347212363472	0.791672321552221	0.035932116695946	0.0374566549221457
616446717	-0.694347212363472	0.466508542070743	0.036262429065908	0.0374566549221457
616446717	-0.694347212363472	-0.838592174402767	0.0375881945351891	0.0374566549221457
616446717	-0.694347212363472	1.28128355445066	0.0354347530382945	0.0374566549221457
616446717	-0.694347212363472	-1.1481169732793	0.0379026202994669	0.0374566549221457
616446717	-0.694347212363472	1.15835481604073	0.0355596282103858	0.0374566549221457
616446717	-0.694347212363472	-0.867369486429631	0.0376174275025014	0.0374566549221457
616446717	-0.694347212363472	-0.209087481494008	0.036948722367199	0.0374566549221457
616446717	-0.694347212363472	0.685930584670061	0.0360395327303184	0.0374566549221457
616446717	-0.694347212363472	1.85861597297582	0.0348482792320082	0.0374566549221457
616446717	-0.694347212363472	1.58187746338782	0.0351293995742171	0.0374566549221457
616446717	-0.694347212363472	-0.0406151736777015	0.0367775824962191	0.0374566549221457
616446717	-0.694347212363472	-0.153898550953109	0.0368926595840941	0.0374566549221457
616446717	-0.694347212363472	1.59045111772962	0.0351206901660247	0.0374566549221457
616446717	-0.694347212363472	-0.637428840123943	0.0373838460133425	0.0374566549221457
616446717	-0.694347212363472	0.472462468696991	0.0362563808657744	0.0374566549221457
616446717	-0.694347212363472	-0.0236702984994004	0.036760369318639	0.0374566549221457
616446717	-0.694347212363472	-1.33062467079588	0.0380880177942283	0.0374566549221457
616446717	-0.694347212363472	-0.423801952774173	0.0371668365925496	0.0374566549221457
616446717	-0.694347212363472	-0.0459498919348195	0.0367830016835388	0.0374566549221457
616446717	-0.694347212363472	1.78431096868025	0.0349237607696753	0.0374566549221457
616446717	-0.694347212363472	0.677476008860789	0.0360481211745081	0.0374566549221457
616446717	-0.694347212363472	-0.0580046087107625	0.0367952472727426	0.0374566549221457
616446717	-0.694347212363472	-1.16312086837744	0.0379178617638036	0.0374566549221457
616446717	-0.694347212363472	0.163346506115459	0.0365703913203097	0.0374566549221457
616446717	-0.694347212363472	0.926667684591345	0.0357949838382506	0.0374566549221457
616446717	-0.694347212363472	-1.76089510165272	0.0385251010572152	0.0374566549221457
616446717	-0.694347212363472	0.207921570123968	0.0365251104619763	0.0374566549221457
616446717	-0.694347212363472	-0.186375236057082	0.0369256504997561	0.0374566549221457
616446717	-0.694347212363472	0.655525866032022	0.0360704188723339	0.0374566549221457
616446717	-0.694347212363472	0.908448669115027	0.0358134913306594	0.0374566549221457
616446717	-0.694347212363472	-1.14117072554868	0.0378955640659778	0.0374566549221457
616446717	-0.694347212363472	-0.332841831062777	0.0370744362230422	0.0374566549221457
616446717	-0.694347212363472	0.775080712687077	0.0359489710136516	0.0374566549221457
616446717	-0.694347212363472	0.747652957362162	0.0359768330556003	0.0374566549221457
616446717	-0.694347212363472	-2.35545421454982	0.0391290743225546	0.0374566549221457
616446717	-0.694347212363472	-0.59027374124406	0.0373359442682846	0.0374566549221457
616446717	-0.694347212363472	-0.0618746610178235	0.0367991786028294	0.0374566549221457
616446717	-0.694347212363472	-1.36476051678637	0.0381226941416609	0.0374566549221457
616446717	-0.694347212363472	0.640125042492128	0.0360860635500128	0.0374566549221457
616446717	-0.694347212363472	-0.780640621907289	0.0375293253872223	0.0374566549221457
616446717	-0.694347212363472	0.152823933124671	0.0365810805060125	0.0374566549221457
616446717	-0.694347212363472	0.96747192840323	0.0357535335066685	0.0374566549221457
616446717	-0.694347212363472	0.0926853049151509	0.0366421713594951	0.0374566549221457
616446717	-0.694347212363472	1.22686466508676	0.0354900335875154	0.0374566549221457
616446717	-0.694347212363472	-0.0146997157158538	0.0367512566971044	0.0374566549221457
616446717	-0.694347212363472	-0.406972186843979	0.0371497403468387	0.0374566549221457
616446717	-0.694347212363472	0.405322022775004	0.0363245844026141	0.0374566549221457
616446717	-0.694347212363472	-1.2837871146694	0.0380404386198441	0.0374566549221457
616446717	-0.694347212363472	0.093745103854623	0.0366410947798713	0.0374566549221457
616446717	-0.694347212363472	-0.329626710684603	0.03707117019497	0.0374566549221457
616446717	-0.694347212363472	-0.175856632350711	0.0369149653461867	0.0374566549221457
616446717	-0.694347212363472	-0.418760961563949	0.0371617157831032	0.0374566549221457
616446717	-0.694347212363472	1.53591314983319	0.0351760916792483	0.0374566549221457
616446717	-0.694347212363472	1.95586344120453	0.0347494919631597	0.0374566549221457
616446717	-0.694347212363472	0.26055031221558	0.0364716484049289	0.0374566549221457
616446717	-0.694347212363472	1.21872763203089	0.0354982994610313	0.0374566549221457
616446717	-0.694347212363472	0.113000102563908	0.0366215349006393	0.0374566549221457
616446717	-0.694347212363472	1.2378992757674	0.0354788242566012	0.0374566549221457
616446717	-0.694347212363472	-1.69683085115429	0.0384600224237778	0.0374566549221457
616446717	-0.694347212363472	-0.270988471984898	0.0370116034879211	0.0374566549221457
616446717	-0.694347212363472	-0.987480032903136	0.0377394398598629	0.0374566549221457
616446717	-0.694347212363472	0.733006297861593	0.0359917116279289	0.0374566549221457
616446717	-0.694347212363472	0.704784685653179	0.0360203800965621	0.0374566549221457
616446717	-0.694347212363472	-2.02540821523482	0.0387938024284831	0.0374566549221457
616446717	-0.694347212363472	0.536288562130367	0.0361915441603425	0.0374566549221457
616446717	-0.694347212363472	-1.28279479356503	0.0380394305864885	0.0374566549221457
616446717	-0.694347212363472	-0.328015181211099	0.0370695331488005	0.0374566549221457
616446717	-0.694347212363472	0.690495261750184	0.0360348957768827	0.0374566549221457
616446717	-0.694347212363472	0.482187215519862	0.0362465021388896	0.0374566549221457
616446717	-0.694347212363472	-1.82829355106184	0.0385935666827273	0.0374566549221457
616446717	-0.694347212363472	-0.875030205355403	0.0376252095200066	0.0374566549221457
616446717	-0.694347212363472	-0.0715160528679274	0.0368089726549124	0.0374566549221457
616446717	-0.694347212363472	-0.71002705211999	0.037457593733638	0.0374566549221457
616446717	-0.694347212363472	-1.31867712469921	0.0380758810726269	0.0374566549221457
616446717	-0.694347212363472	1.62137184334193	0.0350892798466643	0.0374566549221457
616446717	-0.694347212363472	1.47331753456924	0.0352396784233194	0.0374566549221457
616446717	-0.694347212363472	-0.243286836035175	0.0369834632287663	0.0374566549221457
616446717	-0.694347212363472	1.04475389601193	0.0356750278689346	0.0374566549221457
616446717	-0.694347212363472	-0.699071827127694	0.0374464650453922	0.0374566549221457
616446717	-0.694347212363472	-0.740392077913854	0.0374884395543193	0.0374566549221457
616446717	-0.694347212363472	-2.31330041403599	0.0390862530656089	0.0374566549221457
616446717	-0.694347212363472	-1.33737245430563	0.0380948724210464	0.0374566549221457
616446717	-0.694347212363472	0.397312006820492	0.0363327212478605	0.0374566549221457
616446717	-0.694347212363472	0.565859731040731	0.0361615047663457	0.0374566549221457
616446717	-0.694347212363472	0.463055264627519	0.0362659370219855	0.0374566549221457
616446717	-0.694347212363472	-1.07270056934683	0.0378260097644416	0.0374566549221457
616446717	-0.694347212363472	0.235579543945097	0.0364970145562891	0.0374566549221457
616446717	-0.694347212363472	0.910473004167951	0.035811434942614	0.0374566549221457
616446717	-0.694347212363472	0.191663381149894	0.0365416260804744	0.0374566549221457
616446717	-0.694347212363472	-0.392444605875934	0.0371349827385127	0.0374566549221457
616446717	-0.694347212363472	1.52896690210257	0.0351831479127375	0.0374566549221457
616446717	-0.694347212363472	-0.285353312291825	0.0370261957787767	0.0374566549221457
616446717	-0.694347212363472	1.51582857068065	0.0351964942743656	0.0374566549221457
616446717	-0.694347212363472	-0.314372750668156	0.0370556747062278	0.0374566549221457
616446717	-0.694347212363472	0.75463889793696	0.0359697365007769	0.0374566549221457
616446717	-0.694347212363472	0.0632002694766467	0.0366721232561966	0.0374566549221457
616446717	-0.694347212363472	-0.320485448671104	0.0370618841916983	0.0374566549221457
616446717	-0.694347212363472	3.21238011640786	0.0334730798069686	0.0374566549221457
616446717	-0.694347212363472	2.64231148836673	0.0340521748090919	0.0374566549221457
616446717	-0.694347212363472	0.39601405081597	0.0363340397554896	0.0374566549221457
616446717	-0.694347212363472	1.26242945346754	0.0354539056720508	0.0374566549221457
616446717	-0.694347212363472	-1.00061836432506	0.037752786221491	0.0374566549221457
616446717	-0.694347212363472	0.4476941339318	0.0362815413783301	0.0374566549221457
616446717	-0.694347212363472	0.643419548558652	0.0360827168792722	0.0374566549221457
616446717	-0.694347212363472	-1.82603105894387	0.0385912683666765	0.0374566549221457
616446717	-0.694347212363472	-0.273608199700447	0.0370142646959799	0.0374566549221457
616446717	-0.694347212363472	0.0983732894854263	0.0366363933123008	0.0374566549221457
616446717	-0.694347212363472	0.760592824563208	0.0359636883006433	0.0374566549221457
616446717	-0.694347212363472	-0.276291435966675	0.0370169904181734	0.0374566549221457
616446717	-0.694347212363472	-0.5502236614715	0.0372952600420527	0.0374566549221457
616446717	-0.694347212363472	-1.16661383866484	0.0379214100412153	0.0374566549221457
616446717	-0.694347212363472	1.18086065868795	0.0355367660138809	0.0374566549221457
616446717	-0.694347212363472	-0.68470301753635	0.0374318687224032	0.0374566549221457
616446717	-0.694347212363472	-0.764207784418845	0.0375126323548536	0.0374566549221457
616446717	-0.694347212363472	2.62925254263316	0.0340654405280516	0.0374566549221457
616446717	-0.694347212363472	-1.4772103443341	0.0382369244815171	0.0374566549221457
616446717	-0.694347212363472	-1.24865894757454	0.038004754239056	0.0374566549221457
616446717	-0.694347212363472	0.275522453038385	0.0364564391976596	0.0374566549221457
616446717	-0.694347212363472	0.594478271690895	0.0361324330843702	0.0374566549221457
616446717	-0.694347212363472	1.84258006392913	0.0348645690510346	0.0374566549221457
616446717	-0.694347212363472	-0.234201144003521	0.0369742336753624	0.0374566549221457
616446717	-0.694347212363472	0.165585182526929	0.0365681171970595	0.0374566549221457
616446717	-0.694347212363472	-0.310077984928423	0.0370513119378648	0.0374566549221457
616446717	-0.694347212363472	-0.770836489396067	0.037519366017669	0.0374566549221457
616446717	-0.694347212363472	-0.0848290328042174	0.0368224964304111	0.0374566549221457
616446717	-0.694347212363472	0.0225204627312506	0.036713447180396	0.0374566549221457
616446717	-0.694347212363472	-0.827756027942996	0.037577186810946	0.0374566549221457
616446717	-0.694347212363472	0.0122719688294904	0.0367238579472859	0.0374566549221457
616446717	-0.694347212363472	1.08924957433208	0.0356298276532696	0.0374566549221457
616446717	-0.694347212363472	-0.405106623167755	0.0371478452441302	0.0374566549221457
616446717	-0.694347212363472	1.5809645279718	0.0351303269649042	0.0374566549221457
616446717	-0.694347212363472	0.823466289736384	0.0358998193072327	0.0374566549221457
616446717	-0.694347212363472	-0.0539440307516615	0.0367911224002515	0.0374566549221457
616446717	-0.694347212363472	2.02234895519763	0.0346819537283347	0.0374566549221457
616446717	-0.694347212363472	-1.88763435310345	0.038653847077392	0.0374566549221457
616446717	-0.694347212363472	-0.29673722000121	0.0370377599374321	0.0374566549221457
616446717	-0.694347212363472	-0.667793865917806	0.0374146918340238	0.0374566549221457
616446717	-0.694347212363472	-1.19348589417131	0.0379487075844848	0.0374566549221457
616446717	-0.694347212363472	-1.37059536488009	0.0381286213777918	0.0374566549221457
616446717	-0.694347212363472	-1.06071333040598	0.037813832721506	0.0374566549221457
616446717	-0.694347212363472	-1.04868639862096	0.0378016153572361	0.0374566549221457
616446717	-0.694347212363472	0.917697101807799	0.0358040964597852	0.0374566549221457
616446717	-0.694347212363472	0.510646984793326	0.0362175917422511	0.0374566549221457
616446717	-0.694347212363472	0.522554838045822	0.0362054953419839	0.0374566549221457
616446717	-0.694347212363472	0.606902131917665	0.0361198125067582	0.0374566549221457
616446717	-0.694347212363472	-1.2219059706006	0.0379775776597891	0.0374566549221457
616446717	-0.694347212363472	-0.0273895179985965	0.0367641474276557	0.0374566549221457
491416294	0.858029093459843	1.38140718344335	-0.037180642941871	-0.023463478143408
491416294	0.858029093459843	-0.201936401412392	-0.02043802054903	-0.023463478143408
491416294	0.858029093459843	-0.0295106863162566	-0.0222612878842327	-0.023463478143408
491416294	0.858029093459843	0.953200780483607	-0.0326526945044478	-0.023463478143408
491416294	0.858029093459843	0.945778218622885	-0.032574206707099	-0.023463478143408
491416294	0.858029093459843	-0.101269394658003	-0.0215024955610407	-0.023463478143408
491416294	0.858029093459843	2.37976160013257	-0.0477374615456964	-0.023463478143408
491416294	0.858029093459843	1.5031848293722	-0.0384683464833999	-0.023463478143408
491416294	0.858029093459843	0.0191289249357701	-0.0227756138033297	-0.023463478143408
491416294	0.858029093459843	0.718774842786145	-0.0301738232149204	-0.023463478143408
491416294	0.858029093459843	1.40367486902551	-0.0374161063339172	-0.023463478143408
491416294	0.858029093459843	2.27656020527761	-0.04664618735796	-0.023463478143408
491416294	0.858029093459843	-0.208104669397185	-0.0203727959302707	-0.023463478143408
491416294	0.858029093459843	-0.24716242806537	-0.0199597906222966	-0.023463478143408
491416294	0.858029093459843	-0.535519033143384	-0.0169106446255086	-0.023463478143408
491416294	0.858029093459843	-0.278773809166328	-0.0196255249441761	-0.023463478143408
491416294	0.858029093459843	0.681860497703409	-0.0297834828323839	-0.023463478143408
491416294	0.858029093459843	-1.24578278681057	-0.00940015988883353	-0.023463478143408
491416294	0.858029093459843	1.01865428052816	-0.0333448141719775	-0.023463478143408
491416294	0.858029093459843	-2.20003845362138	0.000690348860155298	-0.023463478143408
491416294	0.858029093459843	1.04294630116325	-0.033601683326937	-0.023463478143408
491416294	0.858029093459843	-0.644475890403718	-0.0157585109157639	-0.023463478143408
491416294	0.858029093459843	-0.629035374019649	-0.0159217823230829	-0.023463478143408
491416294	0.858029093459843	-1.13968381433083	-0.0105220736979948	-0.023463478143408
491416294	0.858029093459843	0.617478704451583	-0.0291026956275729	-0.023463478143408
491416294	0.858029093459843	0.62565543035163	-0.029189158120909	-0.023463478143408
491416294	0.858029093459843	1.55069716384966	-0.0389707523306001	-0.023463478143408
491416294	0.858029093459843	0.604141908808788	-0.0289616694248501	-0.023463478143408
491416294	0.858029093459843	0.78434742136322	-0.0308672020449744	-0.023463478143408
491416294	0.858029093459843	0.205506674759413	-0.0247464130142975	-0.023463478143408
491416294	0.858029093459843	-0.952214511292378	-0.0125044152321022	-0.023463478143408
491416294	0.858029093459843	-0.809995050613406	-0.0140082750069712	-0.023463478143408
491416294	0.858029093459843	-0.480357887593407	-0.0174939306788537	-0.023463478143408
491416294	0.858029093459843	0.50518764828055	-0.0279153053671474	-0.023463478143408
491416294	0.858029093459843	-0.408450331086004	-0.0182542969552012	-0.023463478143408
491416294	0.858029093459843	-1.30282140389002	-0.00879702103968845	-0.023463478143408
491416294	0.858029093459843	-1.53101556505201	-0.00638404592226668	-0.023463478143408
491416294	0.858029093459843	0.567346642258577	-0.0285725882048379	-0.023463478143408
491416294	0.858029093459843	-0.431372948597058	-0.0180119081692712	-0.023463478143408
491416294	0.858029093459843	-1.25169702059264	-0.00933762148345941	-0.023463478143408
491416294	0.858029093459843	0.571871626494525	-0.0286204363807617	-0.023463478143408
491416294	0.858029093459843	-1.27186098543353	-0.00912440329600937	-0.023463478143408
491416294	0.858029093459843	0.0832249297095361	-0.0234533790180823	-0.023463478143408
491416294	0.858029093459843	0.242111415657584	-0.0251334795742708	-0.023463478143408
491416294	0.858029093459843	1.34905751544073	-0.0368385704560998	-0.023463478143408
491416294	0.858029093459843	0.210162645381138	-0.0247956462689981	-0.023463478143408
491416294	0.858029093459843	-0.429761419123554	-0.0180289488354336	-0.023463478143408
491416294	0.858029093459843	0.796652203057466	-0.0309973155058199	-0.023463478143408
491416294	0.858029093459843	-0.699688636651122	-0.0151746792253249	-0.023463478143408
491416294	0.858029093459843	0.81133855540221	-0.0311526122171516	-0.023463478143408
491416294	0.858029093459843	-0.015078368174232	-0.0224138983821792	-0.023463478143408
491416294	0.858029093459843	-0.488125777198452	-0.0174117913101845	-0.023463478143408
491416294	0.858029093459843	0.0442902188582932	-0.0230416748447166	-0.023463478143408
491416294	0.858029093459843	0.687377803043732	-0.0298418240293436	-0.023463478143408
491416294	0.858029093459843	-0.623557761523501	-0.0159797037992012	-0.023463478143408
491416294	0.858029093459843	-1.33342458674893	-0.00847341627094046	-0.023463478143408
491416294	0.858029093459843	-0.172135014005813	-0.020753146956781	-0.023463478143408
491416294	0.858029093459843	1.59380359262369	-0.0394265691644008	-0.023463478143408
491416294	0.858029093459843	-1.46318049435696	-0.00710134884028265	-0.023463478143408
491416294	0.858029093459843	0.902076397186226	-0.0321120940606768	-0.023463478143408
491416294	0.858029093459843	0.603228973392763	-0.028952015845497	-0.023463478143408
491416294	0.858029093459843	0.771486939850525	-0.0307312124923488	-0.023463478143408
491416294	0.858029093459843	0.0166917843034261	-0.0227498429436654	-0.023463478143408
491416294	0.858029093459843	-0.05697218055872	-0.0219709040200844	-0.023463478143408
491416294	0.858029093459843	-0.0212069433148497	-0.0223490934842613	-0.023463478143408
491416294	0.858029093459843	1.49949339486393	-0.0384293124451463	-0.023463478143408
491416294	0.858029093459843	-0.98686636425714	-0.0121379989375276	-0.023463478143408
491416294	0.858029093459843	0.398453590294015	-0.0267866760245231	-0.023463478143408
491416294	0.858029093459843	-0.682223785214129	-0.0153593563955572	-0.023463478143408
491416294	0.858029093459843	-1.38887549006139	-0.00788706625545286	-0.023463478143408
491416294	0.858029093459843	0.633157377900702	-0.0292684853599406	-0.023463478143408
491416294	0.858029093459843	2.08853520242071	-0.0446579697320725	-0.023463478143408
491416294	0.858029093459843	-0.056254930864478	-0.0219784883756892	-0.023463478143408
491416294	0.858029093459843	1.82795168041193	-0.0419025024080381	-0.023463478143408
491416294	0.858029093459843	0.875164648835586	-0.0318275233301825	-0.023463478143408
491416294	0.858029093459843	0.181976756732481	-0.0244976024994936	-0.023463478143408
491416294	0.858029093459843	0.650066529519246	-0.0294472864383928	-0.023463478143408
491416294	0.858029093459843	-0.413975574995162	-0.0181958718140731	-0.023463478143408
491416294	0.858029093459843	-0.13935666328611	-0.0210997524276397	-0.023463478143408
491416294	0.858029093459843	-1.65636556695661	-0.00505856750500838	-0.023463478143408
491416294	0.858029093459843	0.989678504280418	-0.0330384179577284	-0.023463478143408
491416294	0.858029093459843	-0.748431449298004	-0.0146592620320401	-0.023463478143408
491416294	0.858029093459843	1.31250040595557	-0.0364520075611362	-0.023463478143408
491416294	0.858029093459843	-0.366157605617558	-0.0187015095117524	-0.023463478143408
491416294	0.858029093459843	-0.049620668889071	-0.022048640517127	-0.023463478143408
491416294	0.858029093459843	1.00813567682179	-0.0332335881489967	-0.023463478143408
491416294	0.858029093459843	-1.15333815272703	-0.0103776897285405	-0.023463478143408
491416294	0.858029093459843	0.0884127844432066	-0.0235082365320581	-0.023463478143408
491416294	0.858029093459843	0.0461716596721875	-0.0230615696126008	-0.023463478143408
491416294	0.858029093459843	1.10788379423352	-0.0342883466235281	-0.023463478143408
491416294	0.858029093459843	-1.21164694082008	-0.00976111981246942	-0.023463478143408
491416294	0.858029093459843	-0.276590702736704	-0.0196486095904551	-0.023463478143408
491416294	0.858029093459843	-0.288161166813712	-0.0195262609651762	-0.023463478143408
491416294	0.858029093459843	0.851348942330595	-0.0315756908253202	-0.023463478143408
491416294	0.858029093459843	2.02339924512956	-0.0439692078312743	-0.023463478143408
491416294	0.858029093459843	1.63099578761565	-0.0398198475928273	-0.023463478143408
491416294	0.858029093459843	0.896082777715803	-0.0320487162136198	-0.023463478143408
491416294	0.858029093459843	-0.316712229628779	-0.0192243557639305	-0.023463478143408
491416294	0.858029093459843	0.251661513966085	-0.0252344644087205	-0.023463478143408
491416294	0.858029093459843	0.608508121668036	-0.0290078387174082	-0.023463478143408
491416294	0.858029093459843	0.227631466102549	-0.0249803654113145	-0.023463478143408
491416294	0.858029093459843	1.05128179843999	-0.0336898247036388	-0.023463478143408
491416294	0.858029093459843	0.241039708864859	-0.025122147111552	-0.023463478143408
491416294	0.858029093459843	-0.399479748302458	-0.0183491538653659	-0.023463478143408
491416294	0.858029093459843	-0.181859760828684	-0.0206503153506289	-0.023463478143408
491416294	0.858029093459843	2.16784150508233	-0.0454965719732638	-0.023463478143408
491416294	0.858029093459843	-0.00850126389443698	-0.0224834461256053	-0.023463478143408
491416294	0.858029093459843	0.365508529628778	-0.0264383077261304	-0.023463478143408
491416294	0.858029093459843	1.06124470232792	-0.0337951746348395	-0.023463478143408
491416294	0.858029093459843	-0.213336186259448	-0.0203174767233693	-0.023463478143408
491416294	0.858029093459843	0.831740677308152	-0.0313683487296503	-0.023463478143408
491416294	0.858029093459843	0.0398565281639474	-0.0229947920267281	-0.023463478143408
491416294	0.858029093459843	1.14015407654779	-0.0346295796676164	-0.023463478143408
491416294	0.858029093459843	1.11304386397627	-0.0343429103329149	-0.023463478143408
491416294	0.858029093459843	-0.797213954789061	-0.014143425117914	-0.023463478143408
491416294	0.858029093459843	0.130554677103788	-0.0239538541494118	-0.023463478143408
491416294	0.858029093459843	0.517016115844696	-0.0280403821778957	-0.023463478143408
491416294	0.858029093459843	-0.850600830204416	-0.0135789005861811	-0.023463478143408
491416294	0.858029093459843	-1.79624314982926	-0.00357947125978411	-0.023463478143408
491416294	0.858029093459843	-0.360152078293882	-0.0187650132750618	-0.023463478143408
491416294	0.858029093459843	1.97711738882152	-0.0434798133301587	-0.023463478143408
491416294	0.858029093459843	-0.479107563001895	-0.017507151885359	-0.023463478143408
491416294	0.858029093459843	0.012774100583355	-0.0227084164966156	-0.023463478143408
491416294	0.858029093459843	0.150964737578566	-0.0241696746060788	-0.023463478143408
491416294	0.858029093459843	-0.51972128116174	-0.0170776935204006	-0.023463478143408
491416294	0.858029093459843	0.480697163424584	-0.0276563376079808	-0.023463478143408
491416294	0.858029093459843	0.26485541536985	-0.0253739796164142	-0.023463478143408
491416294	0.858029093459843	-1.12710118272736	-0.0106551252047304	-0.023463478143408
491416294	0.858029093459843	-0.179021722470173	-0.0206803253907916	-0.023463478143408
491416294	0.858029093459843	-1.91544076088674	-0.00231904957294856	-0.023463478143408
491416294	0.858029093459843	0.124477702660598	-0.0238895948885878	-0.023463478143408
491416294	0.858029093459843	1.08521918020961	-0.0340486860230675	-0.023463478143408
491416294	0.858029093459843	-0.761966709161674	-0.0145161372251101	-0.023463478143408
491416294	0.858029093459843	-0.325015972630186	-0.0191365501639019	-0.023463478143408
491416294	0.858029093459843	-0.138642192090961	-0.0211073074027856	-0.023463478143408
491416294	0.858029093459843	-0.727195777664387	-0.014883812682209	-0.023463478143408
491416294	0.858029093459843	-0.935543516738884	-0.0126806979855057	-0.023463478143408
491416294	0.858029093459843	-0.0491328438341605	-0.0220537988862683	-0.023463478143408
491416294	0.858029093459843	-0.807613479962907	-0.0140334582574575	-0.023463478143408
491416294	0.858029093459843	-0.885133604636653	-0.0132137434541308	-0.023463478143408
491416294	0.858029093459843	1.87169319469276	-0.0423650347753018	-0.023463478143408
491416294	0.858029093459843	-0.552983884580378	-0.0167259674552763	-0.023463478143408
491416294	0.858029093459843	-1.49251350620227	-0.00679117513846065	-0.023463478143408
491416294	0.858029093459843	-1.46607807198173	-0.00707070921885774	-0.023463478143408
491416294	0.858029093459843	-0.0771956846658749	-0.0217570562513722	-0.023463478143408
491416294	0.858029093459843	-0.671506717286883	-0.0154726810227452	-0.023463478143408
491416294	0.858029093459843	1.51306834757177	-0.0385728569729178	-0.023463478143408
491416294	0.858029093459843	-0.900335963955672	-0.0130529903718604	-0.023463478143408
491416294	0.858029093459843	-0.169269190656379	-0.0207834508015327	-0.023463478143408
491416294	0.858029093459843	-1.47719206835073	-0.00695318738325536	-0.023463478143408
491416294	0.858029093459843	-0.0226874864025767	-0.0223334378968757	-0.023463478143408
491416294	0.858029093459843	1.52525405073349	-0.0387017112712389	-0.023463478143408
491416294	0.858029093459843	-1.68942970615438	-0.00470894004409129	-0.023463478143408
491416294	0.858029093459843	-0.682779485032579	-0.0153534803037771	-0.023463478143408
491416294	0.858029093459843	0.837734296778575	-0.0314317265767073	-0.023463478143408
491416294	0.858029093459843	1.28931978495738	-0.0362068905897369	-0.023463478143408
491416294	0.858029093459843	-1.86479269171946	-0.00285461336662227	-0.023463478143408
491416294	0.858029093459843	-0.475340712089689	-0.0175469833932114	-0.023463478143408
491416294	0.858029093459843	0.71746497892837	-0.0301599724271529	-0.023463478143408
491416294	0.858029093459843	0.111950641038973	-0.0237571309910303	-0.023463478143408
491416294	0.858029093459843	0.996743830543566	-0.0331131282675042	-0.023463478143408
491416294	0.858029093459843	1.41701166466831	-0.03755713253664	-0.023463478143408
491416294	0.858029093459843	0.916207049712521	-0.0322615146802284	-0.023463478143408
491416294	0.858029093459843	0.415600898977609	-0.0269679954280239	-0.023463478143408
491416294	0.858029093459843	-0.297592186589688	-0.0194265352932508	-0.023463478143408
491416294	0.858029093459843	0.0505735960911933	-0.0231081166539161	-0.023463478143408
491416294	0.858029093459843	0.722029656008494	-0.0302082403239182	-0.023463478143408
491416294	0.858029093459843	0.969157303841951	-0.0328214222827055	-0.023463478143408
491416294	0.858029093459843	-1.06740314508818	-0.0112863853502518	-0.023463478143408
491416294	0.858029093459843	-2.12791655575544	-7.22839087358741e-05	-0.023463478143408
491416294	0.858029093459843	0.571752547962	-0.0286191772182374	-0.023463478143408
491416294	0.858029093459843	-0.964042978856523	-0.0123793384213539	-0.023463478143408
491416294	0.858029093459843	0.267280648148942	-0.025399624559826	-0.023463478143408
491416294	0.858029093459843	-0.57298907804457	-0.016514428151192	-0.023463478143408
491416294	0.858029093459843	0.264502149056693	-0.0253702441009254	-0.023463478143408
491416294	0.858029093459843	1.33643519099309	-0.0367050992285228	-0.023463478143408
491416294	0.858029093459843	-0.827102666452825	-0.0138273753243119	-0.023463478143408
491416294	0.858029093459843	0.618629796932658	-0.0291148675319746	-0.023463478143408
491416294	0.858029093459843	-0.287946825455167	-0.01952852745772	-0.023463478143408
491416294	0.858029093459843	-0.458626055407603	-0.0177237278395405	-0.023463478143408
491416294	0.858029093459843	0.116467686706086	-0.0238048952227858	-0.023463478143408
491416294	0.858029093459843	-0.000979469923277299	-0.0225629832250577	-0.023463478143408
491416294	0.858029093459843	-0.993534762078537	-0.0120674858361662	-0.023463478143408
491416294	0.858029093459843	0.902076397186226	-0.0321120940606768	-0.023463478143408
491416294	0.858029093459843	-1.05934549772066	-0.0113715886810635	-0.023463478143408
491416294	0.858029093459843	-0.337376324306276	-0.0190058490938784	-0.023463478143408
491416294	0.858029093459843	-0.63876012084252	-0.0158189507169308	-0.023463478143408
491416294	0.858029093459843	1.0293713484554	-0.0334581387991655	-0.023463478143408
491416294	0.858029093459843	0.663165168096991	-0.029585794316067	-0.023463478143408
491416294	0.858029093459843	-0.0718609664087569	-0.0218134667324614	-0.023463478143408
491416294	0.858029093459843	1.59241434307757	-0.0394118789349505	-0.023463478143408
491416294	0.858029093459843	-0.126940741628175	-0.0212310411068412	-0.023463478143408
491416294	0.858029093459843	-0.337221522213993	-0.01900748600516	-0.023463478143408
491416294	0.858029093459843	0.379242253713322	-0.0265835311372676	-0.023463478143408
491416294	0.858029093459843	-0.387663188591565	-0.0184741047598618	-0.023463478143408
491416294	0.858029093459843	0.567068792349352	-0.0285696501589478	-0.023463478143408
491416294	0.858029093459843	0.857104404735968	-0.0316365503473286	-0.023463478143408
491416294	0.858029093459843	-1.41034931876006	-0.0076599972802354	-0.023463478143408
491416294	0.858029093459843	-1.20410530042683	-0.00984086677234247	-0.023463478143408
491416294	0.858029093459843	-0.673570745183982	-0.0154508555389905	-0.023463478143408
491416294	0.858029093459843	1.4389221146529	-0.0377888184411133	-0.023463478143408
491416294	0.858029093459843	0.946532382662209	-0.0325821814030863	-0.023463478143408
491416294	0.858029093459843	0.866273451740389	-0.0317335058617006	-0.023463478143408
491416294	0.858029093459843	-0.597638334277236	-0.0162537815086596	-0.023463478143408
491416294	0.858029093459843	-1.49267227757897	-0.0067894962550949	-0.023463478143408
491416294	0.858029093459843	-0.577831605033918	-0.0164632222085367	-0.023463478143408
491416294	0.858029093459843	-0.0028529721683366	-0.0225431724013418	-0.023463478143408
491416294	0.858029093459843	-1.47862101074103	-0.00693807743296362	-0.023463478143408
491416294	0.858029093459843	-0.682144399525779	-0.0153601958372401	-0.023463478143408
491416294	0.858029093459843	-1.20442284318023	-0.00983750900561097	-0.023463478143408
491416294	0.858029093459843	-0.638244113868246	-0.0158244070878695	-0.023463478143408
491416294	0.858029093459843	-2.34880723358923	0.00226346257386147	-0.023463478143408
491416294	0.858029093459843	-0.0214530389487346	-0.0223464912150444	-0.023463478143408
491416294	0.858029093459843	0.435129778311701	-0.027174498082011	-0.023463478143408
491416294	0.858029093459843	-0.32020123063176	-0.0191874623019682	-0.023463478143408
491416294	0.858029093459843	-2.35817474481452	0.00236251669244062	-0.023463478143408
491416294	0.858029093459843	-0.148013672600675	-0.0210082113121223	-0.023463478143408
491416294	0.858029093459843	-1.18429857118352	-0.0100503074722196	-0.023463478143408
491416294	0.858029093459843	0.0892582420241338	-0.0235171765859807	-0.023463478143408
491416294	0.858029093459843	-0.0776386568068678	-0.0217523721667818	-0.023463478143408
491416294	0.858029093459843	2.59648452932799	-0.0500291373399429	-0.023463478143408
491416294	0.858029093459843	0.274199110888642	-0.0254727819024885	-0.023463478143408
491416294	0.858029093459843	-0.79959552543956	-0.0141182418674277	-0.023463478143408
491416294	0.858029093459843	-1.04203941766037	-0.0115545869679301	-0.023463478143408
491416294	0.858029093459843	-1.39248753888131	-0.00784887165888209	-0.023463478143408
491416294	0.858029093459843	-0.539091389119133	-0.0168728697497793	-0.023463478143408
491416294	0.858029093459843	-0.855602128570464	-0.01352601576016	-0.023463478143408
491416294	0.858029093459843	1.87395568681074	-0.0423889588632637	-0.023463478143408
491416294	0.858029093459843	-1.00524415111016	-0.0119436681879422	-0.023463478143408
491416294	0.858029093459843	-0.54702995795413	-0.0167889255814919	-0.023463478143408
491416294	0.858029093459843	-1.18660075614566	-0.0100259636634162	-0.023463478143408
491416294	0.858029093459843	-1.09792694225875	-0.0109636200231867	-0.023463478143408
491416294	0.858029093459843	-1.37021985329915	-0.00808433505092829	-0.023463478143408
491416294	0.858029093459843	0.518365672546645	-0.0280546526865045	-0.023463478143408
491416294	0.858029093459843	0.839083853480525	-0.0314459970853161	-0.023463478143408
491416294	0.858029093459843	-1.07403185006541	-0.0112162919697318	-0.023463478143408
491416294	0.858029093459843	-0.269692086419091	-0.0197215570726969	-0.023463478143408
491416294	0.858029093459843	-0.413975574995162	-0.0181958718140731	-0.023463478143408
491416294	0.858029093459843	1.6920036891126	-0.0404649585261161	-0.023463478143408
312850327	-1.42623379314025	-0.166970832045657	0.0131605068435782	0.0121062233031724
312850327	-1.42623379314025	1.25574375100275	-0.00843009609605197	0.0121062233031724
312850327	-1.42623379314025	1.00786193912997	-0.00466833119965656	0.0121062233031724
312850327	-1.42623379314025	0.111991667601464	0.00892707264905235	0.0121062233031724
312850327	-1.42623379314025	0.459378279751191	0.00365525882298092	0.0121062233031724
312850327	-1.42623379314025	1.25419573007993	-0.00840660388933309	0.0121062233031724
312850327	-1.42623379314025	0.205046380699974	0.00751490791403834	0.0121062233031724
312850327	-1.42623379314025	0.542979348152544	0.0023865591873063	0.0121062233031724
312850327	-1.42623379314025	-1.24109491898051	0.0294610262486809	0.0121062233031724
312850327	-1.42623379314025	-1.23974536227856	0.0294405458633363	0.0121062233031724
312850327	-1.42623379314025	-0.653720210879081	0.0205472397095521	0.0121062233031724
312850327	-1.42623379314025	-0.338678106662225	0.0157662744601221	0.0121062233031724
312850327	-1.42623379314025	0.313971483684968	0.0058618998710138	0.0121062233031724
312850327	-1.42623379314025	-0.339987970519999	0.015786152481192	0.0121062233031724
312850327	-1.42623379314025	-0.199514994984727	0.0136543853125221	0.0121062233031724
312850327	-1.42623379314025	-0.361104563621091	0.0161066102754085	0.0121062233031724
312850327	-1.42623379314025	0.856910052732501	-0.0023775398624281	0.0121062233031724
312850327	-1.42623379314025	0.0677531989115594	0.00959841968065053	0.0121062233031724
312850327	-1.42623379314025	-0.606525419155024	0.0198310285867636	0.0121062233031724
312850327	-1.42623379314025	0.920061367814903	-0.00333590142370353	0.0121062233031724
312850327	-1.42623379314025	0.832419567876535	-0.00200588110484988	0.0121062233031724
312850327	-1.42623379314025	0.896483818374961	-0.00297809704444671	0.0121062233031724
312850327	-1.42623379314025	-0.56508608983634	0.0192021602838274	0.0121062233031724
312850327	-1.42623379314025	0.903668223170634	-0.00308712497819332	0.0121062233031724
312850327	-1.42623379314025	-0.0954919582553436	0.0120757692574407	0.0121062233031724
312850327	-1.42623379314025	0.286202369900148	0.00628331391769406	0.0121062233031724
312850327	-1.42623379314025	0.0828321928708829	0.00936958631155182	0.0121062233031724
312850327	-1.42623379314025	-0.565443325433915	0.019207581562301	0.0121062233031724
312850327	-1.42623379314025	-0.604143848504525	0.0197948867302731	0.0121062233031724
312850327	-1.42623379314025	-0.774703999924436	0.022383246019274	0.0121062233031724
312850327	-1.42623379314025	-0.0118908898539899	0.010807069621766	0.0121062233031724
312850327	-1.42623379314025	-0.41818287354472	0.0169728101026329	0.0121062233031724
312850327	-1.42623379314025	0.270130737293697	0.00652721121257805	0.0121062233031724
312850327	-1.42623379314025	0.596604380632949	0.00157276505199322	0.0121062233031724
312850327	-1.42623379314025	-0.157321501626718	0.0130140720883638	0.0121062233031724
312850327	-1.42623379314025	1.19874482676747	-0.00756510099737722	0.0121062233031724
312850327	-1.42623379314025	1.12487644375783	-0.00644410108189413	0.0121062233031724
312850327	-1.42623379314025	-0.170289153818685	0.0132108644969551	0.0121062233031724
312850327	-1.42623379314025	-0.63157160382944	0.0202111204441897	0.0121062233031724
312850327	-1.42623379314025	0.984482853910903	-0.00431353864177395	0.0121062233031724
312850327	-1.42623379314025	0.706196323400083	-9.03627108486942e-05	0.0121062233031724
312850327	-1.42623379314025	-0.641732971938236	0.0203653256985495	0.0121062233031724
312850327	-1.42623379314025	-0.794391650635229	0.0226820186995962	0.0121062233031724
312850327	-1.42623379314025	-0.151010339402895	0.0129182961686638	0.0121062233031724
312850327	-1.42623379314025	-1.13134420483668	0.0277954890287396	0.0121062233031724
312850327	-1.42623379314025	1.27023163912662	-0.00864995905636972	0.0121062233031724
312850327	-1.42623379314025	0.227524438356268	0.00717378902519467	0.0121062233031724
312850327	-1.42623379314025	0.573661916699808	0.00192093160285255	0.0121062233031724
312850327	-1.42623379314025	-0.563776225978565	0.0191822822627576	0.0121062233031724
312850327	-1.42623379314025	-0.860083307744829	0.0236789315744616	0.0121062233031724
312850327	-1.42623379314025	0.521148283856302	0.00271785953847003	0.0121062233031724
312850327	-1.42623379314025	-2.20122512672923	0.0440316156928616	0.0121062233031724
312850327	-1.42623379314025	-0.340821520247674	0.0157988021309637	0.0121062233031724
312850327	-1.42623379314025	0.944750316891743	-0.00371057200265596	0.0121062233031724
312850327	-1.42623379314025	1.94147732696979	-0.0188365413082421	0.0121062233031724
312850327	-1.42623379314025	0.20076749209791	0.00757984278286643	0.0121062233031724
312850327	-1.42623379314025	0.643957943733706	0.000854144472105351	0.0121062233031724
312850327	-1.42623379314025	1.12924265661707	-0.00651036115212688	0.0121062233031724
312850327	-1.42623379314025	0.0835076856930527	0.00935933527632254	0.0121062233031724
312850327	-1.42623379314025	1.08129370085369	-0.00578270510811637	0.0121062233031724
312850327	-1.42623379314025	0.521703983674752	0.00270942643862222	0.0121062233031724
312850327	-1.42623379314025	-0.487962893604344	0.0180317664978072	0.0121062233031724
312850327	-1.42623379314025	0.956380320235014	-0.00388706473518501	0.0121062233031724
312850327	-1.42623379314025	-0.47208575593435	0.0177908207878699	0.0121062233031724
312850327	-1.42623379314025	-0.903110350830513	0.0243318944483916	0.0121062233031724
312850327	-1.42623379314025	0.376015368414887	0.00492034427300648	0.0121062233031724
312850327	-1.42623379314025	0.504675753523684	0.00296784071252993	0.0121062233031724
312850327	-1.42623379314025	1.07887243735902	-0.00574596088735093	0.0121062233031724
312850327	-1.42623379314025	-0.526068024012329	0.0186100362016566	0.0121062233031724
312850327	-1.42623379314025	-0.224243636905743	0.0140296582557494	0.0121062233031724
312850327	-1.42623379314025	-0.454700290185706	0.0175269852354886	0.0121062233031724
312850327	-1.42623379314025	-0.405481163408725	0.0167800535346831	0.0121062233031724
312850327	-1.42623379314025	-0.0961587980374833	0.012085888977258	0.0121062233031724
312850327	-1.42623379314025	-1.86895632814043	0.0389892243481497	0.0121062233031724
312850327	-1.42623379314025	-0.353165994786094	0.0159861374204399	0.0121062233031724
312850327	-1.42623379314025	-1.19024838559236	0.0286893976126069	0.0121062233031724
312850327	-1.42623379314025	1.96628535457916	-0.019213018980019	0.0121062233031724
312850327	-1.42623379314025	-0.868736347774976	0.0238102469863774	0.0121062233031724
312850327	-1.42623379314025	0.0724480685205766	0.00952717203422209	0.0121062233031724
312850327	-1.42623379314025	0.243508746705534	0.00693121693171534	0.0121062233031724
312850327	-1.42623379314025	-2.39222709289925	0.0469301925834068	0.0121062233031724
312850327	-1.42623379314025	0.0850227615552119	0.00933634303195178	0.0121062233031724
312850327	-1.42623379314025	-0.611050403390972	0.0198996981140958	0.0121062233031724
312850327	-1.42623379314025	-0.181085607434281	0.0133747075797124	0.0121062233031724
312850327	-1.42623379314025	0.934588948782947	-0.00355636674829612	0.0121062233031724
312850327	-1.42623379314025	-0.801933291028476	0.0227964679118164	0.0121062233031724
312850327	-1.42623379314025	-0.0360320776812159	0.0111734275737256	0.0121062233031724
312850327	-1.42623379314025	-0.0554617249048711	0.0114682848862614	0.0121062233031724
312850327	-1.42623379314025	0.141204410128928	0.00848375061369605	0.0121062233031724
312850327	-1.42623379314025	-0.751682150302945	0.022033874739865	0.0121062233031724
312850327	-1.42623379314025	-0.815587629424671	0.0230036812223625	0.0121062233031724
312850327	-1.42623379314025	0.18256832304368	0.00785602680288201	0.0121062233031724
312850327	-1.42623379314025	1.07998383699592	-0.00576282708704655	0.0121062233031724
312850327	-1.42623379314025	-0.485581322953845	0.0179956246413166	0.0121062233031724
312850327	-1.42623379314025	0.44224287892085	0.00391529948043071	0.0121062233031724
312850327	-1.42623379314025	0.354402614761608	0.00524833162065857	0.0121062233031724
312850327	-1.42623379314025	-0.447317421169159	0.0174149454803678	0.0121062233031724
312850327	-1.42623379314025	-1.0035729394374	0.0258564784280196	0.0121062233031724
312850327	-1.42623379314025	0.5949372811776	0.00159806435153663	0.0121062233031724
312850327	-1.42623379314025	-0.295976544898776	0.0151182509732459	0.0121062233031724
312850327	-1.42623379314025	-0.9367698826909	0.0248426993534586	0.0121062233031724
312850327	-1.42623379314025	-1.76571524044129	0.0374224748692827	0.0121062233031724
312850327	-1.42623379314025	-0.6052949409856	0.0198123552942435	0.0121062233031724
312850327	-1.42623379314025	0.90061187416916	-0.00304074292903039	0.0121062233031724
312850327	-1.42623379314025	0.30074979729028	0.00606254741096405	0.0121062233031724
312850327	-1.42623379314025	0.905891022444433	-0.00312085737758453	0.0121062233031724
312850327	-1.42623379314025	0.321096349214378	0.00575377548367945	0.0121062233031724
312850327	-1.42623379314025	0.667773650238697	0.000492725907199468	0.0121062233031724
312850327	-1.42623379314025	-1.27487352937342	0.0299736382465724	0.0121062233031724
312850327	-1.42623379314025	-0.506380373301537	0.0183112635213344	0.0121062233031724
312850327	-1.42623379314025	-0.0626778839758834	0.0115777947114278	0.0121062233031724
312850327	-1.42623379314025	-2.07420802536927	0.0421040500133636	0.0121062233031724
312850327	-1.42623379314025	-0.489471221682993	0.0180546563402512	0.0121062233031724
312850327	-1.42623379314025	0.946298337814568	-0.00373406420937485	0.0121062233031724
312850327	-1.42623379314025	-1.6673166797315	0.0359292138319466	0.0121062233031724
312850327	-1.42623379314025	0.31344356885744	0.00586991131586921	0.0121062233031724
312850327	-1.42623379314025	-0.398455529989752	0.0166734350580359	0.0121062233031724
312850327	-1.42623379314025	0.141811710644805	0.00847453444029095	0.0121062233031724
312850327	-1.42623379314025	0.548972967622967	0.00229560218180499	0.0121062233031724
312850327	-1.42623379314025	-0.542262704435723	0.0188558008257926	0.0121062233031724
312850327	-1.42623379314025	1.43051134390521	-0.0110823059981863	0.0121062233031724
312850327	-1.42623379314025	-0.376584772849335	0.0163415323425973	0.0121062233031724
312850327	-1.42623379314025	-0.621608699941518	0.020059927011204	0.0121062233031724
312850327	-1.42623379314025	-0.477960296872247	0.0178799707005467	0.0121062233031724
312850327	-1.42623379314025	-0.847064054855434	0.0234813560923131	0.0121062233031724
312850327	-1.42623379314025	0.64772876393033	0.000796919865995253	0.0121062233031724
312850327	-1.42623379314025	-0.143115432696491	0.0127984859143975	0.0121062233031724
312850327	-1.42623379314025	-0.0123751425529248	0.0108144184659191	0.0121062233031724
312850327	-1.42623379314025	2.16840131711818	-0.0222802578675203	0.0121062233031724
312850327	-1.42623379314025	0.499436298092586	0.00304735279680922	0.0121062233031724
312850327	-1.42623379314025	-1.62504380068514	0.0352876958792386	0.0121062233031724
312850327	-1.42623379314025	2.43319228060951	-0.0262986299449989	0.0121062233031724
312850327	-1.42623379314025	0.629787598363237	0.00106918851822435	0.0121062233031724
312850327	-1.42623379314025	1.09891732366739	-0.00605015484614672	0.0121062233031724
312850327	-1.42623379314025	-0.678210695735047	0.0209188984671304	0.0121062233031724
312850327	-1.42623379314025	-0.374163509354661	0.0163047881218319	0.0121062233031724
312850327	-1.42623379314025	-0.0550131957656937	0.0114614781699556	0.0121062233031724
312850327	-1.42623379314025	-1.82199969348142	0.0382766274110103	0.0121062233031724
312850327	-1.42623379314025	-0.564411311485365	0.0191919200911551	0.0121062233031724
312850327	-1.42623379314025	-0.464107494255178	0.0176697455686265	0.0121062233031724
312850327	-1.42623379314025	0.730329572658474	-0.000456600189953324	0.0121062233031724
312850327	-1.42623379314025	1.52410707046983	-0.0125026809582664	0.0121062233031724
312850327	-1.42623379314025	0.571240653205134	0.00195767582361798	0.0121062233031724
312850327	-1.42623379314025	0.111982538247304	0.00892721119283557	0.0121062233031724
312850327	-1.42623379314025	-0.446166328688084	0.0173974769163974	0.0121062233031724
312850327	-1.42623379314025	-0.218257956004155	0.013938821723103	0.0121062233031724
312850327	-1.42623379314025	-0.75116614332867	0.022026044004292	0.0121062233031724
312850327	-1.42623379314025	0.128907567003517	0.00867036306604245	0.0121062233031724
312850327	-1.42623379314025	0.0657002850108292	0.00962957396094542	0.0121062233031724
312850327	-1.42623379314025	0.995477771747374	-0.0044803935459055	0.0121062233031724
312850327	-1.42623379314025	0.568223997047835	0.00200345550850606	0.0121062233031724
312850327	-1.42623379314025	0.623158893386014	0.00116978335212316	0.0121062233031724
312850327	-1.42623379314025	-0.0184402091428625	0.0109064597271152	0.0121062233031724
312850327	-1.42623379314025	-0.797527385325052	0.0227296054773088	0.0121062233031724
312850327	-1.42623379314025	-0.621291157188119	0.0200551080970053	0.0121062233031724
312850327	-1.42623379314025	-0.31196482253246	0.0153608833031527	0.0121062233031724
312850327	-1.42623379314025	-1.84486277172621	0.0386235892333199	0.0121062233031724
312850327	-1.42623379314025	-0.932641826896702	0.0247800534688749	0.0121062233031724
312850327	-1.42623379314025	0.611290732977694	0.00134989027030125	0.0121062233031724
312850327	-1.42623379314025	-0.176949613071248	0.0133119412222738	0.0121062233031724
312850327	-1.42623379314025	0.259635949293831	0.00668647632684657	0.0121062233031724
312850327	-1.42623379314025	-0.206893894716857	0.0137663648312154	0.0121062233031724
312850327	-1.42623379314025	-1.61932803112394	0.0352009554236612	0.0121062233031724
312850327	-1.42623379314025	0.246164197980841	0.00689091876172833	0.0121062233031724
312850327	-1.42623379314025	0.526665589196625	0.00263413090426683	0.0121062233031724
312850327	-1.42623379314025	0.293438375393248	0.00617350291039015	0.0121062233031724
312850327	-1.42623379314025	-0.255827233015778	0.014508959509242	0.0121062233031724
312850327	-1.42623379314025	0.748310431069742	-0.000729471206457265	0.0121062233031724
312850327	-1.42623379314025	0.209960354808837	0.00744033521681276	0.0121062233031724
312850327	-1.42623379314025	1.11781111749468	-0.00633688024097206	0.0121062233031724
312850327	-1.42623379314025	1.58074875910753	-0.0133622547784676	0.0121062233031724
312850327	-1.42623379314025	-1.49453372903779	0.0333071221435544	0.0121062233031724
312850327	-1.42623379314025	0.203276079849769	0.00754177336069635	0.0121062233031724
312850327	-1.42623379314025	1.11007101288056	-0.00621941920737765	0.0121062233031724
312850327	-1.42623379314025	1.0709735613682	-0.00562609039665716	0.0121062233031724
312850327	-1.42623379314025	1.18739267333343	-0.00739282481477208	0.0121062233031724
312850327	-1.42623379314025	0.298018929611041	0.00610399007307326	0.0121062233031724
312850327	-1.42623379314025	-0.839681185838887	0.0233693163371922	0.0121062233031724
312850327	-1.42623379314025	-0.898744137971264	0.0242656343781588	0.0121062233031724
312850327	-1.42623379314025	0.95387967105199	-0.00384911578586989	0.0121062233031724
312850327	-1.42623379314025	0.670631535019296	0.000449355679410762	0.0121062233031724
312850327	-1.42623379314025	-0.0907605712296853	0.0120039674358794	0.0121062233031724
312850327	-1.42623379314025	-0.09830618090735	0.012118476884527	0.0121062233031724
312850327	-1.42623379314025	-0.501299689247139	0.0182341608941545	0.0121062233031724
312850327	-1.42623379314025	-0.206310409907484	0.0137575100763752	0.0121062233031724
312850327	-1.42623379314025	-0.889694169499368	0.0241282953234946	0.0121062233031724
312850327	-1.42623379314025	0.147011473231728	0.0083956247202865	0.0121062233031724
312850327	-1.42623379314025	0.475418158082302	0.00341184341951681	0.0121062233031724
312850327	-1.42623379314025	-0.968127229589138	0.0253185671305846	0.0121062233031724
312850327	-1.42623379314025	-0.747435015976221	0.0219694217624568	0.0121062233031724
312850327	-1.42623379314025	-0.0558546840622034	0.0114742482925823	0.0121062233031724
312850327	-1.42623379314025	-0.10401798118413	0.012205157103677	0.0121062233031724
312850327	-1.42623379314025	-0.665270828534002	0.0207225277135315	0.0121062233031724
312850327	-1.42623379314025	0.203815902530549	0.00753358120655848	0.0121062233031724
312850327	-1.42623379314025	1.81195957642682	-0.0168710266794289	0.0121062233031724
312850327	-1.42623379314025	0.482487453629867	0.00330456234216724	0.0121062233031724
312850327	-1.42623379314025	-1.33119767525773	0.0308283931525749	0.0121062233031724
312850327	-1.42623379314025	1.27852744355919	-0.00877585318981193	0.0121062233031724
312850327	-1.42623379314025	0.685833894338316	0.000218650162145837	0.0121062233031724
312850327	-1.42623379314025	0.0296913337037244	0.0101760328074404	0.0121062233031724
312850327	-1.42623379314025	-0.145064351345482	0.0128280620002923	0.0121062233031724
312850327	-1.42623379314025	0.475350680247205	0.00341286743878404	0.0121062233031724
312850327	-1.42623379314025	-0.0466816677733644	0.0113350419086661	0.0121062233031724
312850327	-1.42623379314025	-0.0915345816910975	0.0120157135392388	0.0121062233031724
312850327	-1.42623379314025	0.226512270829806	0.00718914931420317	0.0121062233031724
312850327	-1.42623379314025	0.179404803362933	0.00790403523558701	0.0121062233031724
312850327	-1.42623379314025	0.443997302633384	0.00388867497948264	0.0121062233031724
312850327	-1.42623379314025	0.537581121344746	0.00246848072868497	0.0121062233031724
312850327	-1.42623379314025	-1.29114759548517	0.0302206075992581	0.0121062233031724
312850327	-1.42623379314025	-0.169419880531253	0.013197672719336	0.0121062233031724
312850327	-1.42623379314025	-1.90904610075716	0.0395976122657413	0.0121062233031724
312850327	-1.42623379314025	0.0735412094491557	0.00951058292209291	0.0121062233031724
312850327	-1.42623379314025	1.21410595746319	-0.00779821597174152	0.0121062233031724
312850327	-1.42623379314025	0.950743936362166	-0.00380152900815728	0.0121062233031724
312850327	-1.42623379314025	-0.203595419365915	0.013716308359976	0.0121062233031724
312850327	-1.42623379314025	0.3401330372807	0.00546488157746468	0.0121062233031724
312850327	-1.42623379314025	-1.24756485258103	0.0295592116254804	0.0121062233031724
312850327	-1.42623379314025	0.32026676877112	0.00576636489702368	0.0121062233031724
312850327	-1.42623379314025	-0.23817979449558	0.0142411483526468	0.0121062233031724
312850327	-1.42623379314025	0.00208892986443981	0.0105949169241663	0.0121062233031724
312850327	-1.42623379314025	1.42832823747559	-0.0110491759630699	0.0121062233031724
312850327	-1.42623379314025	0.0480615789163493	0.00989725259740021	0.0121062233031724
312850327	-1.42623379314025	1.06831414080847	-0.00558573199024266	0.0121062233031724
312850327	-1.42623379314025	-0.892710825656667	0.0241740750083827	0.0121062233031724
312850327	-1.42623379314025	0.315511566038957	0.00583852813714988	0.0121062233031724
312850327	-1.42623379314025	0.520791048258728	0.00272328081694361	0.0121062233031724
312850327	-1.42623379314025	-1.95310515779139	0.0402662366108172	0.0121062233031724
312850327	-1.42623379314025	-2.12108527433993	0.0428154422219533	0.0121062233031724
312850327	-1.42623379314025	-0.890448333538692	0.0241397402447166	0.0121062233031724
312850327	-1.42623379314025	-1.52065162050493	0.0337034778364012	0.0121062233031724
312850327	-1.42623379314025	0.413001160617138	0.00435906124170765	0.0121062233031724
312850327	-1.42623379314025	1.14924785008127	-0.00681395274664782	0.0121062233031724
312850327	-1.42623379314025	-0.26456759730311	0.0146416001225625	0.0121062233031724
312850327	-1.42623379314025	-0.901879872661088	0.0243132211558714	0.0121062233031724
312850327	-1.42623379314025	-0.0829648966337182	0.0118856630923002	0.0121062233031724
312850327	-1.42623379314025	1.12297118723743	-0.00641518759670167	0.0121062233031724
312850327	-1.42623379314025	0.194265804222048	0.00767851005108574	0.0121062233031724
312850327	-1.42623379314025	0.118617594079594	0.00882651998065279	0.0121062233031724
312850327	-1.42623379314025	1.55979093738314	-0.0130442064413504	0.0121062233031724
312850327	-1.42623379314025	-0.208771366246333	0.0137948566614155	0.0121062233031724
767215115	0.795596232341981	1.50177338333484	-0.0336626705231229	-0.0180182819788204
767215115	0.795596232341981	-0.102437920489017	-0.0160694897717566	-0.0180182819788204
767215115	0.795596232341981	2.54057480823837	-0.0450550732505828	-0.0180182819788204
767215115	0.795596232341981	-1.57581128977263	8.88080399277687e-05	-0.0180182819788204
767215115	0.795596232341981	0.427446862894689	-0.0218806686041505	-0.0180182819788204
767215115	0.795596232341981	-1.97488314510793	0.00446537817564598	-0.0180182819788204
767215115	0.795596232341981	-0.996295764817851	-0.00626666480485897	-0.0180182819788204
767215115	0.795596232341981	0.381006235209956	-0.0213713601638491	-0.0180182819788204
767215115	0.795596232341981	-0.980378934303682	-0.006441222654911	-0.0180182819788204
767215115	0.795596232341981	0.426176691881089	-0.021866738800655	-0.0180182819788204
767215115	0.795596232341981	-0.0691947665640255	-0.016434063200677	-0.0180182819788204
767215115	0.795596232341981	1.10317784212964	-0.0292913240637155	-0.0180182819788204
767215115	0.795596232341981	-0.109176177716163	-0.0159955921642134	-0.0180182819788204
767215115	0.795596232341981	-1.79035111253843	0.00244163891157656	-0.0180182819788204
767215115	0.795596232341981	0.290927294639245	-0.020383475912208	-0.0180182819788204
767215115	0.795596232341981	0.181541754661821	-0.0191838586474366	-0.0180182819788204
767215115	0.795596232341981	-1.48531160505367	-0.000903690459121118	-0.0180182819788204
767215115	0.795596232341981	0.214248658262009	-0.0195425510874437	-0.0180182819788204
767215115	0.795596232341981	-0.233851798198233	-0.0146282905368022	-0.0180182819788204
767215115	0.795596232341981	2.5165606375125	-0.0447917129032474	-0.0180182819788204
767215115	0.795596232341981	1.06066680601823	-0.0288251109529781	-0.0180182819788204
767215115	0.795596232341981	2.64417313153508	-0.0461912228481782	-0.0180182819788204
767215115	0.795596232341981	1.44779111525686	-0.0330706538745675	-0.0180182819788204
767215115	0.795596232341981	0.479087253166345	-0.0224470021775113	-0.0180182819788204
767215115	0.795596232341981	-0.324331636495111	-0.0136360096909329	-0.0180182819788204
767215115	0.795596232341981	1.2084432648817	-0.0304457565283987	-0.0180182819788204
767215115	0.795596232341981	0.753007570817917	-0.0254510513625711	-0.0180182819788204
767215115	0.795596232341981	0.964689508803112	-0.0277725401763552	-0.0180182819788204
767215115	0.795596232341981	-0.764330783459238	-0.0088105951682106	-0.0180182819788204
767215115	0.795596232341981	0.041346629035774	-0.0176463565866293	-0.0180182819788204
767215115	0.795596232341981	1.11568108804476	-0.0294284455668736	-0.0180182819788204
767215115	0.795596232341981	-1.74013966465707	0.00189097636714812	-0.0180182819788204
767215115	0.795596232341981	1.95915402676319	-0.0386787057005529	-0.0180182819788204
767215115	0.795596232341981	0.759318733041739	-0.025520265073689	-0.0180182819788204
767215115	0.795596232341981	1.34002504332177	-0.0318887971092527	-0.0180182819788204
767215115	0.795596232341981	-0.6671230080747	-0.00987666044196969	-0.0180182819788204
767215115	0.795596232341981	1.71738491289335	-0.036027254666471	-0.0180182819788204
767215115	0.795596232341981	-0.190396072395459	-0.0151048639388893	-0.0180182819788204
767215115	0.795596232341981	0.387992175784754	-0.0214479740830739	-0.0180182819788204
767215115	0.795596232341981	-0.563048370647889	-0.0110180337158759	-0.0180182819788204
767215115	0.795596232341981	-1.51833605140726	-0.000541515568240121	-0.0180182819788204
767215115	0.795596232341981	0.175302039557514	-0.0191154284877653	-0.0180182819788204
767215115	0.795596232341981	-1.08667637100429	-0.00527547222488778	-0.0180182819788204
767215115	0.795596232341981	-0.954380121369067	-0.00672634832020793	-0.0180182819788204
767215115	0.795596232341981	0.420143379566492	-0.0218005722340518	-0.0180182819788204
767215115	0.795596232341981	-1.24608283321103	-0.0035272818862122	-0.0180182819788204
767215115	0.795596232341981	1.14374392887647	-0.0297362071628506	-0.0180182819788204
767215115	0.795596232341981	-3.0039598231886	0.015751130845094	-0.0180182819788204
767215115	0.795596232341981	1.37431966068896	-0.0322649018036291	-0.0180182819788204
767215115	0.795596232341981	1.92299384571978	-0.0382821416072926	-0.0180182819788204
767215115	0.795596232341981	-0.286849683740673	-0.0140470694859556	-0.0180182819788204
767215115	0.795596232341981	-1.78038820865051	0.00233237701540934	-0.0180182819788204
767215115	0.795596232341981	-0.816685644926044	-0.00823642608038363	-0.0180182819788204
767215115	0.795596232341981	0.413871910186844	-0.0217317938292931	-0.0180182819788204
767215115	0.795596232341981	-1.87898523358117	0.00341367801174155	-0.0180182819788204
767215115	0.795596232341981	1.51245075841791	-0.0337797679337563	-0.0180182819788204
767215115	0.795596232341981	0.703073972845786	-0.0249034359626573	-0.0180182819788204
767215115	0.795596232341981	-1.41251492883674	-0.00170204232195255	-0.0180182819788204
767215115	0.795596232341981	-2.09844696902466	0.00582048687193511	-0.0180182819788204
767215115	0.795596232341981	2.36195700945094	-0.0430961946340389	-0.0180182819788204
767215115	0.795596232341981	-1.08135752988484	-0.00533380327702487	-0.0180182819788204
767215115	0.795596232341981	1.05288700855993	-0.0287397909065686	-0.0180182819788204
767215115	0.795596232341981	-1.08540619999069	-0.00528940202838321	-0.0180182819788204
767215115	0.795596232341981	-1.22266405514779	-0.00378411263815906	-0.0180182819788204
767215115	0.795596232341981	-1.70596412582241	0.00151617759184939	-0.0180182819788204
767215115	0.795596232341981	-0.785248912339456	-0.00858118871689535	-0.0180182819788204
767215115	0.795596232341981	-0.731147565728951	-0.00917451128452853	-0.0180182819788204
767215115	0.795596232341981	2.29686074500396	-0.0423822922048985	-0.0180182819788204
767215115	0.795596232341981	0.0246359416381053	-0.0174630926093926	-0.0180182819788204
767215115	0.795596232341981	-1.46379808351083	-0.00113962650582485	-0.0180182819788204
767215115	0.795596232341981	1.28516953267194	-0.0312872037207941	-0.0180182819788204
767215115	0.795596232341981	0.738360911317347	-0.0252904233160145	-0.0180182819788204
767215115	0.795596232341981	1.2038388949574	-0.0303952609907278	-0.0180182819788204
767215115	0.795596232341981	0.470910527266298	-0.0223573290675095	-0.0180182819788204
767215115	0.795596232341981	0.148362506215951	-0.0188199860617546	-0.0180182819788204
767215115	0.795596232341981	-0.462990649051587	-0.0121153539862279	-0.0180182819788204
767215115	0.795596232341981	-0.379639645568535	-0.0130294538099791	-0.0180182819788204
767215115	0.795596232341981	1.62069314448309	-0.0349668483753819	-0.0180182819788204
767215115	0.795596232341981	-0.103050381074637	-0.0160627729946336	-0.0180182819788204
767215115	0.795596232341981	0.276848242810378	-0.0202290727465885	-0.0180182819788204
767215115	0.795596232341981	-0.906272394228985	-0.00725393962759708	-0.0180182819788204
767215115	0.795596232341981	-0.850900876604881	-0.00786119199872568	-0.0180182819788204
767215115	0.795596232341981	1.02133119744082	-0.0283937223509792	-0.0180182819788204
767215115	0.795596232341981	-0.0632146426606222	-0.0164996464567589	-0.0180182819788204
767215115	0.795596232341981	0.0628363348721109	-0.0178820314495174	-0.0180182819788204
767215115	0.795596232341981	0.240299071894052	-0.0198282426510077	-0.0180182819788204
767215115	0.795596232341981	-1.61320194898547	0.000498866630324283	-0.0180182819788204
767215115	0.795596232341981	-1.06297974303183	-0.00553535012134927	-0.0180182819788204
767215115	0.795596232341981	0.562442225933813	-0.0233611455318984	-0.0180182819788204
767215115	0.795596232341981	0.447055127917132	-0.0220957099456111	-0.0180182819788204
767215115	0.795596232341981	-0.00554252778813588	-0.0171321291844685	-0.0180182819788204
767215115	0.795596232341981	-0.897143040068738	-0.00735406009022043	-0.0180182819788204
767215115	0.795596232341981	0.206532369354392	-0.019457927531209	-0.0180182819788204
767215115	0.795596232341981	0.340717998372347	-0.0209295242092286	-0.0180182819788204
767215115	0.795596232341981	1.24325388922316	-0.0308275202054451	-0.0180182819788204
767215115	0.795596232341981	1.80582056971522	-0.0369971172348398	-0.0180182819788204
767215115	0.795596232341981	-2.06089753843513	0.00540868705610166	-0.0180182819788204
767215115	0.795596232341981	2.08378955747264	-0.0400455676685413	-0.0180182819788204
767215115	0.795596232341981	-0.0282388960873924	-0.0168832210082597	-0.0180182819788204
767215115	0.795596232341981	1.8010971212584	-0.0369453157780912	-0.0180182819788204
767215115	0.795596232341981	-0.0994673080309614	-0.0161020680996815	-0.0180182819788204
[truncated: 33,792 more rows]
