# Supplementary material for: Neural attentional-filter mechanisms of listening success in middle-aged and older individuals
Source: Nat Commun. 2021 Jul 26;12:4533. doi: 10.1038/s41467-021-24771-9 (PMC8313676; doi:10.1038/s41467-021-24771-9)
Supplement: Supplementary file 4 — Source Data [file 41467_2021_24771_MOESM4_ESM.zip › source data/SupplementaryFig2.csv]

ID	response	proportion
594866155	correct	0.4875
594866155	random_error	0.0708333333333333
594866155	stream_confusion	0.420833333333333
913338219	correct	0.941666666666667
913338219	random_error	0.0125
913338219	stream_confusion	0.0333333333333333
579481892	correct	0.958333333333333
579481892	random_error	0.0208333333333333
579481892	stream_confusion	0.0166666666666667
267145152	correct	0.866666666666667
267145152	random_error	0.0625
267145152	stream_confusion	0.0625
908092186	correct	0.829166666666667
908092186	random_error	0.0958333333333333
908092186	stream_confusion	0.0625
616446717	correct	0.949790794979079
616446717	random_error	0.0167364016736402
616446717	stream_confusion	0.00836820083682008
491416294	correct	0.970833333333333
491416294	random_error	0.0166666666666667
491416294	stream_confusion	0.00833333333333333
312850327	correct	0.9625
312850327	random_error	0.0208333333333333
312850327	stream_confusion	0.0166666666666667
767215115	correct	0.920833333333333
767215115	random_error	0.025
767215115	stream_confusion	0.0375
078614964	correct	0.870833333333333
078614964	random_error	0.0125
078614964	stream_confusion	0.0833333333333333
461212829	correct	0.95
461212829	random_error	0.0291666666666667
461212829	stream_confusion	0.0208333333333333
568835142	correct	0.799145299145299
568835142	random_error	0.0641025641025641
568835142	stream_confusion	0.11965811965812
821467811	correct	0.820833333333333
821467811	random_error	0.0291666666666667
821467811	stream_confusion	0.133333333333333
042195083	correct	0.95
042195083	random_error	0.0333333333333333
042195083	stream_confusion	0.00416666666666667
450135234	correct	0.979166666666667
450135234	random_error	0.0125
796880468	correct	0.954166666666667
796880468	random_error	0.0291666666666667
796880468	stream_confusion	0.0125
741831352	correct	0.914572864321608
741831352	random_error	0.0351758793969849
741831352	stream_confusion	0.0251256281407035
586824138	correct	0.945833333333333
586824138	random_error	0.0166666666666667
586824138	stream_confusion	0.0291666666666667
419988092	correct	0.85
419988092	random_error	0.0333333333333333
419988092	stream_confusion	0.0958333333333333
010798262	correct	0.95
010798262	random_error	0.0291666666666667
010798262	stream_confusion	0.0166666666666667
457766886	correct	0.96652719665272
457766886	random_error	0.0167364016736402
457766886	stream_confusion	0.00836820083682008
317193172	correct	0.970833333333333
317193172	random_error	0.0125
317193172	stream_confusion	0.0125
911679213	correct	0.796208530805687
911679213	random_error	0.0900473933649289
911679213	stream_confusion	0.0805687203791469
968310535	correct	0.9375
968310535	random_error	0.0375
968310535	stream_confusion	0.0125
896977580	correct	0.970833333333333
896977580	random_error	0.00833333333333333
896977580	stream_confusion	0.0125
206364958	correct	0.858333333333333
206364958	random_error	0.0416666666666667
206364958	stream_confusion	0.0541666666666667
588529275	correct	0.916666666666667
588529275	random_error	0.025
588529275	stream_confusion	0.0375
168443175	correct	0.991666666666667
168443175	random_error	0.00416666666666667
996123177	correct	0.971428571428571
996123177	random_error	0.00476190476190476
996123177	stream_confusion	0.0142857142857143
641550065	correct	0.908333333333333
641550065	random_error	0.0125
641550065	stream_confusion	0.0791666666666667
070998941	correct	0.920833333333333
070998941	random_error	0.0333333333333333
070998941	stream_confusion	0.0416666666666667
360661756	correct	0.932203389830508
360661756	random_error	0.0254237288135593
360661756	stream_confusion	0.038135593220339
538449653	correct	0.779166666666667
538449653	random_error	0.0458333333333333
538449653	stream_confusion	0.170833333333333
218383756	correct	0.891666666666667
218383756	random_error	0.0291666666666667
218383756	stream_confusion	0.05
967106069	correct	0.904166666666667
967106069	random_error	0.0416666666666667
967106069	stream_confusion	0.05
600223092	correct	0.9375
600223092	random_error	0.025
600223092	stream_confusion	0.0333333333333333
962123552	correct	0.6625
962123552	random_error	0.0541666666666667
962123552	stream_confusion	0.283333333333333
098027826	correct	0.754166666666667
098027826	random_error	0.05
098027826	stream_confusion	0.191666666666667
592503441	correct	0.941666666666667
592503441	random_error	0.00833333333333333
592503441	stream_confusion	0.025
524143092	correct	0.916666666666667
524143092	random_error	0.0125
524143092	stream_confusion	0.0333333333333333
259439482	correct	0.861344537815126
259439482	random_error	0.0546218487394958
259439482	stream_confusion	0.0714285714285714
763907636	correct	0.808333333333333
763907636	random_error	0.025
763907636	stream_confusion	0.0833333333333333
836593079	correct	0.925
836593079	random_error	0.0125
836593079	stream_confusion	0.05
724033912	correct	0.85
724033912	random_error	0.00416666666666667
724033912	stream_confusion	0.129166666666667
217946417	correct	0.945833333333333
217946417	random_error	0.00833333333333333
217946417	stream_confusion	0.0291666666666667
773749344	correct	0.870833333333333
773749344	random_error	0.0583333333333333
773749344	stream_confusion	0.0583333333333333
837755981	correct	0.6625
837755981	random_error	0.0125
837755981	stream_confusion	0.204166666666667
981868109	correct	0.958333333333333
981868109	random_error	0.0333333333333333
981868109	stream_confusion	0.00833333333333333
799142404	correct	0.925
799142404	random_error	0.0208333333333333
799142404	stream_confusion	0.0416666666666667
632865117	correct	0.8875
632865117	random_error	0.0208333333333333
632865117	stream_confusion	0.05
793025761	correct	0.958333333333333
793025761	random_error	0.00833333333333333
793025761	stream_confusion	0.0291666666666667
434943421	correct	0.970833333333333
434943421	random_error	0.0125
434943421	stream_confusion	0.0166666666666667
205976686	correct	0.95
205976686	random_error	0.0208333333333333
205976686	stream_confusion	0.0291666666666667
417840776	correct	0.9
417840776	random_error	0.0166666666666667
417840776	stream_confusion	0.0375
727110363	correct	0.95
727110363	random_error	0.0166666666666667
727110363	stream_confusion	0.025
939317569	correct	0.845833333333333
939317569	random_error	0.0458333333333333
939317569	stream_confusion	0.0875
413597585	correct	0.9375
413597585	random_error	0.0416666666666667
413597585	stream_confusion	0.0125
673342667	correct	0.804166666666667
673342667	random_error	0.104166666666667
673342667	stream_confusion	0.0916666666666667
919491471	correct	0.879166666666667
919491471	random_error	0.0375
919491471	stream_confusion	0.0625
114802424	correct	0.945833333333333
114802424	random_error	0.00416666666666667
114802424	stream_confusion	0.025
367662486	correct	0.966666666666667
367662486	random_error	0.0166666666666667
367662486	stream_confusion	0.0125
732994202	correct	0.958333333333333
732994202	stream_confusion	0.0166666666666667
250630617	correct	0.966666666666667
250630617	random_error	0.00416666666666667
250630617	stream_confusion	0.0208333333333333
206004113	correct	0.808333333333333
206004113	random_error	0.0541666666666667
206004113	stream_confusion	0.0875
876396572	correct	0.875
876396572	random_error	0.0541666666666667
876396572	stream_confusion	0.0291666666666667
668406671	correct	0.908333333333333
668406671	random_error	0.0291666666666667
668406671	stream_confusion	0.0458333333333333
667555173	correct	0.9375
667555173	random_error	0.00416666666666667
667555173	stream_confusion	0.025
012957371	correct	0.9375
012957371	random_error	0.0208333333333333
012957371	stream_confusion	0.0208333333333333
877221709	correct	0.983333333333333
877221709	stream_confusion	0.0166666666666667
724996065	correct	0.733333333333333
724996065	random_error	0.0125
724996065	stream_confusion	0.05
430367599	correct	0.9125
430367599	random_error	0.0375
430367599	stream_confusion	0.025
653701172	correct	0.866666666666667
653701172	random_error	0.0541666666666667
653701172	stream_confusion	0.0416666666666667
563718527	correct	0.85
563718527	random_error	0.05
563718527	stream_confusion	0.075
080917293	correct	0.858333333333333
080917293	random_error	0.0375
080917293	stream_confusion	0.0833333333333333
095621498	correct	0.9125
095621498	random_error	0.0333333333333333
095621498	stream_confusion	0.0375
349575704	correct	0.8375
349575704	random_error	0.0625
349575704	stream_confusion	0.0916666666666667
115546453	correct	0.929166666666667
115546453	random_error	0.0208333333333333
115546453	stream_confusion	0.0375
616707107	correct	0.804166666666667
616707107	random_error	0.0375
616707107	stream_confusion	0.0666666666666667
797296650	correct	0.886363636363636
797296650	random_error	0.0227272727272727
797296650	stream_confusion	0.0545454545454545
730932985	correct	0.933333333333333
730932985	stream_confusion	0.0333333333333333
678879829	correct	0.895833333333333
678879829	random_error	0.0333333333333333
678879829	stream_confusion	0.0666666666666667
702010820	correct	0.804166666666667
702010820	random_error	0.0375
702010820	stream_confusion	0.120833333333333
958354579	correct	0.9125
958354579	random_error	0.0208333333333333
958354579	stream_confusion	0.0166666666666667
922256761	correct	0.975
922256761	random_error	0.00416666666666667
597502785	correct	0.8875
597502785	random_error	0.05
597502785	stream_confusion	0.0458333333333333
710303031	correct	0.881856540084388
710303031	random_error	0.0379746835443038
710303031	stream_confusion	0.029535864978903
318071309	correct	0.895833333333333
318071309	random_error	0.0333333333333333
318071309	stream_confusion	0.0458333333333333
568676907	correct	0.816666666666667
568676907	random_error	0.0416666666666667
568676907	stream_confusion	0.0791666666666667
276617319	correct	0.908333333333333
276617319	random_error	0.0166666666666667
276617319	stream_confusion	0.025
086711449	correct	0.9625
086711449	random_error	0.0125
086711449	stream_confusion	0.00833333333333333
472486607	correct	0.908333333333333
472486607	random_error	0.05
472486607	stream_confusion	0.0333333333333333
117211738	correct	0.866666666666667
117211738	random_error	0.0333333333333333
117211738	stream_confusion	0.0541666666666667
829200467	correct	0.933333333333333
829200467	random_error	0.0291666666666667
829200467	stream_confusion	0.0208333333333333
520522858	correct	0.867021276595745
520522858	random_error	0.0638297872340425
520522858	stream_confusion	0.0585106382978723
021399495	correct	0.654166666666667
021399495	random_error	0.0375
021399495	stream_confusion	0.0833333333333333
554603878	correct	0.95
554603878	random_error	0.0291666666666667
554603878	stream_confusion	0.0125
305797430	correct	0.8625
305797430	random_error	0.0208333333333333
305797430	stream_confusion	0.075
961854723	correct	0.702928870292887
961854723	random_error	0.0125523012552301
961854723	stream_confusion	0.0167364016736402
836211416	correct	0.929166666666667
836211416	random_error	0.0125
836211416	stream_confusion	0.0416666666666667
445569089	correct	0.941666666666667
445569089	random_error	0.00416666666666667
106269382	correct	0.804166666666667
106269382	random_error	0.00416666666666667
106269382	stream_confusion	0.025
702124277	correct	0.745833333333333
702124277	random_error	0.00416666666666667
702124277	stream_confusion	0.145833333333333
460183865	correct	0.733333333333333
460183865	random_error	0.0791666666666667
460183865	stream_confusion	0.141666666666667
362640289	correct	0.758333333333333
362640289	random_error	0.0416666666666667
362640289	stream_confusion	0.120833333333333
027445561	correct	0.945833333333333
027445561	random_error	0.0208333333333333
027445561	stream_confusion	0.025
886575286	correct	0.8875
886575286	random_error	0.0583333333333333
886575286	stream_confusion	0.0416666666666667
599342113	correct	0.9375
599342113	random_error	0.0375
599342113	stream_confusion	0.0208333333333333
894773271	correct	0.9125
894773271	random_error	0.0208333333333333
894773271	stream_confusion	0.025
688702622	correct	0.833333333333333
688702622	random_error	0.00416666666666667
688702622	stream_confusion	0.120833333333333
344523757	correct	0.945833333333333
344523757	random_error	0.0291666666666667
344523757	stream_confusion	0.025
451987292	correct	0.8375
451987292	stream_confusion	0.0583333333333333
185950512	correct	0.845833333333333
185950512	random_error	0.00416666666666667
185950512	stream_confusion	0.0166666666666667
587450146	correct	0.85
587450146	random_error	0.0625
587450146	stream_confusion	0.0458333333333333
523284788	correct	0.833333333333333
523284788	random_error	0.0416666666666667
523284788	stream_confusion	0.0708333333333333
684737325	correct	0.8875
684737325	random_error	0.0541666666666667
684737325	stream_confusion	0.0375
079881153	correct	0.9125
079881153	random_error	0.0333333333333333
079881153	stream_confusion	0.0291666666666667
771455284	correct	0.937238493723849
771455284	random_error	0.0209205020920502
771455284	stream_confusion	0.0334728033472803
771564098	correct	0.8875
771564098	random_error	0.0625
771564098	stream_confusion	0.0416666666666667
869250251	correct	0.966386554621849
869250251	random_error	0.0126050420168067
869250251	stream_confusion	0.0210084033613445
979213615	correct	0.954166666666667
979213615	random_error	0.0208333333333333
979213615	stream_confusion	0.0208333333333333
709177622	correct	0.85
709177622	random_error	0.0125
709177622	stream_confusion	0.0125
114210567	correct	0.891213389121339
114210567	random_error	0.0502092050209205
114210567	stream_confusion	0.0418410041841004
391806113	correct	0.756302521008403
391806113	random_error	0.0126050420168067
391806113	stream_confusion	0.0252100840336134
057238750	correct	0.841666666666667
057238750	random_error	0.0416666666666667
057238750	stream_confusion	0.0708333333333333
059424291	correct	0.929166666666667
059424291	random_error	0.0208333333333333
059424291	stream_confusion	0.0416666666666667
577734954	correct	0.804166666666667
577734954	random_error	0.0583333333333333
577734954	stream_confusion	0.0833333333333333
672992025	correct	0.9375
672992025	random_error	0.0125
672992025	stream_confusion	0.0333333333333333
440366891	correct	0.980676328502415
440366891	random_error	0.0144927536231884
440366891	stream_confusion	0.00483091787439614
239395161	correct	0.945833333333333
239395161	random_error	0.0166666666666667
239395161	stream_confusion	0.0291666666666667
953770868	correct	0.933333333333333
953770868	random_error	0.0208333333333333
953770868	stream_confusion	0.0375
391290306	correct	0.615062761506276
391290306	random_error	0.0334728033472803
391290306	stream_confusion	0.284518828451883
832875171	correct	0.683333333333333
832875171	random_error	0.0541666666666667
832875171	stream_confusion	0.225
619061725	correct	0.604166666666667
619061725	random_error	0.0208333333333333
619061725	stream_confusion	0.358333333333333
552380412	correct	0.673640167364017
552380412	random_error	0.00836820083682008
552380412	stream_confusion	0.276150627615063
110351684	correct	0.9125
110351684	random_error	0.0208333333333333
110351684	stream_confusion	0.0208333333333333
587184947	correct	0.708333333333333
587184947	random_error	0.0291666666666667
587184947	stream_confusion	0.254166666666667
233532619	correct	0.804166666666667
233532619	random_error	0.0875
233532619	stream_confusion	0.0833333333333333
062683514	correct	0.979166666666667
062683514	random_error	0.00833333333333333
062683514	stream_confusion	0.00833333333333333
029367902	correct	0.945833333333333
029367902	random_error	0.00833333333333333
029367902	stream_confusion	0.025
697873651	correct	0.891666666666667
697873651	random_error	0.0208333333333333
697873651	stream_confusion	0.0333333333333333
925371438	correct	0.641666666666667
925371438	random_error	0.0416666666666667
925371438	stream_confusion	0.0791666666666667
596008681	correct	0.695833333333333
596008681	random_error	0.00416666666666667
596008681	stream_confusion	0.2875
474899215	correct	0.925
474899215	random_error	0.0416666666666667
474899215	stream_confusion	0.0291666666666667
752442266	correct	0.908333333333333
752442266	random_error	0.0458333333333333
752442266	stream_confusion	0.0208333333333333
469536779	correct	0.858333333333333
469536779	random_error	0.0833333333333333
469536779	stream_confusion	0.05
835258237	correct	0.820833333333333
835258237	random_error	0.0666666666666667
835258237	stream_confusion	0.0958333333333333
676456752	correct	0.899159663865546
676456752	random_error	0.0168067226890756
676456752	stream_confusion	0.0420168067226891
102860027	correct	0.945833333333333
102860027	random_error	0.0333333333333333
102860027	stream_confusion	0.0166666666666667
307136875	correct	0.725
307136875	random_error	0.0166666666666667
307136875	stream_confusion	0.2375
531728050	correct	0.908333333333333
531728050	random_error	0.0166666666666667
531728050	stream_confusion	0.025
327668468	correct	0.920833333333333
327668468	random_error	0.025
327668468	stream_confusion	0.0291666666666667
585995399	correct	0.966666666666667
585995399	random_error	0.0166666666666667
585995399	stream_confusion	0.0125
691568756	correct	0.966666666666667
691568756	random_error	0.0125
691568756	stream_confusion	0.0166666666666667
126259773	correct	0.941666666666667
126259773	random_error	0.00416666666666667
126259773	stream_confusion	0.0333333333333333
471892082	correct	0.879166666666667
471892082	random_error	0.05
471892082	stream_confusion	0.0625
