# Supplementary material for: Neural attentional-filter mechanisms of listening success in middle-aged and older individuals
Source: Nat Commun. 2021 Jul 26;12:4533. doi: 10.1038/s41467-021-24771-9 (PMC8313676; doi:10.1038/s41467-021-24771-9)
Supplement: Supplementary file 4 — Source Data [file 41467_2021_24771_MOESM4_ESM.zip › source data/Fig5c.csv]

peri-stimulus time %			2	3	4	5	6	7	8	9	10	11	12	13	14	15	16	17	18	19	20	21	22	23	24	25	26	27	28	29	30	31	32	33	34	35	36	37	38	39	40	41	42	43	44	45	46	47	48
ID	neural_measure	spatial_cue
594866155	ALI	spatial[+]	0.00534601567694644	0.00920261303348592	0.0112049424575433	0.0137400811109878	0.0201403572931558	0.0266262377594026	0.0383952023694362	0.0467731395566806	0.0423723028863472	0.0284869538535808	0.00439049787046235	-0.0124274563645763	-0.0173235298175374	-0.0152200400819509	-0.00698676526429946	-0.00421716697358862	-0.00815885039053483	-0.00771095622253851	-0.000706450743776419	0.00403283856498517	0.000229105565861446	-0.0151653294428539	-0.0323740630559969	-0.0382575496927318	-0.0329691280906542	-0.0241492750666574	-0.0174784247880884	-0.0120704117160750	-0.0112036413121748	-0.0174251788844208	-0.0147343560083761	0.00483031205319988	0.0311410610761263	0.0456218355158626	0.0469224422116979	0.0335412413322497	0.00608183053978336	-0.0348364976070192	-0.0779601162959160	-0.106546835671988	-0.106730850128140	-0.0784991643280298	-0.0432018419816941	-0.0207248223621969	-0.00763673583287364	0.00512846671618814	0.0134158163017875
913338219	ALI	spatial[+]	0.0197352137362819	0.0325351200907407	0.0370814648491766	0.0357063730159757	0.0275687261658731	0.0171493985624343	0.0111082930938913	0.0176608935267682	0.0389258621247445	0.0637657976005815	0.0810202100758339	0.0826229143623145	0.0759245807813753	0.0583766700870264	0.0367876457858909	0.0160435360207868	1,49E+09	-0.00817394099357148	-0.00721463477757051	-0.00977138029268222	-0.0206115965498402	-0.0358953003876608	-0.0475536493867211	-0.0449070892895474	-0.0303937339851416	-0.0114497054898713	0.00810697862038052	0.0229602854430286	0.0298621808770297	0.0310774534783404	0.0331024992275642	0.0282176648039163	0.0133055169795714	-0.00133855744703632	-0.00760673492254186	-0.00220306489190823	0.00230923124291523	0.00127635232421879	0.00218890630546323	0.00574403676465558	0.00744379623754540	0.00493023344376453	0.00255316636129820	0.00331991583773549	0.00442641302597604	0.000563680401193262	-0.0121742204902237
579481892	ALI	spatial[+]	0.0629819036924943	0.0407205408994224	0.0124078956510716	-0.0184872710427860	-0.0433130540197248	-0.0507041090311012	-0.0447713444820745	-0.0338798457106386	-0.0233191336430717	-0.0162901109813830	-0.0155020246982488	-0.0168013875087370	-0.0193828967784695	-0.0156809071217540	-0.00750727887640594	-0.00288406196056528	-0.0109671175009302	-0.0222500510475042	-0.0179619927486095	-0.0107026280010520	-0.00225765734662858	0.00509688630760871	0.0146205957639674	0.0295873380749622	0.0428254528319172	0.0446619765605538	0.0350417329420238	0.0195906167154743	0.00769004793824053	0.00535836015362493	0.00699006568965254	0.0101163736044403	0.0136112197807108	0.0124960479555102	0.0132909920571911	0.0163077823149923	0.0292055399245199	0.0436695320645444	0.0492480869590847	0.0438627527978922	0.0321824347407398	0.0239132175881387	0.0269919715624766	0.0398838008599310	0.0554544165997036	0.0691577315143154	0.0818385516496858
267145152	ALI	spatial[+]	-0.0514443088251660	-0.0388474206201056	-0.0320040164352000	-0.0409944501315349	-0.0517703903826581	-0.0568568055662745	-0.0512199360171404	-0.0349227868274121	-0.0239182051406643	-0.0124998228035094	-0.00466963599972481	-0.00204700216232727	0.00124302823957437	0.00360042111413946	7,87E+09	-0.00936442058543966	-0.0239148688992516	-0.0269635719732267	-0.0106922616516907	0.00559547761963961	0.00341510925118228	-0.0167482641905199	-0.0414994723897522	-0.0622901512835550	-0.0774703823620350	-0.0866631126351209	-0.0850048716230392	-0.0784458497188430	-0.0759172982211628	-0.0847931334897609	-0.0957870451747459	-0.104651570967108	-0.106256357142875	-0.0949482298412010	-0.0700095164748770	-0.0416807661259041	-0.0219810489228882	-0.0183779738842297	-0.0209967706324165	-0.0233327768811596	-0.0264620713260190	-0.0251689926822575	-0.0212624725185002	-0.0106013317509656	-0.00640537648353982	-0.0149662326618794	-0.0289843998442148
908092186	ALI	spatial[+]	0.0762205382667993	0.0801991609759557	0.0901130949718485	0.0950311431943587	0.0908536005734281	0.0842191955099918	0.0747549325122982	0.0684882916500287	0.0676337754450652	0.0686795320773150	0.0679700275744426	0.0607259232811805	0.0567206826972067	0.0475124093404659	0.0461915079373196	0.0409476147003326	0.0459294117476057	0.0677226100013446	0.0954850109051749	0.121656336720437	0.132433242938751	0.123133601973121	0.0976580981175589	0.0561760382219746	0.0206990681741867	0.0105538311313088	0.0220728534381639	0.0332647133346427	0.0307000946062498	0.0164195925176296	-0.0118092429210597	-0.0455548284953774	-0.0693205233083837	-0.0704244481525214	-0.0404832926650887	0.00754356175266585	0.0495384420850237	0.0752985193624744	0.0826774131842390	0.0819218487911939	0.0800347972377179	0.0755300584178709	0.0680481935516938	0.0631026357029906	0.0685621317158802	0.0810618274180248	0.0892863050532436
616446717	ALI	spatial[+]	-0.0305782746421484	-0.0233383980547157	-0.0260196383836088	-0.0369497955147563	-0.0453112336471646	-0.0498826608436381	-0.0499832304446675	-0.0517000526895672	-0.0565378237669878	-0.0570584623184424	-0.0503706677312810	-0.0299525950516616	0.00158372754393598	0.0288007297111154	0.0399774987729757	0.0358395136228912	0.0292277479740341	0.0254572521426933	0.0163057518139614	-0.000133771164910744	-0.0137381985677113	-0.0129124723851649	-0.00140184065720155	0.0133108041843201	0.0260411315714765	0.0324461769552001	0.0393754132784067	0.0481095479912358	0.0512440449118290	0.0409675240931876	0.0232457924309205	0.00287666731993892	-0.00707221668734823	-0.0131088094901126	-0.0200170188219436	-0.0310979735157746	-0.0471997451389808	-0.0519348062042488	-0.0424311601152801	-0.0243491425444800	-0.0119366021788537	-0.00156471056060379	0.00618614240513137	0.00648338285774454	0.00309528780978824	0.00163945194633405	0.00244746464015628
491416294	ALI	spatial[+]	0.0323698100144571	0.0341813085643948	0.0431727667082660	0.0556571696507112	0.0678704273329522	0.0754840210944524	0.0766659769552880	0.0745126734710648	0.0693815501929053	0.0568689184666129	0.0358882214759369	0.0131330165003958	-0.000533419278247075	0.000991023262236999	0.0125977208249688	0.0163390003191077	0.00397195391887205	-0.0174061250154938	-0.0414868831144178	-0.0516383102036201	-0.0465835312324878	-0.0317733597021323	-0.0149795213730540	-0.00910368990360186	-0.0105774208915616	-0.0133491813596883	-0.0184567786452284	-0.0153041106440146	-0.00374233376200103	0.0108570395073448	0.0160499099126666	0.00205319899183411	-0.0169440869899915	-0.0274344660487765	-0.0293408124759237	-0.0213223710073253	-0.0112577323426397	0.000777812348513014	0.0105724858607569	0.0115003360031355	0.00764134739364198	0.00600737640510880	0.0125772386273406	0.0160820364067594	0.0156832159272546	0.00521670247018850	-0.0143544534408400
312850327	ALI	spatial[+]	0.00673998568148917	0.0110394166940701	0.0200602778995498	0.0251388690365363	0.0262377167431848	0.0264962151621383	0.0237352151266499	0.0177185454165991	0.0120907294655515	0.0125033428505367	0.0173229752358352	0.0181523697321164	0.0196921046079810	0.0314494381792622	0.0536856214574746	0.0738977374911143	0.0845149650751361	0.0819765361708424	0.0699601337866522	0.0491306375591803	0.0252372104997235	-0.00505499148934631	-0.0284983760071366	-0.0497436514896166	-0.0682541106945492	-0.0719619634907619	-0.0654827745713570	-0.0503524018444557	-0.0374113023168600	-0.0249730334053307	-0.0141644653878871	-0.00838603438515626	-0.0116334208616103	-0.0161184594665354	-0.00675818199021441	0.0202421925584473	0.0537975123784979	0.0721734600879127	0.0746844726865329	0.0732663077044221	0.0724278731935763	0.0716097722118036	0.0676590530718339	0.0612283140562855	0.0552845052957748	0.0428192684291022	0.0292613837757067
767215115	ALI	spatial[+]	-0.0694267051300908	-0.0482499120451536	-0.0337956332064305	-0.0290020122891227	-0.0259420147926880	-0.0166371507263809	-0.0118656109187606	-0.0122219235432962	-0.0181190777620905	-0.0178098069822713	-0.00750707085082384	0.0209707572302132	0.0556848930748342	0.0911143346095490	0.119698321882726	0.127818330621412	0.118851231292211	0.0951492450177185	0.0691342873748283	0.0515091769105007	0.0509419520949112	0.0601183713990500	0.0703427015404217	0.0744970296880532	0.0716618028632687	0.0639445229854670	0.0576686502175099	0.0520502496289402	0.0472095842023532	0.0297482882074999	-0.000485307396668017	-0.0267268745811434	-0.0524670415021101	-0.0781719273569149	-0.0902967925687109	-0.0851955035066723	-0.0679788028158220	-0.0450681648716906	-0.0106826520696334	0.0315030989472668	0.0665785101305743	0.0835225904822790	0.0776428125972919	0.0571468961970418	0.0386140654747868	0.0251967207168118	0.0329327633034996
78614964	ALI	spatial[+]	0.00726430494285509	0.0115912823331091	0.0164560671034429	0.0190705618393343	0.0200548298236712	0.0248268430957792	0.0336823895400594	0.0514164758489225	0.0788815404540740	0.113189198717246	0.138004214335700	0.138454952039274	0.112514754725044	0.0802152577000772	0.0586844535116788	0.0461582480043521	0.0330467322271122	0.0147589836394352	-0.00733957926547737	-0.0186565023718191	-0.0257115764666398	-0.0181042854954356	-0.00486742730808576	0.0134155391723324	0.0161186532862739	0.0130538756422768	0.0118611799334734	0.0165569572479784	0.0208585853972951	0.0245398791146468	0.0154456050768934	0.00141552885709092	-0.0130983716101714	-0.0169265131081770	-0.0163875150502315	-0.0137014396248198	-0.0219867814886189	-0.0335039050562472	-0.0429789444837982	-0.0466093879984147	-0.0397930454283746	-0.0315764362842160	-0.0210746781792683	-0.00790240267083107	0.000737955840157302	0.00116071437003005	-0.00475049230408052
461212829	ALI	spatial[+]	0.0363826100647387	0.0272888567819918	0.0188484647440451	0.0111183565294754	-0.00183300039628213	-0.00765391095137399	-0.00485833910504377	-0.00609477993524631	-0.0114355369620334	-0.00954734445541262	0.00527232192899043	0.0252870742115354	0.0363834616939366	0.0357569407079178	0.0325320481818401	0.0327737674049246	0.0268708282848930	0.0100642973949316	-0.0125009424264295	-0.0340087689366095	-0.0490224460929032	-0.0486265175653903	-0.0408946783943876	-0.0314874522567535	-0.0222929281916049	-0.0122487176679900	0.000725680059818242	0.0145831966372102	0.0263164068969916	0.0322226114977466	0.0360737571698459	0.0476055360587552	0.0592124985860386	0.0703316980364886	0.0760113460973160	0.0654239188183410	0.0476292553518197	0.0254278109607443	0.0134398406291812	0.00697579137571771	0.00222367991838051	-0.000908632551901970	-0.00778721474699737	-0.0129701890711542	-0.0180195214247807	-0.0236602739030072	-0.0313968885179457
568835142	ALI	spatial[+]	-0.0187077528913912	-0.0251047565109604	-0.0349966581559955	-0.0486716246203598	-0.0585886037621186	-0.0570461901877658	-0.0427305591850945	-0.0246030618290881	-0.00312906018751910	0.0129261937152937	0.0319408060068666	0.0508093478121178	0.0695359275673736	0.0921938930902296	0.106509256411484	0.110130786546237	0.101042429060963	0.0823418164681451	0.0595351733866183	0.0394495028273898	0.0294545505468383	0.0272934332068597	0.0296489195406712	0.0247997758551369	0.0118103941803694	1,35E+09	-0.00632216967045166	0.00189894090621125	0.0183085601257103	0.0323143837357580	0.0430653022275637	0.0502898088751904	0.0508479705422715	0.0404330509058777	0.0288212068028659	0.0231326175332159	0.0318896711419509	0.0408981645234522	0.0479057085797405	0.0485256714768623	0.0407274710571028	0.0264368529618149	0.0157959316857861	0.0128863795624044	0.0110874851470244	0.00318524802378127	-0.00964424355948191
821467811	ALI	spatial[+]	0.0422534661363220	0.0474609289696374	0.0523667160150478	0.0510011903502227	0.0365781400818132	0.0176032954639043	0.00558743695155997	0.00577829724201136	0.0168783771352932	0.0377186185979269	0.0529467321766873	0.0538775340440622	0.0370374029277859	0.0230983214926679	0.00757580142121901	-0.00500980240028996	-0.0202283422847738	-0.0400836682583445	-0.0657449752942961	-0.0845002161640631	-0.0801993800343353	-0.0528290064630158	-0.0139809375022861	0.0211109561511332	0.0372832281179499	0.0389182415824814	0.0331735066387712	0.0294537524416565	0.0337393191438242	0.0431892699707947	0.0455837888561444	0.0346651465785387	0.0139564764891706	-0.000115819801310892	-2,49E+09	0.00550592478602152	0.00495566598253763	-0.00776183336040158	-0.0184704027282057	-0.0182563729367308	-0.00506992087585919	0.0126451613916958	0.0248704676808228	0.0309726698860699	0.0282796930406584	0.0160777870928029	-0.00389015567746018
42195083	ALI	spatial[+]	0.0347436368948566	0.0347549922480100	0.0358671861211128	0.0385795892707133	0.0451391044883317	0.0593779899080002	0.0781780043697624	0.0829782087115932	0.0712708717943040	0.0439087695006735	0.0133718457576601	-0.0120499246743010	-0.0354095576442782	-0.0543250837791092	-0.0659889842506654	-0.0663851382867167	-0.0579173340245417	-0.0466214063683164	-0.0358980108433863	-0.0268474185491547	-0.0148845647079359	0.000648755570081274	0.0137102140715730	0.0215092025185666	0.0211584537608895	0.0205985540675557	0.0162335917352113	0.0108827667688088	0.00259149070741189	-0.00277062357433357	-0.00221872532593180	0.00205940320992921	0.000442631614838248	-0.00247196976293625	0.00488167104267612	0.0267928818395479	0.0560452624703675	0.0749340924419364	0.0862240904465692	0.0942308959817321	0.0997486163764621	0.0981623448431594	0.0856644956850542	0.0711455427290025	0.0633959241329407	0.0624657559710381	0.0667703416010989
450135234	ALI	spatial[+]	0.00198033912543240	-0.0109211537111032	-0.0339823963437387	-0.0507700169095065	-0.0569585665219695	-0.0597583334594150	-0.0624739841136703	-0.0778090268996544	-0.0951819358771668	-0.0944948169461371	-0.0672335152944070	-0.0246537572352652	0.0116655890360240	0.0298810579506983	0.0411678046173083	0.0624209546263796	0.0833716310638693	0.0834827042893796	0.0509657958541619	0.0107730756004645	-0.0196038467014739	-0.0286045762907936	-0.0340493515611663	-0.0325486158708851	-0.0167719845524021	0.00984121440052904	0.0324590795993291	0.0373839320501282	0.0318890486120053	0.0255554032172021	0.0202987257306303	0.0143993213776517	0.0124735270814768	0.00700384729232239	0.00625664959941617	0.0215697237801471	0.0560707151536693	0.0883820402572204	0.0989083104880685	0.0905408804892741	0.0723048153057540	0.0514338297318337	0.0274033284433192	0.00811372270363663	-0.00769657471928233	-0.0222778170222500	-0.0542893628502492
796880468	ALI	spatial[+]	0.0403921258684125	0.0331959857925559	0.0202098565898791	0.00915328430942542	-0.000862076307013756	-0.00438832891074159	-0.00142416403055178	-0.00877541293865415	-0.0174625718562324	-0.0160923723126982	0.00225932789168809	0.0180860667106991	0.0161697529859661	0.00276791820506050	-0.00686939885478959	-0.0175573056135583	-0.0261621689481897	-0.0485130247513234	-0.0666031085610111	-0.0612526604913108	-0.0375166712601055	-0.0116005566476452	0.00381836563619866	0.0101248970575063	0.0115185216242223	0.0107410687531686	0.00417964014245059	-0.0142954832847174	-0.0306484260872057	-0.0147612794406864	0.0176175003786436	0.0507641486450122	0.0710056762481473	0.0747662314600694	0.0708643125378285	0.0533260498588259	0.0344520959727070	0.0257086645411465	0.0323837344774909	0.0448511542068823	0.0429368214300778	0.0264770243001105	0.00171296305888976	-0.0126423295951403	-0.0126393223230338	-0.0116411133282003	-0.0145051469326116
741831352	ALI	spatial[+]	0.00945485253444514	0.0122112737139920	0.0165010507490200	0.0177605711108862	0.0132961002533758	0.00505034605866353	-0.00106810237975576	0.00243238267125005	0.00324742972337255	-0.00249057772581970	-0.00799812416566782	-0.00824824875491232	-0.00151277467322288	0.00129805396030215	-0.00395693538742874	-0.00572356768289129	0.00587457413110209	0.0255978497100106	0.0433991870408931	0.0459566396542319	0.0362525017081713	0.0333079357845448	0.0401002544410360	0.0512993998963153	0.0625624913762605	0.0663815773652268	0.0626827713226060	0.0508342883085885	0.0396233437054391	0.0384049743968403	0.0417834926071373	0.0354194779739043	0.0185646044414333	0.00364141554249066	-0.00146755295981516	0.00756969179259401	0.0129446675591329	0.0145266154574097	0.0140274259813915	0.00765706963098638	-0.00401339049004268	-0.0247429793415945	-0.0491422686508304	-0.0658258736720625	-0.0734293812405782	-0.0754779529173625	-0.0648208541333301
586824138	ALI	spatial[+]	-0.0275853972571391	-0.0334127758161198	-0.0455458118451121	-0.0518309734297742	-0.0469692391652115	-0.0308473418601905	-0.0150476305635700	0.00882916463772960	0.0459072912330164	0.0787644947709932	0.0989573692899604	0.107886640775046	0.111289669106042	0.112281386627349	0.111002967232488	0.110598492535136	0.107601515176897	0.0923480844147475	0.0677772785222593	0.0461050717747225	0.0397284565458670	0.0408019234095872	0.0425355360134174	0.0406325683386357	0.0393652436608325	0.0490652490749553	0.0755244460946478	0.102935776067079	0.118895571324115	0.119287573463955	0.115167462572685	0.102651452803227	0.0813724375181941	0.0513020827787116	0.0214945302707471	0.0131208548988943	0.0152768249017405	0.0221395728100423	0.0240830664403486	0.0175311712443718	-0.000925060832811717	-0.0284611612837656	-0.0572686891069462	-0.0708820656290870	-0.0781119085734732	-0.0878944852980378	-0.0985717476253396
419988092	ALI	spatial[+]	0.0397399402329737	0.0253352244779171	0.0116502978759711	0.00242919801836438	0.000407208744353372	0.00487502415732988	0.00970396180751708	0.00532687931790681	-0.00808587667415578	-0.0227410100588170	-0.0257656642984080	-0.0198606494007096	-0.0102801503201535	-0.00344193916628849	-0.00571546524672103	-0.00955598843999569	-0.0145241408008958	-0.00814995233293243	0.0115156555392141	0.0312030616492994	0.0435278912268152	0.0498688370826237	0.0469934268493671	0.0343460965300212	0.0183649588928754	-0.00470003386908583	-0.0213319461578256	-0.0296845566632981	-0.0271462977877959	-0.0144270182942640	-0.00181326497366635	0.0116344274289691	0.0216778820305289	0.0312619520699532	0.0457697302922346	0.0598492493277183	0.0740125307540023	0.0825735330073852	0.0809696431711952	0.0676372529584509	0.0539790508689039	0.0411275278994496	0.0332888108016118	0.0222579187960332	0.00412753132685300	-0.0134335631730625	-0.0238889689301951
10798262	ALI	spatial[+]	0.0985316751335375	0.0717830440549568	0.0444885104173238	0.0259370141490390	0.0126918282819469	0.0109028745548911	0.0181750486381479	0.0220916334061890	0.0239766376564156	0.0238249620602113	0.0249612004815568	0.0317284813456352	0.0395671078422522	0.0424583107703583	0.0353574685740297	0.0205611117572371	0.00327753035011541	-0.00571542284290344	0.00368087438765761	0.0214957629065912	0.0362706652301481	0.0378198981342738	0.0274375799930185	0.00268840621144638	-0.0189876287849764	-0.0339055856429025	-0.0426507042124223	-0.0472192085749736	-0.0573267855166789	-0.0734033680375712	-0.0914166990551571	-0.107776689918595	-0.110818931521896	-0.103300217154711	-0.0881189880721148	-0.0807858515453564	-0.0763380608950378	-0.0675689066382966	-0.0470061231653464	-0.0141689354831176	0.0171140860766069	0.0388143978389445	0.0557567194842638	0.0667244546424664	0.0724288774449728	0.0763055085178713	0.0730293820634455
457766886	ALI	spatial[+]	-0.0748498957195646	-0.0914321498706830	-0.0877725753714881	-0.0729592379915647	-0.0626116589334906	-0.0642669775859110	-0.0702395126977734	-0.0669777022867193	-0.0531349664762130	-0.0452826635303577	-0.0440286269295814	-0.0450719461529420	-0.0428419434278295	-0.0319065392098628	-0.0187691559835583	-0.0115892689548132	-0.0135531989242516	-0.0225385575893590	-0.0334805515528999	-0.0398082950441173	-0.0411266604460079	-0.0486051408802260	-0.0635081521382264	-0.0794806584005998	-0.0803551989120917	-0.0592952515218027	-0.0250896374857446	0.0154012457895417	0.0503977273008555	0.0619852259775611	0.0413209325660818	-0.000724661307290108	-0.0481400112097550	-0.0870346299208939	-0.116593347474100	-0.124555155258905	-0.115628249048179	-0.0943163500996018	-0.0796691023532086	-0.0776827745019933	-0.0823241365522632	-0.0747607302951672	-0.0518054214122819	-0.0226915757454445	0.00162779762925252	0.0171255974891035	0.0298671885871762
317193172	ALI	spatial[+]	0.0421164750709371	0.0670880773167666	0.0729535579427696	0.0546188284477589	0.0263582655544664	-0.00534252224773460	-0.0214249505101475	-0.0203539156285240	-0.00894897917308870	-0.00176697828599211	-0.00437529368493241	-0.00525288500523836	0.00505565822726255	0.0295308959487913	0.0644797501595534	0.0931352593313816	0.109451851582723	0.103015972593778	0.0799819692431374	0.0590412103729655	0.0453537925174998	0.0364090132074295	0.0237631861051036	0.00908282345548035	0.00232386882641328	0.000778763873046752	0.00337126743192935	-0.00263851090052780	-0.0127850732933903	-0.0201821399997941	-0.0200844683640892	-0.00876354983012847	0.00799499356774301	0.0260256216758184	0.0365806040527811	0.0419339300141207	0.0433707865093959	0.0400434847570564	0.0236884851113445	0.000861844743697764	-0.0147618914934741	-0.0141001191278301	-0.00677628521336646	0.00475921990456374	0.00757265427027914	0.00591564552316197	0.00441802169089093
911679213	ALI	spatial[+]	-0.0204033197837815	-0.0178367528033234	-0.0120515577955843	0.000174951616741308	0.0192462232879403	0.0345221273737768	0.0390364243229908	0.0297073022203299	0.0128924825794687	-0.000138576386178101	-0.00361430563367679	-0.00243541592864139	-0.00284190709455649	-0.00482191552790373	-0.00358767818889609	0.00328871789918312	0.0106144718917119	0.0180902792506210	0.0263604339755319	0.0321662874822697	0.0350094140009446	0.0289495666533795	0.00899138674536614	-0.0179194381596121	-0.0406630007044689	-0.0554806857572999	-0.0627154981947757	-0.0646712594147943	-0.0549478607540154	-0.0357241506116824	-0.0167393834306791	-0.00386366179710462	-0.00369485269588818	-0.00885014807427650	-0.0185390222956026	-0.0225623304769674	-0.0219559057970521	-0.0166165549824905	-0.00923152884949289	-0.00439947852021767	-0.00794250818407663	-0.0171719260948133	-0.0305606220927893	-0.0382342330259528	-0.0358607631935057	-0.0295699705632151	-0.0311422109343303
968310535	ALI	spatial[+]	0.00601937904493497	0.0136732903763736	0.0189197110068802	0.0266847446409071	0.0384436271928251	0.0436998149500627	0.0385799168858320	0.0358311704567649	0.0327475438072819	0.0302805312801364	0.0184271426976823	0.00987685407514576	0.0101734705885768	0.0308708398578030	0.0601052589690679	0.0786687254755705	0.0822049234485362	0.0658660821667470	0.0388496888641105	0.0113034042417983	-0.00496013295079063	0.000541086027859339	0.0162502512081396	0.0282410595445201	0.0293874099858490	0.0328189319200814	0.0466471235326594	0.0690965240201809	0.0755267455345116	0.0649142291990499	0.0483788265821812	0.0298935961544689	0.0115832240285927	-0.00369884424473349	-0.0145194327929585	-0.0173665985448365	-0.0144055450664316	-0.0129669548667757	-0.000696858083612772	0.00601144875670129	0.0165842335822054	0.0308611514220929	0.0340142755588288	0.0385159764236923	0.0457860257638161	0.0513970597068822	0.0503568489892166
896977580	ALI	spatial[+]	0.0146635684571754	0.000162658839454899	-0.0272080302038814	-0.0532095505030114	-0.0623608146967468	-0.0564560076892885	-0.0446758284406991	-0.0302439849636454	-0.0186648579651385	-0.0147651877160790	-0.0262418547340257	-0.0467408201270165	-0.0548313511471010	-0.0371396171740940	-0.00275033561634209	0.0247383055824088	0.0317186367780905	0.0272445371795579	0.0237557056470347	0.0180816275803819	0.00853750848656467	-0.00648840489793709	-0.0213937316833765	-0.0342384042544793	-0.0440347795213741	-0.0501446606673494	-0.0427968624871643	-0.0295818404129870	-0.0154732301501203	-0.00930226754319477	-0.00161347283598559	0.00589963789343388	0.0115486574870696	0.0115058396373263	0.0106944319995358	0.0130776604473501	0.0316276036386628	0.0559226432509285	0.0725342388811632	0.0711443950276657	0.0612335995780447	0.0472256170683193	0.0351475142787994	0.0169348371038180	0.00161556586950064	-0.0137453305138540	-0.0290834553650495
206364958	ALI	spatial[+]	0.0145037972623439	0.0136224458971495	0.0175092479024951	0.0143109758734908	0.00497178853108385	-0.000201734271208980	0.00580874259547778	0.0164201594827245	0.0141333220737695	-0.00420928792784364	-0.0233720179360607	-0.0342998628088095	-0.0383457707782145	-0.0413977483569443	-0.0459195780047215	-0.0482744188819685	-0.0562079279356358	-0.0640576181150931	-0.0676352613665242	-0.0619189451319444	-0.0495102152914700	-0.0323265635084677	-0.00894365325558781	0.0237524115503499	0.0543119255886136	0.0557331895460968	0.0383270220356363	0.0214595242160826	0.0249434121152172	0.0391092237701336	0.0509424731408259	0.0516476181001972	0.0373727153901198	0.0233239166487991	0.00425574218196838	-0.00755676069456357	-0.0120260475369823	-0.00280179434101995	0.0259568959119416	0.0626676009676146	0.0874160696051909	0.0876149327349534	0.0744396689963916	0.0507519321100201	0.0306460465382486	0.0102543357011530	-0.00957711849915679
588529275	ALI	spatial[+]	-0.00676224898875642	-0.00760429333669753	0.00172329016394970	0.0149095995244508	0.0231395696631069	0.0225695027928891	0.0164474153529704	0.0110781358130594	0.00964928752649515	0.0163435691399299	0.0267653406252658	0.0335705537960663	0.0311668422252466	0.0244979819633186	0.0138036367843099	0.00349265184157924	0.000206038520078674	0.00103861495198180	0.00684180840820212	0.00801478638256335	0.00296838352883839	-0.000582390066574419	-0.00607109719108798	-0.0162469611081274	-0.0354661297185244	-0.0533409236712212	-0.0595232332884658	-0.0472825631727129	-0.0311281893539790	-0.0223325066080574	-0.0240126820150808	-0.0291561853644844	-0.0303686237494561	-0.0286801003697246	-0.0271965615498701	-0.0325045495064995	-0.0388337791375478	-0.0448229274395331	-0.0456153752346310	-0.0433600124071125	-0.0375448082239634	-0.0301691154308933	-0.0292600552808777	-0.0302114615980310	-0.0247353965490015	-0.0126290804069923	-0.000634421433527159
168443175	ALI	spatial[+]	-0.0227138667869978	-0.0315116054617361	-0.0301787972673297	-0.0156596082916376	0.00448388762030457	0.0199109801526641	0.0298707348109427	0.0273874031700136	0.0155582128011460	-0.00232052552658776	-0.0208057955103177	-0.0369868770600187	-0.0546444304069851	-0.0617233567955127	-0.0589917233370623	-0.0412991875283885	-0.0219738710376691	-0.00305077764911217	0.0143157045526399	0.0301321668802731	0.0397574391013529	0.0415746950635832	0.0381825627760258	0.0347723842044559	0.0312284248872261	0.0297825044701922	0.0312264226742115	0.0287218977307123	0.0251428020213429	0.0166368517858748	0.00679922018903631	-0.00255901126960684	-0.00597996365180848	-0.00609207656609978	-0.00279470385803390	0.00645761455388385	0.0151653505097166	0.0222425869764745	0.0287341942720068	0.0338584594887547	0.0476428225739244	0.0662921120715467	0.0853128369635141	0.0930835263210351	0.0989274145589278	0.0996658172432637	0.0844428431740067
996123177	ALI	spatial[+]	-0.0588475008229328	-0.0569970101890434	-0.0577923476832959	-0.0508675310541089	-0.0461080765559870	-0.0425660785084353	-0.0403100765480464	-0.0335568700747070	-0.0234256929416526	-0.00719980001876704	-0.00155464519184197	-0.00142626513192374	-0.00930519935274098	-0.0123002470649678	-0.0217026476147312	-0.0382228266232958	-0.0598818316167305	-0.0815471584973055	-0.0829688319618784	-0.0515177124640169	-0.00987571918713817	0.0209048756139867	0.0280194762414039	0.0236923458664530	0.0119983287998763	-0.00790253414484468	-0.0342073302293166	-0.0586879598620654	-0.0667223860688834	-0.0607857720584460	-0.0549523075066171	-0.0529214626119347	-0.0493554677942275	-0.0378193577004211	-0.0205309437843913	-0.0102687601445239	0.000793472549756981	0.0197676953589180	0.0346074147913621	0.0404201029604574	0.0210938058582965	-0.00858665893018548	-0.0313263802210724	-0.0279594484333142	-0.0111368356182359	0.00475042125497074	0.00226149187669556
641550065	ALI	spatial[+]	0.00326935143675157	0.00967007932530995	0.0127811040821543	0.0203772861352767	0.0340527288128818	0.0494872185284078	0.0610221715592297	0.0692054555277501	0.0803537207368168	0.0871759282949360	0.0825483525322077	0.0650122162215914	0.0370478344434723	0.0155024069168431	0.00251987430258103	-0.00275261671714762	0.00178263823405957	0.00484112347633411	-0.000475027958872897	-0.00803809709853195	-0.0129256241923188	-0.0172176503647267	-0.0249763658990462	-0.0372563893657417	-0.0403675783388363	-0.0417817410964079	-0.0473260822118403	-0.0510299109421121	-0.0499955486772593	-0.0394856192661576	-0.0263787794525898	-0.0143292751868055	-0.000731118278830959	0.0158593525204222	0.0302654745528654	0.0332854756874024	0.0175308941245730	-0.000947848292070988	-0.00986945023212888	0.00868486609078149	0.0462396774935397	0.0869655905471703	0.103601760607333	0.0933149592245425	0.0693492289804012	0.0471971721991403	0.0227035057508909
70998941	ALI	spatial[+]	0.0280268723381298	0.0209095383278213	0.0208944615955646	0.0185207510909983	0.00794622139365783	-0.00901207353946729	-0.0244861597935681	-0.0333893549456219	-0.0332387226554263	-0.0346839890706155	-0.0354747335543281	-0.0315458758030209	-0.0204520603844421	0.00787066974852105	0.0452360622581275	0.0735558699985151	0.0918019676554087	0.102178245101033	0.108521089230698	0.104248276118543	0.0897046178830380	0.0669921648458833	0.0477690671186662	0.0388734137018707	0.0436746511334150	0.0523495686647290	0.0562408430240879	0.0550879858715957	0.0433168526981287	0.0275906233312829	0.00921337696953292	-0.0104833763265209	-0.0222790715397299	-0.0265070422458542	-0.0272055125251931	-0.0324645411354147	-0.0382859226884708	-0.0323424452341124	-0.0154856617851448	0.0116694985401131	0.0369071609497244	0.0576676819524992	0.0641492716466934	0.0554641909126995	0.0392775447169668	0.0195897462567725	0.00738492085233592
360661756	ALI	spatial[+]	-0.0603606275091218	-0.0480001052630781	-0.0408517460941048	-0.0426445249168485	-0.0493837592214283	-0.0548693346793464	-0.0511651704396820	-0.0404375025007346	-0.0325700049662530	-0.0312473587806253	-0.0400595883319428	-0.0453775670810851	-0.0448565916008792	-0.0356689997638627	-0.0159890906723418	0.00502746087223046	0.0218346211397068	0.0344147682702005	0.0464980696987313	0.0592681004165465	0.0666449576658228	0.0679471818358673	0.0600913000197582	0.0463026769548088	0.0319373416082870	0.0231682369815705	0.0167980580951242	0.0114722356080091	0.0104855642213991	0.0111013530303636	0.0119726887845245	0.00629150303988601	-0.00877175710063531	-0.0227339699683489	-0.0299142858256477	-0.0275019448998648	-0.0128999999306410	0.0107181469465749	0.0388389967471722	0.0518044094036237	0.0403536992372655	0.0113235686952941	-0.0137367862489674	-0.0226774508386201	-0.0257888380271974	-0.0346214487267253	-0.0460267523670918
538449653	ALI	spatial[+]	0.0507543677146967	0.0560722293181120	0.0452717307322229	0.0249618780415877	0.00168324472264256	-0.0153982821450743	-0.0277129965023240	-0.0308020541784301	-0.0276786082123310	-0.0212269516697870	-0.0174586240188326	-0.00815826041807099	0.00534374853898259	0.0138107882810946	0.0233667854463554	0.0234891347224739	0.0224974872648254	0.0147316292720524	-0.00171262165623267	-0.0140632658456031	-0.0134082319240063	-0.000254140323584613	0.0154442544389451	0.0225141129107060	0.0202717080451865	0.0205258381777256	0.0237628765056202	0.0271757080168660	0.0296374090156393	0.0326786217926789	0.0431166306927136	0.0518415070229998	0.0628937064509781	0.0669749828179587	0.0572306259648576	0.0303128519254398	0.00598584965204593	-0.00250227762562264	0.0126145007043163	0.0265410186593668	0.0185642159434675	-0.00799060073181234	-0.0313672046197011	-0.0388026188938266	-0.0374347326906896	-0.0301243099526907	-0.0244994551041399
218383756	ALI	spatial[+]	0.0103822341126311	0.00955138664915105	0.00434129757212393	-0.00688201779904880	-0.0153777109033693	-0.0191487699707692	-0.00959124797756876	0.00149413038080139	0.0119319533022287	0.0243992262443387	0.0299521390244444	0.0242754862131245	0.00769132734967325	-0.00423267635912615	-0.000894378482792978	0.0137123111719934	0.0291083519750600	0.0389473856505867	0.0458365867106790	0.0469266000067791	0.0440744090405169	0.0366285670710562	0.0292977450433333	0.0244710713367549	0.0183964261324628	0.0210351556465130	0.0237067996614523	0.0199351559108216	0.00697432453419669	-0.00301335478636448	-0.00247026359961016	-0.000815944843675449	-0.00837336662313524	-0.0250560717990773	-0.0386149091677660	-0.0461058191100135	-0.0495975860054060	-0.0470702295531564	-0.0353684431434904	-0.0248955625911681	-0.0208879583196329	-0.0219956109610568	-0.0275688808904312	-0.0278310503384657	-0.0217038012960479	-0.00903281496691407	0.00645150985560947
967106069	ALI	spatial[+]	0.0456229392702333	0.0535901774309095	0.0643107017404579	0.0688692570186729	0.0680553969694035	0.0729719885672075	0.0861957160446140	0.0884619321718657	0.0787964849915239	0.0589467202789274	0.0495724536017804	0.0561594136830169	0.0660262117661137	0.0807423666660162	0.0991768499653443	0.121580229149561	0.136971915079584	0.129994747591349	0.0947714284160546	0.0571870126093835	0.0321694340490240	0.0201259063814739	0.0102822107523179	0.00168976803092557	-0.00245778594587854	0.00184699541681905	0.0134292968398296	0.0270555301616873	0.0387709190346423	0.0505312093458961	0.0662006880355695	0.0861469470675305	0.102587725223557	0.116589311877142	0.128340336429804	0.143657233599396	0.148940930612624	0.143031527249535	0.131144379876815	0.122090403610366	0.115442065983667	0.105227739243149	0.0898661185341762	0.0693168088944296	0.0450675098440723	0.0195089808129567	-0.000940601653582998
600223092	ALI	spatial[+]	0.0833311154151639	0.0784491390874139	0.0696280875011114	0.0613033404787693	0.0541846557549938	0.0520567921292649	0.0511597226583928	0.0505902013939332	0.0409693305775544	0.0233463922979433	0.00276724704789650	-0.0132864613622373	-0.0251207408937282	-0.0310593420795472	-0.0240761375784445	-0.0142451961216417	-0.00694798920995355	-0.0102094658554063	-0.0122918722682968	-0.00307268006533792	0.0228152822483574	0.0604664407984397	0.0927766495630386	0.112458987220216	0.115858871007632	0.112960175453246	0.117688406771844	0.125002613802377	0.124072577791831	0.108406225952948	0.0782526885498341	0.0496924957673423	0.0409381899154595	0.0389114426040737	0.0416585666646134	0.0460366120749398	0.0591065584600445	0.0768098777959826	0.0888735770475674	0.0874298193795644	0.0793256540771843	0.0712969677187208	0.0588191327159948	0.0461540374434943	0.0337099772716151	0.0318858460066513	0.0309704944690188
962123552	ALI	spatial[+]	-0.0529554250735107	-0.0626191881970075	-0.0730831177883088	-0.0895661710282820	-0.106503707842379	-0.125333525388061	-0.138413298412324	-0.137071339518552	-0.122915173401329	-0.0996646063769675	-0.0794571807289997	-0.0653239630163001	-0.0539593733650987	-0.0492806520503751	-0.0386404612599757	-0.0197814582923638	0.00437389425456151	0.0224823040383319	0.0264916767448442	0.0186501583620893	0.00408465830263415	-0.00567189788643935	-0.00778861183466685	-0.00974993482635001	-0.00188701743369464	0.00571212333388424	0.0198332541277795	0.0365414318960594	0.0518502886370504	0.0540022465095406	0.0465171817745529	0.0344756044023285	0.0200956946375520	0.0134709933423815	0.0149215684394913	0.0300408968309299	0.0584220762753071	0.0835906456465836	0.0959952275098918	0.0994552528572478	0.0967754565412845	0.0845736488434851	0.0719740086343825	0.0558997209095296	0.0411017832130816	0.0224863477273722	0.00709375891139640
98027826	ALI	spatial[+]	-0.0412136674914286	-0.0394061654460617	-0.0289708571403561	-0.0138611279156551	-0.00477413587047202	0.00459482569671220	0.0241023561880864	0.0389322673062378	0.0432334159507514	0.0394565615335022	0.0259060242239662	0.00952109846724748	-0.00581478241704738	-0.0127864201692917	-0.0124111145804965	-0.00510841227959032	-0.00298916414965494	-1,90E+09	0.0124030657033531	0.0314443464828905	0.0506486353498807	0.0648206421006215	0.0759712241824510	0.0759904143874615	0.0654250664795234	0.0497663245943768	0.0431075298068707	0.0457596089489349	0.0447581104850198	0.0372146491000529	0.0342780429837982	0.0408889165634005	0.0524979835928422	0.0625772735390172	0.0655371763553538	0.0639257803663726	0.0659869964197532	0.0680049606822659	0.0607494192991410	0.0446377166481245	0.0312529347590747	0.0254701630995284	0.0289924182188440	0.0355242961421896	0.0397699156155693	0.0427364513083630	0.0425347605541873
592503441	ALI	spatial[+]	-0.0651981698169785	-0.0908579533107984	-0.106811618921241	-0.0987365703894199	-0.0727994062715315	-0.0366518552990346	-0.00978421353540182	-0.00202163977969769	-0.00619533925893862	-0.00655669400496631	-0.000942472024030313	-0.000418905861101617	-0.00803747733225894	-0.0169149291268976	-0.0223188015796238	-0.0207579622233651	-0.0207808152471613	-0.0255532672471739	-0.0276818922663317	-0.0257933841546497	-0.0215974562488007	-0.0186243568143985	-0.0183466498825374	-0.0222682856402952	-0.0240569170598445	-0.0188878064192787	-0.0108838754963840	-0.00976805248736043	-0.0240002738513879	-0.0389959887126747	-0.0492086477842497	-0.0481291471037126	-0.0451290353076448	-0.0377071693128966	-0.0264372373267025	-0.0254838023298453	-0.0290128728056957	-0.0319328136113296	-0.0254428459891326	-0.0257921468750939	-0.0303834299064109	-0.0286444967173852	-0.00606058116878218	0.0225083660576396	0.0359248699794434	0.0352715543465117	0.0334440449346340
524143092	ALI	spatial[+]	-0.0435430698933619	-0.0693268075999981	-0.0672555471527711	-0.0386155858852853	-0.00695270795968344	0.0138369532679753	0.0213068870065548	0.0176814827832435	0.0109767550404323	0.00790454720313756	0.00212891373054211	0.00100273605396233	-0.00208685973663186	-0.00783477556397901	-0.0207263063414879	-0.0312688630603307	-0.0346192278063882	-0.0353452854224366	-0.0335567818116914	-0.0318842557490182	-0.0219767832974278	-0.0161319011466799	-0.0197500958073585	-0.0245377972909991	-0.0276334911399014	-0.0287896430367350	-0.0316871267246760	-0.0321765010625244	-0.0209886484003206	-0.000732915556218515	0.0168422635782669	0.0278713114414280	0.0302799509904511	0.0214497418237191	0.00677660598473280	-0.00196294999609143	0.00425234238724136	0.0277563888967992	0.0561513406244729	0.0747225687122630	0.0785475773333393	0.0638599923603949	0.0385163792910800	0.0146602364422713	0.00276749299079642	-0.00194611989982755	-0.00538397926709442
259439482	ALI	spatial[+]	0.0232657154102821	0.0181754863724816	0.0154437252225986	0.0183268438131157	0.0242465689252160	0.0265438255050808	0.0281924606580671	0.0253644401663842	0.0225738398882292	0.0131104965816370	0.00449729167416240	0.00821037339085762	0.0275720978220560	0.0596824816667036	0.0961929891238077	0.115997573264026	0.113534463333819	0.0890833364777592	0.0541401457271522	0.0206575257380493	-0.00610920695187432	-0.0170614484667161	-0.0143287558763463	-0.00589718887258816	0.000744848713945217	0.00292076654503948	0.00615237952464637	0.00426462534440210	-0.0125771798608950	-0.0460217238849352	-0.0730299014557524	-0.0837640605536759	-0.0747844216503467	-0.0640282637854734	-0.0554450921282362	-0.0569936130062702	-0.0580912482349454	-0.0652700163016761	-0.0709048950660864	-0.0652997098745941	-0.0429167990943232	-0.0171501851324059	-0.00267912902250934	0.00641211914137628	0.0129711971016845	0.0118660624869872	0.00488457221656874
763907636	ALI	spatial[+]	0.0743793635856732	0.0488881344074434	0.0266641501053658	0.0171749381573848	0.0265887939964688	0.0432871930216460	0.0603057591702678	0.0725652758646411	0.0770400627393298	0.0729861565659533	0.0597370832036092	0.0316108325916945	0.00636078799996794	-0.00938044905270299	-0.0195212904040094	-0.0256098199163979	-0.0398115237733807	-0.0581785220167238	-0.0743788205794916	-0.0861719189805093	-0.0867556539400676	-0.0771379374872437	-0.0577997106887705	-0.0355795892950695	-0.0142544052487405	-0.00333099680564647	-0.00315669057817506	-0.00748335317390813	-0.00559726238595374	0.00619411566712383	0.0211985157291573	0.0329780239191820	0.0388077714787193	0.0427802242159162	0.0457967352527482	0.0496166559688173	0.0588397469842925	0.0692049680895680	0.0695154153742295	0.0517351735417698	0.0295149854251862	0.0131302159482655	0.0107302321304909	0.0124708453845693	0.0119165733561188	0.00228518482716414	-0.0106240816694071
836593079	ALI	spatial[+]	-0.0727024365193130	-0.0597561045807579	-0.0475302113184685	-0.0414951756906708	-0.0442707544989391	-0.0525946931475735	-0.0672309028178249	-0.0829050498539503	-0.0876826485275520	-0.0790812423489562	-0.0567697183321837	-0.0274806816633399	0.00406182335802809	0.0356571612495071	0.0601230548033343	0.0630105847638760	0.0544242546461094	0.0489082567999470	0.0490867145677742	0.0565368258735309	0.0583285956557051	0.0593646643393556	0.0690591248296093	0.0758347706343614	0.0687865323174853	0.0505062412315046	0.0242482354286400	0.00409073465117314	-0.0114650534250558	-0.0194863625919685	-0.0203061787715797	-0.0140051309234522	-0.00841749070317640	-8,33E+09	0.00767254589256335	0.0171127425915504	0.0288145527702964	0.0387131245530463	0.0500716591478778	0.0590755765726757	0.0647836269084438	0.0581381862843659	0.0425840958972894	0.0311856665214865	0.0307467929160524	0.0341878993640457	0.0230440594620834
724033912	ALI	spatial[+]	0.0168292879018910	0.0160162846015111	0.00979592797158945	-0.000622468523027436	-0.0129457679830840	-0.0227517568097897	-0.0258809301848921	-0.0273463731043044	-0.0279731752273266	-0.0163980062675361	0.0116021593111507	0.0501483456216914	0.0836365027863846	0.0940204544043108	0.0770055347537920	0.0402101525678555	0.00733064266632452	-0.00924392183368147	-0.00453988439008177	0.0199561903886548	0.0502313783393010	0.0835817253094529	0.107040093319824	0.110909122716383	0.0940485813004607	0.0708538750739444	0.0463859941514377	0.0201581450950902	-0.0162024031666934	-0.0547914995958548	-0.0748161830429365	-0.0671987538104991	-0.0409226667707223	-0.0180835102442053	-0.0120707671118315	-0.0122859740537782	-0.0165483319331235	-0.0215221971515008	-0.0264445161213788	-0.0274642883207605	-0.0343339728956349	-0.0415927465893915	-0.0466875326646002	-0.0392374341063621	-0.0179563989498919	0.00953253122320361	0.0282512210424795
217946417	ALI	spatial[+]	-0.0763892499382081	-0.0532080019832746	-0.0198014552701766	0.00961318872625308	0.0288449248732834	0.0396754735587926	0.0449255717386230	0.0479971491908553	0.0452483269158185	0.0396489098936235	0.0371203898500181	0.0377915245519031	0.0405120367923134	0.0386775357696770	0.0293966406631599	0.0221872734590830	0.0134662567275351	0.0101358713279234	0.0129519112515167	0.0225313035781141	0.0264492286419090	0.0208082277310822	0.00755263127732002	-0.00125970078450455	0.00164204567749616	0.0166424088326338	0.0325309321568779	0.0427987239952877	0.0459101540325232	0.0487568300055381	0.0422594430688457	0.0251614766224777	0.00712474237955428	-0.00168190827058002	0.00276767270055722	0.0151260486415454	0.0225732324451606	0.0254066105508673	0.0280185729506012	0.0241885650256101	0.0181630677354371	0.0106689336008736	0.00348429771105053	0.00159724721499523	-0.0108104363142014	-0.0265810053543360	-0.0342379395085258
773749344	ALI	spatial[+]	0.0389012310164271	0.0240077178714330	0.00723344527007547	-0.00580024079217757	-0.0111389595178168	-0.00405816965239955	0.00713587446904607	0.00996201028501779	0.00772900922396840	0.00874637658680186	0.00864244568201203	0.0102044581861666	0.00966987660292643	0.0134042536997762	0.0218024509052023	0.0376856999775772	0.0487938166362978	0.0488543303989843	0.0348997903358547	0.0175137526031467	0.0181103678809792	0.0227937888722849	0.0224596012290603	0.0208253353348952	0.0264562002625228	0.0350198809751295	0.0339475642376045	0.0209969345228764	0.00418842786557959	-0.00747417306912979	-0.0185512917648015	-0.0248141854731274	-0.0232961140640503	-0.0149714119545965	-0.00731483475682678	-0.00781964537344268	-0.0121518718814136	-0.0184297087759963	-0.0261006624262232	-0.0329073453571249	-0.0368382514840629	-0.0360892312934149	-0.0342393149784320	-0.0323788009895678	-0.0294703059864806	-0.0276444721729749	-0.0330816466661021
837755981	ALI	spatial[+]	-0.0314567656309028	-0.0299004861600540	-0.0285401352894808	-0.0361827343125849	-0.0519934339906910	-0.0717860578461241	-0.0905679366506303	-0.101203032413387	-0.104643975064784	-0.0998272656335432	-0.0901591852246222	-0.0769314774660706	-0.0641765843340597	-0.0576357415450470	-0.0599152911350428	-0.0657728278876368	-0.0669291170036142	-0.0635527386492591	-0.0544051494120492	-0.0547631579216381	-0.0537853851884388	-0.0383338395705830	-0.00874084017845493	0.0190468914224321	0.0266281416207076	0.0205924119593373	0.0174969220398549	0.0182952191798253	0.0127736611738427	-0.00857151098359890	-0.0291720323140011	-0.0344353792753941	-0.0303574792043539	-0.0306546120960727	-0.0342567441741952	-0.0332575785431565	-0.0305943467608380	-0.0340524250911010	-0.0407874450367218	-0.0371193549784405	-0.0209460867739089	0.00591506046148829	0.0213241232814950	0.0234321761873603	0.0166273422396473	0.00288618310529857	-0.0114386055237004
981868109	ALI	spatial[+]	-0.0113261939657000	-0.00607081183803957	-0.00464569334708939	-0.00403464096502817	-0.00334965305951625	-0.00294095620291537	0.00201932640654391	0.0117082802604624	0.0280833118151702	0.0480418267010194	0.0622237719186665	0.0641774292500406	0.0545291758410509	0.0430228645895703	0.0319096164653895	0.0224967103708968	0.0154353911962404	0.0131109036318592	0.0120632797145452	0.0135303776403427	0.00553655797164562	-0.0110676833087737	-0.0261476895321738	-0.0382508512698338	-0.0459526406672612	-0.0493930401160406	-0.0493593434770460	-0.0460145736071161	-0.0507584780779510	-0.0633074776669867	-0.0785275165845878	-0.0901036684947798	-0.0920082059617433	-0.0843804545638394	-0.0711494976864189	-0.0596182105611620	-0.0577007801973886	-0.0663161491248736	-0.0754928973273839	-0.0781840463528076	-0.0681874363671954	-0.0483670192041336	-0.0280290023828669	-0.0169286472650386	-0.0163685231539928	-0.0199577369578664	-0.0203480722535602
799142404	ALI	spatial[+]	-0.0336008731397784	-0.0250273041665561	-0.0137649419300923	0.000168176630666350	0.00762971531986111	0.0177974087977156	0.0251035271346603	0.0315624959404962	0.0371913753647965	0.0317933232634589	0.0172566895925693	0.00553033994542252	0.00707358924993204	0.0100754457004162	0.00681456415414596	-0.00240924229048283	-0.00519319771133325	-0.00280116984050807	0.00683367129715038	0.00789014518225121	-0.00411432189396015	-0.0178646391324848	-0.0209156126208699	-0.0162132894965199	-0.00862661936201820	-0.00566567551926451	-0.00563251748314853	-0.00337714443002157	-0.00115738798837993	0.00336135577349353	0.00289278658305815	-0.00549665051114908	-0.0122157813929649	-0.0148213753408087	-0.0128167412229110	-0.0134756772337578	-0.0164891420470414	-0.0204944568756103	-0.0147069864813501	0.00450567791093750	0.0345915693189911	0.0562611096764688	0.0566794340404791	0.0359960236617322	0.0180920840725199	0.00922591655135705	0.00833267527786910
632865117	ALI	spatial[+]	0.00479170072460105	0.0169536403645611	0.0230538032533577	0.0203285770274732	0.0158782026038532	0.0190743360428372	0.0275992141756563	0.0353958271492845	0.0438032555495943	0.0591334161445154	0.0787305408371579	0.0925427416822319	0.0943433927036712	0.0894546893383425	0.0826090972943357	0.0793553312163294	0.0781466633019721	0.0824247056899504	0.0850475898447091	0.0787066758371031	0.0667935510419111	0.0547482364922864	0.0496708002707349	0.0457341009735600	0.0360952868930160	0.0253022183869158	0.0103852065117785	-0.00399175141345206	-0.0150896737342403	-0.0154728199666732	0.00185632912954987	0.0252556164707292	0.0355101786470289	0.0268806050918114	0.0141863590571570	0.00541805336710228	0.00434656674972597	0.0124279236892937	0.0231507289583926	0.0316424724853224	0.0354259259545688	0.0412186930204884	0.0485497252367983	0.0503995654254698	0.0554558895796972	0.0547322174284450	0.0575877074582820
793025761	ALI	spatial[+]	0.00120275368592067	0.00105565280921892	0.0111130132746987	0.0275923710571022	0.0389167298406175	0.0457063632303954	0.0506284286560799	0.0541034100258066	0.0486979083767509	0.0306445535877097	0.0163194102604273	0.0195109737413835	0.0332488040831029	0.0525398413016434	0.0645619052117510	0.0741042159648607	0.0775879723530907	0.0651716647400425	0.0362784219742079	0.00685072875306533	-0.0136605454909748	-0.0175942067432959	-0.0131162716443113	-0.0112702505813924	-0.0135471449295470	-0.0217776393410045	-0.0313843355059352	-0.0430207364623233	-0.0445029298568905	-0.0290073914345417	-0.0135770446176021	-0.0162325899247044	-0.0375935266676664	-0.0477415047352099	-0.0352391436472119	-0.00283242604077249	0.0308995714554774	0.0479188152793538	0.0518306692263633	0.0444431677204973	0.0296662605731976	0.0142932308700495	0.000672360817231699	-0.00948685962833433	-0.0157510354683552	-0.0265390522157466	-0.0302693367817730
434943421	ALI	spatial[+]	0.0400152887897462	0.0316417244647739	0.0251644365177305	0.0247318824050346	0.0288818142724572	0.0332492823881139	0.0381791591880806	0.0444246531398249	0.0560842730711494	0.0652967896738475	0.0648219221878727	0.0580665225609224	0.0493766526608315	0.0472445270004870	0.0517510166099647	0.0569437939345049	0.0611126761707511	0.0599229843661139	0.0562074205084125	0.0552209260861651	0.0551050546854683	0.0529857574762100	0.0488291096543797	0.0419890977195241	0.0400741820859190	0.0432735642885949	0.0509593485692416	0.0606340441891100	0.0678901073741878	0.0643384163518076	0.0463708525072112	0.0260706826208245	0.0127183134379395	0.00615307626625976	0.00629234212398427	0.00702327521015128	0.00604719696461068	-0.00448399941046225	-0.0244168354337783	-0.0444563966915317	-0.0488002774802127	-0.0378520791969187	-0.0176136441137301	-0.00634845298522170	-0.00437331589647333	-0.00771609138355711	-0.0111176247293797
205976686	ALI	spatial[+]	-0.0416504914377974	-0.0325167477665636	-0.0223287511567917	-0.0139002576267479	-0.0137360188312988	-0.0182406577729356	-0.0241395119514181	-0.0174839007615921	0.00195418114226938	0.0248769167334117	0.0505266771700493	0.0775697573650696	0.104863497813942	0.122800471569492	0.124364070589905	0.107045053597862	0.0759179436642432	0.0488473061778974	0.0305859975318050	0.0222181130954180	0.0186591978951675	0.0186977252181053	0.0175160472841643	0.00713067528494120	-0.0145702244510935	-0.0371158420819121	-0.0500802621548974	-0.0399653627051398	-0.0127067618163098	0.0186632241670347	0.0393804082130604	0.0547683860169005	0.0665124371639035	0.0744514015369896	0.0761274274675681	0.0737867833076144	0.0735132060123089	0.0774498608853353	0.0807534586263550	0.0770504297938144	0.0542981511487906	0.0237697999444858	-0.000804612104776227	-0.00982945441961885	-0.00768079918370815	0.00507640326519470	0.0297125141709203
417840776	ALI	spatial[+]	-0.00670652323586093	-0.0293380208030666	-0.0475136493428805	-0.0556224111143056	-0.0550094394197490	-0.0476886354353251	-0.0386845403949162	-0.0265749822193660	-0.00412335819873194	0.0305151905684946	0.0647634306085537	0.0934074633842323	0.111239976411937	0.117015699194631	0.113708637754901	0.0958770155131786	0.0649503435686064	0.0325621646064546	0.0159604872611737	0.0131427067919845	0.0195694406800743	0.0224663709518385	0.0165983209866300	-0.00135487956481259	-0.0273832401050741	-0.0429826504470425	-0.0438064481689368	-0.0378684848950709	-0.0406974404061826	-0.0485321662435518	-0.0515538275509855	-0.0399978070642642	-0.0164654659061497	0.0143840550425852	0.0410747957012220	0.0596113111345775	0.0701386508383099	0.0709583182120453	0.0660259678198681	0.0613169721433931	0.0553644662549382	0.0401364813308222	0.00867666246826362	-0.0321678126034877	-0.0635199441188573	-0.0781017800245869	-0.0745162007270922
727110363	ALI	spatial[+]	0.00787675918953088	-0.00876499539019662	-0.0376493906846847	-0.0599519816708915	-0.0674153313005748	-0.0576370674053445	-0.0414629074207024	-0.0331056537597275	-0.0350372941575374	-0.0418441698747101	-0.0428056015382961	-0.0364890568567060	-0.0220699278766742	-0.00230895307622742	0.0132952484854259	0.0204062445624151	0.0164570420273235	0.00756411144356346	-0.00197342803138400	-0.0162898006065281	-0.0294019852803790	-0.0404054230917474	-0.0423300848337881	-0.0416789558976116	-0.0459413461474212	-0.0572889223629038	-0.0651116559038501	-0.0647459971629621	-0.0556403049691040	-0.0435002971527727	-0.0305529689704956	-0.0165054072428042	-0.00565845940030483	0.00832650037865431	0.0188786164810869	0.0196610134445633	0.0108458637317844	0.00408803029432239	0.00592749083251450	0.00687435234482488	0.00567594127977716	0.00104056692088596	0.00376401667618297	0.00802952483371901	0.0152583585900891	0.0191540572276075	0.0186354142250770
939317569	ALI	spatial[+]	-0.119681142627555	-0.0948043227260999	-0.0635937107197701	-0.0311854625807811	-0.00185929201027858	0.0321339335053583	0.0563646494997643	0.0621720414085695	0.0460658217122531	0.0266251537015468	0.0226326753488350	0.0262202487214114	0.0249531080522476	0.0125543119189492	-0.00248683038039237	-0.00996293775670154	-0.00657936087914803	-0.000525089858487764	0.00532315254157506	0.00841275728585802	0.00541737371037516	-0.00581252914971146	-0.0196516073225141	-0.0256979092699992	-0.0259081695184269	-0.0212909848425898	-0.0232518143502789	-0.0354562572505484	-0.0567751508532824	-0.0672293227473733	-0.0579954294628715	-0.0406420978837388	-0.0277126437435258	-0.0211097476086049	-0.00864049636803425	0.00534321328334307	0.0117102590884443	0.00314063085365529	0.000946458833072900	0.00817370962202179	0.0159676002303868	0.0136989511005150	0.000394497407419714	-0.00635020059615745	-0.0115212749457705	-0.0231798791671836	-0.0418807249522577
413597585	ALI	spatial[+]	-0.0663396753303497	-0.0583782879151896	-0.0420827862314254	-0.0151511750296698	0.0126008112957395	0.0348098076923104	0.0421577523591586	0.0300574283697936	0.0123198761596927	-0.00621443816755943	-0.0200281561902387	-0.0306802904416847	-0.0457582554350994	-0.0580536874497268	-0.0629567668460090	-0.0516997428370900	-0.0209919898305851	0.0116317776246624	0.0240388778668424	0.0110130058915576	-0.0109506029817602	-0.0243912524930925	-0.0301751884806121	-0.0444562305732348	-0.0644880347718409	-0.0876355862329545	-0.101887552676259	-0.108236066950588	-0.105561354632190	-0.0929765839445939	-0.0672189715857474	-0.0426198082624209	-0.0339298896587273	-0.0355921127840436	-0.0349360945276414	-0.0348382936825965	-0.0389139237750248	-0.0374406626142604	-0.0254958045389196	-0.00622678369874319	0.00635094869856237	0.0110683834500690	0.00683921287206737	-0.00409337067418943	-0.0170887356399354	-0.0227682894850450	-0.0202976691546011
673342667	ALI	spatial[+]	-0.0527631083242436	-0.0589016485502775	-0.0614145722940755	-0.0608273471527606	-0.0499579084056788	-0.0370542573286888	-0.0223897846126565	-0.0122537689735553	-0.00572256118699139	-0.00461718152778628	-0.00500723844785722	-0.0135879051783616	-0.0291833962159526	-0.0475217835722466	-0.0620692458991149	-0.0666316824948072	-0.0655401053174815	-0.0557575398542646	-0.0510825925150323	-0.0452552424014330	-0.0331803665926664	-0.00895867197106013	0.0259104794844317	0.0641892663388146	0.0896944325880153	0.0988664427211381	0.0985935682543544	0.0992487593534714	0.106568940517848	0.120045535154272	0.131989424309330	0.130396309097351	0.118736464265634	0.112672570338837	0.117468630319079	0.120006025775475	0.115113139867474	0.0981088873646219	0.0659628419680321	0.0282422938411361	-0.0173297747102746	-0.0592684505289009	-0.0863785241253377	-0.0987957501231779	-0.0962037663065755	-0.0725664847237402	-0.0268188977874957
919491471	ALI	spatial[+]	0.0731589396857343	0.0698013639523730	0.0557372088641909	0.0409319091346998	0.0266103338298628	0.0115640614424132	-0.00544096938857374	-0.0159828733494183	-0.0124183280057237	-0.0109454859903241	-0.0190815964924604	-0.0238676418988990	-0.0211580050789995	-0.0114278018487284	-0.00333552310383109	0.00605769874172745	0.0187944830741849	0.0340302484924415	0.0474619697389328	0.0561686350271521	0.0634093859814039	0.0634442415517540	0.0591889536394020	0.0505911160577009	0.0355798170646466	0.0176730890175790	-0.00100705910074096	-0.00135157782314238	0.0207098621410582	0.0424049087597743	0.0504213587078202	0.0337868646255711	0.00411893423999276	-0.0263937204254976	-0.0595111447652389	-0.0742816854743525	-0.0628053389247151	-0.0335866547417364	-0.0119541031090347	-0.00859081540919433	-0.00725024881061631	-0.00605341056121482	-0.00301736558012794	-0.0158621774241646	-0.0338281357978298	-0.0479035404951674	-0.0452346190442378
114802424	ALI	spatial[+]	0.0725151251066905	0.0825819844060052	0.0826221315025910	0.0727490461285969	0.0634280450007330	0.0621084361550501	0.0686827963823113	0.0705723474058863	0.0653687621131064	0.0617966930134346	0.0662936485752138	0.0753590080983118	0.0699682504313415	0.0463502983069935	0.0197995252243089	-0.000973577408179033	-0.0124769280985043	-0.0202551805901205	-0.0251254310399959	-0.0286006763221372	-0.0319371977238559	-0.0338221104463340	-0.0313178112665539	-0.0164711205390629	0.00506363880674149	0.0253541671947320	0.0447395542730084	0.0608633083342179	0.0719625510614291	0.0687624127833506	0.0528808264628969	0.0302665212664581	0.0135609602335368	0.00198344484715672	-0.00248731691392458	0.000366462684037216	0.00391194469839128	0.00438791456050133	-0.00580802616333639	-0.0233734906618303	-0.0383465213485824	-0.0510772757575457	-0.0552443104453988	-0.0496328901427014	-0.0378592324689138	-0.0163679639456148	0.0145037152488361
367662486	ALI	spatial[+]	0.00533667017615986	-0.0158926659567684	-0.0212367228638832	-0.0113564833121084	-0.00206073812625589	-0.00887726306148921	-0.0206753486647507	-0.0229947258464878	-0.00977852003785131	0.0162027841559791	0.0333386766546834	0.0346392471000706	0.0283934294881858	0.0258794009321266	0.0316358252555347	0.0391470612655757	0.0481599851685189	0.0530416609182389	0.0550079991756412	0.0482714216272048	0.0333884457125192	0.0117485996447064	-0.00373449348452642	-0.00465733311502856	0.0103623995240181	0.0344532133227024	0.0581254679655120	0.0627793025325843	0.0525605828934085	0.0307984435344548	0.00830355165799161	-0.0133585238731711	-0.0304999239680717	-0.0378224494806812	-0.0307940715857340	-0.0138405295454597	0.00802315663907566	0.0250985032220740	0.0304800722199694	0.0219524381660186	0.00275844677868446	-0.0196681477824516	-0.0240328845085247	-0.0162736335370541	-0.00177775676487169	0.00681680994612525	0.00953674190029655
732994202	ALI	spatial[+]	-0.0619181845787466	-0.0634364904379447	-0.0689807745510556	-0.0773428780474302	-0.0733074300796456	-0.0593120929548466	-0.0330712707041950	-0.00402229531960004	0.0163446805728823	0.0339163526704976	0.0488073004612871	0.0560751348288504	0.0506687976556624	0.0371354221750910	0.0237720698764192	0.0183411798461645	0.0157152615358018	0.0156848099307995	0.0217651650996397	0.0309231577034723	0.0360707267859471	0.0401791368780917	0.0403016506125024	0.0380451175685548	0.0325252845572534	0.0334229243167132	0.0285183926169525	0.0171555321122752	-0.00415028825641183	-0.0253650887084065	-0.0307479171923892	-0.0278693265039200	-0.0255111606738389	-0.0316375368586702	-0.0393293978708948	-0.0471715329853746	-0.0608378308450496	-0.0769125131899777	-0.0909558790334495	-0.0990720850441744	-0.103366364291402	-0.103505050190581	-0.0888632587577920	-0.0596296708609985	-0.0304682636960883	-0.00685959681684077	0.00401030486620080
250630617	ALI	spatial[+]	0.0564537798004087	0.0529928890491587	0.0396087926900807	0.0326527859962644	0.0386105541336300	0.0507382353372690	0.0621306646875843	0.0651537178747372	0.0709108505445493	0.0773039961209890	0.0825185147798570	0.0857357056518995	0.0824942798166052	0.0752700880235896	0.0583145838918194	0.0342247517855503	0.0118066717479897	-0.00121961382835932	-0.0138800180907938	-0.0251066727103887	-0.0353095220247396	-0.0350304511550905	-0.0199123990089803	-0.000643509329284479	0.0161383129146070	0.0307914483157899	0.0413506687860374	0.0516936043804869	0.0573632037403440	0.0618130336771761	0.0623268030455173	0.0524745811328574	0.0357774299725856	0.0165991314214896	-0.000673915209170129	-0.0139059721928636	-0.0220955544131611	-0.0267043254957568	-0.0281662539001617	-0.0250787128348060	-0.0202475468104068	-0.0149346721000037	-0.00214479812723413	0.0107569008863503	0.0180687121068361	0.0182715526347739	0.0140874706518753
206004113	ALI	spatial[+]	-0.0141972932316531	-0.0208358223637818	-0.0295261619840257	-0.0406389892901451	-0.0431157309033790	-0.0324379326214839	-0.00865518228002646	0.0144926912924170	0.0202708695888717	0.0114698877029772	-0.000964343581874554	-0.00616478462729872	-0.00788887676714706	-0.0133683791579276	-0.0234919217095771	-0.0357174026396107	-0.0419162710020079	-0.0413121102637792	-0.0457781420636999	-0.0537007625480896	-0.0557286794898530	-0.0526064972102802	-0.0561561181591494	-0.0600524681801686	-0.0612436478321072	-0.0572736171028148	-0.0419840376041496	-0.0174658950229497	0.00591552075315270	0.0149074846124904	0.00813456364905815	-0.0119389671395036	-0.0344037470306992	-0.0470162397702727	-0.0430842432867714	-0.0209558303942092	0.00797809982607752	0.0245283819136802	0.0265453199236599	0.0234655836656439	0.0225827613189901	0.0241473900832037	0.0282725149581324	0.0346006486611868	0.0443255221338676	0.0501682814438613	0.0515800101071282
876396572	ALI	spatial[+]	-0.0353962543957033	-0.0402619844367325	-0.0452699821177181	-0.0456855780543951	-0.0448069241184836	-0.0415513955871156	-0.0357441225610114	-0.0283095638836116	-0.0305790715597128	-0.0392257935890140	-0.0492172192862150	-0.0522155351997080	-0.0357330498728155	-0.0127808822601911	-0.00168155761934056	-0.00876716417186891	-0.0269282176057260	-0.0429901974740596	-0.0505347665913063	-0.0481236863156422	-0.0408248423514092	-0.0363329804258425	-0.0351972048267858	-0.0399022167082279	-0.0437762689325936	-0.0458986260699751	-0.0440583128543075	-0.0335388937638976	-0.0219985743841437	-0.00276701283813193	0.00786942949942452	0.00526671476406800	-0.00962829050213321	-0.0332208153229868	-0.0573112542790670	-0.0748253373406969	-0.0758568817295489	-0.0587868672627324	-0.0292727031391015	-0.00284183163411402	0.0112080446637224	0.0153286353773255	0.00549341462127678	-0.00753387075287029	-0.0216329876298558	-0.0282661721912181	-0.0257732059836094
668406671	ALI	spatial[+]	-0.00758365002698539	-0.00798638256872879	-0.0137674363389902	-0.0129013273139244	-0.000928634123421514	0.0126191027354231	0.0193243206632648	0.0263719161033570	0.0343542532625020	0.0285499580890644	0.0106448791577593	-0.00852592369698508	-0.0180223894489871	-0.00605947584714538	0.0192818933111820	0.0449443453804079	0.0589732517146673	0.0568649674130940	0.0426013075100714	0.0301182017521281	0.0248033793908170	0.0316716375027692	0.0474590266860712	0.0655702626340483	0.0733265906061555	0.0659917650764980	0.0478619195463230	0.0412554897790306	0.0483804633124128	0.0564609913998461	0.0542803508053277	0.0372387303738181	0.0223311957748056	0.0182350835144486	0.0222252905788116	0.0287856359261997	0.0249183966514670	0.0107281657560753	-0.00675089074627066	-0.0201636154782282	-0.0219707246737634	-0.0218367268778149	-0.0213318757004175	-0.0220979100046598	-0.0177271039745799	-0.0101258939698826	-0.00653238216976577
667555173	ALI	spatial[+]	-0.0108172406569425	-0.00655962301985590	-0.00771962525395608	-0.0103309357369943	-0.0139708780063791	-0.0156256525691715	-0.0211802480984231	-0.0275926285437710	-0.0211896633257550	-0.00349423004491201	0.0212089257867520	0.0411542356064378	0.0525649024608737	0.0604231718718425	0.0661440799698746	0.0634702296000955	0.0547521226120900	0.0461530724117262	0.0377963863066648	0.0243854933297822	0.00499958638032131	-0.0158515159169212	-0.0256524356756663	-0.0330665327512440	-0.0485088280672584	-0.0790139835784050	-0.114244997294576	-0.139911736189842	-0.150830439853576	-0.152061721783563	-0.151312816166214	-0.148507231488032	-0.137656788833594	-0.118844773951513	-0.0974391661565219	-0.0808861584681507	-0.0639072310083187	-0.0397843084369884	-0.00980260755677209	0.0106666407563354	0.0230964830749307	0.0299581245998893	0.0357907927395949	0.0388743248935510	0.0370998181020152	0.0229175340041609	0.00309923959729219
12957371	ALI	spatial[+]	0.000276715958047195	0.0147667360117206	0.0250764881908944	0.0411956795341460	0.0684521875610704	0.0962586725856550	0.0955054714488123	0.0646836415456058	0.0249624105703528	-0.00492963427754083	-0.0211990820695467	-0.0395361634297261	-0.0543516068043680	-0.0620325202423387	-0.0575153328710168	-0.0544107322625325	-0.0587233965175886	-0.0593846476783462	-0.0535204978244552	-0.0466403250915768	-0.0487484422481887	-0.0657387684445386	-0.0911498953651376	-0.110127606701864	-0.113400576121914	-0.103746923817211	-0.0838742311182374	-0.0613924085894317	-0.0401625303079986	-0.0301523014594849	-0.0338549998373095	-0.0430232909137125	-0.0487493667300362	-0.0430063079819741	-0.0304496684532352	-0.0121390137839865	0.00498374780596387	0.0154304276707537	0.0200041043623661	0.0187942075727730	0.0210272761144067	0.0334204990534602	0.0439269277394949	0.0417158532443498	0.0273417815469225	0.0118128464569780	-0.00170734235476173
877221709	ALI	spatial[+]	-0.0627073228593915	-0.0546105952796065	-0.0426874417238425	-0.0281046807973196	-0.0219110493375779	-0.0193926044206571	-0.0146407714643062	-0.00268737649256164	0.0117998208040309	0.0251420094692867	0.0300050572083948	0.0249123505813474	0.0113329369610626	-0.00198291570743553	-0.00807237711540648	-0.00729873510212281	0.000615141613414431	0.00854625026745036	0.0159591053530962	0.0194545266498183	0.0175736972431934	0.0141106686149132	0.0192180306276580	0.0266573124012331	0.0220141273222503	0.0130951297895602	0.0107059967322498	0.0221072728378321	0.0410040593994405	0.0604344796930045	0.0761649103501179	0.0844362500425505	0.0814620096458919	0.0710047119559194	0.0584644063001964	0.0331729467387439	-0.000616102562945499	-0.0325251655612481	-0.0431334617878660	-0.0275572955489695	-0.0113200778660885	-0.0109747179207750	-0.0149382082836406	-0.0146837574140438	-0.00607898275874145	0.00197006358860784	0.00746580147774329
724996065	ALI	spatial[+]	-0.0244333302378363	-0.0238280659652735	-0.0212792953445292	-0.0180393708179277	-0.0184733417689803	-0.0189689786275274	-0.0227274855216014	-0.0292856998892849	-0.0392112324244303	-0.0490623803130203	-0.0512028566185602	-0.0385332792202928	-0.0154165892640249	0.00461068563808912	0.0139214554360363	0.0194774958221212	0.0267815461887532	0.0410085490165962	0.0536680575984297	0.0489168042056368	0.0320631692477602	0.0136315058617031	-0.000790893243357490	-0.0156759716254133	-0.0282652180387653	-0.0364146526645765	-0.0365087739421394	-0.0348351049837123	-0.0409955554584421	-0.0522597760217000	-0.0536979881086914	-0.0390646029104964	-0.0135041568612667	0.00846894791013716	0.0153769881734190	0.00278393234053612	-0.0183246491943716	-0.0348554813233337	-0.0359422105170441	-0.0246473659718638	-0.00961634853553002	0.00770728888180141	0.0267235108658243	0.0456754452595916	0.0586583588959676	0.0588723811389419	0.0418450665563959
430367599	ALI	spatial[+]	0.0126010641368696	0.000626475191637678	-0.00464144939847434	-0.00718118656511911	-0.0120241353815228	-0.0157073226080233	-0.0157426213088595	-0.0126457469306113	-0.0102953030211637	-0.00850098558548405	-0.00403461088154960	0.00294508099349986	0.0102844929260501	0.0147012841434543	0.0173640383041716	0.0281746532589618	0.0454570758683570	0.0571715068706141	0.0550746894205064	0.0396923412358450	0.0152761247491665	-0.00781654430407336	-0.0177283316046476	-0.0180707270090634	-0.0100621506656966	0.00474785466857006	0.0212624394926665	0.0351668320452202	0.0351324183974675	0.0156821370497711	-0.0146260051156386	-0.0428144412146174	-0.0487468444479748	-0.0306718941278471	-0.00908243295878502	-0.00191896544143024	-0.0133451451860236	-0.0311536062341255	-0.0518714022729161	-0.0733817694320876	-0.0917261621898109	-0.103583620862492	-0.0970338710061260	-0.0714844211831321	-0.0395915235983629	-0.0118253596874687	0.00942134981231761
653701172	ALI	spatial[+]	-0.00293005702689981	-0.00890155595332535	-0.0144815499955791	-0.0166566360603790	-0.0182113562482956	-0.0176267841587403	-0.0132917037899784	-0.00793220478386438	-0.0112650978730165	-0.0229622958975804	-0.0322124344874498	-0.0302035590390207	-0.0141920825776990	0.00441303436238403	0.0181921189451754	0.0198366399556272	0.00973943239101513	0.000421310777316620	0.00752185967022634	0.0255850184339796	0.0414805881801095	0.0445145055969148	0.0399475992694483	0.0312821869080132	0.0175607140524290	-0.0101426011630060	-0.0346942812540801	-0.0425076281513005	-0.0409310480272755	-0.0410652786528712	-0.0502937306230068	-0.0585898666088371	-0.0609673538904753	-0.0581372757393525	-0.0551316839771046	-0.0508264371658205	-0.0503747752335687	-0.0518147179630850	-0.0547205637435358	-0.0530495199355279	-0.0469204145955979	-0.0408883660836046	-0.0372695750994554	-0.0389524606501349	-0.0444870910797989	-0.0524452810306177	-0.0577610817527256
563718527	ALI	spatial[+]	0.0318312317740556	0.0549505115317045	0.0665755734550322	0.0606879288670062	0.0489883108708899	0.0373984617927851	0.0246373357142687	0.0150717439302629	0.0161927865797826	0.0247062527909598	0.0352167507971845	0.0396886936671056	0.0349908994220031	0.0240108914389092	0.00595898660828331	-0.0109456740828669	-0.0236428300628894	-0.0362502534779388	-0.0562469347538891	-0.0721605865034311	-0.0792214436619841	-0.0727447167407581	-0.0582755981852152	-0.0521479239025605	-0.0681938008411083	-0.0961346544066373	-0.123289820935502	-0.135723667565198	-0.131752138791910	-0.115607541433083	-0.0972979737977512	-0.0715535369188337	-0.0474051123379569	-0.0251693985783809	-0.00406901813634148	0.0113061639007625	0.0228831434037960	0.0259649112153538	0.0178410652956357	0.00497433944209695	-0.00740574988335345	-0.0188652102058348	-0.0225576334573599	-0.0113332277534467	0.00861838445617097	0.0325175623037838	0.0386762854025070
80917293	ALI	spatial[+]	-0.0320570576673277	-0.0412330966964327	-0.0349773896991694	-0.0203731571134975	0.00133936021523264	0.0224930549174923	0.0396906332506464	0.0463196467572225	0.0365002126341422	0.0209660222414201	0.00920210705325244	0.00700269985517036	0.0205199154347109	0.0448276209958150	0.0587068007619921	0.0558101056631130	0.0353645258558366	0.0148039114852492	0.00279584263872974	0.00148640598071520	0.0171255358502338	0.0477382999624804	0.0727922347445709	0.0792777528719443	0.0659628325424077	0.0461152870439161	0.0276014680669800	0.0110031409810543	-0.00247801977335504	-0.0151239639291091	-0.0312260107633780	-0.0467705890042035	-0.0484155138127015	-0.0254767921785869	0.000471245396162599	0.0170140171347611	0.0243954251908469	0.0305975032289957	0.0351586596914749	0.0395365716676840	0.0481200162081820	0.0670558191459956	0.0814898542445779	0.0845739123302469	0.0830724870132841	0.0725199808845412	0.0609075018619316
95621498	ALI	spatial[+]	-0.00407152045524809	-0.00259772111318203	-0.00800900864362883	-0.0253272818584736	-0.0511771410052793	-0.0745572077070945	-0.0819804381117803	-0.0733891817043322	-0.0533691246814796	-0.0274497782303645	-0.00216983616229216	0.0211205633573250	0.0374085423207391	0.0457140726589066	0.0419866619254239	0.0376569532558979	0.0359072326690634	0.0358573396808455	0.0440956462046088	0.0489107638430814	0.0517925726811436	0.0568713701558197	0.0664851684735317	0.0735036404449074	0.0684695099524849	0.0501112050286485	0.0286827059584450	0.0149768510483902	0.00805457048100424	0.00499978970639188	0.00324277716226583	0.00154031847507752	0.00811205310058348	0.0140646083009947	0.0145964587742645	0.00386140676695615	-0.00783686844425778	-0.0167755941707149	-0.0127489722989360	-0.000237504034536463	0.0139610910511471	0.0228048960460995	0.0194751328094310	0.00773594089756738	-0.00947226730264290	-0.0238325276438150	-0.0302225918023150
349575704	ALI	spatial[+]	0.0690392440352363	0.0769609888946804	0.0850923639762503	0.0800493949380826	0.0586450121865544	0.0219795525348496	-0.00340340956388484	-0.00323203270283614	0.0135628106834372	0.0282612998845036	0.0283367494174649	0.0133661733909607	-0.0107438720106261	-0.0236612461154376	-0.0202163188900967	-0.00208711783553549	0.0129913215753117	0.0197001046682719	0.0146582409652300	0.0113574958753562	0.00290908817831287	0.00464313213112330	0.0184808020239566	0.0509487610856873	0.0847821169706320	0.0951408633536923	0.0734818355345188	0.0383037243490799	0.0137516200756634	0.0118202301969896	0.0181557768529555	0.0205241500888704	0.00668112493133115	-0.0134085270076706	-0.0344965573497122	-0.0520886491421501	-0.0674603348340739	-0.0853250164315534	-0.100542682486709	-0.0997317594883231	-0.0808672141256895	-0.0432499790996134	-0.00650292480583081	0.0185352968742359	0.0336460424850993	0.0378744226024228	0.0336791047029809
115546453	ALI	spatial[+]	-0.0506081266753598	-0.0629866134683425	-0.0631235443689338	-0.0617912058505700	-0.0601604181700045	-0.0530736078405336	-0.0478252606749448	-0.0314650839911062	-0.0153942864241448	0.000258868246678209	0.0173499606422983	0.0361215870980985	0.0539923272967005	0.0636741994759999	0.0557715648713973	0.0236345524389341	-0.0170183054448812	-0.0480092411832346	-0.0651275942629532	-0.0590502239022462	-0.0446104158369963	-0.0303357073400032	-0.0142182161742976	-0.00255683838182456	0.00204263479851553	0.0115979572075731	0.0258774752631352	0.0451859760889120	0.0614416381655648	0.0687545585495367	0.0723383240264510	0.0772326488099375	0.0751126732852184	0.0550020104684196	0.0178056953813946	-0.0128469678162109	-0.0166645565715300	-0.00168171638129755	0.0152282071144512	0.0331578160080319	0.0429015217923504	0.0470501362201038	0.0298684118383045	-0.00152446356071481	-0.0294099433088084	-0.0475104263002312	-0.0486209030300830
616707107	ALI	spatial[+]	-0.0393114122161123	-0.0242837375301205	-0.0101193754608402	0.00249303246003206	0.0114198745668478	0.0116320310083835	0.00286851992679631	-0.00627015578877127	-0.00638627967712805	-0.00229588563101393	0.00701320294018361	0.0145749767720778	0.0192434076364828	0.0239315163608655	0.0274171957148160	0.0272042804232080	0.0270024615367363	0.0311560582254037	0.0378978209873210	0.0399699749670631	0.0269894092259391	0.00895806905539762	-0.00222538827514715	0.00251444364667238	0.0145651611466014	0.0180826512184695	0.0123617251421926	0.00298595109978199	-0.000757352397817560	0.00568608887336185	0.0135543596468650	0.0245036169850039	0.0316473339121580	0.0457326460364758	0.0658441524611269	0.0861839076998878	0.0968515407102407	0.0921750083576003	0.0796558452931565	0.0579917516301187	0.0374630941616750	0.0224216068259307	0.0136291841212211	0.00331026602298599	-0.00408188967553237	-0.0129604316260660	-0.0135732960638194
797296650	ALI	spatial[+]	0.0157260840423710	0.0274835640978337	0.0346780035508702	0.0448079565412539	0.0578874883217904	0.0641086473581459	0.0596132426030194	0.0545921389288725	0.0465153141955172	0.0310623572635053	0.00328507317940679	-0.0345421269919889	-0.0605686117388849	-0.0630688180472865	-0.0364559064216241	-0.00232016741711699	0.0196267687346343	0.0297356467106799	0.0368203883358852	0.0489121776170433	0.0699371300055163	0.0829563427111110	0.0719706144803108	0.0450200383512445	0.0218819089455088	0.0101967248893786	0.00598483472216244	-0.000244008573852380	-0.00961662398915758	-0.0135633243662496	-0.0118846411198564	-0.0171337357230087	-0.0253216739400665	-0.0403466871362984	-0.0583516133105311	-0.0741042670258129	-0.0787273531419842	-0.0717321869691922	-0.0536961555777450	-0.0295711766024271	-0.00907641461444289	0.00183447741891514	-0.00662663935392644	-0.0178373227430517	-0.0272710167131880	-0.0277340556712090	-0.0206699854489335
730932985	ALI	spatial[+]	0.0181059130287505	0.0315836618660049	0.0393911384369762	0.0543867530700035	0.0735871606074840	0.0902873346878787	0.0956636929042522	0.0916014517849051	0.0816978468174087	0.0729671954427116	0.0634333292134836	0.0506331642523951	0.0411080680559840	0.0425530392337512	0.0413683990797846	0.0348970683032701	0.0275908684392451	0.0306848934921329	0.0430223949074921	0.0617532574298235	0.0804670097186344	0.0929195404093531	0.0962403518476582	0.0830806150429246	0.0628670773309425	0.0569971197185168	0.0673611401090736	0.0889892482162609	0.102442452783016	0.0930022916789193	0.0684529021491824	0.0461009237638302	0.0293640824784133	0.0176457826969830	0.00923457091599428	0.00646271543175616	0.0104849475962610	0.0294705922323812	0.0570876886176152	0.0885879923496551	0.123789290032005	0.142899648234919	0.134532416282663	0.101790516077390	0.0685876570553331	0.0398395729423754	0.0132481204958260
678879829	ALI	spatial[+]	0.0346596554259263	0.0319980944435380	0.0257272937629556	0.0182351968324547	0.0102886302491727	0.00999204828885630	0.00964394781580683	0.00949355423421077	0.00620864802464988	0.00759210714603705	0.0193517443316197	0.0358273310171764	0.0463742524099343	0.0552421471335792	0.0571589523756880	0.0556115150439254	0.0459878037316815	0.0402706789207602	0.0395699644403088	0.0362675130101603	0.0301429463064901	0.0175480619088013	0.00451664040519766	0.00314335557118452	0.00592950076680553	0.00346810952858215	-0.0100204844134387	-0.0279111343759603	-0.0422374386915361	-0.0513443605887523	-0.0569857191141905	-0.0595383256748689	-0.0583023922397378	-0.0593597661316169	-0.0597823844187935	-0.0565413642440396	-0.0454184311393901	-0.0234678994183958	0.00894706761000014	0.0371041969300393	0.0513344340314963	0.0531623960428850	0.0514190059795432	0.0455392607862359	0.0361269169540036	0.0228280477415660	0.00695942343860662
702010820	ALI	spatial[+]	-0.0498178854418115	-0.0552044057186268	-0.0464455059907322	-0.0315776239647819	-0.0236872585317985	-0.0219524552364252	-0.0183311682152726	-0.0128819503514414	-0.0136398351629223	-0.0262267022432922	-0.0415317006322550	-0.0618345902493690	-0.0825027279586189	-0.0997636810433774	-0.106089757440301	-0.0965634762889754	-0.0810922334331996	-0.0658192197766963	-0.0542727034058930	-0.0522042193256295	-0.0550883907760873	-0.0584468243383750	-0.0555487405504425	-0.0428816483889924	-0.0278589341412428	-0.0173267915183754	-0.0125271098180382	-0.00520025916164844	0.00732268018993473	0.0187536538395568	0.0214895056357061	0.0164100121564809	0.00996901059705828	0.00844885010841380	0.0100421651155155	0.000452741608458862	-0.0179048487418447	-0.0411957365057684	-0.0487660980764576	-0.0451999999185089	-0.0341354332527945	-0.0312720394353481	-0.0437062299757225	-0.0493917898663267	-0.0430990268452844	-0.0326270728861320	-0.0338332578540446
958354579	ALI	spatial[+]	0.00330463271991673	0.0119739626667900	0.00976565443451971	0.00294764044351720	-0.000237230936111288	0.000976650820020076	0.00950601771453979	0.0278289391581802	0.0452694716152360	0.0526421786029163	0.0365827581686326	0.0161907767518243	0.00819297799510011	0.0166509916178174	0.0322479123599209	0.0435013091393904	0.0610652716562315	0.0709188364180284	0.0668838328262093	0.0488187599096997	0.0266120145611753	0.0107368547254264	0.00721467368896767	0.0106940029296151	0.00647476612603366	-0.00747199353127421	-0.0237803474565615	-0.0344586798958436	-0.0349029833173409	-0.0259215176999253	-0.00558318435209162	0.0159318584203419	0.0354948314370662	0.0441031282521329	0.0380545158899064	0.0172943694680077	-0.00907404997148716	-0.0302185120365404	-0.0406940785115757	-0.0450009715585332	-0.0424193601446158	-0.0349824009985208	-0.0327336863331855	-0.0437034535111458	-0.0568222078329214	-0.0602821560681547	-0.0457049697647143
922256761	ALI	spatial[+]	0.0600354664554561	0.0608519819371268	0.0490084961230733	0.0338915647478383	0.0227484504881274	0.0208968072109456	0.0227808390958452	0.0215524375981614	0.0159197374766703	0.0160468856643957	0.0247780604868337	0.0375316559254742	0.0450569559461629	0.0370059721972396	0.0168892536878195	-0.0107959338014549	-0.0327654361795886	-0.0410879239706500	-0.0422293993200367	-0.0351721162257710	-0.0278579896548642	-0.0201680494397861	-0.0108856619343208	-0.000419036348117327	0.00667373770926648	0.0159781888413408	0.0239510703949924	0.0250412336486012	0.0155385455743000	0.00287602415460265	-0.0132766455014069	-0.0290922806653919	-0.0379580640426839	-0.0345215096606627	-0.0217807876588429	-0.0209787588974980	-0.0316337674208752	-0.0403013388151553	-0.0322976287164913	-0.0127653331876042	0.00396286546025566	0.00706132644273745	0.00282681259223829	-0.00630096633685294	-0.00886575115835616	-0.00226765584269071	0.00871360384737881
597502785	ALI	spatial[+]	0.0801093749111555	0.0705031688052757	0.0536982623686806	0.0377261470276371	0.0205218134513820	-0.00868264277777671	-0.0407594255676767	-0.0634825973203125	-0.0720248643463624	-0.0638814726475643	-0.0434691533937136	-0.0289220889757031	-0.0275611528644994	-0.0402682053871489	-0.0514065514341761	-0.0510253420289676	-0.0466246148359943	-0.0390711776296654	-0.0313939010290554	-0.0289890228693353	-0.0238379500689880	-0.0199402541673061	-0.0265740649113548	-0.0467385316116472	-0.0697195711680724	-0.0659674411831212	-0.0366338580630800	0.00326582404541336	0.0344467011823404	0.0533724301977239	0.0568243136763520	0.0520242566520923	0.0379502172781727	0.0187784313911802	0.00259494828853582	-0.0166951618692282	-0.0390030780319420	-0.0642342572049914	-0.0849331141474229	-0.0911133833897250	-0.0897397048060517	-0.0898021861849949	-0.0954726194282135	-0.0928465840811677	-0.0833428838994626	-0.0694387994969067	-0.0486328229676954
710303031	ALI	spatial[+]	0.0147908797957731	0.0122846627427328	0.0143824860360998	0.0180749477277359	0.0243548805534252	0.0294837539969089	0.0248410539981851	0.00550618279757921	-0.0175781749473677	-0.0298415062130813	-0.0222332134375910	-0.00208743373283525	0.0167042755917854	0.0279008913555729	0.0325532728601101	0.0347328309728651	0.0327408368924424	0.0240146292362669	0.0113730104349315	-0.00715903769312095	-0.0166398426062194	-0.0181789108585417	-0.00960657581153246	0.000614675026592057	0.00523102971954165	0.00241033975943797	-0.00507183269275773	0.00337710737138710	0.0223279002587664	0.0405213885023729	0.0441879303560964	0.0398877359968416	0.0428538709626405	0.0503480813374207	0.0445538532782269	0.0231183019713944	0.00728122787339450	0.00799291785887657	0.0151998526082023	0.0171429412603122	0.00283125970592151	-0.0143669344103910	-0.0343725763324446	-0.0474845026693894	-0.0445166093030094	-0.0286769106826575	-0.0144761938278726
318071309	ALI	spatial[+]	-0.0322336426062987	0.000798425530275816	0.0330684097494879	0.0539270910167839	0.0588477711710924	0.0527623961975537	0.0371535351355924	0.0184671173046884	-0.00139751264401352	-0.0190359712179278	-0.0230234254996369	-0.0156983994489824	0.000601399697215082	0.0264880257240014	0.0447287918075111	0.0522439599204633	0.0432913121886406	0.0304090787255190	0.0247272278721069	0.0251491710817191	0.0320882836395132	0.0327479302215881	0.0284438041651486	0.0255299816431382	0.0287085042359894	0.0339488848482929	0.0329883738318590	0.0283236318399096	0.0203645295662117	0.0177584847532240	0.0212661851931674	0.0277272482747368	0.0327486574159485	0.0338122876328314	0.0286071868665512	0.0194962390590888	0.00405518998011841	-0.0161100283547913	-0.0443677797047586	-0.0763791031079546	-0.101152134920205	-0.115039473491520	-0.109921213685628	-0.0920050436051145	-0.0629759741601967	-0.0355589127631220	-0.0111948643434113
568676907	ALI	spatial[+]	0.0458433442742061	0.0389876902556861	0.0348769113634190	0.0288567092389227	0.0198652638269788	0.0139104142369888	0.0117449954183766	0.0103912651977274	0.0103724065906308	0.00687946459772934	0.00573141289261225	0.0129238383066139	0.0251295558758854	0.0379210106348932	0.0452522812704403	0.0454215501017332	0.0374373182080029	0.0304347208963956	0.0335102860899129	0.0416665522326977	0.0429463248307502	0.0310679012933558	0.0125183710794042	0.00373508724345704	0.00989576053465009	0.0243888236062711	0.0386053476987578	0.0354392349768850	0.0115193200314162	-0.0141580291692473	-0.0243387720846648	-0.0117296394454138	0.00306890612188545	0.00447805830980620	0.000798501742180214	-0.00616950796272881	-0.0101662059683776	-0.0136546710887485	-0.0144766479069803	-0.0107838923405760	-0.000657255575179151	0.00968529650292920	0.0104631051039522	0.00312827575118943	-0.00993966207424147	-0.0235398284718318	-0.0296990342625632
276617319	ALI	spatial[+]	-0.0403364872457393	-0.0233466036943152	-0.00141785720155338	0.0159041931504866	0.0267082865087838	0.0330259033060772	0.0374979787478086	0.0435936130738221	0.0508548484885735	0.0500262353588501	0.0450427622052682	0.0346127185957628	0.0259486282808721	0.0249781972280130	0.0303914365847188	0.0357265406311009	0.0350194077215999	0.0326868464265452	0.0330197512761597	0.0308824185854532	0.0238019109658870	0.00772483587823889	-0.00789283524742458	-0.0200039145909255	-0.0326511355586176	-0.0502694293207257	-0.0665284359832325	-0.0756325881866952	-0.0776250219576549	-0.0756399546361809	-0.0737383087159734	-0.0622407662885428	-0.0386223262482733	-0.0167235077133810	-0.00236370490938304	0.00603369787462532	0.0209132808387634	0.0464376094463606	0.0672878840906585	0.0710052343638091	0.0568590927544776	0.0352745879920371	0.0211536077339351	0.0140026546203981	0.0111812665202707	0.0131208860502593	0.0182246861067356
86711449	ALI	spatial[+]	0.00693273355237178	0.00657545710403263	0.00559649510670540	0.00890803563086713	0.0161681462426155	0.0219902126264985	0.0218376544739654	0.0164786988326616	0.0137585119032500	0.0138474970467043	0.0125775647126753	0.0171599421839067	0.0301292191223440	0.0483306402802445	0.0518798588777225	0.0380606311795795	0.0107151228012034	-0.0124924073255981	-0.0198928775503921	-0.0184810946948735	-0.0138099511645762	-0.0184338920751491	-0.0191404702860838	-0.00887654859417739	0.00867947538166662	0.0206714149804606	0.0279927937278380	0.0299124802312299	0.0304664241515418	0.0366480558373423	0.0437494239514824	0.0593022219844789	0.0745850223752813	0.0908625178964825	0.105113974386139	0.100313170719706	0.0877227754425409	0.0682656791079959	0.0509754698927417	0.0447145360196148	0.0388413110833259	0.0408054881555571	0.0412576263089818	0.0387364606276716	0.0283115578755153	0.0162806883614921	0.0156121817664257
472486607	ALI	spatial[+]	0.0143313931217606	0.0103911441924629	0.0115555896669068	0.00913053884802654	-0.00493674658094317	-0.0229421402533533	-0.0336723088352255	-0.0254894366653969	-0.00963150690941210	0.0131158379117780	0.0334258279167828	0.0447094961095646	0.0357697983130651	0.00913467695692711	-0.0257526143347581	-0.0419282627392230	-0.0377163120320968	-0.0237882967391570	-0.0107590648837119	-0.0106318413073352	-0.0142186242141897	-0.0202257536206956	-0.0314433185698619	-0.0385019962604522	-0.0433339951534412	-0.0404566087881873	-0.0344156610742220	-0.0208177080927279	-0.00380419730439326	0.0234219238142127	0.0470359713718347	0.0636205739177337	0.0640357444653388	0.0451267122645517	0.0145290056501769	-0.000883788897344182	0.00356198660167333	0.0163935931204359	0.0192642650865659	0.00778534845053330	0.00210393279620056	0.00351664399333680	0.00348957121410272	0.00362311624496684	0.00401356809467361	0.00932820223510435	0.0217145914418815
117211738	ALI	spatial[+]	0.0166806718517922	0.0155000568489564	0.0223739115418992	0.0257521041195431	0.0199413169856170	0.0191238759371973	0.0257254010035625	0.0249748451925296	0.00791551329472532	-0.0149816383804417	-0.0226533776042573	-0.0130861540415327	0.00292868164705444	0.0171591909488964	0.0315869897653089	0.0421544445631562	0.0435693831386068	0.0332908797486866	0.0173514047035498	0.00810356019678172	0.0129866427420175	0.0282046311308122	0.0555604821483077	0.0808495544799595	0.0858644797133916	0.0751626059752072	0.0498625280467393	0.0297588689243770	0.0165302928454878	0.00417388721708493	-0.00639877867941941	-0.0107678044668271	0.00191512073832254	0.0314925929666093	0.0621525463201980	0.0724028179540487	0.0596068416525391	0.0276723954944117	-0.0106935977583356	-0.0364502837490541	-0.0375879562883375	-0.0258746823671743	-0.0154707464699497	-0.00606116828706117	-0.000993897343312438	0.00278335150269373	0.00521243092815285
829200467	ALI	spatial[+]	-0.00557010973944392	-0.00381517600872310	0.0105113792311587	0.0384053005362131	0.0732290782705717	0.104939666679424	0.125908634029678	0.138535545823966	0.154260656306855	0.167544852594419	0.163794802511651	0.128224188257513	0.0846715661627025	0.0599939693235683	0.0571712353335645	0.0607986102788382	0.0641928794598101	0.0714553118471861	0.0904650688705825	0.103052490284102	0.102823120407891	0.0833314713440009	0.0624895440793700	0.0534766912858537	0.0631930633260706	0.0757543351583966	0.0885776698536647	0.0941683866096214	0.0878765687597005	0.0832239055071661	0.0828909591379022	0.0891152551318731	0.0892219925684462	0.0852401225189796	0.0823812582807225	0.0891170337777217	0.108288221845229	0.125816274141552	0.133064590671679	0.126099343442654	0.123463496357106	0.118144005421184	0.114886611568075	0.105151556207749	0.0836931953500330	0.0540479186255783	0.0329402228104201
520522858	ALI	spatial[+]	0.0174927288229180	0.0165370347644805	0.0105458455832562	-0.00181246350727817	-0.0158442958759103	-0.0240259433203416	-0.0218388464806658	-0.0115899381554986	1,44E+09	0.00131663686072054	-0.00434419643354451	-0.0104356916971453	-0.00665824061800920	0.00309208387992337	0.00888905209906830	0.00941355877782694	0.00489834528990188	-0.00522605922217254	-0.0202763479385329	-0.0323171759845290	-0.0380925592674337	-0.0409354837470065	-0.0387167886162842	-0.0361967067964492	-0.0297404569859095	-0.0180535113911445	-0.00262895085662701	0.0168311289804944	0.0382589115714674	0.0573127279110682	0.0618921126022166	0.0537876996823155	0.0451237824103629	0.0388581432856119	0.0327410454706526	0.0237873095449606	0.0148320929127799	0.0108614586976367	0.0127277147321571	0.0170691611150948	0.0222354783726872	0.0253523635616952	0.0263523413499346	0.0241759758021385	0.0168402388113436	0.0129689276132333	0.0149781001917028
21399495	ALI	spatial[+]	0.0341257136067252	0.0291596734924452	0.0301924639876523	0.0334929209763866	0.0338795671579831	0.0209831347774743	0.00515947475074405	0.000929813892606602	0.0121641626920801	0.0312117526478922	0.0499719202723370	0.0644667859391692	0.0818372604444616	0.0914207205971198	0.0769643329223959	0.0465087801979912	0.0248874964477515	0.0186770651888393	0.0207723161743126	0.0175735380993474	0.0127298429672813	0.00472834250270920	-0.00523656967565393	-0.0164775170479907	-0.0272110261473931	-0.0345417419550009	-0.0413629338478452	-0.0480247448013923	-0.0519279932154984	-0.0423232270951808	-0.0290709981963848	-0.0132925045377789	0.00399754904490590	0.0255712345104042	0.0401498644815284	0.0486786994195589	0.0504723155546236	0.0520705462419412	0.0440507949112605	0.0333018350347886	0.0271465582750290	0.0325672432255781	0.0411288993537021	0.0506062654349991	0.0659377431912351	0.0806062919463635	0.0833743693911804
554603878	ALI	spatial[+]	-0.00863739720439595	0.0253294770305133	0.0553662342662744	0.0633854054133713	0.0561465424178004	0.0474100868615357	0.0411321842437190	0.0292916438657350	0.00887817159481991	-0.00924192965423364	-0.0151130759298173	-0.0126145020374439	0.000558055045195444	0.0226904522398577	0.0455065604885217	0.0541119081445771	0.0409391881284574	0.0193332099997005	0.0110788326397293	0.0238369527106101	0.0452164385442881	0.0644267990293709	0.0792866937011405	0.0871119736324259	0.0773922254602651	0.0509618287920343	0.0147166184623267	-0.0184710707277083	-0.0369718746873828	-0.0354724583001342	-0.0158174989905676	0.00631342248356997	0.0161657576324238	0.00636186655670950	-0.00886892632763819	-0.0192546591541611	-0.0157310925416913	-0.00803329531254201	0.00474178162518952	0.0173348124444515	0.0283568148061395	0.0389851161102590	0.0437165177939292	0.0364038614004124	0.0305264286962064	0.0285963552750033	0.0326379667079854
305797430	ALI	spatial[+]	-0.0269807362719375	-0.0308936775477197	-0.0234924454763300	-0.0117730746101531	-0.00253592311036351	0.00570689241049759	0.00700346455036132	-0.00235648308633620	-0.0189329886678474	-0.0315061464579013	-0.0272779961540028	-0.0130081470463053	0.00285407400452528	0.0143131593387059	0.0148761663108386	0.0127504751363787	0.00834668212647244	0.00672655377719903	0.00467337288849236	-0.00225802909501562	-0.0148225790718897	-0.0233157908023672	-0.0221921116733434	-0.00820395946773498	0.00954886926043945	0.0229968123329307	0.0346282518983386	0.0368752757155928	0.0378648861303422	0.0383260235643593	0.0365806353252452	0.0255305840149489	0.00494318724950528	-0.0152393079011791	-0.0197697102321849	-0.00932076480293021	0.0109113453718437	0.0177982255810890	0.00732784547292208	-0.00378461783514286	-0.00356045362076156	0.0116202821391768	0.0297058729021188	0.0384015231262940	0.0353904820168101	0.0207032000933668	-0.000141197779558759
961854723	ALI	spatial[+]	-0.0393390706633037	-0.0463862341082898	-0.0570539069311835	-0.0568528482691425	-0.0364802785139805	-0.00832588764533456	0.0121929898707201	0.0194858846383357	0.0105615390778972	-0.00637119395915389	-0.0162740248761680	-0.0101960706033712	0.0121922781264348	0.0350738674148996	0.0489791755837478	0.0527901751590546	0.0550529448196210	0.0569974248724746	0.0616300985143956	0.0583098515610069	0.0456649249640293	0.0244380787231896	0.00221192786909212	-0.0166108001968145	-0.0260451613466542	-0.0269478857282685	-0.0234457482833327	-0.0165092273290942	-0.00870492216461877	-0.00497548977636005	-0.0119303372359511	-0.0280482328881130	-0.0434660280082209	-0.0502971632896128	-0.0440521276226811	-0.0311826969601812	-0.0154528311686409	-0.00515863181295821	0.00108592774649194	0.00166896372580803	0.00197025316066920	0.00174741527229203	-0.000466530288748989	0.00259201535382407	0.0166916094698410	0.0282122219646297	0.0270046612555977
836211416	ALI	spatial[+]	0.120304319903336	0.118445656882393	0.106130575917748	0.0831016996611387	0.0570893828833979	0.0372615547057007	0.0281955295877389	0.0278189490199813	0.0255367253113268	0.0223634145347513	0.0213495599879306	0.0215854067483601	0.0214334447913717	0.0210865347376187	0.0192489173617387	0.0153662090628769	0.0142054868711321	0.0221312981278655	0.0318538742388595	0.0398557233405411	0.0370267159214961	0.0282277139220260	0.0168192971625889	0.00514519764619561	-0.00526316721625600	-0.00916296278225745	-0.00849098589332966	-0.00964731175761426	-0.0128831451673961	-0.0219371379272459	-0.0329476197571403	-0.0401945086747948	-0.0333241993225161	-0.0108564530303189	0.0228841974264060	0.0487666416840416	0.0587054798142917	0.0567607315390515	0.0525090433679261	0.0526050315349458	0.0527060820092335	0.0431507789569129	0.0198016488921449	-0.00484052136478951	-0.0260907994567119	-0.0371499682578147	-0.0361962968837026
445569089	ALI	spatial[+]	-0.0380250324247115	-0.0333248123215785	-0.0318995938227584	-0.0304586592456482	-0.0284587866819200	-0.0230295194750630	-0.0197930894824718	-0.0175672491836384	-0.0145147286417812	-0.0182555790363967	-0.0229748673353598	-0.0321009742428191	-0.0344135621854498	-0.0332921111177202	-0.0397394548948958	-0.0523203545984074	-0.0690381574372838	-0.0800682257671589	-0.0727100380714479	-0.0486098735880049	-0.0227711431384050	-0.00560863947107793	-0.000630896384087759	-0.00195168335076073	-0.0111430051814399	-0.0169028480146730	-0.0154244842859182	-0.00847423432601155	0.00642914058271808	0.0199859294561305	0.0299124229127466	0.0331657687695231	0.0277182333579174	0.0199119535533948	0.0120282178011308	0.00686304668076946	1,85E+09	-0.00772463350054801	-0.0104864725043309	-0.00990450634665153	-0.0110674127012439	-0.0267158109362829	-0.0476606624593595	-0.0572502258735580	-0.0497568233268358	-0.0361204624507840	-0.0232474478705888
106269382	ALI	spatial[+]	-0.00273433996594534	-0.0135436938522753	-0.0176287281529823	-0.00830054508361680	0.00347033837260036	0.0118254233441137	0.0237319534327434	0.0427750591006883	0.0649243546609394	0.0722810396401928	0.0557380767120826	0.0282287956635613	0.0112645218168789	0.00724572758365672	0.00869818848422692	0.0159862187538234	0.0210971030671064	0.0286285132652270	0.0370725586287733	0.0504771786523566	0.0673058383316842	0.0769764456198692	0.0739400090785211	0.0601103357237951	0.0423590160393115	0.0249831268903425	0.00949582069496802	-0.00676504402293767	-0.0219056540049611	-0.0321730785040782	-0.0278704446086865	-0.0109801669849962	0.00196228714116778	0.00161760954285967	-0.00601075535923280	-0.0175886037939885	-0.0208988096874247	-0.0118583050613986	0.0108422519808265	0.0294569188124712	0.0376161356289160	0.0282835753863847	0.00798309664272325	-0.0142907920837985	-0.0269118417684572	-0.0257744298335379	-0.0108011462993635
702124277	ALI	spatial[+]	0.0422240027065267	0.0478885756416721	0.0513491587242237	0.0518992403630566	0.0478497045758297	0.0388227077238101	0.0234815055109016	0.0114351518826443	0.00665131021400878	0.0107387684960756	0.0192455442746790	0.0281724260885590	0.0291999440859086	0.0274658353438406	0.0216804664628567	0.0135719746138633	0.00416475300823157	-0.00762519390778842	-0.0186178517181509	-0.0155986690944822	-0.00649344082473792	0.00943372661725493	0.0199397513812222	0.0233130621726864	0.0284630197967017	0.0327408293117967	0.0391354799235938	0.0436014578662449	0.0451722161071123	0.0472835579903178	0.0429035993921248	0.0305505505574583	0.0104269584409147	-0.00366540757793891	-0.00548526858000474	-0.00210880748302330	0.00306082320421572	0.00634820865703121	0.00567729639696534	0.00421837267489441	0.00120842153326601	-0.00256646967331477	0.00395752627734205	0.0125503212869420	0.0129131565395527	0.00870050339686410	0.000518350252878840
460183865	ALI	spatial[+]	-0.0221630961189105	-0.0162995840578000	-0.0179323371499651	-0.0170927525157680	-0.00395736431184268	0.0107961379790742	0.0111672145030750	-0.000544832846967721	-0.0192529243740813	-0.0400281255051596	-0.0554013102293391	-0.0516753063521843	-0.0230471090917384	0.0143372099901276	0.0421688839591702	0.0444053219707813	0.0268251576392554	0.00295288949104483	-0.0164008488931153	-0.0267078524853543	-0.0247779843919266	-0.0182396108397669	-0.00818954907620290	-0.00723648330017459	-0.00942458084004576	-0.00128883840835159	0.00413298162238259	0.00505151515659150	-0.00540081958298746	-0.0178878502890735	-0.0233841239189834	-0.0318092852480292	-0.0456375195518785	-0.0607747998015936	-0.0756859581131389	-0.0871112675883569	-0.0938229951887419	-0.101395992248357	-0.103244208046949	-0.110153552992041	-0.123076532406086	-0.137682639547439	-0.144045754930222	-0.133252007168742	-0.107825614234427	-0.0822002398515191	-0.0733476382952300
362640289	ALI	spatial[+]	0.0397306010262349	0.0267522506422319	0.0149805898377415	0.00669102845915643	0.000382461612852300	-0.00150656402711837	0.00272318478226640	0.00423985515064481	-0.00152435011854887	-0.00941175491251858	-0.0169067716065953	-0.0160999708879223	-0.00659174914553816	0.00338157237375962	0.00830349390878071	0.00405329744344883	0.00144590177533901	0.000350084400158539	-0.00943735412517620	-0.0168094934870190	-0.0200361833233289	-0.0136460820640099	-0.00581936073956607	0.00242919498198368	0.0121672432316092	0.0240089441050341	0.0321044501267682	0.0315582765565852	0.0204786655444585	0.0135803247232688	0.0179157938277618	0.0255614675746704	0.0330358373355860	0.0329413741739232	0.0226676810089007	0.0171912754925267	0.0120708037227402	0.0146015456419703	0.0249038394190753	0.0394017746770005	0.0480438300862208	0.0484084355320205	0.0399936491514089	0.0293166923245701	0.0175625652703311	0.00917525024285188	-0.000562998493145807
27445561	ALI	spatial[+]	-0.00697261142167595	0.0112626624140264	0.0294630982065159	0.0465290728199446	0.0505665572657138	0.0387583655585021	0.0153832565333595	-0.00514609497396854	-0.0162666758148292	-0.0204196047623876	-0.0227574515885684	-0.0288041441604404	-0.0274424273133849	-0.0184414997473606	-0.00916028645863966	-0.00657350399109318	-0.0147861177654239	-0.0262603980746537	-0.0330944217763848	-0.0279452689210097	-0.0220129513641367	-0.0223047151868945	-0.0287919747148381	-0.0379058645090045	-0.0468457343769048	-0.0553819144493927	-0.0642122053910682	-0.0633518765998623	-0.0494024303584525	-0.0292819255465796	-0.0101079315666473	-0.00190343097152229	0.00154161274231865	0.00436478153535744	0.0119513284213752	0.0250957636387802	0.0326796216738912	0.0289239056234366	0.0126550140778498	-0.00671787066963616	-0.0264867081657303	-0.0417474023659602	-0.0458605711787083	-0.0435253475150515	-0.0410503437583113	-0.0403355087246103	-0.0377270023823927
886575286	ALI	spatial[+]	0.0311367554175365	0.0287369069227231	0.0336253449475512	0.0318003191625823	0.0143209787876187	-0.0170025069888524	-0.0459420920046232	-0.0601350370681794	-0.0677626432745159	-0.0731546426786836	-0.0790455102099218	-0.0755231478136288	-0.0646408854906405	-0.0452951467177550	-0.0247432894980051	-0.00988518104545594	0.00425955532837651	0.0159297350212614	0.0283087794139473	0.0392235471698028	0.0416913077474827	0.0393526899327526	0.0326518422203079	0.0221099694712929	0.00489476218727303	-0.0191629670495413	-0.0428651318470410	-0.0580542742978415	-0.0687967313150025	-0.0658984408501836	-0.0503655492365114	-0.0292886791540545	-0.0142563064057863	-0.0100160066741225	-0.0116936101176165	-0.0143503857596822	-0.0120003110721699	-0.00927456783618058	-0.00665416415482213	-0.00276928898737658	0.00354102602751909	0.00944865694214879	0.00720870825989256	-0.000325401747882174	-0.0130620625477676	-0.0236839923969282	-0.0300052789758550
599342113	ALI	spatial[+]	0.0437882765690648	0.0394846373235494	0.0352854588851120	0.0339679591423362	0.0358481584593897	0.0444223452265972	0.0492112454133513	0.0437354131667654	0.0319618246979034	0.0196645523227830	0.0153661154133405	0.0213112808937889	0.0310737706134517	0.0355261555766382	0.0311845131462303	0.0211038543147817	0.0170189942673014	0.0217904890706059	0.0357347014138927	0.0459888298512699	0.0536869178122407	0.0566828661622465	0.0598903676093219	0.0558921457487766	0.0467861027490624	0.0329830559048684	0.0245680038881221	0.0211672749547623	0.0298501173174260	0.0494514104827215	0.0710384877750929	0.0908981624938626	0.0998308247928335	0.0988986649242767	0.0871822486413159	0.0704010342675645	0.0517847614197819	0.0359772334800070	0.0260244740826081	0.0188670060716298	0.0168747223292076	0.0236538615842412	0.0383247363363878	0.0520409270459512	0.0645919014738556	0.0761090294215827	0.0891571158033430
894773271	ALI	spatial[+]	-0.00993370803881527	-0.0204047196663132	-0.0311258360852847	-0.0415489047472370	-0.0537397669195373	-0.0692641517400975	-0.0869425364387322	-0.101239014697107	-0.104889798108125	-0.0980840516267147	-0.0819072871145870	-0.0724539457474394	-0.0658310731865909	-0.0568290877148354	-0.0442073711680057	-0.0368278360971255	-0.0288896626469751	-0.0151290145829780	0.00559625989470990	0.0224170618106456	0.0279700946039363	0.0217243773715075	0.0140967832381283	0.00593233541165617	0.00256701539176422	0.00340623294751709	0.00907542880120967	0.0140647930470193	0.0107871081012920	0.00841080664500755	0.00902925524870637	0.0115416267890544	0.0144372610971760	0.0137163699369380	0.0171500259883603	0.0276050194614161	0.0496045160239786	0.0731660023283025	0.0877049182674527	0.0849934769721844	0.0676589249235661	0.0416931922715386	0.0219491509568094	0.0215137644161944	0.0285618053515866	0.0253254894558293	0.0133283683990952
688702622	ALI	spatial[+]	0.0104311362690319	0.0175862023940192	0.0293285137252036	0.0376950230049127	0.0397758786896718	0.0552777375100099	0.0832607727021600	0.109320963715502	0.111745454227318	0.0947426478582252	0.0784473638838249	0.0729973316233192	0.0734882175211052	0.0757266906673907	0.0765584483348814	0.0675775909090922	0.0533217053919316	0.0381005780879000	0.0351994228134132	0.0415879918237427	0.0437189469702660	0.0268818360721150	3,87E+09	-0.0255054628601287	-0.0363696016562288	-0.0234467857651532	0.00271451886754558	0.0213384250712623	0.0223929589109569	0.00739277169880812	-0.00657341761147869	-0.0213122243605071	-0.0314663923887866	-0.0356657857543321	-0.0267096695796799	-0.00857250425289577	0.00912633086776256	0.0146208273515772	0.00249015399485161	-0.0136754667555954	-0.0188164008830431	-0.0160186147784349	-0.0102768078545431	-0.00502637555208648	0.00188865960634468	0.0164551280145436	0.0280860991700864
344523757	ALI	spatial[+]	-0.00219007484552594	0.00585854196119676	0.0120231885676154	0.0175539984189984	0.0182652844479208	0.0217761671633363	0.0348278688483472	0.0545475689468750	0.0563949350350803	0.0386186971339557	0.0126465289435608	0.00166706443983711	0.00825133484470261	0.0227854015503800	0.0374791467054448	0.0403148380347230	0.0370807786685635	0.0223596740444674	-0.00208832477637371	-0.0151511975217734	-0.0194097152842439	-0.0132296055542476	0.00723295370284759	0.0322176908631609	0.0476366854056357	0.0564476987806894	0.0604643197674427	0.0584453489704913	0.0431818566522570	0.0147847624175612	-0.0162261050622511	-0.0389983166138189	-0.0408989498611394	-0.0356314828964109	-0.0339359440918735	-0.0378543038068259	-0.0478852557070464	-0.0611283628144873	-0.0797902591426420	-0.0865621032654976	-0.0801673721703103	-0.0603514352327808	-0.0444080801498761	-0.0465560012201082	-0.0550029720154930	-0.0666627108662320	-0.0725446480076679
451987292	ALI	spatial[+]	-0.0175423892306526	-0.0267991611320468	-0.0348631812785834	-0.0291995055543476	-0.0135746729611089	0.00125197981248301	0.00541815579282489	-0.00373335274055246	-0.0139837068914785	-0.0185128741042637	-0.0162699456371449	-0.0105787106416320	-0.00594097806790979	0.00425273788668559	0.0176576601116704	0.0407281483732982	0.0668431759813170	0.0928714478003102	0.109516898650135	0.111861151920645	0.107595284005388	0.0954927094142413	0.0837318927274447	0.0708436906966607	0.0672597444360039	0.0700181905051515	0.0775180765395118	0.0789733802853127	0.0742495339498896	0.0649095584568904	0.0580461824933023	0.0636230965077489	0.0781050711551380	0.0958186214653098	0.105382975907473	0.100423760063939	0.0906360832852930	0.0804207120614790	0.0732786832492445	0.0716622474938451	0.0694738071707581	0.0675215961787220	0.0625659411994448	0.0586834204157063	0.0449466977322217	0.0240750130560628	-0.00150544408775637
185950512	ALI	spatial[+]	-0.00765213261127481	0.00394114508444534	0.0163546194618486	0.0262240443464605	0.0390823013404582	0.0509352729063442	0.0556741852405487	0.0427688770442283	0.0108193502780941	-0.0242251158161368	-0.0578920039582182	-0.0811283593799073	-0.0929388924822518	-0.0854883449180041	-0.0613830860369539	-0.0290647770378188	-0.00503811290747879	-0.00267704907455633	-0.0186139308872536	-0.0260091972963986	-0.0108357443323282	0.0288414567072650	0.0569025466911874	0.0568831574281438	0.0291278424005616	-0.00304188634034989	-0.0257920603473250	-0.0406047674951561	-0.0557623417984523	-0.0584482392462631	-0.0579040897616564	-0.0428914382668826	-0.0255114697811880	-0.0163709788702646	-0.0120556469224144	-0.0162523124324224	-0.0130105375550518	-0.00502923303481206	0.0123746681972639	0.0331245646963352	0.0581471798303088	0.0800894357631776	0.0917758888314229	0.0896080393945415	0.0834827452436640	0.0675991755808189	0.0403906115270973
587450146	ALI	spatial[+]	-0.0423394435847371	-0.0312145058561338	-0.0167463766627408	-0.000211298783814574	0.0158281197232848	0.0289572997990153	0.0365172409928269	0.0490294266544455	0.0605581663055438	0.0686703558903260	0.0683343774151212	0.0569071787071558	0.0480604503789250	0.0437674150081683	0.0434140865328563	0.0401206147380392	0.0346141882151503	0.0165495896455850	-0.0150071958248746	-0.0432059553200329	-0.0536336912361135	-0.0386991954166184	-0.00687675639478251	0.0217675459059516	0.0382432875151107	0.0479395976579193	0.0559380608300653	0.0587137655097599	0.0555151025534102	0.0468279162365270	0.0453700661323872	0.0459266877345403	0.0454840213356014	0.0423711092430146	0.0350978900134439	0.0301649972409149	0.0220354297316209	0.00301921940097602	-0.0174658976072025	-0.0196850677481314	-0.00445850461246409	0.0153701875644094	0.0294928537950342	0.0316230949205136	0.0313060093600202	0.0344904715350567	0.0365814720596367
523284788	ALI	spatial[+]	0.0883233966883657	0.0908496641599246	0.0899047476809063	0.0909918654364879	0.102869950001889	0.112433123080243	0.111835071444595	0.0994828765705268	0.0831607357920664	0.0603601846369114	0.0340317727020100	0.00576394221324704	-0.0187805060935584	-0.0369543092056643	-0.0461148001465520	-0.0416237006593650	-0.0248494580451428	-0.00385131105200403	0.0191834775404127	0.0348088233489294	0.0401354453008088	0.0356725066541121	0.0332736828739692	0.0377987631198452	0.0394142367269681	0.0355207948992728	0.0265688424586675	0.0198351433268449	0.0158308055201286	0.0161021336155337	0.0239923856543102	0.0304717295851918	0.0278839178912762	0.0110218826376279	-0.00954846141537412	-0.0161117195114778	-0.00330183398320580	0.0290903734899877	0.0678499332115834	0.104270695168546	0.123031467684281	0.125689071222674	0.109387974905449	0.0841591096434153	0.0618930792022041	0.0485112665443628	0.0391655238516671
684737325	ALI	spatial[+]	0.00347462929157989	0.0174028496622382	0.0230993448906817	0.0226958448875942	0.0211756702883874	0.0201118758277865	0.0188530987770849	0.0172493839234474	0.0209605647441022	0.0273712005846588	0.0286497137754969	0.0263850478515571	0.0194726792871965	0.00834728435907891	-0.00875502662293964	-0.0234690876184988	-0.0222541480573318	-0.00380541591673576	0.0163552585427706	0.0243211469559299	0.0276463368522491	0.0289302250622969	0.0285298178509426	0.0192118560088054	0.00559707724261941	-0.00448478840424386	-0.00462045889603241	0.00586507148013522	0.0192698246885126	0.0332246158639525	0.0470421800204554	0.0557013047281815	0.0610589031358171	0.0660848533030484	0.0727371034784858	0.0720319592205616	0.0661676053866028	0.0503587359493933	0.0303023069096270	0.0200322653446399	0.0260360763036040	0.0420664266746503	0.0710637468890054	0.0883442588819965	0.0877977961435518	0.0762981850394894	0.0586770511060692
79881153	ALI	spatial[+]	-0.0840150959763920	-0.0865925071330340	-0.0802871199208748	-0.0649285714474516	-0.0479175186168681	-0.0351211798293621	-0.0279198241529879	-0.0269331346664179	-0.0246500598241073	-0.0116085130680735	0.0103570616176193	0.0328555792496695	0.0489460081271115	0.0537934070998264	0.0600024135825819	0.0575658266950619	0.0476583471293913	0.0341771332812418	0.0283384544884140	0.0283996835116697	0.0139858834543862	-0.0176465431709624	-0.0501283712578250	-0.0655216767179746	-0.0595288031832624	-0.0518585827495275	-0.0442877455552597	-0.0427330533323814	-0.0442312834420353	-0.0517946490864009	-0.0574850232781494	-0.0629048145871916	-0.0703635070143554	-0.0732490746480583	-0.0810474857661168	-0.0898578349830363	-0.100607894120353	-0.107300433163186	-0.102021458618195	-0.0885104308748311	-0.0787051776085656	-0.0738531848014507	-0.0816194073550503	-0.0935052569717940	-0.105826208213085	-0.110584735703268	-0.103199762094120
771455284	ALI	spatial[+]	0.130386623360690	0.116942541601357	0.107871832308864	0.109041691128138	0.116240683398128	0.117727881592653	0.113839279750321	0.111893736855023	0.117168761265928	0.125170833737292	0.129522918541989	0.130715391727471	0.134837763278926	0.142522498647090	0.148779328898023	0.151924573547566	0.153557795481946	0.148892281518258	0.135262584573653	0.115060659194959	0.0949820170237344	0.0734785228016099	0.0463535437028993	0.0140437684399938	-0.0122908774434126	-0.0253329523777795	-0.0333100154353533	-0.0438481651680256	-0.0581227135800284	-0.0642639788117376	-0.0655671779433131	-0.0602178703493078	-0.0515055353301875	-0.0380720732361006	-0.0158344142483206	0.0100644965616000	0.0250866229110359	0.0290539149550742	0.0253554867012812	0.0236318471778798	0.0236465997830507	0.0191974178487568	0.00411643957959944	-0.0160208823894218	-0.0267638113805039	-0.0223536406847387	-0.0183977320503817
771564098	ALI	spatial[+]	-0.00130454788751645	-0.00909701703546771	-0.0144307219630913	-0.0118372132515240	-0.000254013165921744	0.0123643411555043	0.0236454961029038	0.0359153492522969	0.0473878901129489	0.0406724807693495	0.0245136970901981	-0.000817921055578402	-0.0147078674637203	-0.0147773764741042	-0.00863769350386720	0.000342616361740875	0.00445480898992785	0.0100838949822429	0.0139667607129285	0.0135302161446608	0.0171460009940075	0.0303105740909857	0.0513568813702989	0.0683336550447703	0.0645572097989814	0.0451977178878056	0.0314144022221151	0.0341521058159791	0.0463792823794186	0.0589556723106984	0.0618934219059076	0.0703979196305649	0.0924678319311628	0.114325796042843	0.111911453679432	0.0906273685632164	0.0647733712208620	0.0462432703129920	0.0283210987471650	0.00847758858739953	-0.0133870512266507	-0.0327538290226158	-0.0420363038537400	-0.0476733607675056	-0.0433299217807307	-0.0386220686442686	-0.0423503298587857
869250251	ALI	spatial[+]	0.0193127184818216	0.0180028900149082	0.0135308900981657	0.00747111055781361	0.0112063423821749	0.0267793612992207	0.0399873743728862	0.0439947762955081	0.0300155032845051	0.0123316706700008	0.00332956374950213	0.00417760444032244	0.0113464227472020	0.0219532463148019	0.0325004189697895	0.0403587368267811	0.0410166777134566	0.0391487874233172	0.0435315733840736	0.0564660877185527	0.0628050792567850	0.0566297711658044	0.0390010062111604	0.0184437178570799	0.00150045075813211	-0.0130742113769879	-0.0254724450466412	-0.0300095147977013	-0.0187122052925534	0.00174258016064148	0.0226880244535554	0.0443165652837876	0.0656702707276450	0.0835665370353269	0.0879305528274929	0.0833147380514060	0.0743878223094088	0.0702467162035891	0.0677877695182231	0.0596619484502394	0.0453427382563505	0.0298622323327695	0.0155064243511092	0.00126361352704227	-0.0128541336651493	-0.0209858973221674	-0.0168761660776469
979213615	ALI	spatial[+]	0.0626624286801812	0.0824414677279545	0.0914805635336058	0.0821058203284460	0.0589861238702394	0.0407895152840573	0.0407135594689118	0.0545906148684825	0.0698480417380944	0.0738394462690291	0.0690850462185704	0.0650165382798186	0.0677091373328340	0.0792642914830398	0.0932695283121978	0.0930614391795936	0.0859231137482338	0.0810861812837619	0.0802212709146595	0.0758786603980121	0.0619423840323891	0.0555554149192656	0.0644270719428602	0.0796907640532079	0.0820292055993868	0.0732479820118408	0.0675354109994922	0.0687764165609641	0.0754723286395088	0.0767919269457177	0.0712235721539883	0.0587165240265036	0.0560018117950009	0.0611497050504048	0.0691928958712862	0.0721215747341681	0.0689023801064154	0.0702699219057994	0.0778971233543823	0.0843039238314338	0.0761766316177753	0.0556678410675148	0.0336666976678937	0.0156306405760174	0.00575053104602835	-0.000825271823658624	-0.00581636541171673
709177622	ALI	spatial[+]	0.0139741952787616	0.0257947441944027	0.0335607702505649	0.0333325394989916	0.0231386889123846	0.0193816074938319	0.0236464514822545	0.0264686376542245	0.0288747128308056	0.0331265076995307	0.0392974890255176	0.0355706720888835	0.0205228091310742	0.00551922094322805	0.00370693792174579	0.0138839779609824	0.0183100793717416	0.0150208861738897	0.0155084498397249	0.0254013068702810	0.0363601741564098	0.0533636119002089	0.0667947716396014	0.0696937283918977	0.0553401765450193	0.0366060219695806	0.0207772092632273	0.00950178242926671	-0.00519386769663252	-0.0172594546865475	-0.0267726462339356	-0.0222927608963374	-0.0176327784840319	-0.00969128942493674	0.000888213736714788	0.0101248344137316	0.0229223976733688	0.0319837178523455	0.0326958596197675	0.0191174572729224	0.00310282813521417	-0.0127097452915658	-0.0256752490810927	-0.0367098289434500	-0.0516216310979284	-0.0640444554883140	-0.0627041802614255
114210567	ALI	spatial[+]	-0.0110597556001357	-0.0109423902601921	-0.0124978034356497	-0.0144710822161779	-0.0141389038397149	-0.0108163633868143	-0.0196946255493048	-0.0341110867944695	-0.0439019114309707	-0.0469953507041244	-0.0388628563979255	-0.0336116894194544	-0.0263377137249033	-0.0187972194156118	-0.00571567630278762	0.00913638990641488	0.0204088529064657	0.0210928005930055	0.00477810978635697	-0.00796472454410727	-0.0138479125095773	-0.0150897372933390	-0.0159882241519103	-0.0255774743044753	-0.0338260047182392	-0.0326367187175590	-0.0236235767081741	-0.0188648229821670	-0.0138402150237764	-0.0117270215784860	0.00391316517363331	0.0239908846500207	0.0394371217422956	0.0421062541352809	0.0363329720671664	0.0330590445375105	0.0403157531853259	0.0534382699695839	0.0687392672467803	0.0754248680541549	0.0826586921912493	0.0847655298144940	0.0765033107260281	0.0580073089420241	0.0418459518930306	0.0383454026669490	0.0436502145944884
391806113	ALI	spatial[+]	0.0164017988540029	0.0162533241894461	0.0203141500845403	0.0302458750764841	0.0483095038408752	0.0676842902929005	0.0769209857813076	0.0692170351110451	0.0542052601944242	0.0437725660393132	0.0347449784166955	0.0301934449318103	0.0323371442286817	0.0364507221400874	0.0392403936941518	0.0326286741254354	0.0248935092982343	0.0245165230157921	0.0330709488569754	0.0495717609540964	0.0579094392555720	0.0542661203925357	0.0321615054150641	-0.00399695657693311	-0.0370610157854117	-0.0514827921757859	-0.0473752080219972	-0.0204806941554522	0.00947355106596274	0.0317543549066133	0.0376677986915443	0.0295324710447665	0.0171787063384434	0.0147883130795990	0.0199529031631990	0.0225164894889361	0.0178399369320121	0.00305379531955563	-0.0227035095788570	-0.0445658465024873	-0.0550155121064691	-0.0566007582554623	-0.0507506852738351	-0.0427844702829780	-0.0403676573658560	-0.0350458337097617	-0.0266183980607714
57238750	ALI	spatial[+]	0.0191687849484861	0.0267669690251317	0.0300144748738198	0.0283766534335958	0.0254373082418792	0.0264155723510891	0.0286685564886310	0.0294704920281948	0.0218287133076832	0.00952650105292283	0.00126280993197371	0.00377132260449866	0.0172081714300552	0.0306739543985735	0.0385201529235828	0.0351770271780540	0.0212450816002665	0.00320224981307287	-0.0112467352924006	-0.0229386557251500	-0.0337209709104807	-0.0399391473510711	-0.0434523885135385	-0.0447523146307177	-0.0425881473975306	-0.0376449506458096	-0.0331500482580838	-0.0272465047936423	-0.0246424915579834	-0.0157644801507341	-0.00115850365602648	0.0191598540086502	0.0366386261933434	0.0430341366014988	0.0390029882847940	0.0325404352439847	0.0326171092049995	0.0389839953312384	0.0585037623268297	0.0796792781563090	0.0942521512442740	0.0987440047985466	0.0901909363450551	0.0774491424099995	0.0627684274749625	0.0467084774223119	0.0379747329539561
59424291	ALI	spatial[+]	-0.00974548831364809	-0.0406838180025377	-0.0630270016358789	-0.0681367705194115	-0.0552305103441547	-0.0252906271743924	0.00611289441097412	0.0230450336737197	0.0201159577121318	0.0130100755308270	0.00884582118543737	0.00661678695734037	0.00406771308683016	-0.00248874325502235	-0.0118820510758850	-0.0227178441657609	-0.0308482565936084	-0.0409864440504487	-0.0493905663987558	-0.0539295888057234	-0.0540921412550860	-0.0522048430820381	-0.0596383368358075	-0.0684488418522632	-0.0753186270976140	-0.0760698818516558	-0.0603973567688814	-0.0362281647726615	-0.0141621454008226	0.000598353461648831	0.00543759667593439	0.0107802841488525	0.0124304683976385	0.0179022609751769	0.0218074588018326	0.0265497327368523	0.0263963214099857	0.0220612268810174	0.0107971145074803	-0.00601081024586330	-0.0251857474705086	-0.0462371143355335	-0.0639477592841958	-0.0734684658159482	-0.0773582803501904	-0.0821937701069549	-0.0911056303351017
577734954	ALI	spatial[+]	-0.00864787750669123	0.00890825704251300	0.0228027260242468	0.0225844763058290	0.0136477670006762	0.0118957036301119	0.0283509529797477	0.0457926064802573	0.0528055167776615	0.0349907372493859	0.00346242153489996	-0.0244724038773549	-0.0434888594188350	-0.0542442648318024	-0.0631186733388534	-0.0710958604315697	-0.0777177241877112	-0.0820437543980317	-0.0892890789566466	-0.0884095504285564	-0.0841160601364833	-0.0687614539523399	-0.0511050312324815	-0.0349307484151467	-0.0279781818970494	-0.0342870547443611	-0.0500576165511431	-0.0666775243763627	-0.0688411054453225	-0.0489978842833765	-0.0151172699931068	0.0245395974577048	0.0533751867153424	0.0700672511891702	0.0739670697627002	0.0706685142220958	0.0592387710105418	0.0363692848633669	0.0125819265319088	-0.00830962359144746	-0.0232914522548889	-0.0270221599679617	-0.0181522926635304	0.00572629855185910	0.0303645610294330	0.0424506716128183	0.0429523360591058
672992025	ALI	spatial[+]	0.0343768228522281	0.00811459071872055	-0.0273941014856142	-0.0477686942151454	-0.0405546702801132	-0.0324154885995969	-0.0370851645120183	-0.0569148087339986	-0.0735772557487486	-0.0798463508457844	-0.0725322374924482	-0.0516235205191254	-0.0299064091603243	-0.0180637468468957	-0.0156632381581463	-0.0184532319783997	-0.0126446270873604	0.00309433930698121	0.00714981267501920	-0.00402666702508386	-0.0194163384628600	-0.0228244011694530	-0.0155917006211276	-0.0150562863338460	-0.0180311340802558	-0.0281969109947755	-0.0392031424899927	-0.0484026993945667	-0.0556983062684796	-0.0494952232109807	-0.0263401109329550	-0.000641641409526716	0.0199904359568776	0.0362000880709845	0.0638871244704343	0.0901228401637619	0.0910977456557001	0.0653044473836378	0.0161392008953403	-0.0243716002035575	-0.0470785545613462	-0.0648307332287730	-0.0594669355350790	-0.0340930513443286	-0.00548613357209099	0.0106889146552281	0.00853414635458650
440366891	ALI	spatial[+]	0.0747655749349814	0.0631364420916065	0.0385231691677726	0.00943123273952187	-0.0122045202248069	-0.0133692463501703	0.0116182380005203	0.0361183589649752	0.0436909744349668	0.0262430792780598	0.00112384789549154	-0.0155943893390586	-0.0250561395064134	-0.0293811134494059	-0.0312848878174356	-0.0270180582731230	-0.0148763976825281	0.00376502857618103	0.0229542981746755	0.0331500525996419	0.0281717538250804	0.00220633108429578	-0.0179956260772492	-0.0183325906468618	-0.000689417276654963	0.0134357604629405	0.0124284586748104	0.00226664664693524	-0.0104008430448617	-0.0222696491963499	-0.0269921611272032	-0.0242402653311189	-0.00689299169824350	0.0128434369578707	0.0300712842666779	0.0421252185136662	0.0551561394553838	0.0649439477009137	0.0558349736016672	0.0303705255591920	0.00853924362990538	-0.000220331364032263	0.00181286768567456	0.00571071689961969	0.00290234862350243	0.00565346466641275	0.0150127075504743
239395161	ALI	spatial[+]	0.0900872770538696	0.0755702012928106	0.0570472550064736	0.0350868729065960	0.0191527444606573	0.0104118779531266	0.0221969091440745	0.0448579980730317	0.0605943270386637	0.0584048595202945	0.0372310621345733	0.0165090294789043	-0.00543201483481040	-0.0330335545224752	-0.0592918368365947	-0.0742510619887945	-0.0746692894297257	-0.0754507171283069	-0.0867307937457373	-0.0964162107520188	-0.0983863704734951	-0.106104020635537	-0.119166040476025	-0.131927264487244	-0.129820751244152	-0.112953188039895	-0.0923828874279747	-0.0722833323329485	-0.0494567445498098	-0.0234148334204267	0.00705763748480662	0.0281279207656086	0.0401913984595977	0.0391612883303215	0.0351149895572498	0.0296067080588089	0.0208358433013459	0.0105066009736274	0.00343524291953470	0.000252874304408148	0.00489493922223372	0.0143225378128267	0.0249324806010927	0.0323654386566290	0.0337243599578534	0.0215762955057977	0.00487693357195722
953770868	ALI	spatial[+]	0.0506604913158031	0.0309403482385733	0.0179598393041641	0.0105664363786200	0.00131136669446402	-0.0125988237863277	-0.0244334749895175	-0.0321350329441182	-0.0321258485705047	-0.0238747945375440	-0.0139136046773978	-0.00847712706591062	-0.0104436534038455	-0.0120063885386031	-0.00660552309752070	-0.00236176884292927	-0.00947767581881231	-0.0267644210825685	-0.0432751954479120	-0.0533721963435031	-0.0576455666546325	-0.0615282354331553	-0.0644954422999132	-0.0703312024129691	-0.0767821365239425	-0.0751619474097635	-0.0606311557594554	-0.0397058743132325	-0.0233416965520190	-0.00749990770804386	0.0115441954077669	0.0348271667429359	0.0568169502772602	0.0690497284963177	0.0805817762370554	0.0848507526093674	0.0803953101644212	0.0728187215481412	0.0704596492030045	0.0730413371253395	0.0787268713906583	0.0801220226691887	0.0822294804666231	0.0806830528987971	0.0717130272072244	0.0536182525587743	0.0339381501195454
391290306	ALI	spatial[+]	0.0745272866215449	0.0716600018815207	0.0611648127531357	0.0488949466324188	0.0373843247251175	0.0292760153939298	0.0169838636774228	0.00229826271271442	-0.00960577251559275	-0.0195318119614605	-0.0166814312578574	-0.00935326012980294	9,62E+09	0.00245020157140675	0.00501805671606949	0.00808509911289660	0.0120889001630484	0.0229750164662468	0.0435084743052156	0.0611573061228811	0.0625084394463446	0.0494493741264817	0.0262789755913020	0.00142741444778461	-0.0158862207536848	-0.0230434227153298	-0.0199577786081719	-0.0126366703284248	-0.00200145968146598	0.00808958290180424	0.0156448911223297	0.0203408416742650	0.0216974806500782	0.0143213057918526	-0.000703535485302307	-0.0109043161511117	-0.0133482393266113	0.00123590715877425	0.0272698169920340	0.0500523443222296	0.0606091802427385	0.0576915366921887	0.0513287772999010	0.0454269237657969	0.0483025768096313	0.0580391808229735	0.0652026980873074
832875171	ALI	spatial[+]	0.00894759307866808	0.0127845054596123	0.0266479000261506	0.0352336895277324	0.0263909106180177	-0.000422140276153857	-0.0280312843233353	-0.0409958105404030	-0.0435460625341301	-0.0412546268259171	-0.0472867225553931	-0.0562503812256652	-0.0568848872126518	-0.0446263745114227	-0.0324886311880417	-0.0279334616032794	-0.0249619933205863	-0.0155281310307828	0.00772265338507856	0.0252699743310449	0.0375587757965523	0.0380352897206424	0.0346433153780509	0.0245753095437045	0.00837496488325487	-0.00860768543321828	-0.0196048049116827	-0.0252708674512829	-0.0231767890000363	-0.0171523583641043	-0.0183351145203377	-0.0252120439389440	-0.0366709090852803	-0.0428123780862883	-0.0299235500208024	0.00285683043971134	0.0421593225740916	0.0684854478094548	0.0702881363390277	0.0557786181577000	0.0354724242375851	0.0294485943330375	0.0347997461017284	0.0462401891271283	0.0537204896659967	0.0473594634511414	0.0352177826440321
619061725	ALI	spatial[+]	-0.0212971828827301	-0.0362532817388892	-0.0532643548735141	-0.0538780178040220	-0.0405296054295023	-0.0194322609513204	-0.00487173489587292	-0.000749960881362842	-0.00177163024109365	-0.00435652782276694	-0.00576943894846531	-0.00878249198275270	-0.0147729148491123	-0.0174080167286241	-0.0146868158945000	-0.00483380042617343	0.00233835020501956	0.0100160378155630	0.0198049273233680	0.0333359118036341	0.0449239894604027	0.0498854554541194	0.0474083225222605	0.0401070651286143	0.0398267387727068	0.0408479247900323	0.0422795830067504	0.0467098467158625	0.0548942381017912	0.0645089935782510	0.0681309550535441	0.0570995753074898	0.0364266671075304	0.0187661811665265	0.0169600536824977	0.0294946351853886	0.0297514515314105	0.0172474339767859	-0.00468569772815411	-0.0208901389640158	-0.0256500875592533	-0.0216698893148094	-0.0120324374590096	-0.00658448914255772	-0.00460133985264066	-0.00756080444193297	-0.0116715432062410
552380412	ALI	spatial[+]	0.0671357421806114	0.0650196655526933	0.0638897293810845	0.0599904827968324	0.0565744611752472	0.0548635189086758	0.0522797359749770	0.0348707378843763	0.00452556125547700	-0.0368133204625362	-0.0664810552101167	-0.0741479822447337	-0.0636790818818776	-0.0447184590926755	-0.0335641568323734	-0.0398706090547964	-0.0544267981513687	-0.0649949340065246	-0.0658910005325088	-0.0630736790919141	-0.0622462545201295	-0.0594244568996416	-0.0556262121003079	-0.0513720681520084	-0.0407230557897745	-0.0204889459069507	0.00118924594239971	0.0131495851713325	0.0200705433340424	0.0346874303995044	0.0597124987360780	0.0802461803625349	0.0791645414122481	0.0580384038481812	0.0376455822981386	0.0326179803161734	0.0252122257855981	0.00865652498265645	-0.0144480695152278	-0.0290916557054315	-0.0372899207041409	-0.0384724837086244	-0.0359973059477833	-0.0244775129767623	-0.0158005336115589	-0.0104795199330038	-0.0171813106866510
110351684	ALI	spatial[+]	0.0216327525531770	0.0520332023769049	0.0839686558729217	0.105173253215051	0.107387047877669	0.0991583757677942	0.0913413519848116	0.0874333345427303	0.0795113317067257	0.0768742292040623	0.0799451042372726	0.0751106722091649	0.0638009808430071	0.0402581367129415	0.0135618034094587	-0.00487295552041995	-0.0176885761828004	-0.0257601713180399	-0.0145349589714904	0.00883320471890039	0.0332653383346987	0.0493100838030704	0.0509328154810050	0.0453164098243657	0.0439939769608381	0.0457631749852966	0.0396956342575645	0.0345728927655151	0.0282375808168106	0.0417701829675097	0.0678675822980925	0.0941722144917847	0.111176930806688	0.112728998180523	0.106029806526318	0.0895473694277982	0.0672683806040363	0.0536206837099893	0.0583175840951943	0.0751878800973023	0.0882655200259592	0.0846480946822280	0.0733843310444573	0.0588675504115055	0.0442870247017070	0.0315207238215198	0.0130679635388643
587184947	ALI	spatial[+]	0.00894146726468462	-0.00819378798964647	-0.0167538726710432	-0.0153101812431498	-0.00584882427099645	-0.00124578341062322	0.00310611608198241	0.00837400019223765	0.0150950549385231	0.0273814978529108	0.0334338353156459	0.0286114103221177	0.0188270090791739	0.00898935799393999	-0.00517794929736767	-0.0200259351853068	-0.0385283172916302	-0.0553748289675686	-0.0696145136391633	-0.0762622556154541	-0.0732436234799060	-0.0600090202988793	-0.0510173975669695	-0.0574890541234423	-0.0706204433721577	-0.0778215007224332	-0.0685831111522075	-0.0419286801067633	-0.0125479402166694	0.00388673995673206	0.00648756032842174	-0.000861428248173030	-0.0117613327850326	-0.0132193337860930	-0.00589318762962298	0.0118493244810276	0.0325241518546284	0.0387904369909194	0.0274975215910297	0.0144648612540568	0.00708403217974606	0.00550241129060443	0.000599506839323980	-0.00156263177728009	0.0139748538970190	0.0353199592503345	0.0474010295179005
233532619	ALI	spatial[+]	-0.0499234960903148	-0.0676796568823066	-0.0771400344001741	-0.0734138580643117	-0.0661492044629570	-0.0595908630724605	-0.0582783088606822	-0.0561490537554560	-0.0466029279770806	-0.0231450102977115	0.00676362894423596	0.0370930550588259	0.0560994833265179	0.0616015787508108	0.0605384484903476	0.0623036282070170	0.0760205533815930	0.0927162045025041	0.0983783499765566	0.0881116345137382	0.0682971868190192	0.0467519926577414	0.0225574015634494	-0.00688914577867953	-0.0295025415118211	-0.0302572445998769	-0.0155533571070327	0.00770711498779002	0.0191133061791803	0.0162255271237358	0.0114026233334923	0.0117419038001942	0.0207948020563167	0.0216702987049130	0.0120458974970605	-0.00516545559618458	-0.0150330401845704	-0.0205012803092913	-0.0309858654115133	-0.0501374512443148	-0.0676688572638989	-0.0664391458261473	-0.0406229203467446	-0.00538887886544309	0.0272544959697806	0.0464102959552115	0.0574584136183648
62683514	ALI	spatial[+]	0.0238214430027174	0.0414157156829942	0.0477741645003834	0.0402743966972048	0.0278027023688731	0.0235605164659884	0.0291313705672474	0.0325180159025955	0.0360972360502897	0.0383966266055173	0.0447401794507513	0.0454302568457522	0.0376347347314314	0.0229053857688905	0.0244497616842693	0.0401430462897029	0.0605203767575109	0.0815165485410731	0.0933280597496137	0.0945256248618018	0.0806866211708069	0.0675580421124779	0.0661853395935708	0.0676836775978504	0.0734458587127423	0.0696403774000889	0.0587885084414275	0.0438728236392769	0.0303087641323456	0.0293255422114493	0.0333317857881767	0.0402376596692480	0.0337065019978414	0.0258931469367703	0.0187880778160240	0.0251478284067087	0.0356127878787568	0.0444210528359726	0.0485189531321350	0.0460369188623545	0.0470931402442855	0.0473141538781165	0.0511101055619197	0.0528176323269026	0.0548502356775186	0.0487430186454428	0.0337849866040745
29367902	ALI	spatial[+]	0.0198199606118845	0.00949010830376430	-0.0128482206005178	-0.0302517912200969	-0.0365848052857701	-0.0334967676767262	-0.0277954227664635	-0.0248138270617642	-0.0149470331457126	0.00348153871078507	0.0243021647827053	0.0360320134425595	0.0411914201832695	0.0414974778296662	0.0401505043498732	0.0363403361784038	0.0381354061213622	0.0488426897109314	0.0587071768098464	0.0620032412886896	0.0566232295927237	0.0472329332840008	0.0343115912908791	0.0236986330475195	0.0266930216576721	0.0354322488632869	0.0346214853397554	0.0252794214672555	0.00959457025772004	-0.00653308277777896	-0.0196292334061841	-0.0356510725258992	-0.0556809620511737	-0.0737137800826902	-0.0875422942585838	-0.0925418804310729	-0.0959646514146783	-0.0964540508749179	-0.0877134157209976	-0.0608309091216922	-0.0308122675894505	-0.0108452595389822	-0.0106371392148770	-0.0218594280744326	-0.0296246315022891	-0.0347472038484012	-0.0350400348501176
697873651	ALI	spatial[+]	0.0150405865885891	0.0238914365233971	0.0299811880419320	0.0312437379979995	0.0311199385429478	0.0340105097915826	0.0413474431397637	0.0472154352907875	0.0478298702194842	0.0430517082888162	0.0413614404263697	0.0332156480150324	0.0177362614226258	0.00326182865891705	-0.00145105175995853	0.00537017321305456	0.0142858269336286	0.0218541958928233	0.0301571762725999	0.0360197984179656	0.0366876585543387	0.0298214869455826	0.0215033533064366	0.0232508147810459	0.0370802922966769	0.0471028277287955	0.0530921667486743	0.0512326003533574	0.0428116190421711	0.0361553162065103	0.0343715042686801	0.0364105533747644	0.0473594203369316	0.0664949093801886	0.0926007009534227	0.113184460962750	0.117946057935932	0.104508770690656	0.0731647924958415	0.0436636036550450	0.00820111323260942	-0.0233060746378439	-0.0405254008076430	-0.0496994711637515	-0.0541476822287872	-0.0547589487554912	-0.0406876610349037
925371438	ALI	spatial[+]	-0.0269213123124645	-0.0276570768373118	-0.0232687283141760	-0.0193867693439228	-0.00884938687341831	0.00917589246627103	0.0205278246437244	0.0123482123488363	-0.0138385895050602	-0.0391587049044552	-0.0510892604228379	-0.0557391238945111	-0.0566557323672956	-0.0584875239131880	-0.0591766734187847	-0.0555567228985021	-0.0518751080886234	-0.0474446425124991	-0.0445850773775326	-0.0430296704195697	-0.0462190887289414	-0.0636174660435189	-0.0745484540754639	-0.0714745083555569	-0.0516589956516381	-0.0316114684955427	-0.0157785494331140	-0.00254324108518960	0.00539575999658770	0.00270546311599681	-0.00333547082155872	-0.0123950156320037	-0.0119347479068776	-0.0106143893887069	-0.0161327322562730	-0.0140499085232758	-0.00972970480351781	-0.000397941069236403	0.0147124042001710	0.0315650075470389	0.0401777295180024	0.0439356567990427	0.0311995387726768	0.0217108071079542	0.0196579116093263	0.0207548648250624	0.0236236564010568
596008681	ALI	spatial[+]	-0.0597846071724301	-0.0342388288340962	-0.0167064956179633	-0.0123430426757978	-0.0118706229065738	-0.00915163897540825	-0.00178502327601894	-0.00255397719305973	-0.0175770396216266	-0.0384083481148939	-0.0444942457509031	-0.0350737780355507	-0.0145215403143821	0.00857068605795649	0.0264171897963273	0.0304428570569515	0.0139354845278363	-0.0140245442319507	-0.0396651565216330	-0.0538078793389875	-0.0586811695914538	-0.0475020762437468	-0.0301516273364822	-0.0180255379402925	-0.0215407000432144	-0.0342414483733451	-0.0470726789419743	-0.0482196178309559	-0.0406777416118928	-0.0215941039982630	-0.00220497768927926	0.0143230771597952	0.0152851260786544	0.00161077351501569	-0.0129762836731332	-0.0264247151562235	-0.0368198451113633	-0.0455903974803554	-0.0489358995909271	-0.0449162027279226	-0.0378486694758175	-0.0337527098185313	-0.0308270440297884	-0.0270183345982162	-0.0251480902070996	-0.0256647305296975	-0.0255512267960061
474899215	ALI	spatial[+]	0.0619137393932910	0.0662602278980497	0.0686965831977205	0.0781075444663188	0.0854836972232556	0.0894192030194011	0.0837561707331013	0.0611690713376370	0.0409082819278817	0.0333901157140060	0.0375048280273881	0.0432531196279089	0.0460470833293683	0.0356946172280890	0.0253685013357286	0.0213613136944782	0.0222740652041291	0.0278647164931936	0.0325968907762618	0.0334916962429846	0.0235374398218792	0.00385377363946457	-0.00925906173689676	-0.00950466604471712	-0.00406017848845762	-0.000681614413291779	0.00777736583756201	0.0305777303220543	0.0600557671460858	0.0833742832106195	0.0887326950701528	0.0764106501572159	0.0666035801321930	0.0725536767803972	0.0940647968735096	0.116248305398531	0.122325781680525	0.114326026744429	0.0989910258387384	0.0869386730403256	0.0767155700410442	0.0651437203976325	0.0547080315064389	0.0477068680044552	0.0411793872716771	0.0397308427528198	0.0369530690327012
752442266	ALI	spatial[+]	0.0117561912417068	-0.000336378693833515	-0.00242569888798737	-0.00527669284407865	-0.0119927372610014	-0.0166153673015407	-0.0101531426702771	-0.000677669078965205	-0.00213252344806998	-0.00971236483111541	-0.0101771323504032	-0.0161027850777738	-0.0243820258105016	-0.0383838312690301	-0.0497217068268232	-0.0504964953625969	-0.0451543783489578	-0.0455270535563616	-0.0500430840897703	-0.0515004832747857	-0.0467629697680992	-0.0393267543105608	-0.0321249394143485	-0.0249849558740180	-0.0157982620504120	-0.00421016931247644	0.00779669870524530	0.0182133098806186	0.0244210544647552	0.0168522219915301	0.00288789406958163	-0.0192251366816901	-0.0421825467601763	-0.0534069324204789	-0.0517898560934202	-0.0379943117877973	-0.0184609238952286	-0.00727283346022522	-0.00170436255973036	-0.00241454668853170	-0.00410531264007209	-0.00389650698784874	0.00171467598555903	0.000779180452237285	-0.00929487168847324	-0.0292094076710016	-0.0491131755059608
469536779	ALI	spatial[+]	-0.0228360535885327	-0.0280128386726032	-0.0273752764574401	-0.0203322404370583	-0.0127622964430176	-0.000711716201666314	0.00751284880069984	0.0126527023494297	0.0168196001904657	0.0160847509802503	0.0155211925765467	0.0155843505193292	0.0123013382426085	0.000802105275136988	-0.0182584390866078	-0.0404342489194356	-0.0575135311860025	-0.0664671988161991	-0.0625875204747655	-0.0474853041289951	-0.0246289260308859	-0.000295974582647679	0.0113379909199130	0.00253673731056723	-0.0118060891389517	-0.0204310546126964	-0.0160925283824331	-0.00753847789520346	-0.00415065330400528	-0.00932754727944420	-0.0199425847003520	-0.0331829578407079	-0.0518334207463265	-0.0687085381886528	-0.0780008181672374	-0.0711912815441178	-0.0558288425668259	-0.0402258934900474	-0.0272743175846367	-0.0240310220778944	-0.0199175533690868	-0.0175304052265502	-0.0148148146052185	-0.00817151230685995	-0.00201389726547223	0.000803993649734325	0.00409717563579490
835258237	ALI	spatial[+]	-0.00353951103203365	0.0173484401870463	0.0349267180462548	0.0369890320473690	0.0302305955241632	0.0173418444913394	0.00655719750459495	0.00269384975497529	-0.00130592124117195	0.00318144628508421	0.00107920174849768	-0.0136009591270140	-0.0328552747077111	-0.0431607701194028	-0.0407349373811808	-0.0347610404689480	-0.0373374455239383	-0.0461152884131175	-0.0434515768637743	-0.0379642608459222	-0.0392073159941854	-0.0396158793336267	-0.0373699082515206	-0.0411040869791600	-0.0456549250273169	-0.0479605396368779	-0.0469581007413293	-0.0360910940014656	-0.0356078038320731	-0.0461281492339505	-0.0551557279993949	-0.0501560341193369	-0.0273979621060577	-0.00712155710218455	0.00158833657827198	0.00236181056253530	0.000169378252439172	-0.00601172331768003	-0.0195892961751619	-0.0396449693081330	-0.0470222128899833	-0.0408053555287662	-0.0276193629949271	-0.0174215668657454	-0.00850224047678088	-0.0110716588569647	-0.0307262331878652
676456752	ALI	spatial[+]	-0.0226014443820918	-0.0286858593630440	-0.0358161551629913	-0.0395802749617285	-0.0336197835410375	-0.0176618515750940	0.00100495509515828	0.00900582390957400	0.00596976209316688	0.00236637790314032	0.000150855120449778	-0.00190072994355561	-0.00683492801036230	-0.0158135316063566	-0.0186701360615771	-0.00886161333584668	0.00143718245270963	0.00295404159014810	-0.00122148906254798	-0.000717398071397364	0.00559462082934613	0.0181214886260540	0.0235689027638227	0.0244680229117965	0.0226495145327180	0.0197613203603635	0.0106848502836577	-0.00148378895750163	-0.0128004435627634	-0.0157003605538068	-0.00821168027095242	0.00566659415289368	0.0118814174671776	0.00997908373242267	0.00553900994453347	0.00690009770983394	0.0164318108019210	0.0286911496461847	0.0379032503044213	0.0403392313737620	0.0369377535901069	0.0354403822899916	0.0441499519452697	0.0557983974054565	0.0593903503934211	0.0439737962137550	0.0200320983127867
102860027	ALI	spatial[+]	-0.0158785028629103	-0.0176057901856516	-0.0147649040580666	-0.00944230159635484	-0.00445003380755021	-0.00832016108985666	-0.0199252782545532	-0.0341293594352519	-0.0412777787622985	-0.0336391643093287	-0.0176337756854898	-0.00277182071899023	0.0126648111369719	0.0342336694891700	0.0528676847597289	0.0628267486835016	0.0588222051875490	0.0501277190284090	0.0409303104797531	0.0249406384400025	0.00503191829346170	-0.0144201062088665	-0.0266092452907663	-0.0273420715364992	-0.0199883482265553	-0.00390227191411735	0.0148002774807761	0.0196869948537514	0.0158844080696855	0.0266966923403309	0.0514740894627012	0.0730226436715053	0.0778798872425358	0.0620566498650181	0.0344486562770231	-0.00139105906634082	-0.0361631758817387	-0.0517870086349949	-0.0292355089623244	0.0178008686976600	0.0603397787235686	0.0793602482073166	0.0784901374292228	0.0716045145527950	0.0678502831855053	0.0613525266043980	0.0477716357065085
307136875	ALI	spatial[+]	-0.0274054910736707	-0.0249753606026130	-0.0164967855737650	-0.00147037331993925	0.0197736755512044	0.0435895996859975	0.0632737274316208	0.0689203480442349	0.0613229015313059	0.0444845747537026	0.0288776632956175	0.0156555175310919	0.00474320601239743	-0.00410685683704983	-0.00922687657294634	-0.0163227048399559	-0.0153129479902197	-0.0134354355053372	-0.0149314984834384	-0.0220753471815950	-0.0263722099743161	-0.0155460156437733	0.00291999183517990	0.0251394392135545	0.0350193032284377	0.0300792219430818	0.0224005160275122	0.0222736386189293	0.0334972935708269	0.0463373613444684	0.0494854366674442	0.0482191344069010	0.0438981215512562	0.0385755318702000	0.0367918540036717	0.0426420713545401	0.0519609090262053	0.0577759693775849	0.0544514042081299	0.0396015352426450	0.0190274997661189	0.000227758434999587	-0.0160753412257195	-0.0255797466273679	-0.0222333683599707	-0.0119254849317112	0.000221941462499641
531728050	ALI	spatial[+]	-0.0490984932703748	-0.0315133438083798	-0.0110176118973591	0.00435454974679221	0.00849448961521263	0.00659146029705539	0.000544075350515150	-0.00254219192500133	-0.00163344936244424	0.00430175052113804	0.0151380523871679	0.0141858784543970	0.00920627717892512	0.00704228968370581	0.0163763868353157	0.0338520988326723	0.0481807459147196	0.0564971991728400	0.0637224319801385	0.0767553032261071	0.0923294469159325	0.107138948131460	0.121571430054381	0.129504840224621	0.135464611640119	0.144890981847579	0.158784574135351	0.166632470095548	0.159523256307529	0.140434748150400	0.119932171829524	0.101301168199642	0.0890558651095342	0.0784387252304119	0.0703430057612186	0.0703868586681988	0.0759723491591364	0.0882155352851714	0.100540940895945	0.107988590851904	0.107843899259172	0.107818028030353	0.110213385867712	0.114569886480536	0.121582426222733	0.129580473069667	0.137667677832581
327668468	ALI	spatial[+]	-0.106414918014903	-0.0876316136798367	-0.0682262437544505	-0.0503780100747619	-0.0312580779692993	-0.00920401571436045	0.00649137616905074	0.00564650919594213	-0.00989959440214617	-0.0309024793142972	-0.0511289735604738	-0.0648654439482419	-0.0620857156225463	-0.0470411099486344	-0.0218844539552906	-0.00193841076984870	0.00621782103239693	0.00861844352356589	0.0190683667485009	0.0429599176952439	0.0624270528346340	0.0650072777854183	0.0487687948810896	0.0224972629258048	0.00678193880026662	0.000322354603899849	0.00527840704909760	0.0141115371344434	0.0204960227871953	0.0337406881151306	0.0498372427507642	0.0599935081569608	0.0590305853261881	0.0446215685317804	0.0185178967836331	-0.00866226119500119	-0.0302300779772679	-0.0471425885479992	-0.0627544996487467	-0.0730038520757758	-0.0789279542022563	-0.0735741286027378	-0.0611633785242688	-0.0450181821436434	-0.0307397157248398	-0.00901006647747065	0.0189530922396749
585995399	ALI	spatial[+]	0.00154207104208016	-0.000659872444486659	-0.00757849672747793	-0.0123481916393243	-0.0130163028078520	-0.00745763054160879	-0.000685542022482669	-0.000503732589391603	-0.0106549352650380	-0.0243977025448172	-0.0288612746013157	-0.0206692228118598	-0.00750103759667502	0.00869837993976068	0.0193415848890174	0.0188200347621508	0.00677966753771926	-0.0139512018062719	-0.0429587508129641	-0.0658841662968430	-0.0852291806038979	-0.112417566907788	-0.135636082171578	-0.153756378174434	-0.163346054276657	-0.152110499259483	-0.116363120775720	-0.0643783801872870	-0.0114450327603229	0.0255018053508386	0.0451051339163379	0.0532372641431346	0.0455392619801579	0.0302510799487959	0.0200749984244189	0.0135664158272303	0.0218034009261830	0.0425479801120870	0.0660383858628676	0.0737704898611644	0.0593043413059700	0.0307656650912896	0.00268042341620745	-0.0178187686585395	-0.0312478784671331	-0.0389491197721602	-0.0405427224931791
691568756	ALI	spatial[+]	0.0353269032537100	0.0480801762878570	0.0544037246649257	0.0484984043566612	0.0340827603129293	0.0199236443887273	0.0165705790044174	0.0216890298003621	0.0207053298786744	0.0115616769569153	0.00130323215996350	-0.00511905924231414	0.000841478821333623	0.0180222370014775	0.0364201687081468	0.0532221097543438	0.0606942150049810	0.0588298935129058	0.0593013770019647	0.0613342661391202	0.0690766508026812	0.0716359218305947	0.0596060614213323	0.0424836613870395	0.0303324242598436	0.0349222521753871	0.0422062738985920	0.0430859233124424	0.0356446323626162	0.0249119152010881	0.0148681457023482	0.00417242283720559	-0.00544034628822534	-0.0124736142324758	-0.0156421535198123	-0.0183579308176725	-0.0243780303255999	-0.0278005945057244	-0.0331549866062607	-0.0412548913632504	-0.0478365616761246	-0.0482621853029517	-0.0408656964783050	-0.0296422408491581	-0.0219490978874746	-0.0221504835067349	-0.0277530313314254
126259773	ALI	spatial[+]	0.0201290256411643	0.0203456298193820	0.00104257229035866	-0.0334285294282194	-0.0544062035555344	-0.0594866869742326	-0.0569408404966500	-0.0511849635999589	-0.0439709130489369	-0.0324071766010370	-0.0181712877547119	-0.00190672844186415	0.0196038181312204	0.0353991787960924	0.0341023611129199	0.0168782099676365	0.000696750014841094	-0.00799954802868241	-0.0115601758351156	-0.0160028602197121	-0.0238271371630225	-0.0260445440855794	-0.0250777220647028	-0.0273215813166835	-0.0326416376201817	-0.0333719260326859	-0.0352265624308535	-0.0443120425332868	-0.0513860600632123	-0.0574294323055577	-0.0571760150456450	-0.0457699726562762	-0.0285290934050019	-0.0117091581842365	0.00275927852929045	0.0122825029563468	0.0223900654197120	0.0348437086592056	0.0433810800915306	0.0487785446080600	0.0475477422661485	0.0352031399665223	0.0206625729669735	0.00306674922780569	-0.0117431012985368	-0.0229709325920288	-0.0402715613830840
471892082	ALI	spatial[+]	-0.00458471031862456	0.00810973803095486	0.0146412556403425	0.00515749122537409	-0.0112569026075568	-0.0303816363695751	-0.0420917817958588	-0.0389078101854268	-0.0297212565457665	-0.0276793289778593	-0.0391137320319208	-0.0543453137663392	-0.0603215027126718	-0.0593694866578683	-0.0575184901074864	-0.0563900813554146	-0.0501684467173796	-0.0384566571819761	-0.0246070939445792	-0.00830426089458443	0.0105893888672416	0.0221426793653210	0.0162767256790541	0.000165106297783876	-0.00632452178351592	0.000354698739884293	0.0114721118970620	0.0196352687712570	0.0201752966441326	0.0151332475757664	0.00341833587208745	-0.0124271636436717	-0.0238712571308633	-0.0255688631681884	-0.0207192387516817	-0.0227685196906961	-0.0257685519085943	-0.0198225760480267	-0.00813812449477679	0.00754748050078381	0.0166293780226001	0.0224194449037686	0.0266246331021580	0.0319138032111942	0.0335513841010624	0.0370086153875782	0.0418781717080014
594866155	ALI	spatial[-]	-0.0328879047472371	-0.0368935876968675	-0.0365824815707651	-0.0237712964078593	0.00604736323701948	0.0412586714901361	0.0638520040448652	0.0662749534257207	0.0597563409564073	0.0588043300882161	0.0650595325321449	0.0690461794424588	0.0690513283083802	0.0729916875981225	0.0738207641024665	0.0680522242660405	0.0560348272872422	0.0437695230010738	0.0443791518888555	0.0447864582366767	0.0407797534276154	0.0358372915924883	0.0245804635843172	0.0163463114180129	0.0104974527524651	0.00416339090629347	-0.00478052478769650	-0.00447881558754332	0.00267521832779663	0.0133734608153302	0.0175649140972085	0.0120484345424111	-0.000780613562331131	-0.0254329521523848	-0.0530203990657948	-0.0706350315926041	-0.0682947031035944	-0.0439499486915862	-0.0128531656424171	0.0164305262815491	0.0303628798344064	0.0311925764401936	0.0303012720795635	0.0388507279447168	0.0571494359057154	0.0641538000083643	0.0527295211843714
913338219	ALI	spatial[-]	-0.00337075855218714	-0.00794141608333360	-0.00788666364997696	-0.0114898335786031	-0.0243043138082135	-0.0338916467247218	-0.0365950055238545	-0.0350543530648587	-0.0398832307806246	-0.0440601358911165	-0.0384516798505918	-0.0308277331094277	-0.0283587675550595	-0.0266479790618255	-0.0199915014153613	-0.000636894596658513	0.0167174857185963	0.0202149735001900	0.0162770672308473	0.0154353616286315	0.0230039342348945	0.0434963312698042	0.0706611383217344	0.0903071150814097	0.0893090791260044	0.0685706014246218	0.0510758380837579	0.0455755238173694	0.0453366775052600	0.0311071641957213	0.00843540180739110	0.00412505355461411	0.00875220422037841	0.0208677761586275	0.0286647930412722	0.0317386784518559	0.0253806001139492	0.00871452884099227	-0.0188640023204271	-0.0287507907769876	-0.0173654144953413	0.0113065986522297	0.0366729070541452	0.0459261650646314	0.0490427876124039	0.0536203131582531	0.0536270470407894
579481892	ALI	spatial[-]	-0.0737183076874153	-0.0698223681601682	-0.0566314673910007	-0.0389785073382465	-0.0251966037755497	-0.0209556788510244	-0.0207005428688918	-0.00971214776521203	0.0124124649856716	0.0345900826665315	0.0434219493694241	0.0394945436851706	0.0292377459985027	0.0177033702382443	0.0145223010930562	0.0227905662640719	0.0354675080352196	0.0511000342265468	0.0613761736960303	0.0701224494763627	0.0749286579179328	0.0647314316951642	0.0443679248101364	0.0214228827595943	0.000432501243604982	-0.00852975851645887	-0.00243586592735657	0.0101110926633090	0.0227206545525675	0.0213387176547630	0.00703030630790852	-0.00398836547386133	-0.000448722853378110	0.0146321213529562	0.0296710963277014	0.0347341755996667	0.0258297402934778	0.0139268039884264	0.00960939250563632	0.0103182310528616	0.00677788359992907	-0.00662526061779556	-0.0214379885564770	-0.0308184320929824	-0.0293223910629875	-0.0223517949454543	-0.00819295830212079
267145152	ALI	spatial[-]	-0.0218294439796366	0.000961184360977427	0.0160908846135502	0.0227626409538441	0.0224325543572579	0.0169506698709698	0.00383280997176519	-0.0135061176895915	-0.0276308666854696	-0.0392655427129142	-0.0450039842744915	-0.0454345213229346	-0.0444363042017637	-0.0443872519480613	-0.0491991150769889	-0.0546178586689457	-0.0588924526480990	-0.0575175565605957	-0.0514560022724501	-0.0446223059249353	-0.0407181823644475	-0.0464901636709656	-0.0578866605726666	-0.0564752376893909	-0.0343470908507117	-0.00546523533255883	0.0135681212472266	0.00800976556703185	-0.00192785753247565	-0.00194491793123450	0.00731540185408790	0.0216758319271495	0.0304753291815077	0.0503223593751520	0.0665484374887047	0.0775235378652445	0.0774896969993927	0.0794025357784365	0.0916309293449840	0.108533047168493	0.125499294997475	0.130985905958181	0.113263539176323	0.0765885524340487	0.0379789332141906	0.00663564443747725	-0.00665652622548129
908092186	ALI	spatial[-]	0.00219119737847781	0.0229608266358960	0.0402120651496933	0.0467188973158853	0.0458545962658789	0.0330792715256833	0.00714621106651481	-0.0225818243282560	-0.0518085208986893	-0.0637482680731254	-0.0653276383908039	-0.0611115411030877	-0.0482928926788882	-0.0255424556043135	0.00339734205179462	0.0242279445549793	0.0249290231335953	0.0140984540025015	-7,76E+09	-0.0157684974131381	-0.0318167766709381	-0.0473753539142118	-0.0597815951000885	-0.0741556498739241	-0.0821534837265260	-0.0816353193673197	-0.0685673140998089	-0.0444633573794266	-0.0214709735487730	-0.00421074432879628	0.0109150763272140	0.0266462342271435	0.0350385461401335	0.0338679056516143	0.0340458853860585	0.0451397026272295	0.0600157273869403	0.0728273698667082	0.0769849117601442	0.0828062926089961	0.0928776513685312	0.0994606287354185	0.0925029990856960	0.0780517315411704	0.0644097342426535	0.0585224343416365	0.0422524394804185
616446717	ALI	spatial[-]	0.0579355338244737	0.0485170052391793	0.0305863178184404	0.00340711077672574	-0.0233517369097623	-0.0381176569087823	-0.0359724808202419	-0.0316955718966651	-0.0347687400195035	-0.0418855607736523	-0.0463128532410117	-0.0428337772783002	-0.0421569308433440	-0.0462654582976374	-0.0421319132087569	-0.0246968338956758	0.00125101473585428	0.0225012404551706	0.0265755030690315	0.0166026640004945	0.000138016908943258	-0.0155776252759351	-0.0166766680871757	-0.00493152276500164	0.0100451205688147	0.0139616667503556	0.00704905837599180	0.00905169212834755	0.0203775761280471	0.0403298510133137	0.0569002757485057	0.0636059584615744	0.0611132981210458	0.0558942376172675	0.0568933021871457	0.0577088970679431	0.0553243671536823	0.0368591542675226	0.0117578888511189	-0.0156372132974457	-0.0301269538984056	-0.0297498311054153	-0.0171598523145484	0.00176149975996028	0.0146393814510167	0.0133045463822919	-0.000528231502676340
491416294	ALI	spatial[-]	-0.00971411429963793	-0.00775233571270431	-0.0146663074190705	-0.0342766127745097	-0.0551593326929749	-0.0626578939772998	-0.0547953747801467	-0.0425275094895414	-0.0402665557337227	-0.0442196677013678	-0.0497373554605465	-0.0476354398079625	-0.0512664303015973	-0.0543955424484208	-0.0564016660129500	-0.0536704677192011	-0.0489444377591749	-0.0394054565778001	-0.0300211245392561	-0.0280659203280546	-0.0389370513200254	-0.0532001736900388	-0.0655928855586168	-0.0728290335387215	-0.0724366464283661	-0.0673645079396193	-0.0520255188101286	-0.0416253517037720	-0.0411638102592159	-0.0504252931532290	-0.0567253635830273	-0.0542897102355489	-0.0413783611563649	-0.0233310476852268	-0.00700228257456968	-0.00620138437369675	-0.0239108246880507	-0.0427288556456112	-0.0599442066110421	-0.0658500891843594	-0.0606222472994992	-0.0497940399319985	-0.0371245230482252	-0.0241229985030035	-0.00218155194923281	0.0258459742664820	0.0519263953420590
312850327	ALI	spatial[-]	0.00381894307229708	-0.00159592139743827	0.00460601617918005	0.0194522928378121	0.0397820981119164	0.0457285924632310	0.0381049002191303	0.0308486775503703	0.0315772432265107	0.0395136715523661	0.0482404760825114	0.0488076995989875	0.0514928098646489	0.0495715935573972	0.0421845113488494	0.0299105600964888	0.0214181521895423	0.0241773264549084	0.0409864179059619	0.0596966261951081	0.0667755500009734	0.0557779088332808	0.0434206744488914	0.0364504557829078	0.0444915655520101	0.0549677894681865	0.0541494048671491	0.0451883082102749	0.0331515527573696	0.0236675862886122	0.0181958829051512	0.0147574674849471	0.0115755798260792	0.00694482411812493	0.00199285779406656	-0.00190660339863795	-0.00189089702834832	-0.00283568777586772	-0.0106324009140302	-0.0227129988009126	-0.0280134229712913	-0.0307318854827635	-0.0383870870356550	-0.0450327045177404	-0.0431402203287902	-0.0254424936937018	-0.00389248202860425
767215115	ALI	spatial[-]	0.0335086156307072	0.0399844404294434	0.0381051305874238	0.0354683928177321	0.0275764517153044	0.0131840291810944	-0.00622359000880450	-0.0156591292931991	-0.00483939161353443	0.0165679435517714	0.0329800270849020	0.0398340458259268	0.0365432587924945	0.0267540580292321	0.0157593020543984	0.00642515185367666	-0.00303973531080240	-0.00900606249790225	-0.00220915818074688	0.0168909106009537	0.0338366874462396	0.0428274652819798	0.0537012184211191	0.0768845826670751	0.110242204428372	0.131310246756946	0.130908951599443	0.116091161104577	0.0990850584812521	0.0889393134050037	0.0760495960292434	0.0589599674024585	0.0382158292791764	0.0207631470269888	0.00845937049020413	-0.000276730612065801	-0.00788947077759966	-0.0104644835210233	-0.0126988480199573	-0.00619299501281535	0.00204470826470348	0.0109469235522469	0.0168185316824456	0.0125634071284143	-0.00258893492121478	-0.0233130105201277	-0.0473911983471466
78614964	ALI	spatial[-]	-0.0703357158011351	-0.0603479141260324	-0.0569841604679010	-0.0660305363257299	-0.0803836122034125	-0.0851452874942521	-0.0709734357288090	-0.0535925788171447	-0.0445743105649247	-0.0495783998624593	-0.0536972900922777	-0.0582974321739869	-0.0616198079143083	-0.0688093225375967	-0.0749914219303789	-0.0694781971382870	-0.0582321553500102	-0.0491119315720217	-0.0444659601585294	-0.0294617893424444	-0.0143280948644710	-0.00975185058577599	-0.0234873704215226	-0.0378506048616704	-0.0393784451891990	-0.0310490179852455	-0.0223487931715352	-0.0158115315933203	-0.0203126080846954	-0.0256173159784894	-0.0317474709282636	-0.0225348093749524	-0.00433621503861095	0.0116504973898529	0.0302065472278031	0.0444249754106775	0.0560660750921804	0.0648900800110354	0.0672152794678348	0.0649078568653587	0.0559328323134240	0.0434971563422850	0.0158658284914018	-0.0161722805544321	-0.0344187244478461	-0.0268634157314244	-0.00724961687960471
461212829	ALI	spatial[-]	-0.0234792664280397	-0.0139772994670975	0.00587056082438790	0.0266958372586720	0.0395048308684543	0.0368885358780106	0.0258358908088436	0.0150084922235149	0.00915273086228541	0.00649295383605075	-0.000420109365721085	-0.0117541298692267	-0.0226828347853918	-0.0261171879575143	-0.0263047658299973	-0.0260300513460094	-0.0296957649968556	-0.0274308755027510	-0.0144803307312904	0.00492501064840007	0.0176018489008489	0.0253674582764368	0.0338577177454009	0.0444676097073766	0.0526869216526580	0.0553446526063610	0.0587352242950915	0.0610523231108078	0.0608710885487844	0.0522173022746840	0.0304114288715968	-0.00490371954078959	-0.0354357410752537	-0.0546987249154799	-0.0590473351577547	-0.0489205328901681	-0.0290332683723421	-0.00461140528626560	0.0158570924128178	0.0230249909107261	0.0199632901999339	0.0123788428464067	0.00427499523634938	-0.00360413814799367	-0.0135583386845811	-0.0201191497407228	-0.0165964752453715
568835142	ALI	spatial[-]	-0.0215299200681961	-0.0255199423549233	-0.0240208549458792	-0.0210505519989929	-0.0230307024843363	-0.0324034801061810	-0.0469589523585129	-0.0581891802948111	-0.0627723843358767	-0.0537669392541830	-0.0402205576787054	-0.0287259528710434	-0.0206072920114730	-0.0152102641643326	-0.00727307891416499	-0.00343414482497337	-0.00283081744099473	-0.00836844483829493	-0.0124261274764017	-0.0129267148962340	-0.0179270033042253	-0.0270485121157210	-0.0310039939779611	-0.0414511161948132	-0.0629406677211537	-0.0874239619944704	-0.104109878845502	-0.109035004484600	-0.106540118538985	-0.0983452185771668	-0.0830945845281956	-0.0480448409172938	-0.00742845643501698	0.0221817252684804	0.0335521958559943	0.0257347777621281	0.00852644817303948	-0.00387081425207119	-0.00399118800202498	0.0107408694395015	0.0255287352433307	0.0336047718877969	0.0246448186753083	0.0116493066918096	0.00554725879596073	0.0108835103124667	0.0247338576225950
821467811	ALI	spatial[-]	0.0119656614981077	0.0484008326455412	0.0630579071507309	0.0571791963043345	0.0444839971576208	0.0447887105804097	0.0444682684777366	0.0284848727006435	-0.00358693384379367	-0.0231019988315546	-0.0164187432756721	-0.000758953114483396	0.00653502830815813	0.0108973599173207	0.0103589069619437	0.0115407176207526	0.00496169060264932	-0.0174754905997170	-0.0377977393679631	-0.0553937560331188	-0.0587157890451416	-0.0562801931134486	-0.0487100519421414	-0.0436971538605443	-0.0357594091267196	-0.0398161728440702	-0.0539353765102512	-0.0614195286956257	-0.0576112070629427	-0.0462150894330008	-0.0407193254403408	-0.0356076999630960	-0.0170591284074186	0.00120945119874983	0.00327312249399699	-0.0174922091376640	-0.0309793379131368	-0.0161320425305318	0.0135388003727171	0.0306539098951342	0.0244580471868210	0.00788182364939503	-0.0129922194836883	-0.0258736042085749	-0.0203054126889903	-0.00445769874902409	0.0112509132239590
42195083	ALI	spatial[-]	-0.00588785384108279	-0.00191454734756639	0.00957621865768890	0.0232194404899861	0.0245397245444262	0.0134832425134199	0.000299435615126068	-0.00387978039136730	0.00869706038135293	0.0327045340062950	0.0537473368278749	0.0656329160222788	0.0652674678253736	0.0591426525126179	0.0399507492534740	0.0166706706816499	0.00273098453677193	0.00727718861711375	0.0190099734194253	0.0408239654204689	0.0559865131559804	0.0603970146999531	0.0594470997123361	0.0637812368489370	0.0735560233678093	0.0796081721205000	0.0695693592725146	0.0462434533823841	0.0270743984117001	0.0208098615683189	0.0205545162879905	0.0144279741828041	-0.00726810343421447	-0.0303625225335221	-0.0518239224747134	-0.0690749529506894	-0.0825493784711439	-0.0986482937877076	-0.112948980429734	-0.119509640127977	-0.111022370729341	-0.0847465160211619	-0.0431202114819423	0.00162744697684427	0.0283089852358182	0.0386663937921042	0.0424913688696593
450135234	ALI	spatial[-]	-0.0423602966363016	-0.0519771687639757	-0.0533901684060084	-0.0499187719706191	-0.0414238918013921	-0.0334248387969934	-0.0209640078263599	0.000266253045699012	0.0168944294723750	0.0115506654839177	-0.00966646872006176	-0.0204732082579356	-0.0142068479045079	0.00400995845830559	0.0180845915604277	0.0308007422003246	0.0430027617221821	0.0462722123264405	0.0400357156998812	0.0294405498399537	0.0283053068719695	0.0308230967108634	0.0229120542602486	0.00326001188451705	-0.0137173285960584	-0.0153479941507089	0.00134971128280385	0.0183181936829899	0.0286516616258895	0.0340248500861138	0.0281256719288710	0.0132448554788716	-0.00574688766325429	-0.0274493868282091	-0.0436801832755683	-0.0526243981206239	-0.0499364840390005	-0.0442050728547646	-0.0297304015457698	-0.0101980439905833	0.00572757719186303	0.0137719449746430	0.0198845762442238	0.0304309613528897	0.0435390300605948	0.0443815438985276	0.0392299257051973
796880468	ALI	spatial[-]	0.0618869412369567	0.0690078841458507	0.0668318481356380	0.0500707190720236	0.0194565695587968	-0.00293371269241585	-0.00640319063231346	-0.0107898642002394	-0.0102358462211987	-0.00414862985855780	0.0182613667205974	0.0338130213681827	0.0284301263551548	0.00558562549140156	-0.0223924808473201	-0.0299634264050037	-0.0155396325546915	0.00406535608307464	0.0211698862841362	0.0415695707349805	0.0711437855951968	0.0848764370042403	0.0705340424105923	0.0375572942501462	0.00662132850711415	-0.00477915597136815	-0.0106381918974322	-0.0118085473565178	-0.0226027955336467	-0.0380394053221289	-0.0409288367865266	-0.0186709860063549	0.0167820327563263	0.0315496228230314	0.0228453671622678	0.0128616491341901	0.0212367526588727	0.0445548860958176	0.0689297400408660	0.0826068537917114	0.0913417351511669	0.0871772854197895	0.0604422895820899	0.0231593300689545	-0.00213953070765850	-0.00307445562386155	0.00891257187666319
741831352	ALI	spatial[-]	-0.00164668885586531	-0.0164105968344122	-0.0309510254645276	-0.0381418829089707	-0.0339299209798074	-0.0240649815672194	-0.00777966290548298	0.00934478805086027	0.0201876523212538	0.0188708251524042	0.00575796331729158	-0.0115304849674844	-0.0326303305667161	-0.0580713340493859	-0.0805300922417407	-0.0897168461246477	-0.0927551107349926	-0.0998677405759028	-0.104021876972411	-0.0985684532537186	-0.0845212227303477	-0.0684584861920556	-0.0530238331614566	-0.0335104138724992	-0.0117872154111457	0.00384049353495809	0.0147731661224123	0.0246373094392103	0.0404309370533336	0.0564511689529209	0.0656391999669316	0.0688675743249756	0.0592362280037500	0.0338232225726942	-0.00196899537030460	-0.0296958196482027	-0.0346785351439583	-0.0215113722193949	-0.00646585845911869	-0.000680952679962464	-0.00719433722178734	-0.0227746695338330	-0.0414614610486541	-0.0518180734086175	-0.0591727916900491	-0.0660357466614360	-0.0707187301732263
586824138	ALI	spatial[-]	0.0395693172760841	0.0546293835296701	0.0726322328525558	0.0904028089167450	0.101727428868006	0.100790839943778	0.0783333175607190	0.0452727880699574	0.0197242227797136	0.00530675131443450	-0.00173967829836466	-0.00959638039834335	-0.0178910661152575	-0.0274026616246007	-0.0338930707401027	-0.0394197199101078	-0.0369030749175333	-0.0398471746255390	-0.0484238891705090	-0.0571906274356541	-0.0551100177894484	-0.0391527853586996	-0.0152829924975016	0.00309750341164107	0.00622770674918683	0.00439561262929422	2,17E+09	-0.0157910996854184	-0.0557021501839716	-0.113783822535764	-0.158474414596052	-0.171890857117346	-0.146654444995906	-0.0990741294430596	-0.0407728201830880	0.0155028821961678	0.0484589617740286	0.0517809174728677	0.0379339730958581	0.0282972297960769	0.0249652215435955	0.0247232245090669	0.0204122458827865	0.0141399046740591	-0.00156588862700626	-0.0214776652893611	-0.0339631793211763
419988092	ALI	spatial[-]	0.0385714901551830	0.0577397522295839	0.0700055895582026	0.0667429606234377	0.0537810303023016	0.0369562743298593	0.0263949802302202	0.0249286678573703	0.0157327724978794	0.000803326784867121	-0.0178612748290057	-0.0283693989639284	-0.0292946607913058	-0.0309139969078166	-0.0354788555022004	-0.0421207410801517	-0.0462848933140382	-0.0513738588252812	-0.0623800231954693	-0.0634955229717810	-0.0495732413245791	-0.0186629695251106	0.0114855494875465	0.0238248887721962	0.0219951049400920	0.0100994677749847	-0.00492071549206652	-0.0175579996802455	-0.0102581619114028	0.0162409747647208	0.0456237242184985	0.0673166659340601	0.0693659326791162	0.0551533113772450	0.0418717427086195	0.0351665198985174	0.0336829717916013	0.0329071352149994	0.0243416940152673	0.0152933476033580	0.0137478746278763	0.0156790540921142	0.0141234909793755	0.00223856591929095	-0.0150403821642892	-0.0353337519071049	-0.0506696535646174
10798262	ALI	spatial[-]	-0.00897792263223002	-0.000641296236918475	0.0114313786166898	0.0164067905603906	0.0159241577396704	0.0129227484995310	0.0135989957775337	0.0197813753474319	0.0344846876217074	0.0506186826929296	0.0631645140186037	0.0662402598774130	0.0713512063927319	0.0709346967988877	0.0528819610306798	0.0228473656120179	-0.00901097739644822	-0.0296994957468601	-0.0402786130412222	-0.0453418203951002	-0.0371624320985271	-0.0175748218606597	0.000210503040185868	0.00331401251326707	7,64E+09	-0.00157085631936689	0.00234491058628225	0.0123709803441456	0.0215805402323441	0.0232573172491554	0.0151767484636772	0.00367663700689180	-0.00646967563108397	-0.00926455833014714	-0.00305634876110992	0.00423478220554309	0.00567943113143340	-0.00143261346281830	-0.0106168139339620	-0.00854791959435296	0.00439524598131530	0.0215494970492285	0.0296139069709438	0.0215003004787976	0.00466687293995029	-0.0194237534877803	-0.0431252343824454
457766886	ALI	spatial[-]	0.000652976061364897	-0.00955105948949173	-0.0164584942569899	-0.0240861004551309	-0.0297306441639451	-0.0347562519187188	-0.0403173981632810	-0.0406347169711489	-0.0374067296596035	-0.0327734758263797	-0.0296498823255396	-0.0256032863448157	-0.0154156649810469	-0.00153987494779207	0.00958688215629126	0.0170997416849687	0.0187188111675019	0.0141231101775121	0.0133553561885930	0.0240563884437476	0.0393737762618673	0.0548419968291925	0.0594327707481914	0.0497289588041312	0.0330798879420085	0.0142943784817615	0.00259130039684876	0.000698431877153530	0.00536488317581253	0.00288646615029602	-0.00902946191215181	-0.0209577034378077	-0.0158347995295824	-0.00213117814940688	0.0174271895400654	0.0308488617175908	0.0270157370030292	0.0159716659188361	0.00604412936805715	0.00900333486697843	0.0206901222843964	0.0373060665127110	0.0633672402530186	0.0847685530037567	0.0980898043177636	0.0972663024164972	0.0884976696083290
317193172	ALI	spatial[-]	0.00696933232846728	0.0155623975541268	0.0210220768950296	0.0175836020480215	0.0128564909980692	0.0141716002035801	0.0220765250376500	0.0286422689436132	0.0269822650648922	0.0146833965602223	0.00637297087927967	0.00997458864929436	0.0232633467113492	0.0374341433331856	0.0403036026567671	0.0405021339489572	0.0346825031311828	0.0147908258100075	-0.0216135532639587	-0.0532214093848629	-0.0656459501220961	-0.0438353514350367	-0.00632635589467990	0.0250151631828392	0.0485336953372610	0.0620059903091571	0.0674111824787516	0.0683065126503282	0.0540255700875759	0.0389429289689620	0.0318277856063240	0.0273285237989864	0.0193821687960950	-0.00258632372405129	-0.0255802459046938	-0.0346919714315234	-0.0391885038768865	-0.0505419736701450	-0.0696327145409776	-0.0745556616485897	-0.0623619149787933	-0.0512812308114393	-0.0505801725725763	-0.0595657982099652	-0.0742165825042282	-0.0781762961394561	-0.0725311690566429
911679213	ALI	spatial[-]	-0.0554186972233789	-0.0353096968699104	-0.0182426183584484	-0.0115679947852372	-0.0185905176510949	-0.0317105956682069	-0.0475980167087408	-0.0636663701045929	-0.0731834532522249	-0.0740432743795239	-0.0662844518889635	-0.0553650121958515	-0.0481493444151739	-0.0386333158315976	-0.0258143969047828	-0.0160165777521435	-0.00625061621464618	-0.00286746090385772	-0.00754439321209594	-0.0132002853996922	-0.0249237879675600	-0.0320311964577739	-0.0344308467494888	-0.0332965797901745	-0.0247259806093748	-0.0188727968266543	-0.0146094662927629	-0.0155865811885224	-0.0162635984529562	-0.0133960843654153	-0.00690883333794763	0.000705583143168720	0.0152034483671250	0.0208700240637876	0.0124512155915459	-0.0118020967868680	-0.0363265748396702	-0.0460781146760092	-0.0342721105469778	-0.0188458851375013	-0.00863108114585206	-0.00884355041142302	-0.00781679440742937	-0.00742982163855594	-0.0118850461647369	-0.0140879462870821	-0.0133161172050435
968310535	ALI	spatial[-]	0.0622085893877618	0.0766881598136863	0.0820591316025072	0.0756815731338112	0.0679905842834957	0.0656850867686271	0.0721911513901878	0.0796021721954703	0.0828704480735563	0.0830509598371446	0.0883037406534433	0.0926455051325275	0.0850570418102731	0.0640506249318504	0.0344573326312150	0.0122018992450452	-0.000594228583819119	-0.00725689266289247	-0.00713069842286996	0.00186320669724163	0.0204030403808853	0.0393881442081333	0.0490561862931678	0.0510432080346816	0.0387339134153718	0.0143754402761685	-0.0122990404821445	-0.0199850144099983	-0.00792635805214091	0.0203202240168205	0.0411531149164097	0.0514914478566642	0.0430050713434958	0.0283264324669870	0.0148810189609384	0.00855413094963717	0.0106654614515629	0.0165713364808088	0.0282846581630119	0.0417174188780956	0.0447572558678111	0.0360766293796455	0.0240753587185354	0.0120299862968685	-0.00440062943028304	-0.0223528702483721	-0.0302324580568359
896977580	ALI	spatial[-]	-0.0191571797215695	-0.0185050679217859	-0.0172683494744307	-0.0166577769513909	-0.0160319590003727	-0.0130881811490954	-0.00915404479221191	-0.00500698346394979	-0.000285922683600286	0.00139079253767360	-0.00167894397291584	-0.00195313954896132	0.000891317637432073	0.00808603296132653	0.0146992534949193	0.0184560682420201	0.0182308715982519	0.0186850404770208	0.0146130243811551	0.00909880026245582	0.00202303658801455	0.00150893009368324	0.0110070034418477	0.0308110097917433	0.0481579552253962	0.0571676311655660	0.0624240162430359	0.0651225906403052	0.0650494371655277	0.0610972814176593	0.0479070862228302	0.0261925688446129	0.00633830649476370	-0.00423130921481476	-0.000572197782648512	0.0122319979811475	0.0192372017535387	0.0177449671093294	0.0104039815737498	0.00402259861788067	0.00376947464444710	0.0109216552117583	0.0165899555950722	0.0158546482587690	0.00531740445491903	-0.00783359261516586	-0.0139926622863627
206364958	ALI	spatial[-]	-0.0161683946838311	-0.0203794667500064	-0.0290364336589521	-0.0342752263841602	-0.0352036023404917	-0.0360334355287332	-0.0305355349933591	-0.0182034172289962	0.00771271336154582	0.0328097776738695	0.0427533432888420	0.0374781859332550	0.0289351648376631	0.0317915645471423	0.0408959071926033	0.0442782209530903	0.0395553379923480	0.0313472957318449	0.0263083844365838	0.0267095849837736	0.0303104633274888	0.0349817533797678	0.0443419417118595	0.0594851235993919	0.0636745595864098	0.0554839837963448	0.0478602380954159	0.0496269908116597	0.0582790729282691	0.0649921050876917	0.0705679469618255	0.0720311269974986	0.0630847328737341	0.0414265327262680	0.0138930585171456	-0.00143887299872988	-0.00246276655800677	0.00142223648299388	-0.00262535391625339	-0.0139299501589486	-0.0177656104362267	-0.0148109828437756	-0.0120007456727797	-0.0193738116391431	-0.0364111736389764	-0.0484783031200824	-0.0454956939390153
588529275	ALI	spatial[-]	-0.0321271945148233	-0.0411135975786304	-0.0488449845118901	-0.0497251272707125	-0.0383263082717449	-0.0221362190108859	-0.00848100800459112	-0.00463866109332068	-0.00719390971144945	-0.00880818041207001	-0.00843886522055103	-0.00721065515232253	-0.00592812083803843	-0.000970998835472367	0.00557301546615861	0.0132594969975243	0.0202465510705345	0.0245310812101614	0.0227666913423536	0.0177195366626760	0.0119692044933422	0.00952260678032683	0.0108030678635010	0.0119101091060384	0.0190737174159147	0.0312471751688071	0.0395071109438427	0.0413496883068495	0.0372779364724642	0.0365116354021155	0.0377538690400995	0.0295426959455931	0.0213162558831630	0.0189419547736923	0.0239771973976830	0.0301808782316927	0.0290350475479266	0.0221187959758050	0.0180570577163007	0.0202269657733625	0.0256360606595660	0.0272358693855041	0.0252499617240930	0.0103115475427858	-0.00710900561234969	-0.0167780745176940	-0.0172082771706544
168443175	ALI	spatial[-]	0.00740582303637882	0.0284249284221228	0.0453696901319570	0.0555644496130604	0.0565548624454677	0.0506079864050321	0.0337849581000041	0.0186172855484774	0.00478844359599885	-0.0123547926787809	-0.0296009935040907	-0.0380255384540481	-0.0277760510324063	-0.0111040055353836	0.000937315805086160	0.00624239924104632	0.00349194639944362	0.00170908691823305	0.00326578076578304	0.00749159271600013	0.0135572866183165	0.0168416367801148	0.0245353649090521	0.0416539427723768	0.0672725506509860	0.0905249708213549	0.108107234740718	0.124724514881827	0.136862625867643	0.136570971027327	0.116335061569182	0.0788346518536828	0.0397520741330676	0.0106391015067206	-0.00215493225915766	0.00129802715461235	0.0119576314414823	0.0214710439513809	0.0152343522691184	-0.00816712887077989	-0.0380966503441889	-0.0551432849096919	-0.0605902226802667	-0.0522618810800844	-0.0306545662655759	-0.00541626367848369	0.0128025570994240
996123177	ALI	spatial[-]	-0.0519573465306373	-0.0635301655458884	-0.0602114078190638	-0.0508689843373424	-0.0387966177657678	-0.0257039787143369	-0.00974904237899952	0.00534812359199891	0.00866578002721350	0.0123231670791805	0.00634816047855023	0.00179573438535946	7,20E+09	0.00262511060749942	0.00729398037072223	0.00780061386930589	0.00553042990221847	-0.000529446873997557	-0.0106808266142105	-0.0220714550935244	-0.0363186744811143	-0.0478715397645262	-0.0510161108276639	-0.0372382941924454	-0.0127025104035632	0.0164227351659771	0.0438335314092230	0.0551440658963496	0.0608231355768617	0.0703277703131168	0.0757944734712298	0.0716456919108710	0.0557109552591266	0.0427757440499038	0.0392648247398529	0.0444705812197625	0.0513677850638167	0.0594887065691044	0.0672047793486788	0.0787282064855547	0.0859124759701010	0.0854717930058533	0.0778371575411834	0.0570097670579534	0.0344818275528716	0.0174705475790616	0.0160449337720168
641550065	ALI	spatial[-]	0.00176455044022780	-0.00343056064020816	-0.000576143799780952	0.00131375886549813	-0.00872372406378589	-0.0228810016032137	-0.0312753904458048	-0.0251183906115150	-0.00602536837112496	0.0148295822851338	0.0339571495191830	0.0455413205376801	0.0583072825483763	0.0654729561400870	0.0589475234817643	0.0351926273811682	0.00427733688537264	-0.0227603011630599	-0.0417222866241920	-0.0547497190425553	-0.0686337908901136	-0.0926775406272638	-0.116282459116921	-0.123968726632884	-0.106403830343024	-0.0728572237448083	-0.0364188668649813	-0.00718494845129661	0.00773828815106358	0.0103864804326780	0.00245428403439664	-0.0133140282062121	-0.0201651927446817	-0.0166399922509368	-0.00523731354181776	-0.000459483288882509	0.00424927818220944	0.00245915402346949	0.00528270607688426	0.000992845286003949	-0.00817831250907785	-0.0178487849264862	-0.0260343214833444	-0.0271798462369726	-0.0278947275401106	-0.0303698180918492	-0.0276674784332461
70998941	ALI	spatial[-]	0.0230927974355745	0.0162820616962190	0.00690049871705270	0.00840269788926562	0.0163104451497940	0.0247889231558776	0.0272838475070951	0.0287194121460528	0.0341097024835820	0.0438653741365301	0.0445730533298123	0.0358936147507222	0.0186485598195992	0.00529742671953145	-0.00116118843953477	-0.00433168669462690	-0.00370791131362876	0.00359686073685900	0.00481860488850233	0.00714962429584772	0.0140303694729232	0.0300110362961410	0.0536987929566007	0.0709904870177634	0.0789776282029612	0.0665963774938611	0.0368601897217743	0.00488324864072477	-0.0199435697511333	-0.0367443811921239	-0.0444219687091492	-0.0435022877973298	-0.0319853761287657	-0.0141136584610094	-0.000469911732750914	0.00107288308405832	0.00128034723631361	0.00116689391593711	0.00265565512402010	-0.00143690530339882	-0.00650221121554919	-0.0163630162376974	-0.0274504430332156	-0.0364642412338044	-0.0429240745492293	-0.0463313143640621	-0.0474231235833127
360661756	ALI	spatial[-]	-0.00554885214255741	-0.0109133219413221	-0.00405902297060034	0.00532231298395829	0.00406634659379343	0.00261073004272991	0.00934360630726065	0.0207005560543174	0.0285119701195455	0.0252259579503694	0.0198462488622663	0.0144831690587982	0.0107780416519853	0.00882039905417046	0.00702800955291669	0.0190470248780040	0.0291423456630369	0.0264567590525906	0.00369466884784507	-0.0302701304428918	-0.0475736053827258	-0.0370157878545728	-0.0188147833105730	-0.00467341130926135	0.0104492765769512	0.0216597460207196	0.0320827035081378	0.0352083918509587	0.0328655301616512	0.0330861602344473	0.0324942954692195	0.0239049784322049	0.0156740474078230	0.00187643694350591	-0.0113364727842848	-0.0204324985020377	-0.0224487209386162	-0.0118696835016990	0.00894554328858165	0.0262927518910315	0.0410721171135278	0.0455818747286216	0.0454770449590346	0.0455835438278860	0.0496485912664163	0.0577750695401986	0.0518846976784188
538449653	ALI	spatial[-]	0.0808493774518572	0.0780344109558054	0.0698100329324764	0.0595892413497393	0.0623199181388437	0.0745340535702924	0.0900576669393535	0.100370711066061	0.0949724223605741	0.0748359971866321	0.0458462696554451	0.0250015778231699	0.00744401452001865	-0.0119036970446732	-0.0223070716697349	-0.0236953148801298	-0.0131034073821389	-0.00732820274617911	-0.0146570914914749	-0.0238717260910749	-0.0124715420832546	0.0194725569431725	0.0601770462481759	0.0788159678677406	0.0804205107272683	0.0661744325636454	0.0421728059559535	0.0158616568403410	0.00396249758380173	0.0209069348579894	0.0443345896061431	0.0560401172107105	0.0457220565432121	0.0326313832081569	0.0290683606809360	0.0343661890169809	0.0344992458677846	0.0241540712520527	0.0166267342091430	0.0132618441754867	0.0228179952212298	0.0374233307433193	0.0508218143474350	0.0579603662851215	0.0570143602607956	0.0571669046193522	0.0663813515691964
218383756	ALI	spatial[-]	0.00174078198071301	0.00579708818034203	0.0134524655761174	0.0267477034613351	0.0371316163926482	0.0369035543495036	0.0267222794581538	0.0201998971689562	0.0201263942629205	0.0245200330508167	0.0294522293811921	0.0282565449262617	0.0257680075493034	0.0225858822145345	0.0123992113557664	-0.00554423589965684	-0.0241283688057880	-0.0332331939741848	-0.0366869271853209	-0.0348648044753828	-0.0310851025631285	-0.0216237436928058	-0.00130691595144279	0.0163365966904312	0.0214718238697117	0.0136664294013531	0.00401841191381219	-0.000780295152391811	-0.00518806313929458	-0.0125334774179342	-0.0228406581448212	-0.0315865293428964	-0.0334974660188218	-0.0316895970430400	-0.0252047825153577	-0.0138267789247759	-0.00311387566526382	0.00427615655131430	-0.00265725885869829	-0.00690688336367096	-0.00517048433952085	-0.00133715149364573	0.000260211756474203	0.00142073127059403	0.0105689051711629	0.0222274472352020	0.0288014641680255
967106069	ALI	spatial[-]	0.0979413974332674	0.0892008136180408	0.0751790251308734	0.0622478508605326	0.0574660075298140	0.0484353555264149	0.0339461663290243	0.0186310688340254	0.0153541301231571	0.0103744434311534	-0.00484338441996471	-0.0268753061351911	-0.0437613132008663	-0.0558721784410857	-0.0701687934379038	-0.0874437556657708	-0.0986316921979185	-0.0970942081309536	-0.0885501645377704	-0.0865868596788194	-0.0838935017468903	-0.0736594553467287	-0.0590110572042042	-0.0518866732240614	-0.0489175450566477	-0.0453078328432386	-0.0386524370582775	-0.0397218313953408	-0.0543624396533632	-0.0719780629881340	-0.0754111289557236	-0.0655440117206048	-0.0528546796167257	-0.0390892404315248	-0.0187692983649174	0.00446626104450815	0.0253879716054453	0.0402006894229292	0.0528625769036597	0.0574509152358069	0.0482964113380602	0.0291887618390649	0.0125987997534726	0.00224364254047921	-0.00858271470081092	-0.0247616220082772	-0.0419704044502336
600223092	ALI	spatial[-]	0.0267126775784772	0.0169703241701580	0.0139440724100534	0.0123183640420954	0.0109775244601827	0.00484305095484294	0.00201516131074377	-0.000851701648105394	-0.00704355960978438	-0.0197601602529174	-0.0322742926297222	-0.0481866839443924	-0.0588237261645400	-0.0536962945173112	-0.0372505037714218	-0.0127844700413442	-0.00496467296112295	-0.000299385710587112	0.000858355277324026	0.00572477876270557	0.0142953196071989	0.0182660239397811	0.0202351593332371	0.0188371608599215	0.0153127542494019	0.0120523457904365	0.0139162772702235	0.0201378663115571	0.0211228501254284	0.0197836743740574	0.0160848673947137	0.0160942256730911	0.0133237034308815	0.00565202447729721	0.00324329993487317	0.00993088564746868	0.0196711581213002	0.0300581028158920	0.0232557517058130	0.00397264711578654	-0.0154553776586888	-0.0292218072018714	-0.0357621483904307	-0.0437702715922976	-0.0495369827608027	-0.0528570242254377	-0.0614521197490466
962123552	ALI	spatial[-]	0.00766181925284799	0.00809367072271935	0.00490851791149778	-0.00652831010464901	-0.0222219663023702	-0.0306885476131882	-0.0297074024892697	-0.0175502825563669	-0.00513045369838192	0.00134966146422030	0.00266076849474026	0.00850743962832599	0.0181067657852789	0.0332446448388959	0.0488157158593986	0.0511903845349251	0.0405713568263474	0.0193492475530838	-0.00143377416559466	-0.0154648929200786	-0.0301357144212894	-0.0523851953351287	-0.0823472395429231	-0.109077751762075	-0.120599597802885	-0.108924439290839	-0.0875398264779577	-0.0635021636991419	-0.0414951055481525	-0.0222858573467442	-0.0104181897088515	-0.0120994099321610	-0.0262299489968988	-0.0385934367879755	-0.0461255113725479	-0.0482864011626065	-0.0571111669585706	-0.0702352146560459	-0.0850350582852742	-0.0851710044826404	-0.0674205966166999	-0.0395974130145186	-0.0122988266718173	0.00553316643977534	0.0112152287989127	0.00689322217127907	0.00365842957669907
98027826	ALI	spatial[-]	0.0492205762923544	0.0335843454589755	0.0271034828338445	0.0261507114197275	0.0231572209200107	0.0174057687681967	0.00489452132660252	-0.0106360496771016	-0.0332983014223025	-0.0616379662262672	-0.0889437745376640	-0.0994500791889779	-0.0892128732237276	-0.0593847296386961	-0.0214022898211871	0.0111854389889688	0.0384367952180621	0.0561789623197397	0.0655819875365123	0.0633912056856406	0.0517233317340397	0.0321907787681423	0.0118900089427826	-0.00372200134899519	-0.00870976822633616	0.00346298828397255	0.0263115771776494	0.0482953858693571	0.0539692140412671	0.0477433703482626	0.0423922092169121	0.0347896098961219	0.0239453555720830	0.0133313751921857	0.00829571683635766	0.0123776180368139	0.0163266196314043	0.0165341927773422	0.0196056545257397	0.0320780726724358	0.0335109809628062	0.0229888018548800	0.00299793358511348	-0.00984998663726926	-0.0198173922855163	-0.0292069436797462	-0.0374011899339496
592503441	ALI	spatial[-]	-0.0801083802726603	-0.0867015762083045	-0.0825906579041109	-0.0769875580079994	-0.0696134386245872	-0.0397310977467653	0.0111242074554474	0.0645542765947977	0.102717510098117	0.120809941878545	0.128331486786134	0.120340226974739	0.0906730607482044	0.0512009087059101	0.0227605794553806	0.00655447671025943	0.00472763671653089	0.00879256808585718	0.0183169226260391	0.0220706965008826	0.0216456685099832	0.0215046787038105	0.0307831383188815	0.0442124702853452	0.0527506392936856	0.0499887052855291	0.0451551857293621	0.0363349892740825	0.0188043308084562	0.00694595937812855	0.00261205150950076	0.00760383332169994	0.0137254972247248	0.00993021583166244	-0.00396446886369928	-0.0179961086909983	-0.0225774854717298	-0.0253708204192467	-0.0216492732748169	-0.0238513801492969	-0.0355019715499892	-0.0572637875228951	-0.0722028176237957	-0.0733134340636376	-0.0580321742268540	-0.0372953081268518	-0.00925963088703753
524143092	ALI	spatial[-]	0.0221770106775154	0.0117360893298536	0.00362363678320345	0.000719498697442783	-0.000569240640109326	-0.00288668606678176	-0.00436501225991502	-0.00216596684838093	0.00687841717447233	0.0159397309842937	0.0224648564965827	0.0246134468269361	0.0210869350325791	0.0124181306392267	-0.00484108377507649	-0.0211302158529083	-0.0354662761429506	-0.0375195199342554	-0.0216857121796245	-0.00908784810685645	-0.0127616347918108	-0.0323147151583155	-0.0536666095554299	-0.0633153178452690	-0.0707767579509008	-0.0820550218516079	-0.0899513781379943	-0.0821895720908497	-0.0661488966141758	-0.0559118613616949	-0.0480221350367076	-0.0334316547860420	-0.0185288147902309	-0.0129486300137798	-0.0204783930657748	-0.0364785716252228	-0.0483434015901420	-0.0471736390018007	-0.0369220025485602	-0.0317311946791164	-0.0347365186482227	-0.0428681127221461	-0.0455660703612884	-0.0320517585881521	-0.0188298938828749	-0.0118231937438179	-0.0141797190946652
259439482	ALI	spatial[-]	-0.0382249318717204	-0.0420607321453386	-0.0365973635251569	-0.0184890972820453	0.00761556374542138	0.0377541332637769	0.0630083922697895	0.0733126341309001	0.0653900517789786	0.0469141553079027	0.0295221804108718	0.0139680920390073	-0.00689481820972359	-0.0258943452262970	-0.0403899405841999	-0.0465660095446146	-0.0474410112441330	-0.0443075347214603	-0.0371568792674156	-0.0249628600390622	-0.00185948428275823	0.0235942227785069	0.0390599892767275	0.0444617543136786	0.0465764311361974	0.0466574994187707	0.0403292726828760	0.0308940823312870	0.0246040158027763	0.0268117324481248	0.0303783255312742	0.0371961330875701	0.0389470744455505	0.0386393147895528	0.0371291828069624	0.0361087387109498	0.0416715083163973	0.0522677166212541	0.0539361724069766	0.0361193359545160	0.00384097264879888	-0.0283760935016072	-0.0409412855862812	-0.0297652398833498	-0.00753035580458787	0.00884341104756152	0.0176417339843140
763907636	ALI	spatial[-]	0.00326765138816046	0.00479523801753620	0.00180755381775802	-0.00320516233437739	-0.00761434596063776	-0.0105179330095238	-0.0164372484587735	-0.0184820788090452	-0.0159063036946442	-0.0143707579183669	-0.0211017455517559	-0.0290969086161773	-0.0331223380687681	-0.0318646599395097	-0.0244428175422958	-0.0159393715847123	0.000211976315958333	0.0176737981955922	0.0229625325017902	0.0129089900304847	0.000907302936541050	0.00520980342772401	0.0187390682773056	0.0314411559522512	0.0297755152121541	0.0184121542846278	0.0100721481647159	0.00668918182726435	0.0108991235318385	0.00925330474473867	0.00423101072632247	-0.000406321128901606	-0.00807416678069548	-0.0164582441686758	-0.0277239870623552	-0.0360643333744473	-0.0343312836749924	-0.0240794334582806	-0.0173821382767355	-0.0133566537958985	-0.00631582861691718	0.0107528674125268	0.0326377366237884	0.0451486595743845	0.0396706138811502	0.0239457702261343	0.00673887752232935
836593079	ALI	spatial[-]	0.0407092324203988	0.0381428232183789	0.0330019644883404	0.0348423396261356	0.0497325022298643	0.0738720196932342	0.0850185978608781	0.0807802213649811	0.0618574077846691	0.0466864173285628	0.0414326291075935	0.0488159999498332	0.0639209676447592	0.0794053640670842	0.0859116436225652	0.0676507226841532	0.0417089874001189	0.0224593319686866	0.0141369139039399	0.0113372360574013	0.0105205580878870	0.0149175701215105	0.0296171592221888	0.0426744446792437	0.0403177514829028	0.0326002534150751	0.0210161618752888	0.00900433494716711	-0.00110171699781960	-0.00411266173073991	-0.00185769897179669	-0.00500205768554925	-0.0153722704339624	-0.0283119156259753	-0.0421547627669800	-0.0536849534068013	-0.0567854125651992	-0.0515619200638556	-0.0391369419942618	-0.0316200431792441	-0.0281392882572551	-0.0279282548833934	-0.0256517673251308	-0.0276368814291386	-0.0271051599036421	-0.0288527578966382	-0.0362312804438019
724033912	ALI	spatial[-]	-0.0122101204466435	-0.0237110533375508	-0.0311332610183362	-0.0261235541844162	-0.0192418095531306	-0.0272107680125858	-0.0435059387837920	-0.0505435422222825	-0.0384945882365384	-0.0182259926362297	-0.000133408700598526	0.00694512709510023	0.00348067358987885	-0.00538539463087634	-0.0189672479826924	-0.0230347793763261	-0.0166921697301988	-0.00818342490251503	-0.000819105687107696	0.00109315686912468	0.00825164636647311	0.0173556920290481	0.0214594659607063	0.0234986875139358	0.0247585927934084	0.0348491324257945	0.0535306381149412	0.0786894934999863	0.0972948386308312	0.105853873429118	0.100097571751126	0.0911200655299553	0.0778117483368801	0.0600426673086210	0.0362452054562415	0.0154358797278504	0.00527413270617603	-0.000716067301091699	-0.0116090020351237	-0.0172167268775472	-0.0161292200088900	-0.00895779682915182	-0.00298423141951571	-0.00284311349492642	0.00218014299304188	0.0105196685280429	0.0162872392586812
217946417	ALI	spatial[-]	0.0319775413819525	0.0159346628662277	0.00670465006802632	0.00581466572275341	0.00956009316691656	0.0108038878193528	0.0107949846740553	0.00761335326329597	0.00490201996063833	0.00892231712693735	0.0221534983803348	0.0415181384570926	0.0537575776666488	0.0494537338521766	0.0347624205937389	0.0151518475491229	-0.00440980509576084	-0.0179604889530935	-0.0307454405937524	-0.0402355090513752	-0.0456572702887331	-0.0484383210275398	-0.0446341762270309	-0.0403827386414567	-0.0431390728377986	-0.0523381368239688	-0.0609749925043734	-0.0591828004973940	-0.0426297640236618	-0.0210025438571410	-0.00250487095572668	0.00520634519073151	0.0148391439386131	0.0237927389678744	0.0248711162145326	0.0184711576451874	0.00576917512996164	-0.00466362413764032	-0.0149413908614585	-0.0188234723315674	-0.0209915631726009	-0.0221795117461211	-0.0217903107854327	-0.0269093977879023	-0.0346619222076967	-0.0401470278669424	-0.0374078084667775
773749344	ALI	spatial[-]	0.0652246949694842	0.0528012857454143	0.0465381274025230	0.0492323120907762	0.0569422251831573	0.0564722319005286	0.0466923354968652	0.0323789682665410	0.0187957337578443	-0.00101405194167992	-0.0345901595310266	-0.0653993434155102	-0.0798438211400812	-0.0743952773462541	-0.0508741350641159	-0.0224540019500751	-0.00746801819828623	-0.000360352539328128	-0.00425926588671222	-0.00706478078999978	-0.00556231328061294	0.0102110393708551	0.0257343616194366	0.0383325234706296	0.0447788972943474	0.0550781405964052	0.0629574221101121	0.0570167841833491	0.0390091202287336	0.0229331287908019	0.0171075454919678	0.0216108047350478	0.0243139229588239	0.0223759125207522	0.0205807174422326	0.0167394534652074	0.00626905783111071	-0.0112994627578956	-0.0229698428312916	-0.0267887530181113	-0.0247884613970055	-0.0201536024139843	-0.0180699325131509	-0.0175706121018250	-0.0174416341582210	-0.0137344225457690	0.000706087032238291
837755981	ALI	spatial[-]	0.0733364270196537	0.0720493273064942	0.0784038184995579	0.0774329960689633	0.0653951151104086	0.0486569624170929	0.0290303561697624	0.00924686203769622	-0.00345098611347789	-0.00817316475831909	-0.00790550216163483	-0.00988932532547272	-0.0184376986147688	-0.0338392184417191	-0.0501310039192386	-0.0640663859313126	-0.0695591683030972	-0.0735638845953347	-0.0789795500155224	-0.0776649904342759	-0.0588173763590025	-0.0305140034469826	-0.0121809505856985	-0.0175629783112763	-0.0341346144693201	-0.0534239796107417	-0.0681015841488519	-0.0671986400313265	-0.0564284233886848	-0.0443073964565750	-0.0322867738784770	-0.0254218171104434	-0.0245829462309915	-0.0312330449613471	-0.0389319962568890	-0.0447482492674033	-0.0509310071455948	-0.0591145324590814	-0.0714952471774503	-0.0771501254650948	-0.0654389878486932	-0.0392851491104883	-0.00953521447123609	0.0189128244297257	0.0347867625021912	0.0333806262731528	0.0244932982448474
981868109	ALI	spatial[-]	-0.0255027950311373	-0.0399436749902246	-0.0515099997314036	-0.0582556038128077	-0.0595656451155597	-0.0602030526190898	-0.0568630544109775	-0.0486808381142768	-0.0322473167320121	-0.0108627310853012	0.0125653674209044	0.0327136517460328	0.0352133202978829	0.0246052672537422	0.00580014609415618	-0.0114485548161489	-0.0189437063465438	-0.0274039625544417	-0.0351053286753639	-0.0385422506957822	-0.0363495608780414	-0.0325938446180350	-0.0323018073317016	-0.0366236969034686	-0.0358802254837963	-0.0325623805610477	-0.0338846345511280	-0.0362599881069051	-0.0362289197127494	-0.0254825585090980	-0.0106511965223158	-0.00374544013222332	-0.00401365702202407	-0.00867183941755765	-0.0105608226131841	-0.00762732202314874	0.00782569080933868	0.0309821507985739	0.0496136316345854	0.0536120328586366	0.0379800789446154	0.000837630072190071	-0.0460379318904720	-0.0901810947345309	-0.117147959572691	-0.121561949094542	-0.106451967271080
799142404	ALI	spatial[-]	-0.000667976890735882	0.00498114279415606	0.00652601527210056	0.00780117654019484	0.0168070755683574	0.0396343714238524	0.0583056647095503	0.0602304909997784	0.0456964781374992	0.0256853190509024	0.0179500115558635	0.0227024187647119	0.0233684811101475	0.0180581196285485	0.0131688869129553	0.0122119410106978	0.0134911641688472	0.0131322780003681	0.0127098769613633	0.0212147428080831	0.0356884414993650	0.0574346722831091	0.0737179737026830	0.0824410902347084	0.0836833917893925	0.0803445454636711	0.0691937242718586	0.0580668415523702	0.0502221886150524	0.0420778200010246	0.0396642507765736	0.0374063426537706	0.0346430621921247	0.0319884009455286	0.0331467204884211	0.0333349216231087	0.0318514835129294	0.0278352791726716	0.0250648837277064	0.0258805155479066	0.0249522822997012	0.0164548392751321	0.0106592665306891	0.0157640835597373	0.0273597549556516	0.0355283921790299	0.0381780216884842
632865117	ALI	spatial[-]	-0.0286584530940618	-0.0200108264881008	-0.0111699363222481	-0.000767240216698078	0.00655564370954596	0.00340963802985121	-0.00566120551734608	-0.0121762163450740	-0.0149681705291676	-0.00266809509235213	0.0150497755865940	0.0320410510820859	0.0515879023559336	0.0644513597337389	0.0698997284079300	0.0665154419143103	0.0512077579571390	0.0347017092762908	0.0209270307909354	0.00329497065625297	-0.0194921438475505	-0.0371157717598781	-0.0457921455537821	-0.0431232715632776	-0.0413116162680646	-0.0392838789362877	-0.0348918640979360	-0.0233102369756454	-0.00687411497783102	0.00704577375907293	0.0100126001969806	0.00229976396491987	-0.0144410424533944	-0.0362415660420501	-0.0528141991112802	-0.0602519309741560	-0.0632264796457481	-0.0563942857911089	-0.0492248297501625	-0.0463189038872996	-0.0456122982689160	-0.0375571239676715	-0.0209677604104468	-0.00478482522064706	0.00929608212199644	0.0135756483074552	0.0149808896264138
793025761	ALI	spatial[-]	0.0772122181849480	0.0767664569684503	0.0588122628660617	0.0329922374623013	0.00360354517027121	-0.0224252987039801	-0.0352314724713922	-0.0294445185093230	-0.0237196967960085	-0.0225160696921709	-0.0230176207936197	-0.0138098121038759	-0.00529121387799606	-0.0120630178398270	-0.0319687495822639	-0.0536581025604661	-0.0604764041519317	-0.0477236137116687	-0.0315476285997525	-0.0279147679608345	-0.0349622716842733	-0.0379163194207703	-0.0304555701275019	-0.0150197519854094	0.00274399253693962	0.00993960068936045	-0.00134588819132837	-0.0326468601034686	-0.0638661606391470	-0.0714975960121560	-0.0591528121377129	-0.0482588052267142	-0.0473262334252786	-0.0519280335370828	-0.0489464163829838	-0.0296757935420976	-0.00743691025950430	0.00811074169202794	0.00399063374488909	-0.0188033518650324	-0.0419895103440032	-0.0537985623503196	-0.0538143180975880	-0.0418885187186799	-0.0183993481129161	0.00769200012652774	0.0236763880024756
434943421	ALI	spatial[-]	0.0152289873262214	0.00200676816554286	-0.0120973041419712	-0.0210309415349377	-0.0231637133755893	-0.0190373036569917	-0.0127055392228975	-0.00273603737720130	0.00884505113399362	0.0129325582704581	0.0110843747231199	0.00786590591217325	0.00837051536064317	0.0120765268198018	0.0118251616457374	0.00332337359740110	-0.0113484778777912	-0.0235409178503899	-0.0261151018674312	-0.0151282936706667	0.00248363766088615	0.0165915329272637	0.0251283503091507	0.0326174450296733	0.0382294958467030	0.0403906321239090	0.0384086088100780	0.0369624576166568	0.0406761445150811	0.0418749688194618	0.0365577345654449	0.0246540181720267	0.0116983664931686	0.00488969180496948	0.00176274561360483	-0.00325618026906998	-0.00818646536167316	-0.0101862241544681	-0.0117060106949743	-0.0109238617327733	-0.00998323648640045	-0.00964767981871704	-0.00934224603204670	-0.0134556302697957	-0.0171330866197799	-0.0187713634030568	-0.0185583635769524
205976686	ALI	spatial[-]	0.0150899612658617	-0.00286256834144268	-0.0228550476708648	-0.0473209494059584	-0.0708272775361810	-0.0897899215194340	-0.104279180942862	-0.104111373280064	-0.0926826412119254	-0.0715323984984867	-0.0414740072905793	-0.0178180878621439	-0.0234947796369040	-0.0613113243980036	-0.108843534475443	-0.133152112208294	-0.120190497538610	-0.0849778267711298	-0.0500625403957269	-0.0224533018292075	-0.00832029556487625	-0.00400871013675761	-0.00884298981580340	-0.0141509598039737	-0.0225048723806183	-0.0347136802004691	-0.0494729265637318	-0.0596970469167697	-0.0634113607775945	-0.0616016893626583	-0.0464828464288481	-0.0211498955522854	0.0135838410430022	0.0455488757858356	0.0677413115865316	0.0832130724337760	0.0955655206688106	0.0943928250571146	0.0864983206072142	0.0736328852731633	0.0607822178683057	0.0415725089484353	0.00632791969557297	-0.0344180584084878	-0.0655527918655450	-0.0769368854655694	-0.0752137872068191
417840776	ALI	spatial[-]	0.0373927056685876	0.0250768710772833	0.0196142094007735	0.0176717905078108	-0.000185134761091761	-0.0295609527488585	-0.0549949771607726	-0.0586898297399321	-0.0419074202967428	-0.0218205979500199	-0.0101367454582695	-0.00739280856482258	-0.00370686742522119	0.00456690739645324	0.0121824404036918	0.0115773263297874	0.0169664834026023	0.0303233903110497	0.0494856450431969	0.0580385182599145	0.0476654108653450	0.0236508975254404	0.000230527099190640	-0.0185500019605127	-0.0382414109682560	-0.0508776242269348	-0.0549744898531713	-0.0443988079295206	-0.0234378231326858	0.00648885488632670	0.0342753684538009	0.0538844017803461	0.0578088880008229	0.0519767163779803	0.0409874392901271	0.0336055035846041	0.0332633252556972	0.0327262183361262	0.0228100140985210	-0.00476432780707548	-0.0451644299429178	-0.0765429419669495	-0.0869594670479076	-0.0740955610150593	-0.0514017803663532	-0.0248791155461152	0.00873298300993948
727110363	ALI	spatial[-]	-0.0307510693662317	-0.0146742783422333	-0.00663814098777006	-0.0116240181570360	-0.0224367225476971	-0.0352863689264919	-0.0438209845668946	-0.0374161799253707	-0.0193824346123365	0.000239379987934552	0.00477917897807131	-0.00552021517316596	-0.0223435141125829	-0.0408120426357037	-0.0589469729069149	-0.0680591965050892	-0.0674011474516671	-0.0527641375114776	-0.0359495578686128	-0.0304369866812700	-0.0249665332730092	-0.00944707906099894	0.0172469371594255	0.0387356489047061	0.0484987279669423	0.0375418895894909	0.0227054374499645	0.0119354521244344	0.000258320466464263	-0.00618437107648254	-0.00868631225833432	-0.00514961327886869	0.00726914768014805	0.0192886042201454	0.0294819167168254	0.0416462749842696	0.0479261146628381	0.0490929375870038	0.0461181389126557	0.0399832644524991	0.0328302758146182	0.0201944642676084	0.00533502319628039	-0.00297210967396345	-0.00217462019894235	0.00778580190679748	0.0197309795416609
939317569	ALI	spatial[-]	-0.0133798524337346	-0.00638340651765803	-0.00115637512725672	0.00410519362299104	0.0103453630907032	0.0215884184744472	0.0304938041166573	0.0349340224827298	0.0252652570659125	0.00987674496000385	-0.00632364317220182	-0.0106947616828903	-0.00929425533514431	-0.0169121746541803	-0.0314143752669479	-0.0433071844756684	-0.0449994063656419	-0.0401655592063185	-0.0430160066893884	-0.0479858503212861	-0.0451235727736351	-0.0267710854512159	-0.00698873781852174	-0.00341943596222275	-0.0160312733937994	-0.0230815498731641	-0.0162725162872678	-0.00215236810445515	0.0137870992738201	0.0252058098225948	0.0323851351877529	0.0347175078406723	0.0237992750841442	0.00580555308843752	-0.00586693332434537	-0.00682663240769061	-0.00330453432562282	-0.00291755710542418	-0.0148626231012854	-0.0292004214111800	-0.0361179128853956	-0.0348556048166715	-0.0302395983068644	-0.0324837116425343	-0.0432343186106607	-0.0498099193754761	-0.0467180743518974
413597585	ALI	spatial[-]	0.0372920526542443	0.0402406795642394	0.0316723415709986	0.00837517596068990	-0.0101398788630113	-0.0172752172520135	-0.00712012020612724	0.00319074038920341	0.00121863116964022	-0.00456928035793875	-0.00935536804557444	-0.00664150759857609	-0.0135444388579293	-0.0291766389238020	-0.0395070472967403	-0.0419757992123728	-0.0385308520272960	-0.0437649978973112	-0.0592416263847977	-0.0815761011548324	-0.103046769518700	-0.119122835999013	-0.126300397241989	-0.119911433891579	-0.105132239781988	-0.0878536087819326	-0.0642321661045200	-0.0425741896797161	-0.0215270135532001	-0.00636513133404867	0.00390640292878587	0.0179987557993020	0.0317330412081062	0.0344934161066645	0.0231341058813103	0.000733993481117636	-0.0224960383065758	-0.0477519924401287	-0.0672179759368550	-0.0803586738028738	-0.0860441020475304	-0.0889179539529056	-0.0859089298726933	-0.0829268888263075	-0.0811606584620357	-0.0863986820917170	-0.0848908052128143
673342667	ALI	spatial[-]	-0.0348321938250688	-0.0252522909979884	-0.00209661390293616	0.0247054812416483	0.0385758258731077	0.0446531926897978	0.0436119683047390	0.0396603795309169	0.0314417720591347	0.0152446922841071	0.00188929023316214	-0.0120712275766028	-0.0324407485030637	-0.0608081253482793	-0.0880741415883228	-0.102797771067824	-0.104408852652844	-0.0988238031405154	-0.0818506387351065	-0.0645661065176210	-0.0448340310798795	-0.0261121848402593	-0.0125338313506214	-0.00333797737160620	0.00623078904983569	0.00672720281166094	0.00398204815379106	0.00824762853383108	0.0172043737626842	0.0312551811737998	0.0377950183512536	0.0374330535833376	0.0318398837389899	0.0128653387811827	-0.0118884706056638	-0.0399288905106985	-0.0651988506024791	-0.0760215772310402	-0.0731217927834302	-0.0496219427883224	-0.0310670752533897	-0.0366575716243757	-0.0685946177546421	-0.108291806019311	-0.123825475818007	-0.107870488429934	-0.0741666291867225
919491471	ALI	spatial[-]	-0.00734744042560449	-0.00971716287135057	-0.00873666297757484	-0.0103921301965151	-0.0235797695837606	-0.0494592072490519	-0.0754686374017775	-0.0980779977066524	-0.105592094684614	-0.0944985348756390	-0.0786988312384739	-0.0676214716725667	-0.0565144258476934	-0.0472822393206037	-0.0355994331056614	-0.0123713203204370	0.0194674968210876	0.0470420433522935	0.0515562352869462	0.0390210080924120	0.0124867351594145	-0.0149707049030233	-0.0266908911253301	-0.0278473446635049	-0.0242821608483731	-0.0149162756371764	-0.00559923232802219	-0.00199685047857417	-0.00834169949161913	-0.0265959384234353	-0.0370413022829050	-0.0305064530006188	-0.0114761351008189	0.00168094270051345	-0.000287320781820687	-0.00682094617527779	-0.0155330784089765	-0.0274885527716050	-0.0463638894964906	-0.0660958250924335	-0.0782798348027010	-0.0633458801415041	-0.0303765510223501	0.00216902654647207	0.0198771668554916	0.0226850934409865	0.0291647060369813
114802424	ALI	spatial[-]	0.0202985116855711	0.0167825836759473	0.0191795404129888	0.0247290661171571	0.0296003878108635	0.0281295946685725	0.0230098792056015	0.0231593612127752	0.0260068197507849	0.0310171013143097	0.0330552266928204	0.0298616922446407	0.0236167531305914	0.0201032600940556	0.0213101646217333	0.0183119200568746	0.00641559076830838	-0.0102318896548650	-0.0226851314177935	-0.0343625417050892	-0.0490966716376205	-0.0679666225906729	-0.0868841759377120	-0.0928584812315906	-0.0832472507797229	-0.0663115239214175	-0.0518227776735245	-0.0342725853924435	-0.0183129642892607	-0.00527672053321845	0.00539013787171642	0.0134628973791580	0.0215971627608616	0.0280516124605888	0.0287350531226100	0.0192614476797575	0.00316031112800060	-0.0198050138251727	-0.0448697039593193	-0.0588085365249818	-0.0636184430179709	-0.0643383746826562	-0.0567623819221577	-0.0495470234098792	-0.0348443349893444	-0.0197476049075218	-0.00830078181311640
367662486	ALI	spatial[-]	-0.00826855874633081	-0.00947404190053572	-0.0133523088687952	-0.0197513958509278	-0.0273186238343957	-0.0367319560663540	-0.0387929250158911	-0.0332394774686451	-0.0275510730249863	-0.0198701574330564	-0.0133333829135053	-0.00501026814645832	0.00450554533125257	0.0137240062980418	0.0184576218776871	0.0219200632022459	0.0181868966849700	0.0194821189937746	0.0260650836269211	0.0405019144489468	0.0515865225486092	0.0505193062577058	0.0347890630239294	0.00993062192688327	-0.0161730274392902	-0.0318149316607527	-0.0262635701274673	-0.0140871168377108	0.00268295000383312	0.0149275978563497	0.0247819543820459	0.0384001198270009	0.0455597575157841	0.0370364176301571	0.0215619656933584	0.00574458781278346	0.00277998917284587	0.0112393041760286	0.0245779456530102	0.0323769483420243	0.0290421417540969	0.0196486738042708	0.0212259997393741	0.0340303760396549	0.0484916034218068	0.0545349319222501	0.0414483034505669
732994202	ALI	spatial[-]	0.0137617538095514	0.0335939927230731	0.0545692442735527	0.0612890501992548	0.0536630920515381	0.0468134818933905	0.0397066645413451	0.0320023713858103	0.0203217870768648	0.00963895434047146	-0.00331259377418849	-0.0191052421707959	-0.0349482309671388	-0.0421730529662204	-0.0378297858418518	-0.0226588161223185	0.000331292666048182	0.0202728916792188	0.0277844671605011	0.0191173094671595	0.00528254234188440	-0.00580306106233563	-0.0107903136251658	-0.0153848905956427	-0.0164215828894424	-0.0141748966971579	-0.00772833281732346	-0.00282718791529603	-0.00173656300715360	-0.000251150588652668	-0.000736929279038065	-0.00116622997648874	0.00376117354682891	0.00572570519460304	0.00268018543359786	-0.0102705584239144	-0.0217165808662399	-0.0258391227711387	-0.0275801560190605	-0.0268397012170936	-0.0278883757727688	-0.0304439209175216	-0.0260501241989259	-0.0179990740610286	-0.00858896212556052	-0.00474986029461024	-0.0138953757089191
250630617	ALI	spatial[-]	-0.000403944962200217	-0.0161690937801825	-0.0219952038493748	-0.00552869516613072	0.0272508198313539	0.0524485087615831	0.0528817516983357	0.0379068265241056	0.0291827583214030	0.0227389347659557	0.0119073185105027	-0.0118487974068819	-0.0264154083470841	-0.0191674326263785	0.00158604484601261	0.0192931022377142	0.0263834955965948	0.0234224716700935	0.0111072132611001	-0.00619879716623550	-0.0190397943961287	-0.0207337994905856	-0.0131248249250477	-0.0104316517303309	-0.0188810085065643	-0.0312942289448896	-0.0394362613390517	-0.0332876152844935	-0.0329368904543604	-0.0390711379304705	-0.0415809148067690	-0.0328666009534595	-0.0188290830696096	-0.00807679561525315	-0.00203356792253532	-0.00718018162014998	-0.0236459886716572	-0.0581210542723229	-0.0943468193863366	-0.116049580210472	-0.114409731858342	-0.0962910095478876	-0.0658283147424500	-0.0316738706484081	-0.00224503915369949	0.00771166533753453	-0.000644598568051121
206004113	ALI	spatial[-]	0.0162981254066929	0.00470848096238490	-0.00303524864040425	0.00428503002625448	0.0208908502274681	0.0321369484201330	0.0321727355317848	0.0239207557146358	0.0171108189741907	0.00926347945203558	-0.00106201278817163	-0.00535712341807380	-0.00465589275374582	-0.00403527845180603	-0.0166280522242721	-0.0315672082299933	-0.0331106101034170	-0.0243493222396678	-0.00663989284667984	0.0100013532898399	0.0306277560105969	0.0550115650206160	0.0673890474038319	0.0571739825544545	0.0326061218705563	0.000139025325691143	-0.0307097267161504	-0.0516341913057911	-0.0523650416316803	-0.0320361486192380	0.00332526642073275	0.0306004975006250	0.0443814049795671	0.0363880045521177	0.0150509084929512	-0.0127958333119433	-0.0376520193603727	-0.0531644542995455	-0.0588721673582641	-0.0596101412324698	-0.0508138818364950	-0.0365351077905635	-0.0186302659193996	-0.0111625264684192	-0.0149135790175530	-0.0274682468539938	-0.0410359764929989
876396572	ALI	spatial[-]	0.0145018209180629	0.0210203785581473	0.0244944104802253	0.0228042424119570	0.0159462042279683	0.00151875814564980	-0.0234200682001067	-0.0580578342125835	-0.0835676075911018	-0.0878309707954126	-0.0786521980651907	-0.0713668080562186	-0.0788832676056235	-0.0873018542898482	-0.0911621419901671	-0.0826129807360645	-0.0645113262156886	-0.0432964453962668	-0.0242607882708893	-0.0152066785080730	-0.0129760946322237	-0.0104260090492728	-0.00553351308909195	0.00893318768270785	0.0283245989572141	0.0407278485619956	0.0403604468333634	0.0303801553200400	0.0133836266952640	0.00204271245530987	-0.00761404125939912	-0.0126344022794625	-0.0144947890059811	-0.0144650452474194	-0.0259958018389792	-0.0462329321748700	-0.0538659234160140	-0.0417176549116029	-0.0127604136385863	0.0122413318869506	0.0274424896308981	0.0325756538804577	0.0316570202782197	0.0303007543540453	0.0270575115123048	0.0229374734574854	0.0183696425399740
668406671	ALI	spatial[-]	-0.0327903775795415	-0.0367010612380184	-0.0468859533292060	-0.0511410197407767	-0.0448042063100304	-0.0241713350271544	0.00109488109169970	0.0160336679072283	0.0177805012771698	0.00661701308086173	-0.0117240338319564	-0.0307613541524049	-0.0473514749188762	-0.0579945027950980	-0.0567887423431700	-0.0438004517989722	-0.0294285030374068	-0.0224287946306602	-0.0169879472331370	-0.00901128758132533	-0.00747857828643487	-0.0222587256554001	-0.0500125822098381	-0.0760415254751564	-0.0875566370019961	-0.0805929321025118	-0.0637334126105433	-0.0444861890888881	-0.0309636064056527	-0.0184541061541487	-0.00329219236862964	0.0175731207220120	0.0377645771605811	0.0539039976650165	0.0636678511632619	0.0606589544957505	0.0385392638516115	0.00852346336835623	-0.0141090693164996	-0.0207652178364946	-0.0146759357086309	-0.00554081148500842	-0.000389527831093122	-0.00794202516768743	-0.0276272212611688	-0.0448076840686856	-0.0488989260855313
667555173	ALI	spatial[-]	-0.00498519662298279	-0.0165733293902438	-0.0228465792442057	-0.0163941771796176	0.00326013917367738	0.0237007571490956	0.0328050406893683	0.0291428784043748	0.0137222864134009	-0.000286147233419481	-0.00941091994820135	-0.0111176449533170	-0.00632611086443991	0.00289990206114967	0.00371560466005672	0.000458718103792615	-0.0110935989449339	-0.0255999763916437	-0.0457776332448684	-0.0570784039176117	-0.0511558815245298	-0.0270765045491610	-0.00366733022355404	0.0108637473636139	0.0263750733101334	0.0432493454678520	0.0545462550138751	0.0560548065327438	0.0574613317773174	0.0652949623688906	0.0668788605493809	0.0533610689289143	0.0260823728775221	-0.00341195174091328	-0.0232427591098618	-0.0359636592948076	-0.0458334893447365	-0.0512793647918675	-0.0567138959281150	-0.0602616612433514	-0.0550236662244927	-0.0472856855244382	-0.0308750656002237	-0.0110014056653063	0.00741204736822457	0.0193124198216444	0.0169147332994469
12957371	ALI	spatial[-]	0.00539896788168321	-0.0143469245938404	-0.0213845826076463	-0.0106605751958611	0.00602201495746197	0.0237661869444548	0.0357771979186141	0.0465677197875922	0.0566040595611157	0.0615339033226254	0.0463322915191557	0.0198794217780930	-0.00237007000098445	-0.0164088884342797	-0.0218979462649032	-0.0148085866175290	-0.00641152856558214	0.000216476658963851	0.00600579926288217	0.0113541584339015	0.0181143724228614	0.0218714937638439	0.0188789465795237	0.0152781373334839	0.0148797256166698	0.0195623375831253	0.0184921283706465	0.0177137538798598	0.0102615078671659	0.00435694568253739	-0.00173939387791052	-0.00806527803397986	-0.0143758106184645	-0.0285275517109611	-0.0412117187811149	-0.0410015198830969	-0.0306550387381650	-0.0198586337739645	-0.0111114820618255	-0.00527413984815833	0.00344477210787795	0.0131085053669205	0.0141843927734470	0.00573855715761175	-0.00682114874508610	-0.0180822676547584	-0.0239231418667566
877221709	ALI	spatial[-]	-0.0289252543737525	-0.0295959738017260	-0.0267505599239321	-0.0225575259287082	-0.0224635096454842	-0.0309377283690729	-0.0366515283542393	-0.0374247588934788	-0.0275503897755553	-0.0132796976540297	0.000170746059494616	0.0149513991042983	0.0297844133610240	0.0392807749844678	0.0415031589066507	0.0387688049999936	0.0381085969296931	0.0359460679579618	0.0322545233413593	0.0250136860423305	0.0206711141143198	0.0167758461015619	0.00906015027816427	-0.00353063643607800	-0.0124969286692579	-0.0128211561311993	-0.00795005854646154	-0.00591184164355480	-0.00827932097746676	-0.0132426362184197	-0.0173042225179223	-0.0219838104877556	-0.0270511012072077	-0.0328485416783256	-0.0385277172307788	-0.0468286369279188	-0.0513501062214966	-0.0480716814878221	-0.0420812962192155	-0.0323803544330876	-0.0232674516376616	-0.0150255331756932	-0.00817542197919817	-0.00277537066827220	0.00643394128470622	0.0178537106293656	0.0249102523933092
724996065	ALI	spatial[-]	0.0129047263613528	0.0170876265801635	0.0114354179764400	0.00271820807404930	-0.00659743314707094	-0.0168842923037521	-0.0278043586237769	-0.0330282704154740	-0.0280977157520306	-0.0137438256739691	-0.00333290221922780	0.00392183090941389	0.0109439799968050	0.0222388293149639	0.0240382767101317	0.0108120363909362	-0.00289927263157839	-0.00871314856083025	0.00922326531834483	0.0366856255003938	0.0627181918099042	0.0821151662142798	0.0869722849792032	0.0815779649231224	0.0680955239961835	0.0529871397002349	0.0441057162309903	0.0404928479293753	0.0283236601011928	0.00831296308126951	-0.0123157034715072	-0.0222977209269411	-0.0208660268283113	-0.00958708366487887	0.00267883077995324	0.0191965318929386	0.0347191608597036	0.0376386142685232	0.0258240488775932	0.0147393717289898	0.0160625141565511	0.0342766401527254	0.0438847655805183	0.0437033426668692	0.0507649581923072	0.0626611569571425	0.0801985298611895
430367599	ALI	spatial[-]	0.0875301827616363	0.0925483728429235	0.0901634928843315	0.0769867320427538	0.0557826236726091	0.0388276303269645	0.0323523722578177	0.0283775335455903	0.0230431765734620	0.0162736972814458	0.0173502331261148	0.0244036571650366	0.0262417097453686	0.0198011751637412	0.0105495498121755	-0.00340041211536631	-0.0218515231529259	-0.0404383403777299	-0.0462731523997254	-0.0379443422990833	-0.0284467697880880	-0.0229051376674341	-0.0223817175556944	-0.0196020368400409	-0.0131431291106052	-0.0110781602633519	-0.0207251235208369	-0.0393948563100358	-0.0548060500474921	-0.0651893456889691	-0.0696165919155045	-0.0673669588152041	-0.0561421596119621	-0.0513848272905538	-0.0526074439691655	-0.0623785087119674	-0.0708760607060768	-0.0622296274879622	-0.0462845564904325	-0.0346756869548157	-0.0373666869422101	-0.0485257167329220	-0.0595413207259849	-0.0611034858500674	-0.0578546327824904	-0.0504021014097497	-0.0483748901770844
653701172	ALI	spatial[-]	0.0359208713801934	0.0459682016186898	0.0502647433192400	0.0474714993000329	0.0329399872530818	0.00962960305322630	-0.0152234786790721	-0.0312804070139954	-0.0380503632315692	-0.0365791247377022	-0.0416534692906218	-0.0505347093011481	-0.0571116659431356	-0.0539387374315749	-0.0429709836713336	-0.0335423429687838	-0.0228543947757341	-0.00822488857122588	0.0114531316827705	0.0301498282711388	0.0452644723850962	0.0581315737915354	0.0675979973653207	0.0692349511541725	0.0625846557061242	0.0548384283798266	0.0551061048483315	0.0561888096520562	0.0491040009640521	0.0379105415794775	0.0304539326218949	0.0289095138428218	0.0299287101130771	0.0269484685748306	0.0268016748944355	0.0330970423488955	0.0380121192792105	0.0420273978343899	0.0494024486753743	0.0571848116776203	0.0596515155834793	0.0540660273778197	0.0442363465659801	0.0394966315187496	0.0430461102833946	0.0480286175090520	0.0418974748178958
563718527	ALI	spatial[-]	-0.00591883655963706	0.00168726184360824	0.00812048664366341	0.00536933806591108	-0.00483950925704204	-0.0101914451464242	-0.00444830162962059	0.00959351944755173	0.0148343632656251	0.00667141550345383	-0.0140875791305095	-0.0275775434626499	-0.0263203917868876	-0.0125327195208575	0.00396834360148927	0.0157013430253808	0.0227079731149507	0.0175758491956746	0.00224415007489647	-0.0132407533570878	-0.0193229299393576	-0.0155926811065338	-0.00575854995626564	0.0141656453672871	0.0323008595672009	0.0384827521847442	0.0293721135526179	0.00579259557547059	-0.0138110947085822	-0.0276722303236288	-0.0356898525020353	-0.0373732586125656	-0.0300340459338867	-0.0226190885797231	-0.0157970416153333	-0.0165947421660269	-0.0161696625812304	-0.0141067317399050	-0.0116343924372708	-0.00878256999812516	0.00637324833512131	0.0254670084944737	0.0421013622140365	0.0517935859063818	0.0505654478774310	0.0413236183854103	0.0230841279749516
80917293	ALI	spatial[-]	0.0166973976820247	0.0158837522045400	0.0144976646048213	0.0181010492433394	0.0306084317082062	0.0378909180423856	0.0307887796985842	0.0169700152052982	0.0156317852764898	0.0354447101316837	0.0613961390362011	0.0735566788137489	0.0673563871652300	0.0522492796721676	0.0340411141234359	0.00744849346054051	-0.0160723317315724	-0.0289957578606889	-0.0207713077875858	-0.00744583587608108	0.00670199719797313	0.0235243106328875	0.0291996284806788	0.0359456530195752	0.0401564054845724	0.0584738998528616	0.0799346430157917	0.0896006727568694	0.0912645939096736	0.0974261088922223	0.0978455631849134	0.0840934276838875	0.0543807547596899	0.0182339596418582	-0.0205284263627647	-0.0538829507323006	-0.0635433907298553	-0.0520316042678875	-0.0360116634869863	-0.0278893780973685	-0.0201000170929696	-0.00657394257644279	0.00450060280510730	-0.0100028973450464	-0.0388750845437771	-0.0582391872921331	-0.0550094743523775
95621498	ALI	spatial[-]	0.0100285628710618	-0.0116402662749217	-0.0249186006760908	-0.0360110321362854	-0.0428346333530123	-0.0325537850322273	-0.0101891581862543	0.00325551561368035	0.00526087908090364	-0.00141128876735300	-0.00187559004858545	0.0113289700797390	0.0262583210721031	0.0368357763196463	0.0342690338193500	0.0207065834334827	0.0110356822541692	0.0125252056661097	0.0194937780321853	0.0190391364116721	0.0178662143856678	0.0247929163921572	0.0399115773142953	0.0391973378640715	0.0227259120154026	0.00955868191214124	0.0131220934540522	0.0256786239342805	0.0283282587254576	0.0144830737665415	0.00221282142562511	-0.00252084587709135	-0.00233636680859981	-0.00743394760798030	-0.0247898907265471	-0.0450330104968216	-0.0596332202608709	-0.0611370518778787	-0.0414010979299477	-0.0220538030653457	-0.0149108210213183	-0.0143446057969800	-0.0177922608323554	-0.0108899077626396	0.00129319252224019	0.00310311271520719	-0.0109052984431656
349575704	ALI	spatial[-]	-0.000189239441225844	-0.0105243730866706	-0.0155733504010921	-0.00371044242674541	0.0220826042698576	0.0485345290255602	0.0691284704794016	0.0867690978025110	0.0958197950334791	0.0833993323877918	0.0485565104219268	0.0109667951258418	-0.00907340575515987	-0.00644459991172481	0.00247020112693623	-0.00369469515785201	-0.0275474984706836	-0.0561592509434126	-0.0727612473767810	-0.0801444847223192	-0.0868319347964418	-0.0945116839252861	-0.0968774800114932	-0.0935423894390300	-0.0878286148190767	-0.0814184961014688	-0.0711525534298287	-0.0594662807534518	-0.0515973035817019	-0.0433719405124823	-0.0392724761043507	-0.0343845361985397	-0.0399103043338141	-0.0420525612876923	-0.0326257169855895	-0.0116272072741768	0.0105688654615369	0.0213988648095375	0.0231254410356950	0.0162962029302301	0.00245695660594967	-0.00865085617014062	-0.0123694634315894	-0.00805320659991692	0.00855069894441311	0.0205939896607123	0.0278742857454762
115546453	ALI	spatial[-]	-0.0439109990432431	-0.0459116893836761	-0.0360646529312218	-0.0249622840713500	-0.0212192611386497	-0.0181812569185023	-0.0151885674889997	-0.0254080570753570	-0.0415224648818742	-0.0535557451263371	-0.0477892206331888	-0.0201772109308022	0.00842743766770078	0.0343715735555995	0.0553322306242683	0.0795555125088989	0.0938382494733511	0.0924130923144557	0.0799107502303969	0.0621992225580327	0.0467334975639553	0.0297557549196721	0.0162631713983196	0.00953891085184804	0.0111323416348100	0.0158348552682536	0.0250885469158630	0.0368658573802418	0.0460742966894327	0.0435882324277698	0.0304118817410773	0.0165351838905526	0.000532362562842374	-0.00895527396896298	-0.00761539076779768	-0.00421403958433732	-0.00180196546811585	-0.00220009652318188	-0.00906464591305219	-0.0227424452382645	-0.0361659404482977	-0.0465295302104568	-0.0476213636371153	-0.0341113925310555	-0.0107079991590961	0.0102632763328580	0.0219686077314259
616707107	ALI	spatial[-]	-0.0220731617726799	-0.0305477487522704	-0.0372748993176019	-0.0402781655079155	-0.0408942271547314	-0.0449630818229542	-0.0564065779995896	-0.0763309558667632	-0.0972004653750993	-0.104257111177420	-0.0929549631007438	-0.0647811779623807	-0.0381990325705541	-0.0218571992386962	-0.00703158398850982	0.00572288317909973	0.0177283777919619	0.0182190043262714	0.00671767825801931	-0.00493015592898750	-0.00810337853477612	-0.00758164531501718	-0.0145803715377381	-0.0266601257162681	-0.0348254503401956	-0.0329599159920230	-0.0255723932855705	-0.0257999974558511	-0.0340121794141122	-0.0553746633530774	-0.0803690273027462	-0.0902207214782777	-0.0727135688246362	-0.0324114528927866	0.0126326544542222	0.0432517442767588	0.0528279708093796	0.0446349245850397	0.0266454398482160	0.00553026457932225	-0.0129029210295844	-0.0213979603817061	-0.0165355956822250	-0.0103025129562768	-0.00858035910782247	-0.0169756564271176	-0.0249790272436882
797296650	ALI	spatial[-]	0.0593801615244789	0.0482097817455201	0.0411490571448535	0.0369075202003063	0.0346721419090485	0.0261027598480847	0.0101499273942115	-0.00710102843801824	-0.0268844218500695	-0.0453925725364290	-0.0536091758192101	-0.0529689404194123	-0.0396195165445994	-0.0207807406730522	-0.00307572130551105	0.00305932665767003	-0.00398942191514483	-0.0179077767170322	-0.0445108924306347	-0.0794666392875302	-0.106046958939497	-0.113434995476384	-0.0970107570224691	-0.0649093682118712	-0.0388443287303799	-0.0218800411060998	-0.0165590290162291	-0.0169613967451747	-0.0178528224168289	-0.0273503663229781	-0.0530834619750648	-0.0942191204663478	-0.120713642680858	-0.112929814900068	-0.0790097660590507	-0.0477194601742469	-0.0300444230411408	-0.0213486252078614	-0.0134370971064256	-0.00460001457578460	0.00682707991320553	0.0205290897274637	0.0318159858398567	0.0379653871543808	0.0343608690995338	0.0255425763361771	0.0122052033779649
730932985	ALI	spatial[-]	0.0128591424286783	-0.0131891499387430	-0.0482934282454156	-0.0853075246665278	-0.120395063433609	-0.135640459808054	-0.120634849926849	-0.0897205359376657	-0.0514805201113674	-0.0196710445251278	0.00700055991231090	0.0197714418585266	0.0115982849377922	-0.000582131744509089	-0.00339113743597287	0.00358255121077104	0.00869162551923060	0.00176410383278296	-0.00473769635687976	-0.0204872087318859	-0.0440731333054146	-0.0654222927925124	-0.0771460839303502	-0.0731313368693847	-0.0620749099951565	-0.0622878264597052	-0.0671197956528209	-0.0623392184941963	-0.0534152571930835	-0.0458879942734042	-0.0410648091339713	-0.0283239465827664	-0.0114862606819663	0.00268706386496385	0.00931591746252280	0.00353778190598672	-0.00947047934915737	-0.0305073397473078	-0.0531387263147765	-0.0700106343664429	-0.0752526339876300	-0.0664697029059768	-0.0486488340944032	-0.0181101380349533	0.0225554943723092	0.0467711064220894	0.0564858835548183
678879829	ALI	spatial[-]	0.0249576864054423	0.0323982361014065	0.0365743019693125	0.0418376273696460	0.0487274680268117	0.0538409099142574	0.0510397647420942	0.0437950198969835	0.0213997213049781	-0.0101603949199628	-0.0458475817160460	-0.0702551871986216	-0.0781005033808551	-0.0790764531577795	-0.0806966503317006	-0.0829851557188255	-0.0812883580982120	-0.0715313254068633	-0.0620728460115852	-0.0546911654345402	-0.0506434105670033	-0.0432548610044594	-0.0272585163420105	-0.00728298307406508	0.0171098600819412	0.0313219909609750	0.0436457323429654	0.0544467333540724	0.0621829970333216	0.0693829946091540	0.0717764792531170	0.0668800863288900	0.0584812084668415	0.0501093881994643	0.0391983230551244	0.0259708693821129	0.0114982791626432	-0.00761061328417630	-0.0275201376437870	-0.0361258626557221	-0.0391167515113844	-0.0251104475320451	0.00217154825272966	0.0337086811603334	0.0608928846363693	0.0797884378487251	0.0836214143630789
702010820	ALI	spatial[-]	-0.0366902798765363	-0.0502581216995972	-0.0670342621624345	-0.0709325507917515	-0.0629319854048992	-0.0491646041622862	-0.0372400933817555	-0.0241452027688800	-0.00894172343742723	0.00178550424291215	-0.00126637851228472	-0.0118168839291537	-0.0114619501668360	0.00395732891367523	0.0236866264251473	0.0300303112893773	0.0169954827352251	0.000598321605804632	-0.00437390083593506	-0.00505739773402508	-0.00548683111049873	-0.00382622789136381	0.00314711466925865	0.0177753240911468	0.0319732446910314	0.0420711547211196	0.0441931519125587	0.0301343528209027	0.00603277906164085	-0.0151006375211429	-0.0201384144198460	-0.0102879906392951	0.00264158976411436	0.00798660903971770	0.0118673745825773	0.0223446327445046	0.0413214864764965	0.0586712366100351	0.0693719172859255	0.0742597241190874	0.0706630028880847	0.0539811495897178	0.0271343485827970	0.00684125554427269	0.00783685828445760	0.0229353569485453	0.0430111289055004
958354579	ALI	spatial[-]	0.00960077354791699	0.00204256194219744	-0.0154419110909720	-0.0396693034485591	-0.0600835140311942	-0.0668086565339303	-0.0571310944998478	-0.0356720668831025	-0.00995018404050403	0.00676416910181224	0.0117677735261870	0.0124715221513560	0.00753018930916206	-0.00225353607331079	-0.0136641959573052	-0.0227716537073066	-0.0241562576915125	-0.0270298022730143	-0.0328504977766126	-0.0285015678559055	-0.0124944125321782	0.00931103925602526	0.0228480513835089	0.0281227880873815	0.0421158568678233	0.0673183448760977	0.0979478091591605	0.114250042924997	0.114901772540163	0.102461612650964	0.0843707729267957	0.0676819062539927	0.0515483514482138	0.0381123562873923	0.0272366324583106	0.00708332312185863	-0.0266509888695203	-0.0661118444337692	-0.102810472963453	-0.124566815720236	-0.130773154397941	-0.116213801946201	-0.0831311704975760	-0.0501980305506006	-0.0226585718445835	-0.00575026857193772	0.0102468908395067
922256761	ALI	spatial[-]	-0.0520148822630251	-0.0321891447073714	-0.0123494895124548	-0.00271198784995644	-0.00289134111370558	-0.00942744729584457	-0.0142724227188396	-0.0230470470535411	-0.0318055346887952	-0.0367927264262398	-0.0302183669708622	-0.0107856866820483	0.0132595551905558	0.0239400387269966	0.0162957074118109	0.00222881050716471	-0.0117658809269466	-0.0126526120988696	-0.00651055145648164	0.00580109775203169	0.0173735675629133	0.0207885715592406	0.0188830675491992	0.0219611517691478	0.0314346664770320	0.0465846752103008	0.0594353566830876	0.0673784571671522	0.0714831168373696	0.0721016302425007	0.0703198857807492	0.0691818725642230	0.0754216594281733	0.0718916712550364	0.0531117284635687	0.0251677761651158	0.00438995772782196	-0.00186311031576247	0.00768608882651757	0.0173871346168893	0.0217538411064999	0.0244181458983482	0.0345189257773948	0.0501792975569966	0.0686952742035315	0.0820791892567063	0.0941703805401017
597502785	ALI	spatial[-]	0.0408835689230368	0.0168053534103104	-0.0195870653631444	-0.0457516905974044	-0.0575352924382577	-0.0506588828144824	-0.0308084437761282	-0.0123087715398986	0.00418524015422539	0.0118523815724485	0.0210090269796859	0.0250587759977623	0.0328688002200049	0.0450404058157101	0.0489285762014932	0.0389922714691059	0.0121694957852011	-0.0157508677958128	-0.0381265981268689	-0.0487573684706891	-0.0659695568703029	-0.0873680153818498	-0.105032909310367	-0.113672265775894	-0.124197779003979	-0.135274066599754	-0.138195414885871	-0.116896871833590	-0.0679390543035254	-0.00912695250233700	0.0452686748919610	0.0836996696537633	0.0998461499734724	0.0892891284464980	0.0665230680897164	0.0410887831958681	0.0316731660088246	0.0301885328787314	0.0236819799426733	0.0118876944859559	0.00253989866670114	-0.000483987118001730	-0.00298262804274474	-0.000875009353107551	0.0107788356144375	0.0371071540964489	0.0645278132608917
710303031	ALI	spatial[-]	-0.0169204311770050	-0.0403932493923294	-0.0582635391971779	-0.0558752318427552	-0.0403862060566428	-0.0279949467987011	-0.0284367874157140	-0.0299613911389522	-0.0242721713141103	-0.0145305843078401	-0.0188421619168745	-0.0247728718511016	-0.0162454277736061	0.00264703268666349	0.0193872652047219	0.0231681756316637	0.0201033221050418	0.0182845013669041	0.0260761790125445	0.0386102749325563	0.0507621307192405	0.0555206447186212	0.0450948260544427	0.0261418049134471	0.00554616176969583	-0.0137246074058484	-0.0269005024100481	-0.0310506193762702	-0.0302815701822383	-0.0336807803081075	-0.0414512104343922	-0.0360123142143365	-0.0328127966238484	-0.0288511881555679	-0.0312745751197235	-0.0346408891582871	-0.0347296864881266	-0.0324085691195117	-0.0353899188143654	-0.0323179282068014	-0.0115740262356300	0.0274492817437116	0.0608002657842178	0.0681114348071318	0.0586825464000685	0.0532332237508101	0.0586224025721818
318071309	ALI	spatial[-]	0.0315192873546774	0.0342990478942339	0.0398810512871991	0.0442521295281850	0.0420659810775365	0.0350913760972534	0.0214863244899135	0.0101093885637526	0.0119804662851570	0.0276732905909000	0.0373780952264826	0.0336266077034256	0.0155546620318094	0.00391052721352057	0.00698773393986235	0.0152030630051015	0.0217264077453465	0.0274888604521116	0.0392257162018836	0.0456352483751257	0.0456092183145642	0.0399728261573789	0.0344606958402898	0.0327351919512874	0.0334100720287803	0.0296773442242626	0.0219234281452636	0.00594195682436481	-0.00729628559213176	-0.0152046016793106	-0.0188222371897214	-0.0135056655815196	0.000430560259782814	0.0135687261306383	0.0222737234160720	0.0228535612771462	0.0216071895208539	0.0266832274750729	0.0417146137211820	0.0639640930533925	0.0808556415868654	0.0825038072524276	0.0621829542938583	0.0328900271808446	-0.00110005095623481	-0.0242745174011587	-0.0269544321937987
568676907	ALI	spatial[-]	0.00623965089099742	0.0153771860489212	0.00506804540327456	-0.0165205290082713	-0.0334749037934563	-0.0360540383655443	-0.0287492258765201	-0.0244871610670793	-0.0287489666834413	-0.0372162410071316	-0.0333203365252711	-0.0263802479262303	-0.0186999107758186	-0.0146192531976476	-0.00659614538202641	0.0101682438830303	0.0352208969686254	0.0622883519809214	0.0870497021796482	0.0997320690033361	0.0937108899393729	0.0718217734849488	0.0462537358677454	0.0265497158347092	0.0172683363827208	0.0163257134219875	0.0209773894895031	0.0357847324917609	0.0570846250217880	0.0784253989580382	0.0882802868321710	0.0878557334090439	0.0857279825194407	0.0850982751525644	0.0801781502544195	0.0658745353046391	0.0404676081037020	0.0134684020275581	-0.00304444474876534	-0.000227054909667630	0.0192323724051716	0.0347972027966441	0.0411335784908029	0.0510691157086411	0.0625521644173236	0.0767669681872785	0.0846902499293361
276617319	ALI	spatial[-]	-0.0510881369319468	-0.0475098254376973	-0.0288998062100503	-0.0116425104141378	-0.00605524023866736	-0.00735234906024755	-0.00439403147867240	0.00571465943479648	0.0135187648771615	0.00942838281740014	0.000136915676180117	-0.00930250085393711	-0.0103466544264637	-0.00687182829425769	-0.00351008152634067	-0.00581343020219168	-0.00873291792655862	-0.0100512674783562	-0.00914911856822282	-0.00755041672508693	-0.0119605377812299	-0.0231753377969447	-0.0271715662379450	-0.0128879943746677	0.0183015839301413	0.0458870644816414	0.0577185693014005	0.0546905279400398	0.0475141132499329	0.0358170349153119	0.0185347306791718	0.000388652006643442	-0.0188421400844959	-0.0352858154158589	-0.0485050620205425	-0.0564379987482212	-0.0527634756544507	-0.0415927996206389	-0.0293153728435552	-0.0175584003277710	-0.00365894851878089	0.00980750387729557	0.0156200703323148	0.00737434875529399	-0.0148512034649990	-0.0393135318145759	-0.0534225572000594
86711449	ALI	spatial[-]	-0.00365124602672795	0.00389212299506818	0.0183870766336143	0.0241955448424897	0.0231842567751660	0.0132950967380728	0.00628508668402188	0.00773989940319004	0.0252696609240361	0.0392374684703527	0.0431696481238031	0.0375580580374545	0.0308409404239243	0.0313332512758239	0.0378680818705420	0.0476786553341456	0.0565102693230650	0.0617278653158751	0.0691478902386489	0.0736712755908893	0.0715914966460294	0.0610194060493658	0.0481819376376440	0.0426528777665037	0.0450715046158206	0.0388720781312856	0.0246382770706876	0.00967666856955085	0.000488929995753866	-0.0124795985415622	-0.0223220591535082	-0.0223650525846413	-0.00740952020737770	0.0197352729768751	0.0449990720708135	0.0554962491761598	0.0521950340547872	0.0375771392603755	0.0180290872194117	-0.000338436853598217	-0.0145133668638257	-0.0242588916687519	-0.0183883091053187	0.00409724741457530	0.0317802756853172	0.0561928587259790	0.0663747240379016
472486607	ALI	spatial[-]	0.106742909450671	0.0895871122480886	0.0669573844974006	0.0535405422532515	0.0424411894712081	0.0308305749765088	0.0237636398380981	0.0319158974675056	0.0523919227469040	0.0686475289736543	0.0708427051110332	0.0611051816278355	0.0559361610524654	0.0508422223178876	0.0364834016410798	0.00612284384016300	-0.0201541347057602	-0.0235827912314650	-0.0165752640732886	-0.00487637369068031	0.00710598530559469	0.0136499671587491	0.0110222015554442	0.00879726303266765	0.00353307735840350	-0.00365644249867248	-0.00818709610238087	-0.00959502794020961	-0.0160595264504261	-0.0213867460418153	-0.0282371520954385	-0.0286428428117462	-0.0246968873220958	-0.0254126673936722	-0.0282889841946766	-0.0265141036906063	-0.0120522753538689	0.0100857943104107	0.0416413082802066	0.0652853118192617	0.0727526529012590	0.0630395184173916	0.0330561935772597	-0.00198532295633297	-0.0315642831563839	-0.0397577017277535	-0.0225680508710579
117211738	ALI	spatial[-]	0.0207339760428928	0.0220912401815153	0.0291440768832808	0.0354116750400095	0.0451096886311516	0.0560943756498559	0.0578610977522328	0.0406468182039245	0.000356205429080346	-0.0401850559128476	-0.0661653355253409	-0.0716308152157241	-0.0656760566152021	-0.0496690151888980	-0.0240985883678089	-0.00674130689730938	-0.00296840929879842	-0.00758388601817326	-0.0112259876072006	-0.00208545857588625	0.0113364947103603	0.0152888340325310	0.0109790529222509	0.00242412144251518	0.00619014823559647	0.0206080569159795	0.0274741912666269	0.0115850125811571	-0.0152587177563769	-0.0286302794213411	-0.0241646773375060	-0.0111746670545124	-0.00762168043497743	-0.000250687747699892	0.00694911402435494	0.0225812466825499	0.0328248557870793	0.0359404555017483	0.0297320760423635	0.0159409238620057	0.00652500230330718	0.0158865635086501	0.0352930062604777	0.0510450935226468	0.0480016945371187	0.0380617675920161	0.0348644490455770
829200467	ALI	spatial[-]	-0.0143423403268842	0.000317857782065257	0.0160247065502006	0.0264067130450652	0.0287395947170462	0.0244977887997542	0.0265264252725827	0.0402595080954536	0.0621159917036928	0.0875557235534698	0.0976463184209639	0.0991415004385078	0.0938596617483558	0.0956651450020345	0.102438093449004	0.111212189100926	0.114419831960910	0.111486188943055	0.0914674196271357	0.0701844493341672	0.0507191628115856	0.0267885934334537	0.00408467593530833	-0.00563847496398005	0.00618474420817814	0.0339075660637079	0.0664222944758849	0.0859850472535229	0.0857791861597354	0.0690495294969209	0.0395483316154492	0.00748063446504966	-0.0209760202851234	-0.0411110854544413	-0.0514263850751078	-0.0509154620456685	-0.0425428398204898	-0.0350970852678872	-0.0294904850154925	-0.0280435348008020	-0.0294005909057309	-0.0279072017184088	-0.0255325840279635	-0.0113753438407625	0.0159861104869786	0.0439527143688371	0.0637150083484198
520522858	ALI	spatial[-]	0.0244304565422591	0.0393521826496723	0.0529695832628610	0.0577154778089984	0.0537081415745336	0.0519541616431881	0.0539093247792158	0.0529163848604321	0.0355762483039299	0.0110131670148824	-0.0136348225738403	-0.0328228623192890	-0.0436888329998654	-0.0462488836202265	-0.0393549784635880	-0.0223953620869310	-0.00194317096993997	0.0120602286016768	0.0142039352608175	0.00499650803334231	-0.00244615931864373	-0.00595785459998038	-0.0105893755064420	-0.0196308075688956	-0.0202419657914778	-0.00986333831557451	0.00369796557623184	0.0113528426461849	0.0108164713209108	0.0105919114090549	0.0140531169177236	0.0200207572811724	0.0220792808132064	0.0164051018853986	0.00570151622335353	-0.00525884358778171	-0.00863000289902588	-0.00341219053767155	0.00449929674882712	0.00971881218426117	0.0133600358420783	0.0205175796184272	0.0319553898799890	0.0465474350453935	0.0556229607065027	0.0579424277527355	0.0559644537004910
21399495	ALI	spatial[-]	-0.0591112827621956	-0.0607544051331739	-0.0563515501857414	-0.0449510237928944	-0.0282964697114207	-0.0136035435832127	-0.00782794297149131	-0.00230625043746230	0.00893437706376303	0.0214799388716829	0.0208053248217582	0.00630366329267453	-0.0129818621567152	-0.0140925073955330	0.0116131766306865	0.0481464140688335	0.0690340434456523	0.0714691251536217	0.0643737367413228	0.0525024936344446	0.0479325115177050	0.0537668846965961	0.0620806672820408	0.0666038581212658	0.0575573447040618	0.0332250140762884	0.00712712349109565	-0.00979665282470914	-0.0184402475556943	-0.0230841111609357	-0.0274349463071213	-0.0166266660205579	0.00499005168741355	0.0177265719903519	0.0145244785310093	0.00549775655307098	0.000131480090200111	0.00892049602740566	0.0193832178126349	0.0172693519691323	0.00100610407517512	-0.0284670848725770	-0.0597698677549895	-0.0715311083273214	-0.0665869009717686	-0.0400893059865333	0.00485779562062002
554603878	ALI	spatial[-]	-0.00725370990893677	0.00304749329408062	0.00233994707523508	-0.00645425255715565	-0.00835797407035633	0.00346788208019771	0.0180839591020637	0.0286289047499542	0.0370730160617355	0.0455784833839260	0.0599966316210749	0.0730482932306982	0.0804826445302544	0.0799880404374740	0.0729375631708137	0.0638967277116317	0.0516944747241794	0.0361219554112040	0.0210827015253938	0.0128473244844880	0.0168732065670866	0.0280789439871288	0.0391592332237614	0.0467298858925045	0.0466205539735093	0.0351506644553279	0.0201226065450305	0.00475237099184894	-0.00777823858452320	-0.0118302052467115	-0.00993763078784922	-0.00304793042007921	-0.00161892551623494	0.00399365492023632	0.0110746463458743	0.0151302029295241	0.0184907075880672	0.0196035694398822	0.0198998068708278	0.0195139020879128	0.0258172973937009	0.0416361548212154	0.0534167674883770	0.0518700847104545	0.0326305038773035	0.00172533677819323	-0.0157006597485926
305797430	ALI	spatial[-]	0.0477069873286347	0.0575937104155711	0.0752114789387130	0.0871034210456805	0.0884892571310533	0.0798759636434407	0.0587233526142039	0.0303181488644659	-0.00551473105784103	-0.0351263584724619	-0.0479722902138367	-0.0496851174633886	-0.0421795934545089	-0.0316917738003619	-0.0184280538838261	-0.00230846517559418	0.0184685079545416	0.0282756394371616	0.0249794339372535	0.00677412720473723	-0.0189971120401641	-0.0454545247404988	-0.0662181135720842	-0.0687494743359181	-0.0548989155287235	-0.0350495019483571	-0.0198744442043631	-0.0152819590135737	-0.0160055083536283	-0.0139244533367064	-0.000552775434932463	0.0202886435104566	0.0378407222984878	0.0410132820915283	0.0235105694777921	-0.00284180436300816	-0.0243762557892778	-0.0426769963335416	-0.0563566968978639	-0.0620687020824556	-0.0510747439016641	-0.0238222749337400	0.00628812571968559	0.0324810484436065	0.0533339585958931	0.0698647672410155	0.0837418486304499
961854723	ALI	spatial[-]	0.0304749091889655	0.0312151597145492	0.0308100583137178	0.0397411170462173	0.0596434994021600	0.0779667158346590	0.0880999372186386	0.0821758789234344	0.0642092561859149	0.0420483372370052	0.0148351406438855	-0.00329795857792855	-0.0116823442275029	-0.0131277775736288	-0.0109408900780930	-0.00686018098024114	-0.00398224627248899	-0.00210680836577863	0.000533847525272448	-0.00258245124430634	-0.00405691611466716	-0.00534890500756018	-0.00320803054004507	0.00853626221440470	0.0233539231233079	0.0422497394250343	0.0573502168990926	0.0536406413369951	0.0417988361864078	0.0271477390024174	0.0182886376700945	0.0206914473717710	0.0268709529428027	0.0311307295265631	0.0299477147002447	0.0217627514828085	0.0111729070252663	0.00391200981171452	-0.00279129862698505	-9,82E+09	0.0100200275816945	0.0272977892002934	0.0395754355610603	0.0353447135901528	0.0219883076223058	0.00545627054877997	-0.0128308668863716
836211416	ALI	spatial[-]	0.00720454975257119	-0.00134359381905603	-0.0123205689839359	-0.0237862380997881	-0.0287719856909313	-0.0241490092352871	-0.0190854269074036	-0.0170772921260002	-0.0201264751542771	-0.0246812818436909	-0.0283130540616795	-0.0259214909039477	-0.0171628969275781	-0.00338809639421165	0.0159371769003257	0.0378010988857843	0.0544009845378804	0.0574455011564806	0.0534799339073643	0.0481897555496654	0.0474397193687780	0.0446959631753918	0.0406709983827389	0.0333879117682859	0.0378685691744122	0.0499257064307766	0.0631563717360692	0.0697840800340081	0.0703861119708664	0.0662336404390325	0.0618372753899552	0.0584627082332948	0.0558771224796421	0.0545612427854355	0.0539357693068625	0.0529465467864015	0.0493057785455067	0.0400414149251783	0.0224983750387108	0.00206290105464847	-0.0190978200256441	-0.0305107984900257	-0.0292854251359706	-0.0199895207848259	-0.0136470143077950	-0.0224453157782136	-0.0383168378992349
445569089	ALI	spatial[-]	0.0218094340582614	0.0388822294807069	0.0385021399900188	0.0327507755096487	0.0241932353684206	0.00905667981520130	-0.0105790082422492	-0.0196420419089805	-0.0136779057934246	0.00361655404093838	0.0233170669300631	0.0406956360484878	0.0616254255718539	0.0785182260801682	0.0870241989668096	0.0847122136575831	0.0688538005432484	0.0484382535041066	0.0263911063149539	0.0104641035315882	0.00146138939538745	-0.00503113593902353	-0.00617793472866678	-0.00794174716352560	-0.0238764703670092	-0.0466126265046194	-0.0685200110793578	-0.0732187118508242	-0.0726751359484389	-0.0757967631399871	-0.0760295571750273	-0.0764122925981725	-0.0708332196065342	-0.0583452419391358	-0.0394063518443987	-0.00731232856879700	0.0193600443373874	0.0376988009452049	0.0423962798344150	0.0459011741240184	0.0489267768834539	0.0520436109624996	0.0540140240217501	0.0562398096830044	0.0549456903233708	0.0477865580967515	0.0320571734683661
106269382	ALI	spatial[-]	-0.0143255967343570	-0.0107048783773065	-0.00942399749841940	-0.00686694949867242	-0.00546953671406431	-0.00401828055612216	-0.00673831847449793	-0.0133049890116542	-0.0207766690811842	-0.0217682129629090	-0.0109960530392850	0.00341682032804573	0.0129103316153679	0.0147441518668388	0.0106744117409923	0.000371180319457891	-0.00234072452791263	0.00563694054144289	0.0259807952265033	0.0526137612433247	0.0723117005011115	0.0749485482298697	0.0629485935113993	0.0424519928940958	0.0215666652532306	0.00526126156111771	-0.00900816114445028	-0.0231014700839353	-0.0343124413130011	-0.0404007157598034	-0.0374813589903305	-0.0213712734523638	0.00709450027909270	0.0342959507370509	0.0481319693407490	0.0484327185627933	0.0438898874514175	0.0447467457771745	0.0501156624919165	0.0487294799873921	0.0448187218028088	0.0399595899405336	0.0310502369575328	0.0158244178891690	-0.00154941549325432	-0.0179076207716104	-0.0282185711558211
702124277	ALI	spatial[-]	0.0442405358402118	0.0551933924262219	0.0617949170061962	0.0599885149877166	0.0447170533964537	0.0142705792474609	-0.0161953257439652	-0.0361194229174854	-0.0400172788011032	-0.0305440621423096	-0.0172585508147717	-0.00504415661752188	0.00399360686386056	0.00874509916722960	0.00487034190028864	-0.000861352051859403	-0.00484038684129753	-0.00233688797610773	0.00792040685203930	0.0225497365982870	0.0368497402136789	0.0414966534215529	0.0340837217959743	0.0196243045251317	0.00763751358181218	0.00619262210397329	0.0105560403551195	0.00665481722614630	-0.00788487204088587	-0.0244440506097638	-0.0296699771765226	-0.0187037880591880	-0.00647661873187299	-0.00258876845089863	-0.00359014651966106	0.000301386390087418	0.0110979655693944	0.0194661855467150	0.0228471580206442	0.0152658309844154	0.00308530195198944	-0.00762071092870206	-0.0182160170009305	-0.0267284047219242	-0.0393444956577154	-0.0548327234056749	-0.0628499577852135
460183865	ALI	spatial[-]	-0.0283181414792708	-0.0226203388664947	-0.0192953253804624	-0.0198020539155738	-0.0283873712461939	-0.0427719643466418	-0.0510791989604313	-0.0424368200349958	-0.0293899561272209	-0.0214551408388694	-0.0218073127760514	-0.0291629849646213	-0.0304209499290121	-0.0292708100103602	-0.0290269682564762	-0.0424037450010749	-0.0704612313525777	-0.0970494599170562	-0.118134850238065	-0.123712106993391	-0.123714918977927	-0.109814148458417	-0.0840132064649851	-0.0432893998382461	-0.000965401767098759	0.0331832847395325	0.0523910014363974	0.0550423787175550	0.0419440096469174	0.0261937794558863	0.0143232480770653	0.00109322604830461	-0.0177342295164546	-0.0371632614782967	-0.0389193935826951	-0.0136168111665740	0.0188911011539700	0.0381971916395581	0.0295186403632267	0.0117676146071690	0.00979716637480442	0.0190340840067616	0.0263807671825766	0.0221579374699985	0.0208460677905977	0.0263470466722572	0.0403419708006597
362640289	ALI	spatial[-]	-0.0266037619888471	-0.0261801679830171	-0.0234541646713652	-0.0183526841910529	-0.0128235196080785	-0.00932416804005644	-0.00919366717215796	-0.0108066609597911	-0.0119135591848773	-0.00339111061956064	0.0135747603478646	0.0245568633012947	0.0209195005145930	0.0140908518807002	0.00855495483367449	0.00953986939823437	0.0171288676918966	0.0356744956755325	0.0632396202416051	0.0853177052432948	0.0920819781717007	0.0798689715887249	0.0539593674665923	0.0273413440506242	0.00750090372773860	-0.00397721133133155	-0.0137678622337211	-0.0230689541236037	-0.0320025200409217	-0.0323678974705452	-0.0191002391888314	-0.00450018886185463	0.00222331637156440	-0.00812821965356624	-0.0288261354062882	-0.0451680837430178	-0.0512382812518037	-0.0436250943220059	-0.0272310690185386	-0.0153598832732596	-0.00877976723834969	-0.00415345557267756	-0.00399770487619040	-0.0101772616259848	-0.0210862895564370	-0.0281372461408469	-0.0334367916975345
27445561	ALI	spatial[-]	-0.0311224888522087	-0.0274429429338866	-0.0169066371720376	-0.00887254388597528	-0.0112107349086433	-0.0222548287079809	-0.0302641302963361	-0.0286734686122054	-0.0234773745466208	-0.0213356816186792	-0.0136096911027735	0.00400383781104113	0.0134514451891807	0.00684872153972239	-0.0112109846165933	-0.0202563800467661	-0.0108270509645870	0.00362205587704467	0.00939583810970151	0.00564254877352166	-0.00125878078446525	-0.00332141470601679	-0.00585137108552003	-0.0127052715231401	-0.0282474198703898	-0.0410199543845552	-0.0496713395854520	-0.0483358496573478	-0.0374195351498045	-0.0275544403447791	-0.0184231284170050	-0.00836724264712169	-0.00475855741661069	-0.0117463693004065	-0.0241448824433150	-0.0428875706713420	-0.0544754882351480	-0.0637911671932312	-0.0618016907760268	-0.0435950662065072	-0.0228751889918909	-0.0116427832291670	-0.00968974535203769	-0.0144495441581801	-0.0203889086643123	-0.0203302112971236	-0.0112633557270857
886575286	ALI	spatial[-]	0.103540558234140	0.0912715673305301	0.0689529124024314	0.0526502418410312	0.0588762296264413	0.0824407318240330	0.100151639586127	0.0880229355334936	0.0528256200836607	0.0109783392387369	-0.0155384743394659	-0.0252007984928853	-0.0335079450660043	-0.0440489854526773	-0.0467066763858546	-0.0479797576667625	-0.0561401616119875	-0.0755505288969715	-0.0865104409688326	-0.0826355680730806	-0.0713067609238161	-0.0568214957359342	-0.0429762225177872	-0.0327446198304675	-0.0252667167016891	-0.0236385884439742	-0.0120528560506348	0.0116676949382240	0.0332513515281957	0.0426847188424763	0.0427030924026424	0.0400697534689873	0.0365981140986220	0.0121334135484309	-0.0214777799119319	-0.0380023289048205	-0.0326569639920253	-0.0118106986849071	0.0124097050768115	0.0340401344907500	0.0526039551310305	0.0659105657084813	0.0589239094871075	0.0396937037920095	0.0114033497177837	-0.0273431718918630	-0.0711122175867087
599342113	ALI	spatial[-]	-0.0135112169602649	-0.0149542941925767	-0.0164777421941709	-0.0127630679675306	-0.00888283886820773	-0.0189382953407711	-0.0412115020338508	-0.0593697252806233	-0.0627760776078820	-0.0460031509900208	-0.0229496864434198	-0.00496115716848296	0.00256011092185825	0.00665496459538977	0.00770726224325279	0.00959583004602666	0.00853391373671785	0.00681476921144676	0.000464652192869219	-0.0112812848658226	-0.0219856747613215	-0.0253113819785242	-0.0269524425519201	-0.0284761693277180	-0.0308219349813394	-0.0311847827772132	-0.0255520791847493	-0.0187816584411398	-0.0148382811283653	-0.0157123144696216	-0.0191191730056956	-0.0227580707466911	-0.0218519900534567	-0.0190957631791618	-0.0140655761854063	-0.0106879887172870	-0.0133419181810589	-0.0171991648509952	-0.0155013584075283	-0.00548970597789988	0.00938857178144305	0.0253116839724262	0.0316537103899799	0.0238285324200134	0.00124725836682094	-0.0225043849893602	-0.0412810614040747
894773271	ALI	spatial[-]	-0.0541877588918349	-0.0756623000994492	-0.0818671672342880	-0.0761540430898392	-0.0658336765306180	-0.0540922040783779	-0.0434889858661578	-0.0282291911192564	-0.0112897139791818	-0.00504108366176378	-0.0130330788227273	-0.0184659547587052	-0.0171770566587024	-0.0109158370183600	-0.00715876421044287	-0.00495176259548945	-0.000826736575559195	0.00427792399500065	0.00648773473956488	-0.000410405322535373	-0.0115597967211762	-0.0184493392819631	-0.0139146971168079	-0.00180366332368616	0.0102382587305439	0.00805810507461801	-0.00425207691454457	-0.0181393008629006	-0.0312689480437509	-0.0484105996549722	-0.0669055065300367	-0.0815004603671399	-0.0808478729657332	-0.0659270216117138	-0.0469985772082087	-0.0255484734391179	-0.00343812796144291	0.0138420971442437	0.0244338776442245	0.0294371136194175	0.0301206148132650	0.0284489109272059	0.0146112182499980	0.00228569592576881	0.00706393756522244	0.0265444442697104	0.0452255927538278
688702622	ALI	spatial[-]	-0.00529516101662891	-0.00215194263211346	-8,53E+09	-0.000792448289202818	-0.00418653829071615	-0.000805832610682444	0.00172272201348306	-0.00206852254580529	-0.0132367409878099	-0.0152215931814371	-0.00340787317451819	0.0190093569727647	0.0387487836191110	0.0489581695317026	0.0449044260190413	0.0335972292170701	0.0192999472906002	0.00563068900458695	-0.0164130721067184	-0.0408706565906069	-0.0624781566827085	-0.0656417459680407	-0.0450573503267332	-0.0191641829938923	0.000207135067759176	0.00522955698942141	0.0143630548797971	0.0354649380621197	0.0617909523295863	0.0799433589632437	0.0793856575906588	0.0712620801561616	0.0583567717758158	0.0470118429742059	0.0515659472159031	0.0722591892961954	0.0908459471712297	0.0903692409609388	0.0610767409240859	0.0300545773187992	0.0265829932257622	0.0445731817512954	0.0644832283593949	0.0726501413191374	0.0668928416616687	0.0609395020260738	0.0552141448164570
344523757	ALI	spatial[-]	-0.0192688317283533	-0.0626813234469256	-0.0787762649398632	-0.0740912587183931	-0.0703389099580164	-0.0712644547397327	-0.0691836455938353	-0.0676680962013797	-0.0672174573350516	-0.0593960391187807	-0.0465836131205069	-0.0341737020212262	-0.0362401938842879	-0.0386933614969403	-0.0253966683493773	-0.00728478860579643	0.00168777718704361	0.00219262402762428	0.00721890457338570	0.0215272621438322	0.0311561024923744	0.0344476016429000	0.0270187845627577	0.0237423598887163	0.0199596710703244	0.0138786468054441	0.00864789991347036	0.00608155375997953	0.00509944665282240	-0.00839120757376640	-0.0420255999176845	-0.0716675537130832	-0.0791714172770986	-0.0615058446824184	-0.0289400542711806	-0.00476655119665395	0.000677407749398201	-0.00135918914717649	-0.0112918039227337	-0.0185224638471850	-0.00516860886942501	0.0138117815863617	0.0253701421506024	0.0208457369710670	0.0139680047936862	0.0157182387298411	0.0263293210019257
451987292	ALI	spatial[-]	0.0218136669530107	0.0285795439622508	0.0387281966683842	0.0456106169130745	0.0466134254944365	0.0386946523702583	0.0255235114793452	0.0220029497780169	0.0300608716388619	0.0367178130101559	0.0354932223274720	0.0320264883220009	0.0273396185918101	0.0263751882589597	0.0290519162691279	0.0250354973157635	0.0142632163647445	0.00894061043708128	0.00510697453639524	0.00286026605837280	-0.00265870018460049	-0.0102499255722286	-0.0198277497204662	-0.0245238508124091	-0.0262213796829736	-0.0217260266423028	-0.0204718888266577	-0.0211409955612040	-0.0219071333494671	-0.0126422189814021	-0.00246596491021314	-0.00656177042638504	-0.0257812930901963	-0.0338924127619714	-0.0217533953004853	0.0102771348212718	0.0399099846928894	0.0684833996647401	0.0909824040979747	0.114144166084788	0.127031379195313	0.121039168637316	0.0978191373162395	0.0580006230511002	0.0212580683276237	-0.000587465513106952	0.00605255283801492
185950512	ALI	spatial[-]	0.00397661755442769	0.00690150524790110	0.0127792162928823	0.0191970697846371	0.0300995288862522	0.0491882796385070	0.0619808505855127	0.0588487676093662	0.0429959945585103	0.0188731448353173	0.000702538334263830	-0.0140373107350392	-0.0220264533101972	-0.0259506913291753	-0.0211569884394674	-0.0129206938096104	-0.00404548017818791	0.00252431128180226	0.00784554230766912	0.0181921894231497	0.0303652253597400	0.0389847692750416	0.0345723103902155	0.0145271692321394	-0.00412787143853221	-0.0200997124151463	-0.0218504572851731	-0.0204550337806834	-0.0193974278830107	-0.0152670211285814	-0.00969413279671255	0.00831184028123159	0.0329416172776628	0.0525950110528246	0.0605220127724715	0.0498083727146895	0.0288081495532768	0.00392071986739546	-0.0249871591561011	-0.0399792604233170	-0.0370799534164965	-0.0240996156119968	-0.00417893797005900	0.0129038548323277	0.0226184125416100	0.0312981065978348	0.0263722475667505
587450146	ALI	spatial[-]	0.0162982716289157	0.0124093430250225	0.0102104479503671	0.0141182829045471	0.0231522092982315	0.0382460657175721	0.0443517208326389	0.0362316747721783	0.0184667655963203	-0.00441809595341962	-0.0212609149214470	-0.0227581159893307	-0.00973134031555953	0.00796038639664046	0.0214972354879330	0.0287864796469496	0.0378187535675189	0.0497233966288769	0.0570014807351376	0.0556586701365419	0.0416731887015133	0.0228398887586262	0.00752303596882440	-0.00469931116400131	-0.0143225243520176	-0.0179407900883972	-0.0166995493533616	-0.00467507522950941	0.00929676221955674	0.0176519449640382	0.0166802996641515	0.00865441473563482	-0.00717978011683088	-0.0260044278562653	-0.0493564392525441	-0.0657214494330575	-0.0723977755194765	-0.0647377434277479	-0.0467255257763123	-0.0236566685130624	0.00799058039880711	0.0387988124986583	0.0600852713344759	0.0738921007806446	0.0680149053241978	0.0493356748262380	0.0216513279091635
523284788	ALI	spatial[-]	-0.00191412121155320	-0.00207034537144760	0.00624503230748147	0.0106460441558933	0.00665534659907208	-0.00458333628743062	-0.0167995681652304	-0.0231509234410435	-0.0278011099339933	-0.0369281490754110	-0.0555884141954820	-0.0803285855818571	-0.100599026967525	-0.101697248578044	-0.0888967601752201	-0.0698749143585576	-0.0467678120022012	-0.0245277419919288	-0.000452032859014116	0.0118956155700458	0.0171752515667733	0.0137785879481873	0.000545393258685872	-0.0157674284526447	-0.0280431114579936	-0.0249866932581828	-0.00766297034328014	0.0107183726782644	0.00658489810382163	-0.0127799828849915	-0.0274306680373454	-0.0326374053815531	-0.0264827047979525	-0.0142734624530407	0.000528532685994959	0.0137497815764187	0.0171709616708223	0.0102835642405539	0.00660092289418921	0.0140917785379152	0.0242185450155472	0.0281276394984699	0.0170255843469770	-0.00734965989024202	-0.0320956570406421	-0.0557747150273686	-0.0690821824139307
684737325	ALI	spatial[-]	0.0114828855000629	0.00737098238131092	0.0156327982040559	0.0268600645564462	0.0368399902261069	0.0448476591821053	0.0473236794967580	0.0446060719752966	0.0366565559538963	0.0302274922428970	0.0360945333160538	0.0510881691298324	0.0671380594543095	0.0853528345646862	0.0933788069715957	0.0907191575684343	0.0849778376491608	0.0823611583296651	0.0878321827472723	0.0957256490017778	0.0986465581346379	0.0925164517804158	0.0826423182894958	0.0764831234780514	0.0795535298366363	0.0859369990076764	0.0857429105198985	0.0740803602796230	0.0504090591203162	0.0187965902529354	-0.00901945530316393	-0.0270670394676604	-0.0293303043043624	-0.0180457708815393	-0.00254327976526799	0.00434387993093491	0.00462820969624555	0.00921059265968982	0.0215005495812076	0.0345278428728403	0.0458830500608966	0.0596223241618631	0.0753939571518171	0.0902827307477637	0.0954864114550969	0.0842738516577021	0.0658288545879837
79881153	ALI	spatial[-]	0.0307019418347568	0.0371495167749206	0.0402555754786082	0.0369879038945737	0.0265243084957392	0.00925466418715689	-0.00407818997866316	-0.00370929648694140	0.0183768764481591	0.0460403120020561	0.0556625315509378	0.0348232494143558	0.00308836577005395	-0.0153686445694420	-0.0132962761590469	-0.0128282548339411	-0.0201961255681023	-0.0181693141850942	-0.00215144715689018	0.0184338264174530	0.0289916957561474	0.0197185101828654	0.00588128562647262	-0.00861926136558071	-0.0235351930439226	-0.0266851961004862	-0.0145019276833828	0.0108535618634756	0.0308460773637028	0.0411298301490040	0.0479350858783733	0.0512847021054626	0.0495982760547004	0.0402238403957656	0.0366468268013445	0.0420836617709080	0.0505308497159346	0.0508048032052212	0.0345466267077410	0.00884415032475172	-0.0111664862092793	-0.0243316148143977	-0.0232941608137490	8,97E+09	0.0337846525308707	0.0603106146225845	0.0766706992171384
771455284	ALI	spatial[-]	0.0201122064931480	0.0105444756720684	0.00690536418164066	0.00470346705187434	0.000506109665846707	-0.00729949654491331	-0.0181580445446506	-0.0272132193147824	-0.0307074734212920	-0.0273974230124137	-0.0155378848321454	0.00537218972092062	0.0302280045333313	0.0550958409215258	0.0705356363539103	0.0742899118448770	0.0668578357388330	0.0558513298631764	0.0459645138769525	0.0404762736901831	0.0378991801805233	0.0368325765074333	0.0354805133838538	0.0372036845887766	0.0405115259777607	0.0545182856555298	0.0744078910536628	0.0837132797276196	0.0811012646347139	0.0653486222028182	0.0529668128784173	0.0422686156443431	0.0301309296631274	0.0183313483777867	0.00683232431169602	0.000786743315292529	0.00281510735501822	0.00508499209701621	0.00777427076466267	0.00217147706045149	-0.0134414824970575	-0.0297967952907242	-0.0411088244205193	-0.0412260987408730	-0.0394877414421462	-0.0448474144915902	-0.0515742960621681
771564098	ALI	spatial[-]	0.0210688779494485	0.0348150660030380	0.0535711534255914	0.0584364380515817	0.0476210810244207	0.0322190815409461	0.0150909110913703	-0.0124237030336075	-0.0412213528311877	-0.0561443024032954	-0.0504789990112780	-0.0356875546254071	-0.0301996510913094	-0.0307193867261276	-0.0364778280196480	-0.0528328870583045	-0.0791259659140542	-0.115363881711124	-0.128693125206402	-0.109927600708096	-0.0652035104396393	-0.0201750690167888	0.00987594061585070	0.0292568767716035	0.0445175350809492	0.0528168860765401	0.0534699823725907	0.0441768118920934	0.0352752294099447	0.0305494174344971	0.0247731029086402	0.0147399207246362	0.0110034854772465	0.0225358382042079	0.0334018213076002	0.0285542475683696	0.0100179609747805	-0.0145444652854289	-0.0168717955154294	-0.00136280822419058	0.0176753932680014	0.0317639808873273	0.0359219669078089	0.0417262376866375	0.0521903380157768	0.0644152473374848	0.0828361658494174
869250251	ALI	spatial[-]	0.0218757090842158	0.00696018107850488	-0.00488511197165996	-0.0118162025605053	-0.0145127931443919	-0.00945806123354586	-0.000346195218042462	0.00975645878176792	0.0127024564173971	0.00900689598227076	0.00180887434626034	-0.00908214716570746	-0.0121951330601336	-0.00573689548366042	0.000885461104140157	0.000701751137772230	-0.0121938055283464	-0.0278899704058220	-0.0346642266117412	-0.0280567145961118	-0.0152659437410864	-0.00202923345697477	0.00923296146382260	0.0191841014364096	0.0207262977405388	0.00980882594242370	-0.0120005651807652	-0.0301427043030434	-0.0344593205378239	-0.0313710274083932	-0.0259901130693583	-0.0222158259826196	-0.0174544297328221	-0.0131724101977988	-0.0125286675172276	-0.0152857290172998	-0.0112862370274990	0.00293792553231372	0.0257692412121946	0.0405354943066049	0.0469561204567565	0.0459433609206874	0.0494071231796688	0.0555079617371561	0.0594339524328883	0.0560353038424667	0.0521180051439239
979213615	ALI	spatial[-]	-0.0180711006571123	-0.0163823118334967	-0.000383352827620695	0.0196584149345853	0.0404792748448386	0.0582990947577845	0.0644340144745281	0.0570938784140213	0.0359149954089895	0.00730236490084211	-0.0214098869332677	-0.0410478075218240	-0.0522949907514932	-0.0584494065025355	-0.0591150609773862	-0.0463707399765641	-0.0196135616523302	0.0124400680969701	0.0310240263420436	0.0303759757421143	0.0127351283068754	-0.00792841625246133	-0.0177370135963577	-0.0149022533226373	-0.000412958599279130	0.0199660829963465	0.0447918348112376	0.0710127628183631	0.0979330023367284	0.119784145432726	0.131111809877310	0.131683731944466	0.123848974153614	0.118691918071474	0.111230302804337	0.0940193035762067	0.0642698940605997	0.0284740189202227	-0.0122176521558813	-0.0400578734943667	-0.0501880170457597	-0.0458637309003095	-0.0333324773360561	-0.0298097331660896	-0.0312392986194200	-0.0334549055180488	-0.0281090551004995
709177622	ALI	spatial[-]	-0.0477391650357828	-0.0339544879767458	-0.0215169915725155	-0.0118654023277912	-0.00490006357706326	0.00175525342433290	0.00690704117567736	0.00881166408044657	0.00798872097109663	0.00145619037911170	-0.00840701356168988	-0.0161801166613937	-0.0205505775025846	-0.0244085063698806	-0.0338235336642261	-0.0401366041257913	-0.0288077741943277	-0.000416811167756159	0.0287211366701707	0.0490877312423402	0.0569701803040817	0.0538548712366535	0.0437574321592067	0.0303638792582060	0.0193635217272232	0.0168431912890838	0.0172393036466946	0.0133554403889448	0.0118735000026949	0.0121181656512647	0.0130723695273268	0.0125262143711741	0.00680290352020283	0.00112800564451473	-0.00445405920544122	-0.00773726202913681	-0.00427259602265379	0.00940110154176406	0.0374940481085811	0.0677440225661980	0.0841559342621181	0.0781036330602283	0.0551205458730440	0.0281751679335252	0.0115528037068196	-0.00239186948520036	-0.0153661187605342
114210567	ALI	spatial[-]	-0.00909209414297992	-0.0274533070365598	-0.0270477346206616	-0.0116398169861896	0.00634058334273946	0.0119379014199236	0.0125609637027125	0.0129783411897071	0.0153791443122381	0.00562246073903593	-0.00237146471319821	-0.00136619024068351	0.0107735104216700	0.0240762933020628	0.0341845037105095	0.0436380177665014	0.0615276180192831	0.0884155965183798	0.118267053595543	0.135995040274386	0.140833517927042	0.137830418804176	0.123121542034159	0.0944840045884662	0.0659120317850005	0.0428423888932459	0.0313885548323557	0.0309009888711906	0.0288125760819689	0.0202661656949086	0.00811120236909945	0.00141853580158400	0.00238743265377274	0.00597291521243210	0.00864493527563907	0.0119671002897562	0.0125447505983811	0.0146491535142786	0.0113699938525671	0.00897448534935202	0.0101750264101156	0.0139720364706858	0.0141472719468132	0.0100472853768868	-1,42E+07	-0.00698630864164813	-0.00175417600329885
391806113	ALI	spatial[-]	0.0153320737106407	0.00834868854459011	0.00948293108862777	0.0115177362882650	0.00734409930696407	0.000850701445081165	-0.00300366128977364	-0.00982113429796878	-0.0278516058707958	-0.0515871506793335	-0.0749271079711057	-0.0894157189700267	-0.0939863497454504	-0.0860944809477907	-0.0581505873293655	-0.0180209113729445	0.0169348322353382	0.0301351425334353	0.0269177805241674	0.0102582467924083	-0.00560841414428266	-0.0161916363060661	-0.0187839419132731	-0.0117455722130391	0.00127481392818948	0.0189069297264687	0.0421664013404780	0.0639365871990224	0.0797242504466403	0.0991720486531525	0.104157894324708	0.0902997139079023	0.0543585366454657	0.00382418768937798	-0.0411927038150187	-0.0727918546867241	-0.0873658191678119	-0.0831819827586992	-0.0700041046348966	-0.0475582533367698	-0.0215494669726597	0.00885002161059547	0.0323909750642168	0.0406112398750911	0.0417319259684156	0.0423195511162641	0.0378514855301653
57238750	ALI	spatial[-]	-0.0346452515941646	-0.0315809383660742	-0.0253911131905955	-0.0151252776992202	-0.00534798122195788	0.000453695451672912	-0.00110486165455639	-0.00355408463579416	-0.00406999511296250	-0.00224209843802200	-1,75E+09	0.000481186083116408	-0.000382142645667291	-0.00139370728162866	-0.000365783269536673	0.00412228025151280	0.0148531105419969	0.0327782663313670	0.0554398433077888	0.0772460965716859	0.0883520229277747	0.0856402886542095	0.0657912823086543	0.0386870025542070	0.0151500409928749	0.00304139279925206	0.00542226734419625	0.00648348716753404	0.00206457042797327	-0.00254724100620445	-0.00503967479265664	-0.00251863411104444	0.00292692401281140	0.00577870678558967	0.00990339997360659	0.0197134913643673	0.0293034433564612	0.0368788121767951	0.0371660139504736	0.0338434054679391	0.0288234099013233	0.0168926605727948	0.00734738985910927	0.00768141274733896	0.0126073933002637	0.0180592276348803	0.0234174119031179
59424291	ALI	spatial[-]	-0.0253199837399410	-0.0342337370843952	-0.0333703230400148	-0.0299574497250526	-0.0336581825538496	-0.0472722565755202	-0.0655308742624745	-0.0860358314508462	-0.0997616953894825	-0.102975870641061	-0.0894028825027387	-0.0711287026044509	-0.0576295181404382	-0.0519026290210368	-0.0533173406209992	-0.0510445894431233	-0.0410882559359779	-0.0304761499040626	-0.0183634730711225	-0.00297209845556686	0.0127219787806345	0.0242962737083581	0.0247363760241849	0.0159464904742830	0.00146369844870275	-0.0187080949605191	-0.0431404928773474	-0.0720750276662566	-0.101705967288916	-0.118687672405150	-0.122988363188840	-0.111775693279065	-0.0925507239601203	-0.0681476448144233	-0.0397921935641110	-0.0134948408312248	-0.000793121388073672	7,24E+09	-0.00360757664133914	-0.0109441768431222	-0.0213026756021728	-0.0309606375363295	-0.0348408825825974	-0.0256984132182011	-0.00538395725570868	0.0103750254225528	0.0213552223286030
577734954	ALI	spatial[-]	0.00408277444837014	0.0145076946039777	0.0317898259275684	0.0465224353641374	0.0473183111917084	0.0377683108419799	0.0377750439762303	0.0425468828926164	0.0445962180217213	0.0455358458271115	0.0461653027826099	0.0533282181705474	0.0605234806836947	0.0632088731735911	0.0607142223892319	0.0506559663164709	0.0333440022034103	0.0150607752242568	0.00510341701976508	0.000279029282635022	-0.00535108755652764	-0.00946286890885037	-0.0128955563717071	-0.0124945924739016	-0.0114082476104595	-0.00818612528946646	-0.00950423731869806	-0.0103020396145722	-0.00626082063786179	0.00426230924204003	0.0172601613342586	0.0240723381902149	0.0249057812537560	0.0223784639613536	0.0132671356944904	-0.00508039390142218	-0.0234864989212180	-0.0327337563099628	-0.0258511655175483	-0.00425053565316982	0.0214764642457740	0.0389779374125531	0.0443477137738830	0.0376990918591396	0.0225893359341286	0.0150186976022937	0.0126888682905926
672992025	ALI	spatial[-]	-0.00233499092372956	-0.0385989089457121	-0.0614869232336706	-0.0625917580910852	-0.0495145118491328	-0.0268565426388968	-0.000364009435635500	0.0287146578243490	0.0509878433300026	0.0530500519289317	0.0395605346872884	0.0235750705299771	0.0192461118249862	0.0200819917155844	0.0255953449233758	0.0337915579017738	0.0415764149487787	0.0356616869932009	0.0217987616413406	0.00786093878695295	0.00491259072334902	0.0103093048411764	0.0140302005071788	0.00959005955613262	0.00239223973960293	0.00425603164902383	0.0266643626611643	0.0573823276529793	0.0730621809480337	0.0609777695758047	0.0352159105164165	0.0133673098969332	0.00109897469505117	-0.00291514145793663	-0.0103983285308899	-0.0173152501992374	-0.0149951430179237	-0.00912346690315777	-0.00178419364009171	0.00654466239941895	0.0152822708671373	0.0166109174936711	0.000931421895743749	-0.0230859258564495	-0.0368051010216770	-0.0329145591488312	-0.0277935069946022
440366891	ALI	spatial[-]	0.0385302695253395	0.0532795324490760	0.0540263531522695	0.0410336501343022	0.0244628732833450	0.0140084917142820	0.00855350852800718	0.00283250059193286	-0.00388321941473088	-0.00741489385959448	1,30E+09	0.0171466811578350	0.0345343697283972	0.0395460303514633	0.0330246973718532	0.0254364589956724	0.0226165333845614	0.0231761482348242	0.0164543224048431	0.00495842608878801	-0.00589501224385417	-0.00735353320168468	0.00859737383178705	0.0280836189475069	0.0394630225587271	0.0322062149810254	0.00700616661972498	-0.0155889068744134	-0.0275861837474469	-0.0194407372332765	-0.00383322074840053	-0.00227622823779040	-0.0111824036874094	-0.0267935767015484	-0.0417790784841484	-0.0617934392806165	-0.0674116499024181	-0.0585181158836100	-0.0364211673941032	-0.0129687438675559	0.00142196742849002	0.00961599509155276	0.0173084709453290	0.0126896266803665	0.00114263012856804	-0.0119061664627077	-0.0150959469649387
239395161	ALI	spatial[-]	0.108758507857239	0.0877417120636211	0.0730716103465809	0.0621400671045207	0.0448487921119910	0.0184929566068816	-0.00610793630401911	-0.0195835130100979	-0.0241966705699145	-0.0210119613020842	-0.0150184336408561	0.00386652500670147	0.0300781186177654	0.0512494771849503	0.0574606488381382	0.0514307445191166	0.0348969399607761	0.0138158157170724	0.00261774125984178	0.00102205981333631	0.00201426008359462	0.00702833150345395	0.0182948439538037	0.0262483043604219	0.0246241524846697	0.00133700118272108	-0.0337143248183942	-0.0526305446289284	-0.0351627387141185	-0.000842884903916465	0.0376696541289285	0.0661710840944965	0.0755116428728964	0.0717086872675931	0.0522129053343448	0.0336998822035850	0.0236443747910408	0.0231708308416152	0.0287012278461001	0.0248722015185777	0.0120460253517203	-0.0163275241982543	-0.0472408644575243	-0.0749280650904925	-0.0805903407246705	-0.0715223600940153	-0.0589722470479365
953770868	ALI	spatial[-]	-0.0877150609409889	-0.0838659443308774	-0.0641756400099151	-0.0365645344436698	-0.0119487543264518	0.00870495571446162	0.0217917163330417	0.0335095512617073	0.0428042131600007	0.0500610706036584	0.0543825500437167	0.0557200913871957	0.0487728649175123	0.0357147251638079	0.0182659675142038	0.00184968742040619	-0.00540027668803690	-0.00173500608279995	0.00639576881669226	0.0155080686447100	0.0230173002285742	0.0378607461805663	0.0497563240557927	0.0539092824518171	0.0473587667727106	0.0315370265913478	0.0159310081083126	0.0125505152119795	0.0235628028805411	0.0478746325427668	0.0678589606908282	0.0644638420740056	0.0353739738202869	0.00580469177174696	-0.00556125918134295	0.000421872080168097	0.00601978583569926	0.00115440899077580	-0.00883397905909022	-0.0120687310508372	-0.0122643980870562	-0.0125325624057633	-0.00980146815635386	-0.00786417873331111	-0.0162228109044800	-0.0353407217870757	-0.0503812285278848
391290306	ALI	spatial[-]	0.0318803979918608	0.0393379819958923	0.0441121169966591	0.0520640724176697	0.0611568062893324	0.0690417744872536	0.0640746506281206	0.0505787886102704	0.0321593752853982	0.0150118104643378	-0.000587425405995448	-0.0113917212801016	-0.0164142358927938	-0.0165922489372293	-0.0225355772568610	-0.0334046287166793	-0.0405473360349314	-0.0307570135044667	-0.00412758790413828	0.0292324240988635	0.0549476150843845	0.0691085080367585	0.0678286172184635	0.0571984989706258	0.0382847256409086	0.0167726703186795	-0.00198143651970999	-0.00858665883433877	-0.00658583746914840	0.00454109062753143	0.0169707069363424	0.0233834534856662	0.0194029012363243	0.00549009160340190	-0.0109818279663164	-0.0175311483165494	-0.0112275269130446	0.00607503031758600	0.0277683970276846	0.0463777366542732	0.0570495159005025	0.0623550051889392	0.0664571335112017	0.0704786550939651	0.0657914420063927	0.0511952474455719	0.0317225700031578
832875171	ALI	spatial[-]	-0.0725452029494987	-0.0704918797068599	-0.0671210260021600	-0.0587222636880236	-0.0491422110432492	-0.0393726081391913	-0.0335540163268811	-0.0267926949906396	-0.0204164509071298	-0.0125013377169913	-0.00718630614471379	-0.0111123423817008	-0.0195938793352518	-0.0297431298495624	-0.0378560418333845	-0.0376486648309548	-0.0348009233674436	-0.0247592536348844	-0.00852103484630057	0.0129123343391729	0.0312377928173010	0.0426974208737819	0.0443829187736969	0.0407321904969791	0.0362813967024158	0.0304825504288472	0.0273834401900392	0.0276376088059779	0.0259673224162562	0.0210524110693212	0.0123596518609817	-0.00199537207353694	-0.00624914211099592	-0.00460443778052999	0.00140425925513769	0.00648437169072392	0.00411105151170404	-0.00719778167200114	-0.0162935211609943	-0.0170553682306773	-0.0158777529431683	-0.0193335033270008	-0.0234363941420859	-0.0233568457021820	-0.0126266351341896	-0.00287472673059439	0.00537753354903652
619061725	ALI	spatial[-]	0.000649457412398733	-0.0249378932589995	-0.0405024173840028	-0.0457462864128342	-0.0465759146569221	-0.0479804000354117	-0.0549943777531150	-0.0527873529030451	-0.0404961096620169	-0.0235530178154835	-0.0116964565747488	-0.00950809713138226	-0.0126587931096705	-0.0169739280885818	-0.0188440884192299	-0.0249417930675025	-0.0350112426878052	-0.0368545037207861	-0.0243836016112991	-0.00351308395673231	0.0133821828523269	0.0221026102963408	0.0236852857862690	0.0265186825430507	0.0234509450087812	0.0193069133388881	0.0157592892539415	0.0114862547580755	0.00125154465751324	-0.0123906037145153	-0.0164617742411521	-0.0106964988114294	-0.00249989365560689	0.00782370004085446	0.0224535586194101	0.0341103085763659	0.0345159080345528	0.0268253402998565	0.0263119728229846	0.0398410193312686	0.0573227381825939	0.0651242139003673	0.0580139793657882	0.0432481746546718	0.0231104572897355	-0.00280701621326110	-0.0223040506812900
552380412	ALI	spatial[-]	-0.0150737629242966	-0.0475481863719729	-0.0738787807746161	-0.0860055651415450	-0.0833094220870686	-0.0653101474281185	-0.0430537760172220	-0.0225352790668746	-0.00685186498701081	-0.00748632295777432	-0.0184233928527782	-0.0280319558909784	-0.0281403124384053	-0.0247980296963675	-0.0275118978228310	-0.0316361553494378	-0.0305557663351314	-0.0251144721343958	-0.0310724003131318	-0.0541121556700645	-0.0791789009731009	-0.0936830975174273	-0.0826185391721565	-0.0616586658882558	-0.0410160184240692	-0.0268176333027082	-0.0219170004435239	-0.0179188960274499	-0.00922434362155929	0.00154560937345487	0.00713194298027639	0.0100444195721149	0.0158627613631298	0.0194484902373903	0.0272439861706069	0.0280199508132164	0.0232758705734434	0.0113754605515773	-0.00425856665956838	-0.0207467961820149	-0.0354071560895707	-0.0424219155090242	-0.0420372456237492	-0.0388068086047220	-0.0381617162956581	-0.0356960451233026	-0.0228539430280952
110351684	ALI	spatial[-]	-0.0146045671674615	-0.0368993852482633	-0.0512657263707361	-0.0460975896494081	-0.0211920660482697	0.00696009592482661	0.0251537102738480	0.0468308141849498	0.0662037536159470	0.0736998388143867	0.0637124583450898	0.0409091718520424	0.0187343819410634	0.0129027074863846	0.0136854830330865	0.0194159677998879	0.0218229760804684	0.0222576744594003	0.0212774473351668	0.0256172734767220	0.0312656550605540	0.0337857277692265	0.0258965132964037	0.0146232748393944	0.0127387804547485	0.0143607863882695	0.00227650694264416	-0.0237974716024449	-0.0494127990150848	-0.0685323103001670	-0.0792494833391055	-0.0820894880496635	-0.0818786347902444	-0.0839056386882946	-0.0935115343240401	-0.0963899588115896	-0.0858051051519015	-0.0675724655344972	-0.0528345567214813	-0.0480534553698635	-0.0346908489076788	-0.0162505932403651	-0.00339320284639808	0.00315197935787812	-0.00154005749602723	-0.0106981055920773	-0.0221875401230805
587184947	ALI	spatial[-]	-0.0146476220607116	-0.0139162051316231	-0.00852109093184614	-0.00314109965632028	0.00516037711891053	0.0142260898554410	0.0231392481299362	0.0300347276925314	0.0394682673727858	0.0452582248559916	0.0503449709780832	0.0621784671308996	0.0764004578399702	0.0914995723842438	0.0931425631670842	0.0906278568834573	0.0814765811614275	0.0625049749055548	0.0286554746488740	-0.0122242325935516	-0.0368503112048084	-0.0344547972457374	-0.0141498233606168	0.00409101791451642	0.0169012518884280	0.0257354956899819	0.0305227733904535	0.0277160644141313	0.0132574344968756	0.00439275790477978	0.00517362301578316	0.00833163334751843	0.00859929075980602	0.00216707182320440	-0.0114763913889914	-0.0271626521318289	-0.0447507718821472	-0.0541609955898614	-0.0499747957479283	-0.0445740283432663	-0.0411220089265365	-0.0384900410987438	-0.0404475972737811	-0.0530275562576016	-0.0708257942339092	-0.0860238169001415	-0.0884702699762760
233532619	ALI	spatial[-]	0.0104489953383585	0.00430461512411050	0.00446030587441571	0.00552256002669483	0.00844955600312674	0.00245638623529761	-0.00344531559416543	-0.00889049371791135	-0.0157262422601763	-0.0167152151128189	-0.0148042233666881	-0.00912338266752863	-0.0124827706227597	-0.0246807278791031	-0.0361759965581824	-0.0362526366936650	-0.0224725182498667	-4,55E+09	0.0210425335637111	0.0351357878466289	0.0422253989596206	0.0432627035242489	0.0342323422956008	0.0126745901773966	-0.0106241708590277	-0.0241325441876620	-0.0275685000788280	-0.0297821550258921	-0.0272707720284770	-0.00964702791660579	0.0155904482467736	0.0374718694506008	0.0422170031055469	0.0387057197251221	0.0450146843715521	0.0607089048073858	0.0769381603240102	0.0848305492577559	0.0804814542323662	0.0652459021283798	0.0378824365727718	0.00499876991408051	-0.0213828726480412	-0.0295114723151150	-0.0183211177012575	0.00191900003033768	0.0170129221379552
62683514	ALI	spatial[-]	-0.00903682434716938	0.000820593588686001	-0.00182267539853654	-0.00490505159087078	-0.00566156281448476	-0.00859900541585970	-0.0160355799473856	-0.0215845666089261	-0.0142564462173338	-0.00642548086737115	-0.00600711240425380	-0.00607674345534214	0.00165163669453543	0.0150100258604599	0.0262134226305359	0.0301873405963800	0.0361953854201163	0.0477549050016086	0.0530709428403063	0.0368072083219049	0.0114424753525691	-0.00359131472615819	-0.00272078256798144	-0.00141079499235273	-0.00692879094740248	-0.0145877185879803	-0.0129379963752879	-0.00243950062124749	0.00732186144745585	0.0140750167935047	0.0134957475553767	0.0183273776614291	0.0314479152187769	0.0367968937746917	0.0286926392902563	0.0200976926952178	0.0272555165797212	0.0526278273203383	0.0777011846916664	0.0781808752785946	0.0462890227624363	-0.000527052834541481	-0.0412515284079806	-0.0619289499740390	-0.0578870508265278	-0.0365454919983524	-0.00860909467133299
29367902	ALI	spatial[-]	0.0306961700212263	0.0156987834677423	0.00559997497919719	0.00558498467809851	0.00610372952734726	-0.00525575255160161	-0.0213482686785613	-0.0249870055036402	-0.0135722987932865	0.00493475927935096	0.00758265808248230	-0.00342534355167064	-0.0174643073706873	-0.0266878912280386	-0.0299507108341974	-0.0316847424244330	-0.0294777968399192	-0.0240894609815096	-0.0179237974944905	-0.0146374431591248	-0.00110951061971446	0.0175773940565371	0.0300545369446122	0.0176763960162439	-0.0126660521960781	-0.0420747915324265	-0.0593063217497883	-0.0753144156506683	-0.0952623197902297	-0.120215368819430	-0.130091806622054	-0.119889803293130	-0.0867805869487856	-0.0508181331678512	-0.0192542718790998	-0.00117035107080662	0.00687334907511545	0.000424218962166331	-0.0144647088100352	-0.00727332924591144	0.0144729807216783	0.0482732836800504	0.0681571799475741	0.0626983007650562	0.0446902476923981	0.0274273288945146	0.0268062930748928
697873651	ALI	spatial[-]	0.0181100850825419	0.00679483738894879	-0.00110199055157036	-0.00455932438596982	-0.00484508797348795	-0.00900906754753926	-0.0138322719183646	-0.0129845442692330	0.00533942346590658	0.0372556867784185	0.0617176241088197	0.0728421760028713	0.0721166484341946	0.0710153945856404	0.0721094045532530	0.0703275689893427	0.0576653760997588	0.0396570232386442	0.00958567937033185	-0.0180809569864046	-0.0322157861290247	-0.0346791209335629	-0.0206117781867711	-0.00609193242125753	0.00862316147812879	0.0272905484997358	0.0496194145523751	0.0681126248496897	0.0732367284599712	0.0715712911823856	0.0660852782745141	0.0617480165096811	0.0504519438350154	0.0345529345565640	0.0295912486790753	0.0348210603430775	0.0469800999191679	0.0471084075906466	0.0374128370893429	0.0267730698239391	0.0201080764616728	0.0285557086829783	0.0517820929849160	0.0806095258954009	0.0926137504047471	0.0805489365211205	0.0638894361368095
925371438	ALI	spatial[-]	-0.000595831522650256	-0.00990022189823282	-0.00890897669427721	0.00949017497443315	0.0274368612851124	0.0361462582291674	0.0321796699083593	0.0353439567424111	0.0459168831016658	0.0476860947314703	0.0307694720482083	0.00387918841375863	-0.00773479836961849	-0.0102248286184619	-0.0153222365945309	-0.0221246380871534	-0.0278541150835134	-0.0319369009775915	-0.0373513058228243	-0.0551451114799745	-0.0783836626606775	-0.0943504907371500	-0.105773890792805	-0.112910715016188	-0.111420352381909	-0.0947402705014694	-0.0558768479899695	-0.0216149892443159	-0.000766180585325585	0.00645686129948312	0.0171176848185715	0.0385356301215946	0.0529193917664943	0.0530638871885710	0.0508410827054496	0.0587244173118752	0.0804698213308337	0.100557409732908	0.108926560817206	0.107680631182272	0.102278999836647	0.0949586767245242	0.0848646012891511	0.0687684542565289	0.0503876198326263	0.0317851530106718	0.0111574478224087
596008681	ALI	spatial[-]	-0.0298964673632493	-0.0435880495525592	-0.0507697696946589	-0.0504886639601588	-0.0437585080854957	-0.0376403007555733	-0.0291771806643198	-0.0212787217796542	-0.0157466096553251	-0.0101455143884946	-0.0119492808947407	-0.0195055406484554	-0.0335536564431740	-0.0384592388044178	-0.0403265026054726	-0.0385222238161848	-0.0336646316464634	-0.0288484631858103	-0.0188697420852982	0.00148278600447258	0.0205963251985989	0.0274407036146281	0.0144159025204779	-0.00180595237240763	-0.0145030627872079	-0.0225245444477841	-0.0401924343626441	-0.0560612480529723	-0.0583280541188647	-0.0456430837666606	-0.0244998877221783	-0.00661877217155763	0.0151233213273313	0.0333221873136487	0.0444748001798185	0.0395855144692573	0.0143344804368725	-0.0163766535769075	-0.0298617049873000	-0.0256396900916486	-0.00882236815341653	0.00552275375309975	0.00996012045635414	0.00279414229329581	-0.00873925152764984	-0.0241977602330332	-0.0348822621410603
474899215	ALI	spatial[-]	0.0106384373907941	-0.00391558031068583	-0.0235612325318386	-0.0358674100292403	-0.0386224709046956	-0.0411905982040400	-0.0507637648840333	-0.0650950928120936	-0.0746980145083778	-0.0834755299971069	-0.0829965557526366	-0.0724635503413261	-0.0496783149906997	-0.0210044772882479	-0.00158167848621328	0.0141074960787312	0.0321969063427202	0.0485880715862638	0.0550977877814940	0.0543356587977811	0.0441167466037725	0.0294751581578030	0.00931063278118660	-0.00785755880585269	-0.0119551861778163	-0.0144996105447703	-0.0137531869714908	-0.0171234585418119	-0.0283234872576892	-0.0364413370015149	-0.0401002519280431	-0.0298070670922861	-0.0163797271213541	-0.0103135028940496	-0.0197792856742444	-0.0295001355394891	-0.0191342341466990	0.00741385986013610	0.0331458919075769	0.0429885150896843	0.0367936170493191	0.0194555495365371	0.00131711439899363	-0.0211914526932367	-0.0427826590708465	-0.0548203559574867	-0.0547360473934425
752442266	ALI	spatial[-]	-0.0570113604720873	-0.0668721391628286	-0.0650631531107896	-0.0459968464050743	-0.0136242971053149	0.0143487327735964	0.0321095913214318	0.0426914460100810	0.0487434668480543	0.0487641289370712	0.0369261975448319	0.0258375679496638	0.0231964602614260	0.0252479526118764	0.0225527216141115	0.0138792933891012	0.00647587142317672	0.00419519064208652	-0.00148804613269215	-0.0197989049750111	-0.0405235374773410	-0.0443844177402679	-0.0315408056010788	-0.0134271291276261	0.00326208123955328	0.0114817551707149	0.0182085991639020	0.0224941391812329	0.0186710896863934	0.0104011600816737	0.00357186189106593	-0.00250286291102666	-0.00881396933407394	-0.0189991008752636	-0.0370658509844392	-0.0550723041427850	-0.0664213014897444	-0.0698596729445733	-0.0646453776955274	-0.0534441161165625	-0.0355326320391983	-0.0123625916686211	0.00671907082412857	0.0186316648515346	0.0298386599434329	0.0361498290377181	0.0328790438518452
469536779	ALI	spatial[-]	-0.0353188713985586	-0.0373317720683528	-0.0350318109921203	-0.0267884567304093	-0.0237942917990423	-0.0302406990525558	-0.0438977066631310	-0.0551618676838085	-0.0615684348818987	-0.0617478308150063	-0.0556642970111119	-0.0417596456102417	-0.0269668812092517	-0.0208661990462797	-0.0227868916055243	-0.0330085457157682	-0.0467493725815644	-0.0564906406322266	-0.0604873129634693	-0.0493838718794289	-0.0239613195958867	0.00919415163686058	0.0407885700711072	0.0676517923857003	0.0820219449442658	0.0849202466410073	0.0806989945130419	0.0827856839887479	0.0877693730874490	0.0896397859715073	0.0862260809911896	0.0725359993344756	0.0475448723732983	0.0251360147264618	0.00878345968594297	0.000979922254773397	7,04E+09	-0.00433644901901401	-0.00988124162876477	-0.0103244755453977	0.00236443983795082	0.0237633392935681	0.0396009062260066	0.0408600403357028	0.0301585692277509	0.0199290861918619	0.0208474255071742
835258237	ALI	spatial[-]	0.0640739388945523	0.0668716093077402	0.0628445662451167	0.0642376875530744	0.0693487656872875	0.0713493762631261	0.0714643203218025	0.0709917338542653	0.0663412133889640	0.0517414560862189	0.0273584076356264	0.00920803498808608	0.0103825213394331	0.0266035632215072	0.0404349231227432	0.0386112729964350	0.0317959826195643	0.0207300715529193	0.0150856733293792	0.00694154361672880	-0.00542480177119540	-0.0139155821611614	-0.0121353027199469	-0.00215348129584744	0.0132048553712317	0.0212369678788801	0.0240086992073526	0.0283701566279231	0.0261556272223668	0.0111935175340724	0.00280611478057899	0.00898131904238875	0.0272738567581097	0.0303875082271049	0.0120156703454676	-0.0181001745782590	-0.0327052883155614	-0.0283186881651655	-0.0101583762851691	0.00814364190078503	0.0257257265523462	0.0355385470279780	0.0286585994813949	0.00890158593540200	-0.0151444152826439	-0.0345496468822311	-0.0477506192494328
676456752	ALI	spatial[-]	0.0130838914425500	0.0264217368147732	0.0287016613634646	0.0192630218819488	0.00486076775459202	-0.00585606696007773	-0.00841710317517780	-0.000764394538013755	0.00967986696500415	0.0159718660017692	0.0132177432399540	0.00645744424888742	-0.00236470529505721	-0.00492557095337152	-0.00184305184787993	0.00919762730199602	0.0287809916165687	0.0560306714612246	0.0765013967511492	0.0803966415606279	0.0731199556190114	0.0641881826426350	0.0624528101474761	0.0610394863900715	0.0499832274004236	0.0343805178463788	0.0233460341128312	0.0186046189662478	0.0137874948159784	0.00589933040573878	-0.00328986126305122	-0.00830735941217346	-0.00686554082984101	-0.00371589529765921	0.000283457378628587	0.00784708772500099	0.0146824291041583	0.0209262222463474	0.0219473905888139	0.0225246345203030	0.0238196600499204	0.0259779592293045	0.0238688129760057	0.0249899517650999	0.0288970410528223	0.0256689214039276	0.0132732439098466
102860027	ALI	spatial[-]	-0.0584139833766557	-0.0546069255507220	-0.0404637362595845	-0.0226020166384802	-0.00510300366915738	-0.00113511075857919	-0.00657193407707285	-0.0100350008091909	-0.00639005586134395	0.00565243075833509	0.00947489094295453	-0.00392363708305730	-0.0258718263336567	-0.0427319350697583	-0.0489073171355417	-0.0479067806910039	-0.0523993257492085	-0.0625742522158719	-0.0729022730162343	-0.0723338474142821	-0.0670317504569612	-0.0548503590803313	-0.0337675588944164	-0.00634929561183930	0.0143770107766919	0.0189063232692004	0.00946773384718163	0.00668134654500017	0.0212412939474749	0.0443878973635988	0.0616908359267736	0.0690770507419055	0.0663659664572519	0.0645079522212220	0.0569910694789106	0.0452401376935969	0.0325238009502266	0.0161782442266051	-0.00140343593261994	-0.0160756247293278	-0.0276066679443711	-0.0336682698235256	-0.0371708698715389	-0.0364996634275623	-0.0355176309228106	-0.0357169680285161	-0.0273713329052065
307136875	ALI	spatial[-]	0.0863763256079828	0.0913791795717754	0.0953853516638058	0.0921972178712713	0.0838037186838988	0.0652706466994131	0.0405463882851903	0.0190650196146511	0.00226832964175231	-0.0101666432549496	-0.0169994757292524	-0.0252462286708645	-0.0372536860902686	-0.0475412775021772	-0.0486632968336183	-0.0352983157267982	-0.0137166340748914	0.00258943795690407	0.0101406756540017	0.00666021001642337	-0.00488748772398704	-0.0158260761042909	-0.0255112143625188	-0.0288085095391437	-0.0237920616964621	-0.00609100480083792	0.0105744901345123	0.0159923054425846	0.0108217640651752	-0.000494127939879822	-0.00664092686300215	-0.00899341803543649	-0.0134096619261712	-0.0216210616675106	-0.0337166199935443	-0.0390315574035406	-0.0354365506517983	-0.0281231457781435	-0.0238878286466552	-0.0276783304038779	-0.0331034911130081	-0.0338895647923311	-0.0281331618047823	-0.0215597097189721	-0.0152467120730608	-0.0167339995587687	-0.0187539758451120
531728050	ALI	spatial[-]	0.00804650943838107	0.0104280532458993	0.0111815837103409	0.0125332029680360	0.0122920248986041	0.0142699237663309	0.0210142391295234	0.0264526152557103	0.0277655990943530	0.0246593320158588	0.0153247979316598	0.00518810977805820	-0.00209238419752032	-0.00212342190769769	0.00671830247113000	0.0164876770983582	0.0135147278248162	-0.00279425842323141	-0.0256360884427637	-0.0389158710062759	-0.0372989789408655	-0.0234262384560117	0.00116129247508629	0.0256385805687105	0.0445138460106033	0.0570762481069505	0.0641978929433548	0.0615800904610062	0.0598706325631695	0.0624119020077169	0.0680076206201659	0.0761386392909764	0.0790203876692009	0.0754233076714774	0.0681712156953323	0.0646804784682930	0.0586659199655927	0.0516590438116204	0.0424908596637407	0.0303888697605709	0.0191681499646101	0.0118312336446447	0.00470258915678387	0.00364027594990482	-0.00183693484839848	-0.0136639688265472	-0.0279008059005633
327668468	ALI	spatial[-]	0.00874892690144920	-0.00271087637349283	-0.00925517538150296	-0.00612927184809882	-0.00534478542071607	-0.00782416765628325	-0.0126686973040415	-0.0139674399535995	-0.0115614695495950	-0.00874921317732559	-0.00589135323719112	0.000279030734198691	0.00458370832362453	0.00461077846491212	-0.00374227472032273	-0.0119647806783527	-0.0127971592651048	-0.00883617148670717	-0.00524129899192642	-0.00152828331772278	0.00138180835910659	0.000553105500092557	-0.00971233997764111	-0.0267195382538377	-0.0363770200987573	-0.0315165868354431	-0.0142701105906602	0.00311436586038367	0.0178697953083406	0.0215228680235473	0.0140675787192673	-0.00246719809020325	-0.0174100728686458	-0.0180710857075145	-0.00552473995084840	0.00489528792912251	0.00590800879362559	0.00457945535428786	0.00830147520878636	0.0164337736521332	0.0227579480624563	0.0236159159950267	0.0223838122058118	0.0256159640245904	0.0352632958410555	0.0544232720901057	0.0759462261462266
585995399	ALI	spatial[-]	0.0258830744028266	0.0331185638126636	0.0294727153442117	0.0184118764146729	0.00785653316566480	0.00492125434009914	0.0113251531152644	0.0291967329419848	0.0493836155545598	0.0679759591819815	0.0887944728431732	0.106744582681725	0.111475183365167	0.102470724692797	0.0843585267520633	0.0675785055920381	0.0580024797941840	0.0481123026282179	0.0275994831838974	0.00436147708968862	-0.0141003774021786	-0.0186203333084180	-0.0160189438288519	-0.0165101002010670	-0.0255976155477797	-0.0355331509391352	-0.0348826199634764	-0.0288528902764084	-0.0299431409076278	-0.0408066098739820	-0.0612312765891983	-0.0767058505049125	-0.0857504414052040	-0.0801953418057470	-0.0585596084156105	-0.0253700751966081	0.0149685324028223	0.0523551397780776	0.0744781802170732	0.0801028697632265	0.0725116486912455	0.0544494479450890	0.0336979131875627	0.0172478949733739	0.0104283141332466	0.00690987171906106	-0.00155523430998955
691568756	ALI	spatial[-]	-0.0348309153873710	-0.0400589340891429	-0.0433267816140896	-0.0473522126183472	-0.0588053559202778	-0.0682777455853823	-0.0697713642739712	-0.0671930430764087	-0.0602866969744711	-0.0516578464629135	-0.0370734389761785	-0.0171080017977368	0.00269920837726403	0.0159888164733436	0.0234779215079746	0.0289693917291059	0.0369730031361156	0.0460509780641622	0.0605679890970341	0.0698157689210274	0.0719880946312871	0.0683244942666844	0.0511702827224356	0.0216386428035218	-0.00928564515015323	-0.0371832865140715	-0.0556880609532057	-0.0585216769433541	-0.0448492557681738	-0.0198726785140778	0.00192211139482237	0.0149962409191786	0.0102550735875147	-0.00485282400038459	-0.0233362207864158	-0.0422900653502869	-0.0496163541856954	-0.0476820864034614	-0.0461634567692090	-0.0439366834526570	-0.0392764035038672	-0.0344939337170402	-0.0338224946049244	-0.0422729998889549	-0.0472369892015588	-0.0472104771816623	-0.0366412232799552
126259773	ALI	spatial[-]	-0.0446614315258391	-0.0505706865506985	-0.0407210684356308	-0.0346666887047108	-0.0379781024247772	-0.0509193374180478	-0.0609896222676594	-0.0576914880537987	-0.0459710563955812	-0.0339131669004847	-0.0197392422248302	-0.000150178754076228	0.0189546928964186	0.0247804393719600	0.0118228012156730	-0.0170817359675679	-0.0424698024241295	-0.0557575709860407	-0.0672685998611762	-0.0745183932186006	-0.0793654935205044	-0.0808311967943018	-0.0814814957604494	-0.0739617000923734	-0.0561347262701779	-0.0311564009484021	-0.00960100203175114	0.00719970463415363	0.0341253354499855	0.0579815359875140	0.0650278371815119	0.0351937221478079	-0.0131987639316832	-0.0535634168200967	-0.0788671247948510	-0.0794464044739380	-0.0588763244078813	-0.0298804487940556	-0.00805151748542251	-0.00980577107434384	-0.0315828850637468	-0.0658781888260188	-0.111801062467994	-0.151996294051321	-0.175776671977559	-0.163533198402609	-0.128304152287895
471892082	ALI	spatial[-]	-0.0106699105788929	-0.0144669479923115	-0.0222934611656654	-0.0278318488107661	-0.0255594166286725	-0.0190790080407765	-0.00847959064152937	0.000163960397983279	0.000854784819225967	-0.00252093728721093	-0.00501720122158232	-0.00530104225047053	-0.00632967080060114	-0.0107039299100158	-0.0142426960236383	-0.00796845421599047	0.00235520774414726	0.00479079645012961	-0.00474053525696688	-0.0217760345911502	-0.0318004994881480	-0.0364928004340427	-0.0391955811942661	-0.0496678911862190	-0.0605066511469571	-0.0623285467491730	-0.0508401759228226	-0.0327152914582078	-0.0173382946254095	-0.0159997555077276	-0.0237183572568591	-0.0290247400153435	-0.0240193484083592	-0.0147212403328802	-0.00904592015930075	-0.00502104533536384	0.00239118689906730	0.0119718300235712	0.0254100715097543	0.0365985789589502	0.0355609321971304	0.0199265980960048	-0.00661490083437070	-0.0254049523749602	-0.0282952016416156	-0.0265156866633104	-0.0310218102669735
594866155	Neural_tracking_index	spatial[+]	NaN	NaN	-0.0389715914545519	-0.00157897090357690	-0.00118179438580387	-0.00258930612702186	-0.00422858491005847	-0.00444769307973897	-0.00238876534355629	-0.00177415276751325	-0.00326027179900870	-0.00639751193340261	-0.00582147676132208	-0.00390407440599663	-0.00399010169650455	-0.00555382047145027	-0.00472367863786423	-0.00306445377949416	-0.00537997076692581	-0.00801451397861856	-0.00558972208289406	-0.00212857666727834	-0.00214011720171877	-0.00393202442510643	-0.00507137336259764	-0.00503567384982704	-0.00398835119489228	-0.00513663862032521	-0.00737598716199345	-0.0100029170224025	-0.0109491968860201	-0.0110715252376023	-0.0110684360284254	-0.0100418074876657	-0.00944033299776557	-0.0128449544225931	-0.0180374753453005	-0.0179874932961305	-0.0100779026081806	-0.00440925755601136	-0.00496803243292803	-0.00775695188293597	-0.00718109994440278	-0.00467264444204621	-0.00499334153924956	-0.0105463106744381	-0.0152654222177530
913338219	Neural_tracking_index	spatial[+]	NaN	NaN	0.00663106838497026	0.000822484194756802	0.00444698125384280	0.0107741440358037	0.0206707739285482	0.0281011110599341	0.0287941506833428	0.0257026006486182	0.0221128373764211	0.0224818565355684	0.0247744500509583	0.0247674626560715	0.0247504810795363	0.0269947646854122	0.0293871735622133	0.0272683167503544	0.0223742575704457	0.0170417296700778	0.0153904491883968	0.0185785428538082	0.0220706836743204	0.0260460297282163	0.0294364405378201	0.0312894429505023	0.0294093594432313	0.0286123449098003	0.0299361852117569	0.0302648305740557	0.0293893155375582	0.0266628483219971	0.0220447839430741	0.0149282883179635	0.00368214693835006	-0.00764725401733214	-0.0147865414240394	-0.0201409402427480	-0.0263810703294835	-0.0322262359956256	-0.0346915523521078	-0.0334727275735286	-0.0278945362832209	-0.0234487800047266	-0.0215523708907439	-0.0183531915070159	-0.0109659621562216
579481892	Neural_tracking_index	spatial[+]	NaN	NaN	0.000555033086946560	-0.00617418548087063	-0.00516544718319026	-0.00444990278992782	-0.00273056980766078	0.00148757921300165	0.00614296885885147	0.0118894654144834	0.0148360135171207	0.0142349885012811	0.00861319036013778	0.00143765868564780	-0.00471757162244054	-0.0111938092681797	-0.0166916312773608	-0.0194092215304731	-0.0184463372192707	-0.0162548399522171	-0.0129601999036122	-0.0117845144498570	-0.0126802325410746	-0.0152273650182754	-0.0158092278388306	-0.0149075136690591	-0.0110060947169563	-0.00846057446563051	-0.00991296237703348	-0.0146231263447373	-0.0143230834155804	-0.00807995126358174	0.00215313256646550	0.00852645436566035	0.0122157152141978	0.0157316190843021	0.0180029578255287	0.0199504951352273	0.0196514147200764	0.0190742634417007	0.0164389859904999	0.0148666974514344	0.0154253194651179	0.0185475720150909	0.0219011271895910	0.0241482847124691	0.0254878859168422
267145152	Neural_tracking_index	spatial[+]	NaN	NaN	0.00833299181249668	0.00278741071040101	0.00499663480502805	0.00804269284793682	0.0105212207260529	0.0120476829227017	0.0102710848712508	0.00870844943853451	0.00705289959907556	0.00850816851858712	0.0135804212906660	0.0208198633205530	0.0278819434230040	0.0295772125267302	0.0281957784676416	0.0269573274790109	0.0263777315922449	0.0229259768304813	0.0186700615298221	0.0162673386242007	0.0154110862448531	0.0137916004526173	0.0131968258924970	0.0115599676488837	0.00957562247541332	0.00519584892344241	0.000981009697626057	-0.00371041598747501	-0.00728003029689516	-0.00339053748032685	0.00466729274364787	0.0108372810367708	0.0153282148682007	0.0192755779294109	0.0237820102321069	0.0271403666610767	0.0269422412123927	0.0275363225607851	0.0260836662942024	0.0238369572389669	0.0219407781008659	0.0195350047930037	0.0166975622595214	0.0133015963980825	0.0111940808009152
908092186	Neural_tracking_index	spatial[+]	NaN	NaN	0.0180227329497874	0.0316570078777142	0.0292003668167474	0.0242524585183909	0.0171734918975919	0.00693785649891332	-0.00486451425538824	-0.0157828693477647	-0.0218905123809233	-0.0248663292021294	-0.0232841253745503	-0.0177168592688577	-0.0114811563277055	-0.00811496884093371	-0.0109915058673221	-0.0156996811780202	-0.0175698827235367	-0.0168351580705514	-0.0144854903639286	-0.0127700178764981	-0.00972491633806818	-0.00742266388174774	-0.00729101223178667	-0.00919813662135301	-0.00902589163084049	-0.00340743747794399	0.00475603896210937	0.0104228639457767	0.0117778077518279	0.0122033717663190	0.0138987089122059	0.0147949563867859	0.0100184085444214	0.00663314925540864	0.00513316131402653	0.00723448586547225	0.00516160790968984	7,78E+09	-0.00461945464282083	-0.00385285816489166	0.00218413874751181	0.00654611494836826	0.00810304050584917	0.0109293837569174	0.0164742273797037
616446717	Neural_tracking_index	spatial[+]	NaN	NaN	-0.00526483604796512	-0.00174100548758413	-0.00327720211668643	0.000490067295783670	0.0126541801611939	0.0245807717914219	0.0329082267103878	0.0349767360982907	0.0368511741278043	0.0383943512867221	0.0390834316249736	0.0400001142876913	0.0384192586676752	0.0334680489148217	0.0276674375868832	0.0233289771498054	0.0198622652896187	0.0104621593864821	-0.00125873834761445	-0.00762639502805500	-0.00981565071501058	-0.0112107689911160	-0.0132538106682233	-0.0147224995703397	-0.0115021576915810	-0.00857889826243428	-0.00743695634984720	-0.00634429349238978	-0.00303232199145827	0.00393519376409527	0.00950857697316981	0.0103559313389266	0.00975137910480719	0.00848342291659087	0.00861469839144916	0.00894721756934665	0.00800812998305114	0.00764266662155204	0.00606872841845439	0.00568821365693303	0.00355680887987553	0.000602766572818475	-0.00130447946170178	-0.00363344851339801	-0.00535526544390133
491416294	Neural_tracking_index	spatial[+]	NaN	NaN	-0.0115575084540455	0.00682981038712616	0.00876688451393127	0.00578270185733832	0.00158766579975846	-0.00165468459179673	-0.00170972805118706	0.000583203642038062	0.00139855222074871	0.000218756187880168	-0.00242357448171987	-0.00537975050336052	-0.00593429472487163	-0.00456166227641309	-0.00193236993592373	0.000944180600671661	0.00454243558397118	0.00920881918125560	0.0115175780975886	0.0116445043972220	0.0119651077529563	0.0125829030791845	0.00950191844705768	0.00293078535206314	-0.00513932760533588	-0.00732940807750201	-0.00690790508945318	-0.00545138319351242	-0.00583133296468012	-0.00790043558024153	-0.00849466259253920	-0.00818437184924116	-0.00588690880107670	-0.00501511552035420	-0.00646181758000662	-0.00988048243903297	-0.0113808339293977	-0.00776777194347461	0.000685623661559048	0.00820592727288718	0.0103291752909775	0.00917109879617082	0.00627364447483101	0.00337958794977143	-0.000110646842122578
312850327	Neural_tracking_index	spatial[+]	NaN	NaN	0.0250965361912728	0.0310104951888386	0.0285489328762896	0.0273633306767597	0.0261451778921897	0.0265811503701649	0.0257871213390379	0.0231719440467286	0.0185087618212831	0.0123171330458367	0.0106353535172488	0.0115361415230284	0.0111290958783275	0.00716839327936864	0.000346808671799589	-0.00602207129884025	-0.0100456436463816	-0.0105714342354912	-0.00708315992628756	-0.00337288980241967	-0.00214802508503580	-0.00491235565064948	-0.00783302380515487	-0.0100722584796912	-0.0118738055727793	-0.0105651974582601	-0.00731210816189463	-0.00599473978212752	-0.00403900204297869	-0.00402610732161398	-0.00399824550592750	-0.00277588501471634	-0.00306344703358549	-0.00613660409598066	-0.0120305466455294	-0.0161012358072574	-0.0162727155457398	-0.0147119403801954	-0.0149153800132697	-0.0165563643697900	-0.0186321294662154	-0.0181582736068623	-0.0146481057023393	-0.00843105843722041	-0.00227453397430593
767215115	Neural_tracking_index	spatial[+]	NaN	NaN	0.00811843324746021	-0.00723488798586200	-0.00504983035591978	-0.000749059359194795	0.00548199674749619	0.0116597011707207	0.0184110936385953	0.0255155536500833	0.0328328869659958	0.0355858433185853	0.0355863211663667	0.0358536559011134	0.0362891257263914	0.0346737141292388	0.0292420432546306	0.0231265055305829	0.0161983935027150	0.00601227242826341	-0.00622559896872673	-0.0133867517647482	-0.0131531418799184	-0.00918961568974899	-0.0113972119933245	-0.0140772190657463	-0.0121198896796286	-0.00476027516299045	0.00280973161001909	0.00704277036736777	0.00754369568080046	0.00430761448523270	0.000934853043791588	-0.000879375518788432	-0.000223027922043488	0.00353112824932925	0.00594159619075654	0.00871634546487993	0.0100685119444030	0.0103889547495778	0.00994380232478579	0.00980986790326688	0.00773012626831324	0.00391692980941236	-0.00404884042095988	-0.00701492942199611	-0.00587204402910107
78614964	Neural_tracking_index	spatial[+]	NaN	NaN	-0.0301683489888962	0.0127106779347926	0.0137819228652225	0.0162966032900366	0.0171418879895364	0.0144092497325766	0.0128047729851284	0.0145996762836602	0.0181979184017010	0.0233160105660244	0.0284008137107579	0.0309748944197795	0.0272344000494911	0.0198438446084214	0.0124525811068192	0.00735611044836961	0.000721927615915922	-0.00590671063853898	-0.00988868773204671	-0.0117364896528061	-0.0132140130155590	-0.0152864962450839	-0.0148227318215622	-0.0148527242928261	-0.0153923719690934	-0.0183376863383543	-0.0202944517246091	-0.0177981277139706	-0.0138040372939421	-0.00963660016569094	-0.00953636476038433	-0.0135636270335897	-0.0167400870753291	-0.0197397732458296	-0.0190983316152030	-0.0143224938067692	-0.00741307147326399	-0.00238730012859193	-0.00123264684230218	-0.00431906425665031	-0.00987938230750294	-0.0171391417414736	-0.0187618915748004	-0.0126575247970320	-0.00385063955638138
461212829	Neural_tracking_index	spatial[+]	NaN	NaN	0.00666172930945861	-0.00458052261178349	0.00465537016195027	0.0140281146897999	0.0232950824608137	0.0260226305725703	0.0214086748280850	0.0131229761408921	0.00330189189000280	-0.00478133422235479	-0.00691457893734139	-0.00556785480920156	-0.00136712141655008	0.00276852886010772	0.00497120426759962	0.00153911580523834	-0.00701899494087480	-0.0137552364437370	-0.0168990117280144	-0.0161709863874630	-0.0156551521275188	-0.0141541455276597	-0.0116507946870709	-0.00767101154897584	-0.00358748647133938	-0.00210030698497051	-0.00142574840073079	-0.00240851155342424	-0.00484519502671251	-0.00956241109366961	-0.0125444099089309	-0.0129299776670941	-0.0116694952502419	-0.0129685097374160	-0.0180697012648557	-0.0235379493130397	-0.0253835382448900	-0.0256749275303669	-0.0265127229702149	-0.0238271393042633	-0.0174324305743316	-0.00990799038576076	-0.00530389562253911	-0.000970840554451220	0.0105502982104734
568835142	Neural_tracking_index	spatial[+]	NaN	NaN	0.00792378343532240	0.00107864739750498	0.00622330256530022	0.00875035995432041	0.0112089156472345	0.0114316158162456	0.0112619903045199	0.0119035383029079	0.00930147121024420	0.00504842474827672	-0.000447188241330935	-0.00378922076699822	-0.00708176858890722	-0.0104806330234143	-0.0123029918611864	-0.0110108677244870	-0.00612611804362902	0.000492037206077232	0.00404412272989884	0.00268287211191566	-0.000341827062484228	-0.00550970386570898	-0.0135032722532299	-0.0212826437137208	-0.0227983955235587	-0.0176325411242502	-0.00958062957088079	-0.00582190376946795	-0.00696672118332436	-0.00916522203885463	-0.0116103718062773	-0.0130988495553947	-0.0168495087518475	-0.0205568410611238	-0.0208283526970775	-0.0174543842929886	-0.0142478622601721	-0.0124449307902692	-0.0113775487537442	-0.00902587574639058	-0.00843850178259624	-0.00907278441581255	-0.0101234435814733	-0.00960697733574103	-0.00785063258962154
821467811	Neural_tracking_index	spatial[+]	NaN	NaN	-0.0123878418882628	-0.00245033838323297	-0.000355755564912622	0.00268462180334525	0.00563996655229717	0.00641160730309908	0.00863950736827338	0.00986257758897863	0.0105374959309841	0.00825689726449797	0.00507720605058287	0.00244271037296608	-0.000538781321633415	-0.00386844391013050	-0.00770784880544955	-0.0103161518026209	-0.0119657123347237	-0.0153063371564455	-0.0197356103421034	-0.0212778441720589	-0.0197814428744601	-0.0144778870525419	-0.00675014028637177	0.00379267063662805	0.0124834292550910	0.0169955628349672	0.0178598818303177	0.0156653119058349	0.0123982210250558	0.00889667924609445	0.00927725273022659	0.00969454802130310	0.0109573605656030	0.0131817793529409	0.0188764291377788	0.0244852393638235	0.0262099319368662	0.0259197282486232	0.0248925769015784	0.0235531361083121	0.0172538003974416	0.00800862158084291	-0.000997085693137596	-0.00430087674255907	-0.00400240201788640
42195083	Neural_tracking_index	spatial[+]	NaN	NaN	0.00616042837561729	0.0254642079806120	0.0172917120788228	0.00932427785236121	-0.00794029024116967	-0.0208118012041772	-0.0283283224964241	-0.0277955175611773	-0.0236178220431580	-0.0205652922102096	-0.0210046870582973	-0.0228113562483536	-0.0243256073855176	-0.0277695717945796	-0.0318676534717748	-0.0342102531266495	-0.0324130416117168	-0.0253510848234315	-0.0183135627539738	-0.0138022525480983	-0.0116695882628806	-0.00798211268273372	-0.00355315408362045	0.00150184944264725	0.00863783656308938	0.0151018229743300	0.0176426776335958	0.0184961613062671	0.0159597260138414	0.0147882931875301	0.0141964987915060	0.0139899056855552	0.0132952864749774	0.0159593084464012	0.0182686428318378	0.0194363394134284	0.0200563681065022	0.0238020159218040	0.0311349973786434	0.0354231017928870	0.0340105073921670	0.0288647011332211	0.0238112019765075	0.0179938177358821	0.0123718637583085
450135234	Neural_tracking_index	spatial[+]	NaN	NaN	0.0202928431765638	0.00209912822292242	0.00107318666289928	-0.00141149606047870	-0.00505439525310889	-0.00909415030978667	-0.0167932448583715	-0.0257300865510487	-0.0354173240613107	-0.0400725594032267	-0.0400023921854736	-0.0359725778596892	-0.0317018521856613	-0.0272722180404856	-0.0245634487481338	-0.0207358429440573	-0.0181622006761367	-0.0141440212386222	-0.00737577554996284	-0.00138171805326646	0.00309742371941884	0.00429591390453041	0.00393718681897185	0.00230609470720910	0.00275470318412570	0.000315687627830575	-0.00721046135776230	-0.0153623278929207	-0.0192863120482026	-0.0180537247139173	-0.0155816122220218	-0.0143289225747891	-0.0127793835166675	-0.0154824119430297	-0.0184059056652737	-0.0223598730888611	-0.0218889138185023	-0.0209133604878426	-0.0185066147423671	-0.0165663307744511	-0.0153167974208475	-0.0119773360204455	-0.00624887520798223	0.00312129493480628	0.0120230068497253
796880468	Neural_tracking_index	spatial[+]	NaN	NaN	0.00756281776648548	0.0115054524688333	0.0147740881084372	0.0191921072541531	0.0252917811443677	0.0252459436438443	0.0192354390745195	0.00938161482618561	0.00219019022145257	-0.00369259750547546	-0.00735429604558026	-0.00881557381401659	-0.00351724448747410	0.00453317612055824	0.00938848522499249	0.0112553195546965	0.0138209601980003	0.0179789483579495	0.0228981358200608	0.0287569648229328	0.0339294863563505	0.0404687523998683	0.0444365076411777	0.0429914773836234	0.0364063640724206	0.0305558561835408	0.0266347598934313	0.0222836504412226	0.0170542561567644	0.0147377259203363	0.0156341940298226	0.0168181712271666	0.0179140173267619	0.0145441318172107	0.0108360251429056	0.00651496677080358	0.00412673101438743	0.00429438813460964	0.00664582278398680	0.00982763554153412	0.0127008224979753	0.0147214385952800	0.0155918752794349	0.0175788166315804	0.0217282663563585
741831352	Neural_tracking_index	spatial[+]	NaN	NaN	-0.0146877800642194	-0.0210100389007284	-0.0178403735581685	-0.0158181858597507	-0.0132756030625957	-0.0149444450426286	-0.0138193004079908	-0.00662186959621002	0.00222721884783269	0.00676663682733181	0.00738579059883538	0.00783157344652769	0.00486268730445286	-0.00162037907754639	-0.00762903127775364	-0.0106314546812208	-0.00958432911624208	-0.0109410970533440	-0.0172513994652558	-0.0238248474480609	-0.0252651556785250	-0.0240683312862576	-0.0200551859770873	-0.0158382884624970	-0.00946860552315638	-0.00406412888078932	-0.000723562452772033	0.00178454718093291	0.00366429268116129	0.00430501936417843	0.00630632610930276	0.00749111649392030	0.00645694087180351	0.00136923550627542	-0.00184567414040029	0.000122632970363510	0.00582575724019268	0.0117679228937007	0.0126921454863210	0.0126954850029850	0.0113222287570462	0.0109569930300891	0.00937027657048020	0.00967607846036866	0.0111543187950021
586824138	Neural_tracking_index	spatial[+]	NaN	NaN	0.0331719986101564	0.0192789930578192	0.0255558538340102	0.0307828035377497	0.0345693156068255	0.0327599173328342	0.0265805000808732	0.0167101888003093	0.00428241519537377	-0.00315661727720326	-0.00494224655732042	-0.00484738401518344	-0.00302778201316320	-0.00155062754754329	0.00216144205277826	0.00461418320863041	0.00798113803278617	0.00908776629321552	0.00631174643151642	0.00129747878371826	-0.00262547533327459	-0.00366028790118225	-0.00264532737332337	-0.00313917822227549	-0.00464973122581585	-0.00697047187118909	-0.00682778508382665	-0.00223446653372673	0.00358529664232747	0.00934897689785827	0.0146913951266903	0.0206607857221435	0.0225690745290780	0.0190031322178480	0.0127006286688919	0.00780864279086176	0.00619681872306574	0.00472194058961730	0.000497066493585076	-0.00646731291281715	-0.0115877530196142	-0.0123709573975570	-0.00826734040318412	-0.00377926562734987	0.000459236368757257
419988092	Neural_tracking_index	spatial[+]	NaN	NaN	-0.0415540045219477	-0.0157563122510955	-0.0171967887169984	-0.0131794059352410	-0.00812472368298445	-0.00449828023419389	-0.00107918997865639	0.000194536758158285	0.000687101130675846	0.00156564891621198	0.00329288481347278	0.00808501452336742	0.0122733262495004	0.0136446301930801	0.0107898480018623	0.00839922604230245	0.00956130841253554	0.0131643496454117	0.0151522682524507	0.0155087424887465	0.0153863100211889	0.0157727251532762	0.0145450647857769	0.0119503360591464	0.00649487405160349	0.00185693342812044	-0.000951920832182454	-0.000416163635137305	0.00134227931845971	-0.00159592672651731	-0.00612660546173366	-0.00897232531413751	-0.0108742528872880	-0.0107775224298284	-0.00908298271612986	-0.00300506999344362	0.00472163534150733	0.00933563917889281	0.0104690620577743	0.00957610369151278	0.00765900457722871	0.00620315662530514	0.00673435110452305	0.00706505047265442	0.00426413623627763
10798262	Neural_tracking_index	spatial[+]	NaN	NaN	-0.0118366294049335	-0.0109781276833602	-0.0127346664272140	-0.0107853035783787	-0.00865884431412960	-0.00793618397742716	-0.00747331782732921	-0.0102442708850278	-0.0122428530992474	-0.0138251491109612	-0.0137822073259124	-0.0117546510719289	-0.00766794118622186	-0.00598016711061240	-0.00293898415218334	-0.00131156504855149	0.000738471717844939	0.00185495587532168	0.00188179340740660	0.00517820541590981	0.00813649927291915	0.0102758156696494	0.0144594474219587	0.0213803649172893	0.0265951683634345	0.0257205116385309	0.0206890835741148	0.0169751486784648	0.0160249967086151	0.0134235270030967	0.00903646137127662	0.00326960082114370	-0.00123049751112733	-0.00375671112705147	-0.00722026812470030	-0.0104203503444107	-0.0134232937164636	-0.0147469293910250	-0.0140246871290431	-0.0105431199865320	-0.00543820862618330	-0.000560654199737284	0.00305463867296715	0.00345835252431872	0.00208692675387707
457766886	Neural_tracking_index	spatial[+]	NaN	NaN	0.00887348610831722	0.0245036871771773	0.0303084064093216	0.0294066270472598	0.0240185864988265	0.0122887224469936	-0.000661160168716428	-0.00744373170077727	-0.00770474249718479	-0.00335968675060355	0.00214803904352314	0.00863087592305637	0.0153205796079456	0.0225514134309532	0.0256439061310140	0.0280053890657426	0.0318564386207572	0.0378147135525181	0.0401690036160547	0.0386603250662123	0.0355007895489768	0.0320064329616947	0.0281886647611721	0.0222894554370274	0.0152642910809369	0.00882900030174332	0.00200054786074765	-0.00272648656630081	-0.00181697701164968	-0.000162049758686423	0.00262017014828763	0.00332237191758922	0.00395547960412958	0.00410417725307626	0.00359605643416661	0.00258337645970579	0.00217476716020500	0.00430005881962591	0.00843674923339390	0.0113347208803670	0.00983656179895780	0.00784381496560820	0.00449538752567683	0.00468395957317783	0.00590996042520187
317193172	Neural_tracking_index	spatial[+]	NaN	NaN	0.00530087756054025	0.00972496119216323	0.00478534903089564	0.00270769027352620	-0.00125218591173833	-0.00430670087182043	-0.00515873568926718	-0.00724827951225083	-0.00833736620919798	-0.00649636124063950	-0.00399346505890177	-0.00438020375100386	-0.00417259821657725	0.000269107779360727	0.0106892185016495	0.0213072129407412	0.0283769361161125	0.0321150149460292	0.0316674679090243	0.0265142950110641	0.0156784728690257	0.00111444331881387	-0.00877122567834699	-0.0135196744184006	-0.0166299336197855	-0.0173121560092192	-0.0126173207102949	-0.00384544390747616	0.00497419090666612	0.0109052801556053	0.0132448694984194	0.0161761425911686	0.0188172090728473	0.0193602632254998	0.0184630436686713	0.0150693860397141	0.0146124979363036	0.0147937687960279	0.0143817300736333	0.0123823487018836	0.00961226495305256	0.00350984100010467	-0.00245949664600639	-0.00518575621593991	-0.00151792623280287
911679213	Neural_tracking_index	spatial[+]	NaN	NaN	0.0189676785816380	0.0355406197621843	0.0339732048138558	0.0274164888427115	0.0158989673846099	0.00233710634910434	-0.0106070954275260	-0.0184858311860846	-0.0204773140088118	-0.0146266720930142	-0.00589719743277629	0.00454970900055677	0.0127691486128102	0.0197252444781045	0.0229858367616142	0.0211449377808654	0.0171045702600676	0.00815140080327832	-0.00101338933053032	-0.00613237667321292	-0.00751001675869677	-0.00735087028008435	-0.0120203643302249	-0.0128410280908656	-0.0118414572706424	-0.0122014977241653	-0.0129018731393373	-0.0116414094108810	-0.00799039749010491	-0.00275324544626007	0.00327665378647941	0.0107583948078829	0.0145147210569172	0.0126048412954714	0.0101864846195996	0.00754803302574413	0.00377035497854572	0.00149650640343422	0.000763588050622314	-0.00106785051998692	-0.00563900627573450	-0.00904152751390474	-0.0106944695063965	-0.0102845398023936	-0.0126935473803357
968310535	Neural_tracking_index	spatial[+]	NaN	NaN	-0.00466886259892487	0.0107602432353402	0.0156731218288645	0.0190214723959866	0.0224477019366910	0.0198123175680161	0.0137696655609788	0.00450314492307109	-0.00268648763001576	-0.00743165274620304	-0.0109684104821884	-0.0129850520534760	-0.0156210504881578	-0.0177697197436676	-0.0211239186892121	-0.0221297126517123	-0.0208971390527275	-0.0188121923945078	-0.0169850789526693	-0.0129965731522897	-0.00876323764722681	-0.00855324137612370	-0.00947668410211234	-0.00638863723287344	0.00193065569058649	0.00761825473523594	0.00881339862542261	0.00598329641158850	0.00125710460558066	-0.00446937784468751	-0.0118660177077413	-0.0153902067826899	-0.0166398032178823	-0.0150564445076956	-0.0164611657216979	-0.0177450144371625	-0.0185107038506154	-0.0179328089244208	-0.0167156622442452	-0.0137719231513980	-0.00855705698927432	-0.00513382484918696	-0.00370182850108399	-0.000610838320817990	0.00492774863240987
896977580	Neural_tracking_index	spatial[+]	NaN	NaN	0.0348189916404382	0.00647059027347318	0.00843147142328251	0.0123630239043038	0.0162941367773240	0.0169020384542234	0.0157691650644735	0.0123092826526081	0.0117190986276410	0.0103345194866706	0.00902649171587104	0.00692239804629907	0.00633534374004127	0.00827504086648513	0.0121734361269032	0.0135481237456446	0.0139952851152369	0.0114262536230865	0.00781591958900194	0.00578672455352194	0.00829782016434654	0.0123907545628533	0.0137183599729440	0.0127104191044404	0.0107459403764178	0.00830891635617500	0.00588686250022637	0.00331156017607560	0.000351109368447218	-0.00146289166253108	-0.00120670070610543	0.00225824475390860	0.00627131987078281	0.0118810443368293	0.0181416259531619	0.0246653909473398	0.0271440618836086	0.0259428334094616	0.0246991228799841	0.0249480841555705	0.0267182376599066	0.0272812686056577	0.0273162029335533	0.0264000673518221	0.0238734370418189
206364958	Neural_tracking_index	spatial[+]	NaN	NaN	-0.0182130288553864	-4,21E+09	-0.00754151028542080	-0.0147738211121788	-0.0243001625530892	-0.0269998507419715	-0.0223966514415165	-0.00923338951254949	0.00485673667696175	0.0133707032541588	0.0139349772922609	0.00824892910626960	-0.00107993124029843	-0.00776617829758432	-0.00904862830170027	-0.00604310198141017	-0.000172032372591648	0.00481330488143646	0.00942985517378415	0.0115515364991583	0.0132329197372005	0.0123014144411493	0.0100315210567879	0.00604503753164642	0.00475371938694773	0.00588238759836414	0.00946667942841101	0.0104348316623646	0.00812655139938599	0.00573659779515940	0.00417359240332660	0.00312132690495281	-0.00130047783700583	-0.00959929791777043	-0.0154338321463850	-0.0178335654454152	-0.0165475160929441	-0.0155764896307065	-0.0162489971085343	-0.0117813052667615	-0.00581084415849185	-0.00243826972863879	-0.00314606906739711	-0.00454308479872796	-0.00367152663750379
588529275	Neural_tracking_index	spatial[+]	NaN	NaN	-0.0203810431569672	0.0153009801766129	0.0141854307804948	0.0103677978586015	0.00426355171953413	-0.00232322440380916	-0.00783856679865904	-0.0100743224727522	-0.00850542717029263	-0.000312724643804004	0.0100281772515323	0.0199678574015084	0.0257009725022248	0.0292350251108314	0.0333463442884047	0.0372146951418795	0.0389046451462372	0.0373579453067647	0.0359406710119130	0.0326798023723525	0.0274219777122396	0.0224168906501184	0.0176826005357145	0.0134101569284741	0.0114683117056594	0.0106921719920597	0.0107680874556551	0.00892946368805125	0.00884188198046554	0.0107101422460050	0.0159550876872803	0.0195768406169791	0.0191711601588827	0.0139459796202627	0.0104113421766873	0.00841907125416772	0.0101641478998807	0.0133928831560473	0.0182966745868901	0.0234758049385860	0.0245582986310131	0.0223666772393711	0.0207399835451608	0.0185450963491324	0.0137779502607764
168443175	Neural_tracking_index	spatial[+]	NaN	NaN	0.0153091416597079	0.0296640148783605	0.0261750455959066	0.0168340160726947	0.00346638883698151	-0.00667211191554426	-0.0133487127501358	-0.0162486309171033	-0.0168672056417377	-0.0166689254061248	-0.0162324315288186	-0.0157491506836073	-0.0150623776525878	-0.0144623543515948	-0.0163885574391715	-0.0144991391410363	-0.00904066215267423	-0.00266448382255419	0.00496635740145117	0.0104192854736750	0.0154187743853536	0.0208775932107505	0.0248291809172800	0.0290501391795025	0.0302911245938161	0.0271601529342247	0.0218075564079800	0.0170610447397402	0.0145318566134990	0.0147524143061371	0.0158941171936203	0.0166449817750434	0.0150881838016032	0.0128813857239391	0.0112765369790244	0.00810455068479415	0.000574337890597109	-0.00477360351150169	-0.00506407874890768	-0.00286445238134379	-0.00162411708742623	-0.00184612853567511	-0.00401532739009012	-0.00339074072517000	9,18E+09
996123177	Neural_tracking_index	spatial[+]	NaN	NaN	-0.00554997808086110	0.0151551603611426	0.0181750745697586	0.0191687142845420	0.0165316148120181	0.0117549589104791	0.00451762771507490	-0.00132702135799713	-0.00427665587982207	-0.00304954017679406	0.00152507897414523	0.00558063358903907	0.00571688909510087	0.00423271069056960	0.00190094422434734	0.000365508009763641	0.00363299339745533	0.00945177216838444	0.0148776881660197	0.0164448377593558	0.0161375377104760	0.0153135535007203	0.0139574710923308	0.0121818164745847	0.0148968235742265	0.0177063448163342	0.0173434718496630	0.0118660810031663	0.00596699233143480	0.00538732665124844	0.00639819643198399	0.00624806938824435	0.00625042258773403	0.00635079729810147	0.00503170046726525	0.00223916635091745	0.00192267837640450	0.00637766308513400	0.00937861415041415	0.00679707505874740	0.00727993281878266	0.0143929465492015	0.0245660673574545	0.0281593835457724	0.0241584700962250
641550065	Neural_tracking_index	spatial[+]	NaN	NaN	0.0193392241900459	0.0106605542250677	0.0116066703746130	0.0108192680513165	0.00818868162421747	0.00275628901067574	-0.00408899413961124	-0.00812358261286790	-0.00688166615857999	-0.00222462251914381	0.00289260967439173	0.00582396942195744	0.00686191145548166	0.00682445331768350	0.00720835848367702	0.0113852682754486	0.0147785701299178	0.0166686372906121	0.0147871661480361	0.0140104105678831	0.0128758285664007	0.0117148136181813	0.0107098638938531	0.0118523310539359	0.0155156004632344	0.0134475611069314	0.00922527047116238	0.00323036638041423	-0.000529889198090468	-0.00158620336555318	-0.00456425365547432	-0.00722406970408198	-0.00911096273527580	-0.00478190943213385	0.00292833772111389	0.00996013137977197	0.0153611855478005	0.0160669894421426	0.0148246622447549	0.0128715475157853	0.0153209238836826	0.0176945549941290	0.0202905794407324	0.0194421894717040	0.0157733800302616
70998941	Neural_tracking_index	spatial[+]	NaN	NaN	0.0280904793369259	-0.0160629090639340	-0.0140043277401508	-0.00928288395038769	-0.000316491096875955	0.00593166658005373	0.00790803790433398	0.00561142946409043	0.00320226491813301	0.000570930786483053	-0.00243533923541859	-0.00499504184811561	-0.00812141365138134	-0.0130032994849317	-0.0180800709558920	-0.0212552989314152	-0.0256579601510078	-0.0305954356141878	-0.0339208197185864	-0.0317839369683415	-0.0244071960265784	-0.0148728672407263	-0.00781577462705323	-0.00444126412557208	-0.00137258702781061	0.00414612873456438	0.00841862495699582	0.00606882334750487	0.00175165636770180	0.000154690913085953	0.000619144321686980	-0.00101222382586801	-0.00438231159985032	-0.00246196705330848	0.00129618995673472	0.00335795674300528	-0.00125304103789639	-0.00724250458427093	-0.00779227852850075	-0.00442941664429730	-0.000208906419579523	0.00236205359800099	0.00567341929144635	0.0102974417374673	0.0144874665291855
360661756	Neural_tracking_index	spatial[+]	NaN	NaN	0.0231467246729482	0.00903859235904357	0.00983141394229624	0.0107145173576908	0.0110451871465771	0.0121177776718678	0.0132947175867871	0.00993798414320266	0.00359061920799721	-0.00350641718774301	-0.00612939416986777	-0.00549502171724476	-0.00389738405774041	-0.00463855727451967	-0.00596374386344002	-0.00577945997730993	-0.00406140880755438	-0.000725745392191071	-0.00214387688101531	-0.00570585519604602	-0.00678551224210910	-0.00365031451298630	-0.000928912964557909	-0.000571877470828773	0.000240207931533372	0.00191442996239818	0.00243684401634412	0.000337314488835033	-0.00136381899396433	-0.00350632918564180	-0.00560367314527316	-0.00863410280075212	-0.0116326308109388	-0.0135129268473462	-0.0143083097839678	-0.0120216650970439	-0.00997178746010585	-0.00810677270245321	-0.00588066028689243	-0.000562980449902977	0.00239300870728837	0.000892389900766335	-0.00281155335728634	-0.00516979266971669	-0.00132424233757141
538449653	Neural_tracking_index	spatial[+]	NaN	NaN	-0.0314236243080740	0.0125574286401468	0.0115536262508790	0.00995510996943106	0.00500478232920685	0.000703922416542447	-0.00476131674289688	-0.00914952960071923	-0.0137199072646648	-0.0147735677230909	-0.0124023842507301	-0.00360562979434209	0.00530168867150988	0.0120539437002513	0.0117897438211886	0.00718257953882334	0.00110946761121414	-0.00201821066899998	-0.00134194617062793	0.00117679196827908	0.00418357356197791	0.0110578734539155	0.0194503549635260	0.0257754681916167	0.0260657524240175	0.0250703445976794	0.0257957267195256	0.0282021774766472	0.0276934523525943	0.0224918928056753	0.0165799687307865	0.0116090521801803	0.00627858458900755	-0.000576289045117277	-0.00845160983452569	-0.0119881845625547	-0.0142025947221668	-0.0155401924789338	-0.0157797571697861	-0.0109343598737365	-0.00130591735165138	0.00612161895008280	0.0127733954127667	0.0165018409504433	0.0181122648584079
218383756	Neural_tracking_index	spatial[+]	NaN	NaN	0.0336855762599372	0.0459667464828982	0.0393264758460956	0.0283450797711281	0.0115109532930051	-0.00217679748298283	-0.00901798826109441	-0.00959128753483267	-0.00763447852467649	-0.00427404944335232	0.00167528614740378	0.00888153828409341	0.0185892068241101	0.0256398511577933	0.0313559362582723	0.0327034571969658	0.0342556906959205	0.0386623415642582	0.0453903616726732	0.0513151076017502	0.0535919874350978	0.0528305175597352	0.0486330599352956	0.0423400153861253	0.0364886684184429	0.0329553879102823	0.0282112634364517	0.0250665549800246	0.0266890717594870	0.0321672803263720	0.0347486528559085	0.0350246760904969	0.0337318813082721	0.0319170774590203	0.0292888252134340	0.0243269969202915	0.0216403431732913	0.0216581117541814	0.0210686261796082	0.0196439158933952	0.0185567877441817	0.0206242867639014	0.0225357312447675	0.0240960066373080	0.0237992548074971
967106069	Neural_tracking_index	spatial[+]	NaN	NaN	-0.0405037218222616	0.00127989438435688	0.00645777631745589	0.00723863750212314	0.0110563680301247	0.0158782497766436	0.0203013634616747	0.0209583775625271	0.0182589684865836	0.0180454661922691	0.0218807035502518	0.0257858358848024	0.0315282722271152	0.0332401212142845	0.0298044066316120	0.0212913510794285	0.00892732356285351	0.000631471580480400	-0.00193023665042122	-0.00145902409613145	-0.000816925027717401	0.000483353769625757	-0.000585019003610045	-0.00321652311911567	-0.00585546759750194	-0.00648562339764344	-0.00660840182831098	-0.00668063592227508	-0.00808271103017383	-0.0123989830228467	-0.0159892910960347	-0.0161214634860443	-0.0131213580530165	-0.00956671430342098	-0.00813563198324546	-0.00767742517544408	-0.00612676486644914	-0.00330520130862910	-0.000775860594906775	0.00285939714047871	0.0109161837706369	0.0190386166935256	0.0249984322832019	0.0271408877999667	0.0272993610116709
600223092	Neural_tracking_index	spatial[+]	NaN	NaN	-0.0417464188019625	-0.00382931111219440	0.000623503815229147	0.00179585138549104	0.00228057013812302	-0.00120824551128940	-0.00610634945590680	-0.00850814033123987	-0.00919092372544189	-0.00928070440320400	-0.0101645759709911	-0.00973853767088060	-0.00924924773889411	-0.00819251080000136	-0.00813487935176616	-0.00735295246488538	-0.00315032031218392	0.00120308851900512	0.00597687223359575	0.0102411786228881	0.0124151600677422	0.00917515909345269	0.00345231868523319	-0.000991802051361879	-0.000993776342108548	0.000123692539781654	0.00286412829556049	0.00546769109326566	0.0106496968860222	0.0149940153729970	0.0144041678758915	0.0115916282933260	0.00907941700447245	0.00656509188777440	0.00329872813525623	-0.00309343875246214	-0.00703997426753730	-0.00441517536310879	0.00167233610945424	0.00546335406077802	0.00504533281312904	0.00152175714745111	-0.00270486019606167	-0.00374129145154045	-0.000636144486424471
962123552	Neural_tracking_index	spatial[+]	NaN	NaN	-0.0222204226162072	-0.0115364244585440	-0.0115416082633577	-0.00774899097921790	0.000175980938054536	0.0103681200592879	0.0192813489901222	0.0247672159045705	0.0255979548606932	0.0268201942513162	0.0294950332510079	0.0320752329049125	0.0306903467887242	0.0264697739081294	0.0205523500219913	0.0128339664441839	0.00428021369005483	-0.00364404071193872	-0.00973285308723908	-0.0124130527866731	-0.0101911899105651	-0.00707330962268199	-0.00752872893484818	-0.0102196134349165	-0.0104109845116396	-0.00913557980102825	-0.0100056295978630	-0.0119107473651054	-0.0123690255948510	-0.0119995592547966	-0.0126335572406509	-0.0148224335186888	-0.0132597286613282	-0.00799960598179669	-0.00419693673012682	-0.00494632334658309	-0.00828451933133352	-0.00911928830019789	-0.00910131648914790	-0.00829859317330403	-0.00414456760293033	0.00509708906511682	0.0118913258346204	0.0141032557982544	0.0122735683998843
98027826	Neural_tracking_index	spatial[+]	NaN	NaN	0.0681960950469862	0.0436035975093748	0.0359234248750659	0.0280676747171987	0.0188950639837285	0.0171592697739769	0.0220342862513672	0.0267161783435416	0.0292786428725340	0.0280831342705940	0.0218230984507819	0.0129929745741670	0.00570241764320202	0.00202408749160063	0.00155752898968285	0.00454623941017935	0.00654266094693920	0.00651498656042164	0.00197241705540892	-0.00217110274793154	-0.00457257988897364	-0.00454513375526391	-0.00245233296122378	-0.000961602617765731	0.00141121006998616	-0.000180319625230810	-0.00352909160832330	-0.00697997314839296	-0.00596301791283849	-0.00459181682439028	-0.00737348696381396	-0.0109470676125391	-0.0143798433205564	-0.0141147573308711	-0.0149483815072467	-0.0155730794708020	-0.0143808382062294	-0.00950152695133030	-0.00403078411163256	-0.00122395306049899	-0.00159081082715161	-0.00328503477413791	-0.00268486027076253	-0.00127223413311575	-0.00332836065852040
592503441	Neural_tracking_index	spatial[+]	NaN	NaN	0.0119900947226891	0.0218939117127649	0.0207745621300271	0.0191622722824724	0.0145313910783796	0.00935157973759755	0.00622677896743589	-0.000210199630931885	-0.00487610221255524	-0.00689463260354287	-0.00453257541309694	-0.00166370907523479	0.000372684080643545	0.00316573431562715	0.00607226582257732	0.00982874793436647	0.0158227593977833	0.0196704235448684	0.0210636835530401	0.0201085999873550	0.0206135268156752	0.0190890892789746	0.0146700647219721	0.00947023618646700	0.00671160603999449	0.00834219875058028	0.0116856164264727	0.0106655642883587	0.00706249807113891	0.00160483328257600	-0.00416123456710335	-0.00898461759791766	-0.0102911364958237	-0.00752380855070434	-0.00196997822160827	0.00393767429575585	0.00971701213251044	0.0134123862094382	0.0135800520701403	0.0134152923423761	0.0137432121558242	0.0154989674279153	0.0160839628736950	0.0108717625982596	0.00398242487801463
524143092	Neural_tracking_index	spatial[+]	NaN	NaN	0.00400140115077953	0.0220414874184743	0.0188104452058138	0.0121188319634845	0.00111354258547612	-0.00938145485568981	-0.0129693586778607	-0.0116128006173512	-0.00746273425432123	-0.00443252208063463	0.000102961383004166	0.00345972057685352	0.00476069891442290	0.00461160838631390	0.00690874374854518	0.00878193748371645	0.00805064681736446	0.00575330519903305	0.00348203348919279	0.00165520332349806	0.000844616348656157	-0.000403147609413495	-0.00500151051332185	-0.0142946542380902	-0.0239028454800975	-0.0313697674943867	-0.0359274324514511	-0.0368583930020951	-0.0351020728039488	-0.0322134678439996	-0.0321177632513240	-0.0318824447373772	-0.0282655117862609	-0.0206789200091328	-0.0153989221872317	-0.0130977725978353	-0.0103351453942734	-0.00258644937035379	0.00801325364395052	0.0161053528859898	0.0167618481123787	0.0145749430024226	0.0108889859798005	0.00657789538639324	0.00267668430701095
259439482	Neural_tracking_index	spatial[+]	NaN	NaN	0.0359305540826934	0.0291582782672454	0.0266990844871243	0.0202971360872364	0.00837653227569762	-0.00571495377208459	-0.0186224312771464	-0.0249286762675576	-0.0277577367879005	-0.0284250545078495	-0.0267438516269622	-0.0251287072620887	-0.0242906250030292	-0.0276055752748227	-0.0276322388400325	-0.0254445182720094	-0.0191393741239554	-0.0123642733995492	-0.00751967480768232	-0.00667749036003882	-0.00689352149481973	-0.00862074412880408	-0.00861150772091300	-0.00735336272655541	-0.00293511365908741	-0.00196510491010505	-0.00229514410049448	-0.00139459902190918	-0.000334920233710473	-0.00238437372358787	-0.00600143536534720	-0.00767089623773378	-0.00697278111975538	-0.0113678902257258	-0.0189537177897385	-0.0262675492245978	-0.0287631262896774	-0.0291777175543439	-0.0290074291467375	-0.0254830167094568	-0.0189136410947211	-0.0114366559117248	-0.00657883675888828	-0.00329212083018362	0.000991973056098107
763907636	Neural_tracking_index	spatial[+]	NaN	NaN	0.0315528592657676	0.0233493986421014	0.0227825891231751	0.0234044186507493	0.0203885566529924	0.0149969210963338	0.00990227368813940	0.00639493448502447	0.00661051535925974	0.00726374799656449	0.00797568684218842	0.00836504224717188	0.00961228135377333	0.0107423127961946	0.0107984788333585	0.0110990248446597	0.00976950208156721	0.00844121731266742	0.00751742309026881	0.00739878776436563	0.00710883903393115	0.000880076106811780	-0.00727950487534940	-0.0106886894815335	-0.00689987560103061	-0.00116205427175738	0.00479245679881793	0.00733652513909132	0.00857749437226526	0.00688415172785859	0.00447322746403925	0.00138881717923749	-0.00148075442320940	-0.00361290926501814	-0.00466560980028460	-0.00701258288381090	-0.00859550262026732	-0.00872825389684147	-0.00713709744656945	-0.00142121379996911	0.00574185160498449	0.00901144299802405	0.00671917274968028	0.000417027285116281	-0.00452903901336911
836593079	Neural_tracking_index	spatial[+]	NaN	NaN	0.0190507323568607	0.00405708831087700	0.00365098652382559	0.00842656105017761	0.0152958317558955	0.0226306091372380	0.0288672058390881	0.0324246208500898	0.0358300195742464	0.0386906837470123	0.0370935779558576	0.0302182306251703	0.0216586463506935	0.0139519991009431	0.00838420463191423	0.000771829132441765	-0.00653902280977566	-0.0117402208102110	-0.0153639762039346	-0.0177611127051189	-0.0218008687591178	-0.0253752829189175	-0.0247556420590091	-0.0209376575652147	-0.0159800015295967	-0.0142927389507346	-0.0132347002541076	-0.0105963385469844	-0.00504391142731065	0.00291909243440618	0.0107898858216897	0.0140423818976856	0.0113535621787751	0.00553645357000965	0.00126384983425764	-0.00426060265081492	-0.0125687635333773	-0.0187709027466958	-0.0184448454532962	-0.0133818057219499	-0.0134893903730897	-0.0171950596400478	-0.0167890701357753	-0.0115632035329268	-0.00558797748665455
724033912	Neural_tracking_index	spatial[+]	NaN	NaN	-0.00278012452931512	0.00711580221666262	0.0128328844417761	0.0180638438535165	0.0226295396027683	0.0249654160023241	0.0245887935726616	0.0211082246169927	0.0147773647626507	0.00842563735995247	0.00394636514701885	0.00128048564588925	0.00463566863416943	0.0115317685261221	0.0154777390769078	0.0138296569062518	0.00845881066303609	0.00383730495511472	-0.00135201439358508	-0.00366624258860437	-0.00471877040860296	-0.00481118376577125	-0.00402037356527017	-0.00646695749825453	-0.0121666748692196	-0.0161188477446827	-0.0190561766086503	-0.0206334182542267	-0.0240834363972855	-0.0291009435482400	-0.0330410848768436	-0.0359038337055358	-0.0365536815760740	-0.0353283591226376	-0.0299424103996841	-0.0220746689479257	-0.0130533587023602	-0.00608950562193944	-0.00252340878421454	-0.000790755879111987	-0.000782282174846765	0.00147165204375020	0.00491536207827545	0.00952610424359411	0.0116324437996706
217946417	Neural_tracking_index	spatial[+]	NaN	NaN	0.0252751903838395	0.00784448314480761	0.000356748485470398	-0.00321212084427500	-0.00552860367747305	-0.00581807824463297	-0.00711207882967970	-0.0125627393087079	-0.0161592076755491	-0.0180890928381079	-0.0204783718835668	-0.0245289894980902	-0.0294542275636869	-0.0320469863225028	-0.0325519559611524	-0.0356255624604932	-0.0412894914317689	-0.0461275851206319	-0.0468616253173905	-0.0430439688273876	-0.0373121196318592	-0.0305453281105766	-0.0237828822041162	-0.0168936767913149	-0.0156102613773426	-0.0188848861111368	-0.0212037930129301	-0.0166883083006339	-0.00817445545710424	0.000487576661772333	0.00576490895296044	0.0105393960387464	0.0127573055921275	0.0148611712267024	0.0127409259994588	0.00480195605556432	-0.00360896285715499	-0.00736337671485204	-0.00794704413637015	-0.00902572413422394	-0.0142299521803917	-0.0197382098896924	-0.0228731216359805	-0.0238393596923623	-0.0249864570449720
773749344	Neural_tracking_index	spatial[+]	NaN	NaN	0.00650583656086899	-0.0131056637783387	-0.00861151729126948	-0.00229241928054497	0.00725325730896157	0.0139080612877180	0.0169823363787601	0.0109547102062029	0.000735626729042127	-0.00746782696744686	-0.0100600061187558	-0.0102290891703108	-0.00952751727706688	-0.00862730136099315	-0.00453331529947235	-0.000253745576374475	0.00245954482719773	0.00160547072507422	0.000256897289979040	-0.000963382354313086	-0.00223348944085029	-0.000798152330060334	0.000327942386583542	0.00267648012801020	0.000637277198819420	-0.00277882085619511	-0.00806324168432026	-0.0130149682925654	-0.0151107065481036	-0.0139469770651744	-0.0104471728080121	-0.00866389534014635	-0.00806549655224286	-0.0105706618527470	-0.0140699350520045	-0.0172770511990928	-0.0171913736371748	-0.0138141290409519	-0.0109026761467801	-0.00943599130736456	-0.00764536451750489	-0.00503843528917694	-0.00332561490859013	-0.00288113667684733	-0.00154787095760538
837755981	Neural_tracking_index	spatial[+]	NaN	NaN	-0.0135777624049206	0.00276957670478962	0.000734861834065318	-0.00307554605237234	-0.00778724845380096	-0.0101392656041109	-0.0116848285435701	-0.0113198401474360	-0.0104147806851607	-0.00763618999018777	-0.00508245793520974	-0.00656503790335494	-0.00829839639829191	-0.0103589928690459	-0.0141870771365563	-0.0198152800084268	-0.0247776900879104	-0.0241195167854111	-0.0197754077526586	-0.0131997066573106	-0.00729327028600778	0.00193910767264754	0.0102513227793563	0.0161443555194637	0.0204914491761627	0.0251390537025670	0.0310247242165197	0.0345619165448628	0.0326237758833484	0.0253926282233669	0.0171262554599649	0.0129011933045650	0.0120686429023505	0.0134358679446062	0.0164848331416730	0.0188154921671812	0.0216008153202108	0.0195687629189158	0.0145630559529730	0.00997530470565955	0.00997149062452568	0.0152796238139449	0.0178580289478210	0.0200802360540089	0.0249927876225813
981868109	Neural_tracking_index	spatial[+]	NaN	NaN	0.0153517689898364	0.00306114395035089	0.00267113028961255	0.00247486766484091	0.00122445844122110	0.00382325735058466	0.00620822374715860	0.00579555870532736	0.00225140783970172	-0.00122074416541742	-0.000465509998537424	-0.00115414228442809	-0.00116569611078096	0.000952502428775604	0.00387901309486061	0.00419382027205204	0.000376512172984903	-0.00524494106082069	-0.00658301922117120	-0.00291711829039692	0.00349718301611078	0.00926623467976533	0.0131302703887066	0.0136970196021807	0.0112442211018011	0.00625514379684938	0.000697429468656255	-0.00223768427116240	-0.00345224329461880	-0.00119852445195334	-0.000614899817203681	-0.00258045431453378	-0.00663749765472902	-0.0102523968778321	-0.0125971637353389	-0.0158151353808575	-0.0201712604309039	-0.0232562776679214	-0.0226951069516280	-0.0198454526091777	-0.0164644605928974	-0.0127847347374343	-0.0109981665537537	-0.0101657623738944	-0.0104205718512474
799142404	Neural_tracking_index	spatial[+]	NaN	NaN	-0.0335031798371993	-0.0111990722741410	-0.0106971261330107	-0.00894256027720941	-0.00731081409795432	-0.00586720158891276	-0.00511717560465807	-0.00231742125920463	0.000233472889059749	0.00371743771838783	0.00623369331556765	0.00408313538917936	0.00154474305165893	-0.00179619812607520	-0.000555515677587422	0.00133929645896925	0.000407752566555541	-0.00467383172036094	-0.0122483844370105	-0.0154468376711918	-0.0135756282076487	-0.00777922033741182	-0.00359350224692810	-0.00144578124584819	-0.00210600477730305	-0.00568206293363154	-0.0105520673945217	-0.0140643405274392	-0.0148493996910630	-0.0151000167070655	-0.0167516573875029	-0.0186944738405419	-0.0170022654307083	-0.0115099892793591	-0.00447028195152003	0.00264633659229507	0.0104093165541195	0.0170696915249567	0.0227112638445922	0.0241504528157048	0.0222770588169872	0.0154360941691136	0.00687529426454442	-0.00140551889792154	-0.00831686914894955
632865117	Neural_tracking_index	spatial[+]	NaN	NaN	0.0325813470058783	0.00153629955989142	-0.000453539514216236	0.00291142222801323	0.00623554846689602	0.00941401926173915	0.0141493017399240	0.0202613875889491	0.0249126622413751	0.0258412175869776	0.0250139632290392	0.0254630503345380	0.0240954211792288	0.0223446054955042	0.0188646050710020	0.0148912147157333	0.0119835198717221	0.0122905524493426	0.0135715211653791	0.0147977169401318	0.0176668925338628	0.0185172343987019	0.0194611884214745	0.0191373355659438	0.0187733219325154	0.0179008853388465	0.0182634776883678	0.0173602333872297	0.0151687315148083	0.0129828154762428	0.0121588863501608	0.0126770728146307	0.0145661160195702	0.0175735046570361	0.0219203739735060	0.0234656923632441	0.0231691230785692	0.0232703536023160	0.0252980705226552	0.0265014648223768	0.0252652184107482	0.0221232536689756	0.0197837715035213	0.0213106801644214	0.0245817078702639
793025761	Neural_tracking_index	spatial[+]	NaN	NaN	-0.00748309716702172	0.00466653668892243	0.00769198240222452	0.00702580442007054	0.00876416808473900	0.0103843859021127	0.0116065312871477	0.0105534096475712	0.00954241913614764	0.0101416204039960	0.00983489579597671	0.0108872389665117	0.0105892872692863	0.00983844991347721	0.00896609745351442	0.00931675885085498	0.0116684034548423	0.0147785793326783	0.0178642889711671	0.0187244766094449	0.0196757101789337	0.0202833875811273	0.0179081118412550	0.0143785349917502	0.0114276965759997	0.0126705965537160	0.0128669682077495	0.00954043518467094	-0.000441701223517576	-0.00975485871495117	-0.0142775714598793	-0.0129496398972449	-0.0116572115888362	-0.0101432410970453	-0.00673932998991226	-0.00341424796802789	-0.00462530920888821	-0.00569950988786251	-0.00743365178136357	-0.00694160027261705	-0.00630603577193096	-0.00683651035503269	-0.00883951379282774	-0.0103535873602350	-0.00871586864731918
434943421	Neural_tracking_index	spatial[+]	NaN	NaN	0.00618986456153269	0.00170532078294108	0.000163517307324226	0.000319350652451612	-0.000714356904319753	-0.00311112470052826	-0.00845669681209717	-0.0135023149709669	-0.0147136910028569	-0.0137958111620500	-0.0126404061091435	-0.0116471506325114	-0.0104920606227394	-0.0100055962449925	-0.0110615676287229	-0.0143827642329312	-0.0156117537801986	-0.0137955923330055	-0.0113900605978593	-0.00896747145162540	-0.00588308003098398	-0.00119418145842809	-0.000193189697983809	-0.00268307695836793	-0.00980854051951424	-0.0146940526891357	-0.0191971025513205	-0.0216801111757398	-0.0237460609254764	-0.0224744006615896	-0.0198165021620923	-0.0154208331130873	-0.0114908925863671	-0.00623419352766131	-0.00147798116063640	0.00198333384686944	0.00445704771308645	0.00467982845024831	0.00249045011603892	-0.00186108543995808	-0.00544875158558739	-0.00750845910667301	-0.00955517643677197	-0.0106834783573009	-0.00986259181430211
205976686	Neural_tracking_index	spatial[+]	NaN	NaN	0.00543342563481870	-0.0185683014625416	-0.0182548251520916	-0.0164874049133166	-0.0107792540831335	-0.00275347760840125	0.00753823420488389	0.0140853773383185	0.0158734773150809	0.0142216196776633	0.0148933438756927	0.0171444111879613	0.0190946560621790	0.0204736783515244	0.0235462233368571	0.0271118244744969	0.0289965591264499	0.0282560182800027	0.0284881513520467	0.0296135341891850	0.0301376064962211	0.0258565329788387	0.0188706441930164	0.0152135761161640	0.0161950428087044	0.0188029118463705	0.0186952722084430	0.0153714103466860	0.0126751914155963	0.0106355463519543	0.00713260383010786	0.00143336634643271	-0.00422431735460711	-0.00424650091811173	-0.00307909177115724	-0.00122743533217856	0.00104500225625364	0.00531350848898448	0.00995270292306537	0.0100763847807018	0.00955112032634553	0.0115372025257412	0.0130847358412301	0.00908541924975941	0.000913424188391283
417840776	Neural_tracking_index	spatial[+]	NaN	NaN	-0.0348392277111953	-0.00970640917420314	0.000848865538906496	0.0121358176485432	0.0255693583646123	0.0284280491728995	0.0233993964423670	0.0139342931921439	0.00683777965708266	0.00296256084931606	-0.00145440364347094	-0.00611010133164342	-0.0107765419191931	-0.0148633695977468	-0.0160269992013058	-0.0158839131663946	-0.0177691387200605	-0.0194974482061210	-0.0192247322050218	-0.0141903399888581	-0.00705042855112237	-0.00502467064212783	-0.00928694411059633	-0.0165847134208412	-0.0243188637901480	-0.0299007936399550	-0.0319673341847408	-0.0297924027140039	-0.0247283089730386	-0.0189093497179564	-0.0161816971703083	-0.0141168375465132	-0.0132691399572436	-0.0105936813922240	-0.00717093970649627	-0.00353239016193650	-0.000488732484365319	0.00196853883260460	0.000617248029148755	-0.000521493528998699	-8,51E+09	0.00257503700975168	0.00621873677733984	0.00874168284589072	0.00759390894695844
727110363	Neural_tracking_index	spatial[+]	NaN	NaN	0.0285552562565146	0.00856894121590190	0.00792276863728258	0.00828733125088185	0.00925057361536042	0.00879451142089674	0.0116004835763428	0.0150659384094550	0.0172557003088797	0.0144484409575863	0.00985708675967373	0.00715709711050383	0.00219782744921046	-0.00437410993646419	-0.00811263361836689	-0.00840539858792383	-0.00523330733768488	-0.00283015583942584	-0.000595110680625362	0.00206460404463886	0.00590556301134471	0.00917928456643411	0.0135450393692848	0.0174825239372260	0.0170396923664605	0.0132400837605810	0.00951205122450555	0.00898409845087389	0.00855444807634023	0.00831967901532797	0.0104954921019354	0.0140855555250091	0.0181054087632707	0.0180537401063221	0.0153170148755487	0.0101785429462012	0.00534818060824383	-0.000328475429642742	-0.00835098441861813	-0.0169836708753268	-0.0205133382711194	-0.0229160404870967	-0.0245214311333450	-0.0257012083236539	-0.0232805192267975
939317569	Neural_tracking_index	spatial[+]	NaN	NaN	0.00371493603564758	0.00528698932301975	0.00360669852508527	-0.00207003314935327	-0.00941621602713547	-0.0166985856890551	-0.0250491971029520	-0.0344673022634286	-0.0430617138866972	-0.0462882614718409	-0.0460977949490734	-0.0434079550202090	-0.0391929719909909	-0.0324730726666014	-0.0267978903840342	-0.0199356945375804	-0.0135434534969006	-0.00702315575805124	-0.00199264988659586	0.00343806439527390	0.00881269920488700	0.0154726040165462	0.0250124206518648	0.0356027442068509	0.0430225706736832	0.0420746119585313	0.0377815117535514	0.0338505750186633	0.0319825061086385	0.0305991129052402	0.0282241616948976	0.0255250687032835	0.0224740745537310	0.0183546662735707	0.0151210516131794	0.0142492113008546	0.0164340410693458	0.0188705685877073	0.0198264934737091	0.0192892300282802	0.0204244588428255	0.0192154489261832	0.0150676053328566	0.00936049707092115	0.00696906656295408
413597585	Neural_tracking_index	spatial[+]	NaN	NaN	0.0323744298565749	0.0406584634156187	0.0381859796206377	0.0292423070966722	0.0135156084747785	-0.00195025883842529	-0.0105213882847472	-0.0103791777868925	-0.00533010116775710	0.000121899200570915	0.00395546942959907	0.00623216739661482	0.0101602072445348	0.0148656058042556	0.0163858486770057	0.0135145014985763	0.00777393038982575	0.00491107059104469	0.00504267776114554	0.00461744316419633	0.00348549498249955	0.00271017633038645	0.00421980033377966	0.00614961090017175	0.00789701091113480	0.00793854243953923	0.00969147339232943	0.0123617114868192	0.0133787457505592	0.0126008420442447	0.00753656840072896	0.00167979321452527	-0.00385049559392569	-0.0104330557504315	-0.0166588942155907	-0.0219062377085998	-0.0245872229616443	-0.0253981657648538	-0.0281266987080387	-0.0318001150261488	-0.0346130175923142	-0.0350452851766838	-0.0353409284308057	-0.0369966811591805	-0.0375342683491276
673342667	Neural_tracking_index	spatial[+]	NaN	NaN	-0.00969743328220898	0.00824108587260351	0.00217365177263978	-0.00241111567379445	-0.0107602203811315	-0.0149755368264304	-0.0176910953155120	-0.0190378200665182	-0.0171161094122414	-0.0149846429222595	-0.0124914066677340	-0.0112705062559692	-0.0116092531160898	-0.0146849353980503	-0.0166496040321098	-0.0168831051589627	-0.0120341950140044	-0.00646957869340241	-0.00288976515642444	-0.00278422602453777	-0.00442501925996699	-0.00595810662803283	-0.00755100162164454	-0.00632152899013580	-0.00242733594118346	0.000536578613730512	-0.00108568303046643	-0.00616457878972741	-0.00855771900712607	-0.00632289639633068	-0.00254537806129970	0.000722835550564919	0.00152936870353104	0.00421510704083023	0.00674756967666033	0.0112571432084276	0.0175145826715013	0.0223911330055066	0.0268763205984932	0.0281992548229054	0.0249316357581668	0.0201982595543690	0.0158007199868961	0.0165634017402294	0.0200755642036453
919491471	Neural_tracking_index	spatial[+]	NaN	NaN	-0.0232359428472006	-0.0244380661543403	-0.0193496797763122	-0.00873692316734368	0.00472415133017566	0.0150654121980618	0.0175225969783949	0.0141009437025674	0.0122845105679322	0.0117040379446975	0.00999513756279730	0.00446544655301933	-0.00232861985201024	-0.00571989557809755	-0.00414610140812589	-0.00387647513183409	-0.00474411698829622	-0.00846756761784030	-0.0110944980997176	-0.0127684011019235	-0.0153974802901569	-0.0162458774597420	-0.0152553689136272	-0.00816378144156177	-0.00154896294168555	0.00128052024503108	-0.00177324330408651	-0.00448593033982326	-0.00494994360421866	-0.00458492105761090	-0.00526477414315219	-0.00441113115781502	-0.00374235850659650	-0.00354250133019249	-0.00564053164606186	-0.00727401841136273	-0.00624440243071282	-0.00374471010943204	-0.000324722644111813	0.00135297343146055	0.00179298278379710	-0.000630938468639459	-0.00644207306918780	-0.0105128706922713	-0.0122361095737248
114802424	Neural_tracking_index	spatial[+]	NaN	NaN	0.0256916166309688	0.00849328019736739	0.0100716853497563	0.0115190946789782	0.0120984234059551	0.0120223849716456	0.0124350333811293	0.0120733201887404	0.0132003633509144	0.0137564932277850	0.0133442038899841	0.00992767413704100	0.00259023133293837	-0.00588166631561629	-0.0107587463848521	-0.0101248062931763	-0.00555049960075980	-0.00330035641578166	-0.00276131150161426	-0.000891898379520135	0.00237823085677927	0.00425401887426476	0.00518855242223916	0.00556540745184730	0.00803179256728822	0.00929080217138080	0.00755843391544839	0.00217817511518261	-0.00354459872815894	-0.00525675200223732	-0.00361829311473070	0.00154129035781862	0.00754331218831607	0.0138073208838673	0.0187517211679369	0.0194045724428324	0.0167062691523405	0.0156265624552081	0.0156792394088786	0.0155944466786782	0.0140275361843732	0.0140743284563405	0.0172066900259670	0.0206269856536136	0.0226203333713759
367662486	Neural_tracking_index	spatial[+]	NaN	NaN	-0.0199726900837557	-0.0406927354616912	-0.0410513379467320	-0.0375676670388611	-0.0273850342921694	-0.0145348251871029	6,09E+09	0.00996346204446471	0.0169926260777228	0.0173646001043184	0.0130914705500860	0.00668154382908364	0.00164442735887076	-0.00112287198446742	-0.000797906312243360	0.000808489381331278	0.00223939783810380	0.00354290741874824	0.00265322368383581	-0.000677522065266874	-0.00716672476894445	-0.0117202610368603	-0.0111707153383583	-0.00900296447917221	-0.0107142650870839	-0.0148680073541966	-0.0196682927396582	-0.0216651050669582	-0.0258672014972729	-0.0303228680214404	-0.0298049952664055	-0.0273472066644891	-0.0249405668727273	-0.0245467299070271	-0.0247696922798862	-0.0249941830990629	-0.0275823539522039	-0.0297368921970545	-0.0277428093691466	-0.0200572604290611	-0.0102847194250044	0.000601602732618929	0.0109601014916352	0.0183632422112397	0.0221827969311203
732994202	Neural_tracking_index	spatial[+]	NaN	NaN	0.0277019806407438	0.0253887848581291	0.0234507083306955	0.0207859769096412	0.0170386300691489	0.00856891046175060	-0.000459243513473186	-0.00743399813621770	-0.0111526769946513	-0.0113011882850526	-0.0106009293470877	-0.00863598533767967	-0.00349935674260229	0.00476273074416577	0.0128167940726396	0.0212837107786310	0.0271218391751873	0.0309446318401067	0.0310257092851045	0.0279979763228574	0.0230381868278686	0.0177392954316707	0.0133144221209763	0.00865667365120479	0.00476924990063473	0.00307819012650841	0.00439310877813448	0.00385352754015484	0.00425566294711843	0.00544848637609405	0.00494563242163177	0.00219064944041509	-0.000494073195071251	-0.00191631521330289	0.000997067338869660	0.00478513846730169	0.00881903401002208	0.0127313244112247	0.0156746365984205	0.0159574129655545	0.0149583426963246	0.0132876791290752	0.0122581048754020	0.00974884147609183	0.00736112209976724
250630617	Neural_tracking_index	spatial[+]	NaN	NaN	0.0102682709484792	0.0106142053185494	0.00671885995805996	0.00496313309604263	0.00314088868997602	0.000788078869373519	-0.00364553655915484	-0.00845497039162440	-0.00982919896391067	-0.00964276170054898	-0.00910340162605078	-0.00785243231993212	-0.00427871062411822	0.00112100820001196	0.000105791468076583	-0.00614181694572299	-0.0125240445476999	-0.0130613924246869	-0.00779930926686629	-0.00255945361603371	7,07E+08	0.00126491710349367	-0.000528555853063197	-0.00237547455129926	0.00141221222775021	0.00724348223620035	0.00915077896072129	0.00552742979472269	0.00136214375609977	0.00191169120519341	0.00704206513728832	0.0136581553454600	0.0192708061887938	0.0232279496137990	0.0244991409536354	0.0240518640903294	0.0194259524879072	0.0138083907992410	0.00936447446161774	0.00708613976851652	0.00697095295604657	0.00637055007589403	0.00407343069493946	0.00219936497818384	0.00373067349691788
206004113	Neural_tracking_index	spatial[+]	NaN	NaN	-0.0201455535368332	-0.00632952889089113	-0.00682676700641837	-0.0107647170189667	-0.0173895778701345	-0.0225232557242741	-0.0253210594664095	-0.0236648545926188	-0.0202375870694947	-0.0174307619722812	-0.0164600534411828	-0.0169231021297665	-0.0154837707924904	-0.0153548598333710	-0.0188186903564169	-0.0237262069256375	-0.0243283214457573	-0.0203929889154797	-0.0170025503009189	-0.0164401983384216	-0.0183907558292878	-0.0196300243826001	-0.0192206506485616	-0.0201353650624880	-0.0206368598496514	-0.0199584072530013	-0.0213894337174758	-0.0249926769758212	-0.0287890624958603	-0.0305492496711715	-0.0299392395037782	-0.0310056028847429	-0.0299593107987268	-0.0276827676840003	-0.0245530459479472	-0.0212098552184251	-0.0165479847450478	-0.0105169471561283	-0.00775940843688015	-0.00413180835948679	0.00180084573573606	0.00773927789782172	0.0110685747763350	0.0131870602012679	0.0133149818543094
876396572	Neural_tracking_index	spatial[+]	NaN	NaN	-0.0287200804655924	0.00773610932105337	0.00334423666929080	-0.00496032063185609	-0.0180518127675585	-0.0271878444743102	-0.0309736487280227	-0.0269890374783270	-0.0213805199988306	-0.0143725126841967	-0.00798926899613116	-0.00278979322797215	0.00119334421727485	0.00220054350803881	0.00265135812003684	0.00289170792445886	0.00277560141040221	0.00238062054108622	0.00410747842661149	0.00570149798130705	0.00694681300275735	0.00487199262640131	0.000715153688599092	-0.00265864144838210	-0.00371475915911091	-0.00503204648590817	-0.00528977024672852	-0.00565799712648499	-6,78E+09	0.00847471169826984	0.0159753738557102	0.0186086417065748	0.0137572995834899	0.00684562733646466	0.000320639221196447	-0.00415267071140493	-0.00483260124983543	-0.00307802834717932	-0.00140379997058721	0.00247099206817961	0.00443353640914615	0.00602740666168334	0.00432951497936317	0.00435236512488177	0.00489803943772868
668406671	Neural_tracking_index	spatial[+]	NaN	NaN	-0.0119051709537720	-0.0196411557627643	-0.0147215409826041	-0.00949220743281053	-0.00198246436837770	0.00297672349311016	0.00825585118106895	0.00988315925217998	0.00847620912841159	0.00278807987984502	-0.00271783441184507	-0.00679557749275901	-0.0118335981858602	-0.0174642107720351	-0.0224641471712914	-0.0219612927548553	-0.0213457839910694	-0.0204018524589923	-0.0212017444536012	-0.0187675053715430	-0.0159570587923732	-0.0104734108746119	-0.00252137434563045	0.00554836811217690	0.0119943396426333	0.0163611933848078	0.0199879429640043	0.0204882550692769	0.0220570566918437	0.0244056818387517	0.0287244638695910	0.0307479036403958	0.0263048551623694	0.0189909925645961	0.0134087768430247	0.00982427575105074	0.00672881924289837	0.00598629627203611	0.00809305036696561	0.0103692117685963	0.00797807451237208	1,44E+09	-0.00979829043383794	-0.0134328603289616	-0.00935579104089193
667555173	Neural_tracking_index	spatial[+]	NaN	NaN	-0.0221231398665828	-0.0147636406457095	-0.0118950021458775	-0.00891948677894078	-0.00187244078438799	0.00403106420200333	0.00881340008150693	0.00756723560676416	0.00448232103744328	0.00606030090632152	0.0121397117582920	0.0190090281465055	0.0213227517648653	0.0197013221326618	0.0174423629377780	0.0160758035375275	0.0147903871914621	0.0150691431599294	0.0136228171068733	0.0133237564596043	0.0141505062446564	0.0126764771772307	0.0100747590786199	0.00568220067905035	0.00242227835179811	-0.000763282232778220	-0.00471432749385629	-0.00918943772906790	-0.0104679775658228	-0.00879997158106439	-0.00484660952537001	0.000815674421380877	0.00525814705859866	0.00913441239051786	0.00961707443893176	0.00869644828782004	0.00910250102097543	0.00904353067650257	0.00666130616845244	0.00619555458321066	0.00773590089671918	0.00791183385103998	0.00506902900183044	0.000616930297984052	0.000733789256630979
12957371	Neural_tracking_index	spatial[+]	NaN	NaN	0.0318538797257381	0.00678905215342234	0.00616847814138409	0.00768432423824171	0.0113245881011379	0.0141974623953424	0.0137972036650991	0.0103144518757405	0.00994644574948558	0.0126609744075960	0.0182810824733731	0.0215208911769159	0.0199996804754259	0.0153416195084067	0.0104257344400072	0.00603473146685969	0.00158611860817491	-0.00343046113143082	-0.00884617561634316	-0.0134521370171105	-0.0168109090734392	-0.0196322735211534	-0.0178090607563021	-0.0144282127281176	-0.0102596358809982	-0.00897187144890980	-0.0112324578631426	-0.0158739958672761	-0.0187974010969153	-0.0160699305347285	-0.00885904755181445	0.000445998353298833	0.00747069135042945	0.00884636911125466	0.00787917584819298	0.00658225046122784	0.00249931249592530	0.000214536639191172	-0.00165048353380717	0.000742220671680545	0.000416771352808615	-0.00379846865890156	-0.0116240763147337	-0.0191797050367305	-0.0237542931747727
877221709	Neural_tracking_index	spatial[+]	NaN	NaN	-0.00544569002316007	0.00692453636190541	0.00983278171566226	0.0117720857320447	0.0140528948316208	0.0130297757104882	0.0128526201321353	0.0105777386381165	0.00699617765803426	0.00277760457319482	-0.00227037754940870	-0.00727792958609738	-0.00934563848932275	-0.0117014009559823	-0.0131997254140423	-0.0112438518792654	-0.00514614454167998	0.000607803274035713	0.00148537813026281	-0.000304378692599840	-0.00338341882004647	-0.00394738981522542	-0.00187729692367139	0.000742121937248195	0.00218896626007821	0.00131797362375485	-0.00148306346313715	-0.00484860284664650	-0.00499524323434753	-0.00214917532548797	0.00491982275423391	0.0137546269105484	0.0215675732714487	0.0253980901110195	0.0259018167292276	0.0262256897182395	0.0265826967382071	0.0235269966472832	0.0201580645589134	0.0168497782711100	0.0143252809016826	0.0136349782147525	0.0128289461067958	0.0152896158804207	0.0170611095692610
724996065	Neural_tracking_index	spatial[+]	NaN	NaN	-0.00470334006299192	0.0107524825287114	0.0136231491049080	0.0130800562084742	0.00932825564136529	0.00215850475229214	-0.00522141896281999	-0.0106121586779218	-0.0113176837362543	-0.00809161523004811	-0.000315792924801106	0.00843839307648787	0.0174996521829974	0.0261068194198647	0.0310766122061617	0.0325665550069422	0.0328501666902201	0.0361075407925029	0.0411676805564317	0.0453466668112223	0.0450808616082718	0.0431179990332881	0.0397749355843929	0.0368920754952688	0.0383930324537534	0.0412692733874102	0.0441682722526039	0.0470737488452047	0.0490476974539154	0.0465494579770215	0.0411347955331220	0.0372823651014252	0.0374043850851415	0.0391701294267238	0.0378164883864248	0.0353922891675062	0.0339654984561000	0.0327408171865224	0.0277393730598125	0.0222557547194145	0.0170278809387011	0.0153204799811245	0.0121549234963391	0.00761041887194834	0.00485987050044509
430367599	Neural_tracking_index	spatial[+]	NaN	NaN	-0.0155111267836590	-0.00334579768842237	-0.00625324739639529	-0.00725706927248789	-0.00745921019825992	-0.00870476893245944	-0.0138192403398211	-0.0190196000585040	-0.0191645837774251	-0.0160237961726248	-0.00958174544389531	-0.00224864389903402	0.00667932567313632	0.0145171926494377	0.0173423575529026	0.0130391567761839	0.00350431686489778	-0.00209489639173864	-0.00772940346164730	-0.0124958740405570	-0.0178286296138985	-0.0182295163888342	-0.0140245296828942	-0.0129126889149561	-0.0169961705952017	-0.0185366018668042	-0.0133492938991002	-0.00567487983156746	0.00160327586463901	0.00843898916962789	0.0131323572024867	0.0121042395117623	0.00879893763528064	0.00513548876167514	0.00407826306202328	0.000261481884971724	-0.00350612890393969	-0.00354194976460824	-0.00200404029155971	-0.00470786035555149	-0.0103839228610594	-0.0163807705998398	-0.0176541439109481	-0.0158495251988410	-0.0153345158294839
653701172	Neural_tracking_index	spatial[+]	NaN	NaN	0.00683374186894835	0.0140435771304325	0.00925549897761304	0.00486988655675122	-0.00101365774160606	0.00138555667948055	0.00722903092109174	0.0137471210973103	0.0163926965445765	0.0163142595987938	0.0148521742811954	0.0123881844152379	0.00708347994344212	0.00169353740270113	-0.000740495183591790	0.000524448191157291	0.00326051959896224	0.00584278070298235	0.00877350787629566	0.00903963167289415	0.00690083497220057	0.00355371422087263	0.00176194463673976	0.00280209842344002	0.00271149522881007	0.000586165745602938	-0.00367762702589087	-0.00746707457363271	-0.0107062114055492	-0.0130541140854226	-0.0132853073315882	-0.0103369101534637	-0.00495451217753874	-0.000725670856833255	0.000732353838591438	0.00101133189905725	0.00394585949463325	0.00902493169716313	0.0125108335035821	0.0113052960899435	0.0111687702154642	0.0126558817944236	0.0151753373753128	0.0172578022084645	0.0176607991091207
563718527	Neural_tracking_index	spatial[+]	NaN	NaN	0.00917352877891178	-0.00826948816639913	-0.00231521994776413	0.00557248665511042	0.0151419887109864	0.0181633808611004	0.0158475379416799	0.0130755663350632	0.0140062838633576	0.0166133396140764	0.0158908128805001	0.0153348728715727	0.0153629519131198	0.0178033089998065	0.0203951180228477	0.0233296604372980	0.0270070482079223	0.0287593988711219	0.0259949331037566	0.0194437116923146	0.0115401325777435	0.00810443696122502	0.00725717767653690	0.00486058451658558	-0.00484260224138179	-0.0156079442176363	-0.0194010089061641	-0.0168050210137391	-0.0125589109262540	-0.0121882091208184	-0.0119374029504244	-0.0100032195836444	-0.00898217494265566	-0.0118826673260035	-0.0169570910781468	-0.0174485155585583	-0.0137783342352216	-0.0102604875295207	-0.0110836685088613	-0.0121296549324596	-0.0114100008551894	-0.00568671738310128	0.00161965217549436	0.0103678884627398	0.0179511904778161
80917293	Neural_tracking_index	spatial[+]	NaN	NaN	-0.0182363919919808	-0.0274281025921185	-0.0232570681084070	-0.0150854233338261	-0.00374874857386417	0.00925779967471701	0.0226105712498838	0.0367900761217759	0.0464112521134659	0.0487574991705013	0.0444615131681472	0.0368034368586678	0.0289889992926315	0.0206820860109780	0.0151099630423379	0.0100714711460237	0.00562952687704335	0.00232993570831170	0.00114333947189413	-0.00160814887799611	-0.00651910245569583	-0.0115623557966009	-0.0128354563868760	-0.00913414480497240	-0.00617798863953270	-0.00463887441603287	-0.00181716989164834	0.00296302692890655	0.00769789823634127	0.0140829813230564	0.0181583320717021	0.0185286861400006	0.0147847954928706	0.0128740658653831	0.0113698849192780	0.00780050448766731	0.00106207808655701	-0.00663989466368131	-0.0110813162695861	-0.0167883056009998	-0.0210397405387961	-0.0234117595970962	-0.0218459519103486	-0.0177963464652186	-0.0163547599664225
95621498	Neural_tracking_index	spatial[+]	NaN	NaN	0.0101420608391115	0.00343884060524004	0.00307426013173738	0.00158757926284310	0.000452093781945589	0.00184104725152449	0.00729649406485122	0.0149410848343552	0.0205614643745311	0.0245634089342482	0.0276775551506902	0.0321719712560196	0.0347799142308551	0.0305885566777363	0.0227785397317522	0.0161098725007207	0.0145237098932976	0.0138083451882580	0.0121107153550483	0.0139459856270692	0.0179261251089044	0.0235379795206126	0.0269323669621001	0.0272880125722111	0.0265967380578452	0.0272117139144321	0.0292292114079754	0.0302664851011046	0.0283046016289085	0.0196271902319019	0.00964618350475114	-0.00159337598785793	-0.00956383260908355	-0.0108287182874439	-0.00552254044811121	0.000643844979272662	0.00485428414263989	0.00367137909537143	0.00235496410969768	-0.000345636875868226	-0.000874304152205188	-0.00187906550959428	-0.00284261214377252	-0.00543266469081863	-0.00960584211486809
349575704	Neural_tracking_index	spatial[+]	NaN	NaN	0.0387095340389051	0.00710870895898130	0.0127431079617431	0.0152772864194351	0.0177731815472996	0.0170837660419700	0.0161318014751528	0.0139787389142687	0.0105592382507922	0.00396363208295031	-0.000584459708060404	-0.00424138400595804	-0.00581325081401264	-0.00633648740013366	-0.00583630770477760	-0.00486086422973204	-0.00381606502539973	-0.00290162662223376	-0.00261283392524314	-0.00311859217574802	-0.00558397887603105	-0.0124104053367298	-0.0218616081828024	-0.0286617994925345	-0.0319564572296455	-0.0281479631927145	-0.0238403218472306	-0.0232708869139430	-0.0265521385489240	-0.0276034296411246	-0.0277612310214404	-0.0289090296424005	-0.0291203804883147	-0.0275577747113831	-0.0233636418595105	-0.0198340944622342	-0.0185781585975091	-0.0181871443568826	-0.0149076500365515	-0.00651170366313158	-0.00358488113332923	-0.00621592148763432	-0.0115701162335930	-0.0117734100814372	-0.00949953222052370
115546453	Neural_tracking_index	spatial[+]	NaN	NaN	0.00888993603228313	-0.0224853934652363	-0.0182028962903520	-0.00790085500845581	0.00874515212527047	0.0221961802020089	0.0267671371584719	0.0214234640999011	0.0142867774194311	0.0117890507591196	0.0117431907567616	0.0122436474958971	0.0130310482561929	0.0170745579253520	0.0235457169746802	0.0264546696489910	0.0202931242056533	0.0111415492960643	0.00274747335248638	-0.00466687597812875	-0.00973847701241569	-0.0112979100936234	-0.0124988219835032	-0.0134488553268862	-0.0138726333199546	-0.0107054922445275	-0.00494340604878414	0.00133531766649968	0.00442383358903420	0.00822184870231472	0.0123965186354773	0.0147496775074666	0.0162687285596067	0.0213148348108492	0.0272244631715409	0.0313332429741359	0.0337380365940973	0.0365303909043284	0.0373957679917409	0.0332522509702636	0.0278384146016890	0.0241988457745441	0.0243266323136174	0.0247509348673050	0.0243983101969835
616707107	Neural_tracking_index	spatial[+]	NaN	NaN	0.0164671716919990	0.0151947296404775	0.0225737844500997	0.0271662878984238	0.0338882364989898	0.0355567894766114	0.0335763078813564	0.0277458530228341	0.0243276185702883	0.0215541095753603	0.0194514411678942	0.0167008604584903	0.0159961086608837	0.0185501714408012	0.0191035472654163	0.0124847043447017	-0.000873573286658353	-0.0126713596129541	-0.0178729479900675	-0.0185659713160590	-0.0184374330454860	-0.0151117418567454	-0.0123995854333682	-0.0127780002896286	-0.0183272380660500	-0.0263781523819485	-0.0307907802824195	-0.0304886759450941	-0.0232587072521712	-0.0103848918912283	0.000651198586114076	0.00907347490558576	0.0133167859953347	0.0166642931986445	0.0186833635377780	0.0198261493334964	0.0226987099279156	0.0267518447669164	0.0293826057407834	0.0276578475758776	0.0231525211423209	0.0189705265219742	0.0150314105483681	0.0100946288745184	0.00275185648645920
797296650	Neural_tracking_index	spatial[+]	NaN	NaN	0.0309554673284811	0.000889787074532930	0.00505442216597115	0.0110956642396122	0.0186657795946576	0.0232470980980084	0.0231310782174166	0.0220886437500352	0.0198516695865237	0.0179908067939835	0.0156945231334667	0.0146878151577772	0.0131529256589449	0.0106170723718843	0.00905311528664427	0.00899213388641288	0.00640029436713042	-0.00302055256558634	-0.0124553310479403	-0.0172033731841632	-0.0153495990345311	-0.0130803587063426	-0.0115844493666493	-0.00746009791589503	-0.00163873210523123	0.00226152632307112	0.00222822959749686	0.00324503318277123	0.00689907866838832	0.0127932539320349	0.0141503460468736	0.0109689891751153	0.00733135493371850	0.00729079403987355	0.00773767846118220	0.00598423276604083	0.00608933522150773	0.00554105607146068	0.00379540209999675	0.000964024175486909	-0.00283945190571006	-0.00558811493529376	-0.00409672457500704	0.00194487155552740	0.00753237184125604
730932985	Neural_tracking_index	spatial[+]	NaN	NaN	-0.00331497488583096	0.00452216758409346	0.00539262909189110	0.00308569848976882	-0.000439593929192929	-0.00381620078886826	-0.00517404766045453	-0.00412778166075832	-0.00493568790950998	-0.00596207120144142	-0.00563800060187377	-0.00511749991372781	-0.00828189263334326	-0.0100472548609416	-0.00847499828443913	-0.00425683248630507	-0.00244583449108732	-0.000290775362944099	0.00236003462069907	0.00748900098987851	0.0132481858714651	0.0169674108659690	0.0172769913766917	0.0149638013518315	0.0145729392486114	0.0157932192190222	0.0172165829666501	0.0163602115781617	0.0124996970819724	0.00575478402289303	-0.00206702212179824	-0.00734426452401297	-0.00746832978959689	-0.00422142278903497	-0.00284534627017518	-0.00541109354624189	-0.00984220874203079	-0.0136592343816001	-0.0155191420970844	-0.0173159422614853	-0.0172317518953874	-0.0140692802395951	-0.00802385162192248	-0.00100287893721038	0.00359359096041684
678879829	Neural_tracking_index	spatial[+]	NaN	NaN	0.0137850614300259	0.0226205331959654	0.0212203225096969	0.0177910417921048	0.0122059443627577	0.00638743322520128	0.00230878436415104	-0.00103228123495601	-0.00315339956957035	-0.00169466751507659	-0.000228630039895306	-0.000187159427658149	-0.000601902459467669	0.000478629335643369	0.00424752507505191	0.00713494237243909	0.00950335427453974	0.0117542663609854	0.0145593233756358	0.0180670220558900	0.0206496116822699	0.0197745786307795	0.0175442062349082	0.0169397568231293	0.0180818020326579	0.0193075306989667	0.0195682315976312	0.0188392272361843	0.0172900263409274	0.0133427403413415	0.00642143840737563	-0.000648333593788552	-0.00572214889902932	-0.0101468942752034	-0.0155112271687313	-0.0182985061137994	-0.0187792230438668	-0.0200443074804255	-0.0240579178377426	-0.0268905213656040	-0.0263054511079115	-0.0221435419338783	-0.0191937415606199	-0.0174966929136766	-0.0194427610628031
702010820	Neural_tracking_index	spatial[+]	NaN	NaN	0.00753296384516349	0.0116700686948113	0.00445202240781795	-0.00424066672459348	-0.0179692732204308	-0.0263257688106763	-0.0298598735715690	-0.0304298212281050	-0.0312423129750521	-0.0305329731914564	-0.0289072213311004	-0.0276441081475523	-0.0281503401818794	-0.0262188977769984	-0.0209613665682126	-0.0158357312368157	-0.0114361466400985	-0.00806291808913062	-0.00347057266209350	0.000812220024486229	0.00606128925726540	0.0110602871540696	0.0137448508736495	0.0153910710679021	0.0177365605039232	0.0198709257941800	0.0183851744228377	0.0131940114097380	0.00695602001110194	0.000807926114866097	-0.00517212562575611	-0.00803790255324934	-0.0101651760542749	-0.0121985143616233	-0.0112910358638798	-0.00803701329171057	-0.00700399314206398	-0.00975114980919449	-0.00968896604106615	-0.00512707516256492	0.00229823515392610	0.00701451075373092	0.00681307297655059	0.00828663363487032	0.0101193223190601
958354579	Neural_tracking_index	spatial[+]	NaN	NaN	0.0124078094985774	-0.0127637248746689	-0.00740605956904469	0.000678274666621332	0.0129283293548611	0.0160449218294042	0.0126108475295376	0.00340992963632496	-0.00369763984231960	-0.00781029302805418	-0.0111403264665196	-0.0141217796884752	-0.0188038801591965	-0.0224666151665270	-0.0220198725506532	-0.0184979631145613	-0.0161842672402647	-0.0142426201502824	-0.0133342709978123	-0.0150637928490022	-0.0181159022443076	-0.0208834551088159	-0.0242505454284929	-0.0265767521933408	-0.0324058925146177	-0.0369723201172535	-0.0423164489892485	-0.0441531141434376	-0.0427504977860799	-0.0378485484755591	-0.0284807910499279	-0.0183731156386674	-0.0120772432998856	-0.00983116810806545	-0.00711935107294777	-0.000493534599331207	0.00666969925350024	0.00772081427170570	0.00298499827490454	-0.00538247744815221	-0.00805666623348751	-0.00603304303289214	-0.000569558501940560	0.00438047108998592	0.00623425047008510
922256761	Neural_tracking_index	spatial[+]	NaN	NaN	0.0447786499413448	0.0372547969783947	0.0307449369428182	0.0207371874264984	0.00532974702643096	-0.00487594307607859	-0.00811334212191294	-0.00313090978009066	0.00659027459706752	0.0161393465796698	0.0214695013859183	0.0194874395360139	0.0136622440550077	0.00739346431506899	0.00359843406745383	0.00373126840817625	0.00587239577006965	0.00761408686674634	0.00944079202546306	0.0118648217052544	0.0121111526939805	0.00659028210842466	0.00376134093963485	0.00620559526576036	0.0139410074874306	0.0213832014557997	0.0286135523967273	0.0322858870157097	0.0318246494685582	0.0264062423309266	0.0218841727660785	0.0194995032935806	0.0160004837390335	0.0116256366307053	0.00832907715529075	0.00790413414798226	0.00757961212780153	0.00430074607121466	-0.00143194759788817	-0.00503094982504649	-0.00646317537589856	-0.00708615013477702	-0.00876343375461219	-0.00895472633815697	-0.00460216672688700
597502785	Neural_tracking_index	spatial[+]	NaN	NaN	-0.0102926480495193	0.00918253080935735	0.0227601858886655	0.0331472099992900	0.0434463719757098	0.0437226045609807	0.0363817513805522	0.0263398782705983	0.0165040092012443	0.0118696810869611	0.0108547871555670	0.0133770205106180	0.0181274205776939	0.0207022713028148	0.0184646093790796	0.0134523430764660	0.0109645400086327	0.0124430397060232	0.0131008327866076	0.0122649098354096	0.0141504753050475	0.0165915409688561	0.0162003182837682	0.0119904012932782	0.00874937568924920	0.00804250284418486	0.00875061256477932	0.00869355589364165	0.00889974941722178	0.00899352888444121	0.00863757999689698	0.00829501748575385	0.00725072287236130	0.00836618331912963	0.00990786915498004	0.0108365387113372	0.0118308766558576	0.0117564688816259	0.0111034725593767	0.0105958009156142	0.0113680556118132	0.0154794031892949	0.0206318224131364	0.0268610726991059	0.0308322166797779
710303031	Neural_tracking_index	spatial[+]	NaN	NaN	0.00995816196721986	0.0281696180370356	0.0299135655401787	0.0286822321572539	0.0244285364249842	0.0154400093560350	0.00474149227937381	-0.00240585804011849	-0.00395343724168860	-0.000386913313425769	0.00758443819078302	0.0159608175706994	0.0234924184945628	0.0291566324053432	0.0314841168103508	0.0317269007884941	0.0319941229819025	0.0325042600466951	0.0313883819687204	0.0255031346679364	0.0165419755203744	0.00666188415312308	-0.00266223367459856	-0.00815296190979581	-0.00760097101469596	-0.00328128479006633	0.00134312630653387	0.00733352066819830	0.0125915453599990	0.0167627145254991	0.0203653317502658	0.0250455939165031	0.0298356848674309	0.0326368697659467	0.0335512453020838	0.0312841142592219	0.0279810213008627	0.0244096977916907	0.0190398252460736	0.0165727205779680	0.0124808971799666	0.00852993483618491	0.00470287471618305	0.00304787377963220	0.00313747929262895
318071309	Neural_tracking_index	spatial[+]	NaN	NaN	-0.0233401598662614	-0.0202065748521171	-0.0212366175943860	-0.0218547169061609	-0.0199411125775166	-0.0158949000005840	-0.0118718514911000	-0.00500394701278341	0.00287800409761438	0.00911361890725203	0.0137546421234565	0.0160357959550081	0.0155954631819547	0.0108619848492343	0.00554353181165772	0.00466797324178347	0.00642674962923347	0.00754337959395524	0.00533551815847084	0.00497857885029130	0.00478868693919721	0.00429589458905458	0.00402739413816618	0.00175648882663333	-0.00199907694166032	-0.00698058583795227	-0.0111858727498259	-0.0131703596358593	-0.0106292064935841	-0.00696212880462675	-0.00367488513324856	-0.00192379510649001	-0.00260321509679301	-0.00472714802145947	-0.00838262851567003	-0.0128746659399304	-0.0154842220863197	-0.0157331333740658	-0.0158851779919407	-0.0168162409792987	-0.0190291023103238	-0.0237877167204229	-0.0216920020966546	-0.0162399091375183	-0.0113751228424705
568676907	Neural_tracking_index	spatial[+]	NaN	NaN	0.0188994991973037	0.0347235940820446	0.0386406162461261	0.0374342393585034	0.0275718941473335	0.0124193354889537	-0.00259096522525419	-0.0112701048756492	-0.0161385391031333	-0.0171485544029910	-0.0135375794690825	-0.0109024800154585	-0.0115482394411398	-0.0124154039525123	-0.0125800499858070	-0.00954494512338736	-0.00512839408568862	0.00143566640300681	0.00751296796281229	0.0104626618688513	0.00906371361293328	0.00517352998168885	0.00154422857258538	-0.00176396038029834	-0.00636184997769949	-0.0118481666092080	-0.0169896911797288	-0.0193699603077678	-0.0195207063705260	-0.0176554857219654	-0.0136033126029299	-0.0103292148654161	-0.00680467805292520	-0.00648635781085844	-0.00627417729584265	-0.00628065473571548	-0.00432085848550118	-0.00181233002034455	0.00250033471748652	0.00471427531981457	0.00616255416371885	0.00561968290840967	0.00619716589673261	0.00942682746814000	0.0100869768311072
276617319	Neural_tracking_index	spatial[+]	NaN	NaN	0.00908835001021050	0.00819965200328502	0.0120111079646173	0.0179353297710671	0.0256549085108990	0.0273676184339048	0.0231073298302833	0.0118401319568260	-0.000121308012170142	-0.0104962002054911	-0.0172023339021572	-0.0182777866993883	-0.0164658938936736	-0.0167044332572886	-0.0183752991017296	-0.0202152785456689	-0.0195950993029919	-0.0175304364815507	-0.0147041519912771	-0.00807951105215749	0.00158060006841209	0.00839660233959611	0.0118401395216026	0.0101403095671900	0.00921578640940734	0.00712685346849778	0.00507109448493067	0.00781839394011402	0.0159399823258878	0.0198696627904006	0.0155641757362945	0.00451884862971393	-0.00556973939570882	-0.0123842288350567	-0.0191593806542238	-0.0243908032727382	-0.0232490777507595	-0.0189540681573594	-0.0141947315317808	-0.0120483642212868	-0.0112465115322285	-0.00883236932763512	-0.00896583296395050	-0.00945944963257369	-0.0100230878159156
86711449	Neural_tracking_index	spatial[+]	NaN	NaN	0.0112272500553229	-0.0257193961476618	-0.0239536497666127	-0.0186617814479273	-0.00815230329666386	0.00374996379075077	0.0151454897784628	0.0201906547948044	0.0184981035862847	0.0106514727090027	-0.000850860732786350	-0.0113398265900786	-0.0159591841231281	-0.0163832276742019	-0.0121625352018513	-0.00888700990008155	-0.00910422978227229	-0.00980199866472998	-0.0109985876981172	-0.0122628553410684	-0.0133216157550803	-0.0136527740686054	-0.0136500156619170	-0.0162148013391657	-0.0197454246000044	-0.0188921379154238	-0.0118234652796558	-0.00411537855150481	0.00339872402200257	0.00678872194148388	0.00775562171052619	0.00748572141992673	0.00717436263449278	0.00580112504986760	0.00376919326970299	0.000999559041624658	-0.00415921699953020	-0.00962321151198581	-0.0127857826493106	-0.0123200851159548	-0.0103558081554670	-0.00783067195977898	-0.00530728296408968	-0.00560137542374156	-0.00864577124379832
472486607	Neural_tracking_index	spatial[+]	NaN	NaN	0.00811289228696243	0.00881529466747921	0.00659830065483513	0.00449743015088243	0.00137495596632486	0.00123594585634605	0.000933884986291593	0.00161623513137086	0.000645546041207411	0.000639097604054028	0.00485908574961723	0.0120849528525566	0.0178459941591678	0.0204339814313380	0.0183092703270452	0.0126093654087715	0.00857457784741460	0.0103234145602678	0.0153285794985888	0.0177656451388083	0.0145896111176203	0.00800232302990529	0.00113352003662217	-0.00420634374694581	-0.00703870443578688	-0.00881928929345795	-0.00840078974842694	-0.00810646168549623	-0.0115742774203996	-0.0139716618298057	-0.0137488225313853	-0.00843837526047067	-0.00336061360700434	-0.00136479491467331	-0.00352738510508839	-0.00563066043686595	-0.00450328525291002	0.000445010742746852	0.00571246579457202	0.00968053957984196	0.0124732977420260	0.0138129931751744	0.0145939595093220	0.0147582421387372	0.0164054685461658
117211738	Neural_tracking_index	spatial[+]	NaN	NaN	-4,37E+09	-0.00143584626406410	0.00154654608433203	0.00716476915588166	0.0136033738799806	0.0190036088876725	0.0212790124660536	0.0218214659906444	0.0173845475323070	0.0104199678374260	0.00195998479312943	-0.00517150915249936	-0.0111982033059049	-0.0157985010117504	-0.0193910114393809	-0.0179845834832786	-0.0134107286605984	-0.00660650885885167	-0.00141827272673323	0.000594599673770151	0.00246804007525515	0.00301196767124998	0.00232570261269664	-0.00135703433469630	-0.00806776859564596	-0.0134370370940232	-0.0178149635514624	-0.0241870356218497	-0.0320239259250043	-0.0364486722199604	-0.0338032645326995	-0.0262822670486667	-0.0206830871020787	-0.0178450055089483	-0.0174941018404135	-0.0151532266624778	-0.00741394310136913	0.00355124623310469	0.0152299549699698	0.0227268842608974	0.0245161724683867	0.0234980600083286	0.0185396606014743	0.0134328619368930	0.00944762252468133
829200467	Neural_tracking_index	spatial[+]	NaN	NaN	-0.0526238917860867	-0.0172834743503411	-0.0182877524233872	-0.0184941749303919	-0.0165409855917114	-0.0120977807062983	-0.0100380009397661	-0.00854503219532609	-0.00733482798872385	-0.00553613216293040	-0.00383222122680734	-0.00263910557040736	-0.000299875167167221	0.000571948084193606	-0.000331803056040551	-0.00458020203208912	-0.00647697356400158	-0.00454932242635368	0.000710869352988845	0.00484817327496520	0.00693657258429615	0.00590566807105339	0.000318105067475875	-0.00456115000375824	-0.00301656797224937	0.00127703096154389	0.00697238175453476	0.00997865974277927	0.0140407234490410	0.0183852775863756	0.0196084201268624	0.0147968574837586	0.00774560330837156	0.00546302236898929	0.00382950313403141	0.00182168422901193	-0.00122922159662983	-0.00227795965401975	0.000736331217723478	0.00321832025824887	0.00339191059994824	0.00344061020637053	0.00481291276741671	0.00710346483036227	0.00787201751819193
520522858	Neural_tracking_index	spatial[+]	NaN	NaN	0.00777027523703997	-0.0100227438361656	-0.0137126592825122	-0.0181475251289373	-0.0245870100838441	-0.0251977594122712	-0.0214670474779217	-0.0161932445782973	-0.0107487514276873	-0.00178589931164407	0.00831842546160880	0.0152788203328478	0.0173645715450775	0.0142832785903586	0.00869906048040520	0.00176525123808129	-0.00597879255953539	-0.00931936572229643	-0.00985591813515698	-0.00988573772627974	-0.00846169921156699	-0.00308068123910259	0.00192243949902044	0.00498063020657484	0.00372799322366937	-0.00115600078511406	-0.00894812994639701	-0.0141462385550321	-0.0156939143290436	-0.0163417891883694	-0.0180872411798174	-0.0161622837530671	-0.0131623595030867	-0.00938166268413600	-0.00973819316561586	-0.0101941662197445	-0.00845100094374166	-0.00552299243724996	-0.00263496385556254	0.000261951448354463	0.000942920334858311	-0.000126215307369820	-0.00601080024979684	-0.0131587318159744	-0.0174121863616598
21399495	Neural_tracking_index	spatial[+]	NaN	NaN	0.0194113675394204	-0.0179292749041657	-0.0253446387722527	-0.0314465817526794	-0.0404781137957433	-0.0454753130802440	-0.0464765024027401	-0.0428201643900122	-0.0355858081495925	-0.0288199186892419	-0.0215420141273859	-0.0132906230444521	-0.00674637663626838	-0.00388640680104791	-0.000381384884577037	0.00765578703145681	0.0230881951357078	0.0402431559144861	0.0499784894226719	0.0528645905073578	0.0507127050808288	0.0472120182981185	0.0408932720226536	0.0335006309680139	0.0280957348960510	0.0272398337309130	0.0279157943254846	0.0290067794408350	0.0321754253398695	0.0348670227745595	0.0339634980951359	0.0302168146439272	0.0263437054085729	0.0269689081195022	0.0306603167832141	0.0344926275674967	0.0354866360719854	0.0334482179493721	0.0307316024436282	0.0272725852807005	0.0248327145104249	0.0233675696138944	0.0214035778650015	0.0202920180181609	0.0204999152999459
554603878	Neural_tracking_index	spatial[+]	NaN	NaN	-0.0256475398302115	0.00916961740520953	0.0108227493153654	0.00948659588607261	0.00510758443389814	-0.00222492556624078	-0.0101402235513561	-0.0155384134739386	-0.0147333470951614	-0.00974364866120738	-0.00298544879977082	0.00280961986859443	0.00579517188621993	0.00489549622757267	0.00199171893107623	-0.000604750260057786	-2,72E+09	0.00313622918042844	0.00474454058488047	0.00362633535821272	0.00103064901865765	-0.000895535418165867	-0.00143176479148941	0.00102679734669696	0.00517487708335863	0.00737748027642091	0.00824398267486544	0.0108710575232942	0.0160410213526588	0.0203236913003856	0.0209222069490281	0.0177755572817870	0.0155377455975439	0.0147624915176418	0.0150986640019048	0.0151718400398245	0.0158163808209035	0.0157099551582046	0.0126535992557843	0.0105428097877853	0.0122656289735611	0.0185294760498314	0.0242173998333026	0.0264101598262847	0.0272710886806402
305797430	Neural_tracking_index	spatial[+]	NaN	NaN	0.000883078143578620	-0.00802305927352586	-0.00858959742608505	-0.00798345358928494	-0.00703513092549073	-0.00836097738707497	-0.00955394214035688	-0.00950498429667363	-0.00762051594874362	-0.00536353382722582	-0.00450132947667687	-0.00217619894998600	-0.00118192614001318	-0.00130279492473024	-0.00578251201027878	-0.0110697246290455	-0.0162862994107387	-0.0224182791723143	-0.0314926615602542	-0.0400796223138031	-0.0447270977179338	-0.0442501129784670	-0.0407520021877573	-0.0355291062190092	-0.0240475363803803	-0.0114232647854330	-0.00180248267615418	0.00401494734911203	0.00714869423506076	0.0131201792012582	0.0202844836029234	0.0225525872498722	0.0199131568009571	0.0128386403055881	0.00577858924923035	0.00141331055861603	-0.000277073405406841	-0.00450755773161098	-0.00748431219401187	-0.0125117569355903	-0.0158113874208951	-0.0178275644223777	-0.0191507652236012	-0.0151415101002310	-0.0103607513524277
961854723	Neural_tracking_index	spatial[+]	NaN	NaN	-0.0377321229550696	-0.0257070898900359	-0.0257328152248532	-0.0241764488995277	-0.0196240901180403	-0.0136235049739973	-0.00226415923359027	0.00684036419401026	0.0117201472081719	0.0112906062104960	0.0118467653022833	0.00982961174579972	0.00285889794539923	-0.00929266887538769	-0.0171422060893077	-0.0209345639726808	-0.0194281016831031	-0.0171094440195678	-0.0132980441691111	-0.00792639731285393	-0.00497767012915847	-0.00603642001991078	-0.00493834840577351	0.000553900367098370	0.00567586819275015	0.00923792705671793	0.0132082016558896	0.0150291166010539	0.0119943486594938	0.00750160279894233	0.00505379558591712	0.00684616595972471	0.0106950675159132	0.0121695623651998	0.0112828621377141	0.00896342261715359	0.00447969039573197	0.00111162593386271	-0.000587546931384121	0.00213093546835289	0.00609477965212289	0.00806138296569105	0.00591414306457542	0.00424359048882185	0.00421654593585958
836211416	Neural_tracking_index	spatial[+]	NaN	NaN	0.0111320299637690	0.0150859317363761	0.0212355076974484	0.0265409173659668	0.0316091548233833	0.0313127297735353	0.0264085189135999	0.0180326276081207	0.00863995783503516	0.00197652960914248	-0.00171817019588004	-0.00179026332076844	0.00165289726151750	0.00399356899412969	0.000363848710831527	-0.00602048086156386	-0.0153811997631082	-0.0241352386619997	-0.0310974775271510	-0.0356009311604440	-0.0345613222850771	-0.0312776767635815	-0.0252576236379911	-0.0192525002966245	-0.0129870894151930	-0.00756447049490852	-0.00661820130741045	-0.00595302511255679	-0.00459421944633085	-0.00209318405608306	-0.00162840170077854	-0.00323576011611898	-0.00467292884444024	-0.00571840660972370	-0.00626646570995404	-0.00711875578860393	-0.0106328967854333	-0.0111811049643432	-0.00808329270700214	-0.00391108219637399	-0.00184700926438951	-0.00303938640380617	-0.00590613674184670	-0.00726832993514837	-0.00495361005603733
445569089	Neural_tracking_index	spatial[+]	NaN	NaN	-0.0188996421704911	-0.00721605341301675	-0.0117163842279123	-0.0159515063432058	-0.0229167544290565	-0.0294851906142754	-0.0346351970176051	-0.0322851446976065	-0.0263522444502243	-0.0191425630382673	-0.0151136017692911	-0.0143806106839987	-0.0157764229533973	-0.0154544370682047	-0.0133082314271877	-0.0126591720372232	-0.0156550852161894	-0.0174796086391508	-0.0135465622892807	-0.00577611097320074	0.00185424690913867	0.00779275279242580	0.00987171590919675	0.00915687778435129	0.00680688474881578	0.00531030106074035	0.00589101313348772	0.00134311181904561	-0.00821003020519933	-0.0194125157843399	-0.0282974700557727	-0.0352704213254431	-0.0411374215042079	-0.0432759742458979	-0.0415650638228228	-0.0370337192639894	-0.0304973992697721	-0.0245581695563583	-0.0208076397790029	-0.0206968803446251	-0.0227297282291447	-0.0229237730943426	-0.0190058472227973	-0.0132400107514834	-0.00830018214735292
106269382	Neural_tracking_index	spatial[+]	NaN	NaN	0.00249998870163189	-0.0357971346730686	-0.0394498454351315	-0.0346582968720302	-0.0271682053764424	-0.0126495914934385	0.00123259542594374	0.0126392959005124	0.0202977855826993	0.0230479924046979	0.0244002430180518	0.0233877052235655	0.0198302025712421	0.0114368523752656	0.00186915777822997	-0.00590860672541784	-0.00626336510100395	-0.00224398762994171	0.00169257844452065	0.000421690277374913	-0.00207677168752773	-0.00272541610692990	-0.00516579494918141	-0.00897712919242305	-0.0141419140918075	-0.0165165133428478	-0.0171310277018526	-0.0158913131196321	-0.0137303832924217	-0.00995639937780624	-0.00557021560580155	-0.000770776836887126	0.00192042959893071	0.00244054025547371	0.00207403041365358	0.00181149154911588	0.00123539859026526	0.000781848761965711	0.00184487097553975	0.00497167467406239	0.00611837708260026	0.00365436226549168	0.00104668238809820	-0.000493127190654930	-0.00118592860559175
702124277	Neural_tracking_index	spatial[+]	NaN	NaN	-0.0272604433083483	-0.00365850098933502	-0.00332046536659019	-0.00620990664641531	-0.00962990429926964	-0.0104571954753141	-0.00760784612123075	-0.00281063962231238	0.000977733888402162	0.00506121859154562	0.00709626880621618	0.00835782729400611	0.00712927047571062	0.00268552055283903	-0.00483442185121524	-0.00925236230588058	-0.0102264447852092	-0.00435251039475645	0.00458641535682719	0.0101924981249688	0.00982477946048843	0.00927333144918005	0.0118966658508690	0.0123671537619849	0.0123288946572005	0.00732893236965320	0.00599424664958617	0.00716022272365101	0.00714625850991388	0.00745902942720181	0.00661492859718717	0.00464679857365798	0.000784692662970353	-0.00265530665976040	-0.00580867018860072	-0.00879267677657304	-0.0142346616798656	-0.0173023156845477	-0.0167412040941879	-0.0125137347436534	-0.00765132539249056	-0.000597720482466631	0.00545659063521658	0.00858129505157305	0.00563727756198640
460183865	Neural_tracking_index	spatial[+]	NaN	NaN	0.0181390490145675	-0.00317928092945362	-0.000674573541262531	0.000720183392516123	0.00313139254751393	0.00281491502899327	0.00258648685853012	0.00316694805179425	0.00385736307880324	0.00475010241920654	0.00598412936729135	0.00642663782546655	0.00920219958120144	0.0149841116795802	0.0217434033000044	0.0245153055530537	0.0219271175064142	0.0216944453116079	0.0255752423962528	0.0289659522814796	0.0300342202760935	0.0311761406016806	0.0339244870770812	0.0342562775412492	0.0316778604942442	0.0260203940705518	0.0212253779506376	0.0168162251611803	0.0111361967278434	0.00584369093745062	0.00228772037644519	0.00248293733472812	0.00251913896183479	0.00157326785266612	-0.00280125292569413	-0.00686268170633952	-0.00963814975639974	-0.00972220762953727	-0.00975162190280766	-0.00875345651697257	-0.00636482903003528	-0.00237763444964799	-0.000782880647915752	-0.00400514470270546	-0.00547425881502905
362640289	Neural_tracking_index	spatial[+]	NaN	NaN	0.0257110188637247	0.0210560237832637	0.0190758937224609	0.0175507928708963	0.0148180921122300	0.0133013387436300	0.0108837075044449	0.00772522160905779	0.00774384730685773	0.00892589992427026	0.0103553961292926	0.00958896617494308	0.00400357981802775	-0.00359336015051456	-0.00940574591655510	-0.0121631300318042	-0.0152890942005610	-0.0180774019647559	-0.0176019169112263	-0.0149376787536936	-0.00993251904496373	-0.00419449778221276	-0.00492688750745655	-0.00877576964987385	-0.00907574398538090	-0.00531414518273587	0.00244543414204493	0.00401770468535284	0.00126021000978723	-0.00256654392281162	-0.00275454516658204	-0.00121419641133121	-0.00224825144647004	-0.00590157701505124	-0.00744305870630813	-0.00697368108735957	-0.00498179504103379	-0.00488493240790083	-0.00709747981523468	-0.00994700533549839	-0.00992423242120099	-0.00959089802913728	-0.0102112074283866	-0.0100414653162087	-0.00859484606673991
27445561	Neural_tracking_index	spatial[+]	NaN	NaN	0.0267148560556624	0.00489231895712690	0.0121467698438871	0.0212105657217493	0.0306265911717738	0.0342873798208180	0.0354852201116155	0.0359667446395494	0.0347756860566646	0.0293721094955227	0.0215226990680626	0.0150423273315309	0.0127722257562151	0.0117615628501010	0.0100498962971856	0.00541125333733039	-0.000768432030307699	-0.00635527774845386	-0.00909553281589381	-0.00869592820980058	-0.00662909708155636	-0.00416910940753466	-0.00341871471636373	-0.00431003266413473	-0.00745691860160917	-0.00580561439615660	0.00106579232713113	0.00900563702011305	0.0164482264593647	0.0203722038233632	0.0249439491061258	0.0271769633831963	0.0279431710592176	0.0281019262826120	0.0285993262376473	0.0285234071415856	0.0293058629149656	0.0313882148643944	0.0340410760300292	0.0342404164062291	0.0332077054911387	0.0299873596410551	0.0281825920087613	0.0269882860937112	0.0282216322678743
886575286	Neural_tracking_index	spatial[+]	NaN	NaN	0.0359191486052738	0.0110509642480807	0.00665204168914399	0.000718426040299542	-0.00497129626057944	-0.00739972261770573	-0.00904074885039518	-0.0102772529730018	-0.00939484697213310	-0.00648561692156297	-0.00252572320672875	0.00132418651341744	0.00250450336049528	0.00320738846573254	0.00440351791450054	0.00631952135179624	0.00922893688187856	0.0113629385819185	0.0125407329173325	0.0103263068027484	0.00971501320038709	0.0106857934746551	0.0127961800034556	0.0109179581509457	0.00684687168495609	0.00318628728789681	0.000167758476638744	-0.00340963731366657	-0.00673318549608272	-0.00861907709581780	-0.00766528084139169	-0.00475949809414829	-0.00141746283780599	-0.00153527731909217	-0.00551933372252913	-0.0104040535602305	-0.0126623037736461	-0.0142857411950192	-0.0138295863686881	-0.0107137302132310	-0.00600782517072423	-0.00331945414999415	-0.00420710734676223	-0.00831909407001371	-0.00732216314386792
599342113	Neural_tracking_index	spatial[+]	NaN	NaN	0.00755737604983781	0.00118651894839491	-0.000869545394279052	-0.00583757520258105	-0.0132984433268764	-0.0159335306875519	-0.0155692697059174	-0.00914177052946999	-0.00180756501566868	0.00529311582796229	0.0113607109559437	0.0140637092550289	0.0135943830249989	0.0120767138824819	0.00993380337635028	0.00423663308704387	-0.00224022355728539	-0.00879295536755916	-0.0154017415437932	-0.0242950272539732	-0.0305590073258241	-0.0296056530447334	-0.0242551283762516	-0.0179557283634125	-0.0130679071539920	-0.0114107353826451	-0.0110144441175549	-0.00924670832256056	-0.00667423219902027	-0.00405312429944097	-0.00143663271938769	0.00193064630176853	0.00550524128447153	0.00793437170081028	0.00898562022738906	0.0106848669902765	0.0108283110658478	0.0121800826472567	0.0169158350463153	0.0231005707378439	0.0283874774216601	0.0336084841123976	0.0384646317714569	0.0437680843606401	0.0473750674246293
[truncated: 203 more rows]
[truncated: 51 more columns]
