# Supplementary material for: Neural attentional-filter mechanisms of listening success in middle-aged and older individuals
Source: Nat Commun. 2021 Jul 26;12:4533. doi: 10.1038/s41467-021-24771-9 (PMC8313676; doi:10.1038/s41467-021-24771-9)
Supplement: Supplementary file 4 — Source Data [file 41467_2021_24771_MOESM4_ESM.zip › source data/Fig3a.xlsx]

## Sheet: Fig3a
time stimulus onset [s]		-0.50	-0.45	-0.40	-0.35	-0.30	-0.25	-0.20	-0.15	-0.10	-0.05	0.00	0.05	0.10	0.15	0.20	0.25	0.30	0.35	0.40	0.45	0.50	0.55	0.60	0.65	0.70	0.75	0.80	0.85	0.90	0.95	1.00	1.05	1.10	1.15	1.20	1.25	1.30	1.35	1.40	1.45	.150	1.55	1.60	1.65	1.70	1.75	1.80	1.85
ID	spatial_cue
908092186	spatial[+]	-0.00998407614899456	-0.0387264480162380	-0.0572597758070744	0.0182912733267590	0.0408450427289740	0.0387356352094282	0.00342872593999340	0.0109037690717767	0.0321828266271934	0.0773565817707139	0.0494726089903331	0.0273013674393634	-0.0203267322890568	-0.0560411054331686	-0.108731246995206	-0.159032493932994	-0.203794639252151	-0.112961518608907	-0.0469372012737879	-0.0825193243650026	-0.0921867417638049	-0.0487879860402855	-0.0240618746223784	-0.00772598481025938	0.0511621405437476	0.0802604893104812	0.0627230159963969	0.0263800159371235	-0.0131071435209107	-0.0918449595844456	-0.103535859590062	0.00858518619518171	0.00361000906278084	0.0141350425134204	-0.00399608737096208	-0.0120152998955858	-0.00107933584504179	0.0481411298493370	-0.0302969313805336	-0.119145551374105	-0.200760971844612	-0.223292608180100	-0.126965363951532	-0.0535423178159414	0.0335401234656835	0.0191291767992593	0.0476116571618101	0.0638527921485510
42195083	spatial[+]	0.0189489062389554	-0.0215299548016403	-0.0663258783391644	-0.00449165248961065	0.0374116615036833	0.0144993706437600	-0.0152224173334087	-0.0286603136186164	0.0318706836049396	0.0500295405318973	0.0273758656803060	0.0268610059847663	0.0492118403184977	0.0439584931070228	0.0535905802756701	0.0678374793816934	0.0678688828650777	0.0443090826908001	-0.0399938153719323	-0.0647514620816129	-0.0928582206221064	-0.0847269680980589	-0.0674779106733136	5730000000	0.0530882630366841	0.0492412640961187	-0.00422811767543885	-0.0755195243582020	-0.0556541866379445	-0.0155176926457760	0.0277959915657675	0.0209478734945901	0.0707402254449750	0.0447992324754396	0.0144422877227477	0.0651224820515404	0.0756077808288545	0.112397266988717	0.0960974369741391	0.0472403016241633	0.0220012059069916	-0.0143947748692676	0.0224069818381038	0.0153340027849303	0.0306378133537399	0.0582863409070946	-0.0350035664181269	0.0107036509927483
968310535	spatial[+]	0.0840235301463932	0.0982558258438586	0.0207183416311756	-0.106378329177590	-0.0376733794802987	0.0855737712110651	0.106454389221934	-0.0177292453537233	-0.00211269584186651	-0.00286789885771248	-0.00346569198289466	0.0217940778440187	0.0501556968311111	0.0193687023124531	-0.0246646347070065	-0.00280950992968750	0.103836169598481	0.199830190539588	0.102167327423873	0.0502289618640630	0.0398935312670731	0.0783308012367604	0.0412292819072364	0.0453244691925969	0.0747712809527059	0.0680337942821448	0.0365699933832741	-0.0390513558476091	0.0524405825530909	0.0780734781084066	0.0477113410140192	0.0551003753921085	0.0109206643230182	-0.0475886641532091	-0.0265409310690939	-0.0219860963186560	-0.00748724778871191	-0.00576052472510182	-0.00263570661958937	-0.00437600210407593	0.0357346662346532	-0.0439255707360869	-0.0537135236403443	0.0204531016938714	0.0171637818355923	0.0283714626793999	0.0480672887044401	0.00802873252475583
360661756	spatial[+]	-0.0284077244959248	-0.0728805655593204	0.0377245212866983	0.0235333117748088	0.104688306741036	0.0984444108028241	0.0937843787392037	0.0788623386095029	-0.0594196457053274	-0.00465464658235178	0.171127588133625	0.196540103262429	0.0702888302142564	-0.0638870175534725	-0.0631392101904341	-0.0507784225203076	-0.0476562412350370	-0.0502054698464749	-0.0334505647460992	-0.0432622417672657	-0.0153195546314341	-0.0337681145741389	-0.00745673740666989	0.0571703555479922	0.0376998998664737	0.0125442492580484	0.00980915735617652	-0.0334485476242343	-0.0387049452777403	-0.0690569781782248	-0.0719348133061042	-0.0648463887636158	0.00481052847861901	-0.00592057172834994	-0.00404666211095164	-0.0768417374786021	-0.0575251553806026	0.00626093923714054	-0.0302098218402380	-0.0366388467660623	-0.0240393860098484	0.0947818046512118	0.146822195019444	0.136072666510224	0.0786623780731378	0.0125068334320405	-0.0496255140102372	-0.0478160657586931
524143092	spatial[+]	-0.0294752799707088	0.0366849320867940	0.106883416263179	0.0596024886522676	0.0729762390493170	0.100619635704116	0.0823938901126504	-0.0212861185361998	-0.0262862647856736	-0.0179672512019109	-0.0151708243204323	-0.0179274957599814	-0.0450059713263783	-0.0160452198677950	0.0157287929785971	-0.0181690172695355	-0.0762779168018099	-0.0861017257365842	-0.0566908395422821	-0.000349606264707703	-0.0148987665728194	-0.0411006629050785	-0.100261025564842	-0.118765166666580	-0.0995811757608568	-0.0755266422125706	-0.0227261188174148	0.0781438014488717	0.149167052965583	0.203303663459050	0.210864673942169	0.157357280291917	0.129104069810561	0.0728924393692965	0.0718793035040139	0.0274035988582088	0.0257127844235847	0.0388339387789367	0.0601671936657230	0.0979682415525499	0.127857905023357	0.0824993082384020	0.0931376657164268	0.0707773614513349	-0.0202074661708267	-0.0723532550058659	-0.0770288631107514	-0.0865737335395968
206004113	spatial[+]	-0.0555139536753495	-0.120387068294965	-0.112313301517907	-0.0288242300922156	-0.0261924715998614	-0.0181911021472347	-0.0648858358315945	-0.0364374417730714	0.0167619098316297	0.0588480480579912	0.0437774509231621	-0.00816499149021135	0.0209411966625423	0.0217793772195125	-0.0154918941409683	-0.0437435267537658	0.00553055616623440	0.0474964145708123	0.0828991471901684	-0.00200592956293828	-0.0170214964380897	-0.0545484376456307	-0.0241531506546041	0.0273925843507266	-0.0215741029738424	-0.0111855361597337	0.00248399166289771	-0.0169633210595172	0.00325664473776661	0.00812856229582701	-0.00901681164811264	-0.0222485074264057	-0.0148515442997695	0.00825272428883885	0.0642227760709086	-0.00888724084882971	-0.0183213394854276	0.00656566320258685	-0.0497585516986653	-0.0204422387953043	-0.0343801264105175	-0.0119084116287972	-0.0945155654965952	-0.102158812714433	-0.101054992482210	-0.134288345862070	-0.0717870688216290	-0.0461041168399794
616446717	spatial[+]	0.0973227200012672	0.0923940441211903	0.0145396868971993	0.0199280443266148	0.0454149245759687	0.0855749221713210	0.0693762682283657	-0.00605233614182476	-0.0644877936953507	-0.0907617460778633	-0.0636329957290083	0.0191858966704543	0.0138859627973567	0.0324240115989453	0.00943879753818724	0.0343493734144284	0.0906946452043259	0.105392880475350	0.117741911501532	0.106603916711391	0.194935597957491	0.247033748461829	0.197848389287122	0.0973209395835380	0.0747411495104408	0.131352441156447	0.211614056233003	0.169489888838953	0.0929058390321581	0.0432649885197910	0.0740212163937443	0.103217428005464	0.0590517024819539	-0.0107719752095128	-0.0536743061149431	-0.0317841926346464	0.0228329728678846	0.0344324141716235	-0.0500699861138339	-0.0856806778577863	-0.0956239551429202	-0.0525297532386908	-0.0793003916721083	-0.0553108547721922	-0.0145676353696189	0.0176584521386364	0.0943209622024623	0.198145142054790
450135234	spatial[+]	-0.0716071313182263	-0.135191489061743	-0.0962798454191735	-0.0366345227689706	0.0125854234486787	0.0951384764536128	0.125978501367703	0.0423088856454452	0.0407158235614507	0.0725796015206455	0.0944174751085362	0.0812147028430910	0.0581610164668265	0.0207343795987486	-0.0315883407671660	-0.118530764634073	-0.141079591716726	-0.0668171552372278	-0.00415565067594354	0.0425275124068147	0.0392584271982525	0.00256687613473405	0.0615381967442985	0.0952810008955148	0.117398079121590	0.102363223200234	0.107396908437644	0.117548082747416	0.0471037910989546	0.0815227824175162	0.107347904515856	-0.000848955906568163	-0.0838393663275903	-0.0671587506941830	-0.0695058887873264	-0.0341718630684788	0.0404107507717115	0.0664337854712349	0.0683662529171296	0.0701315454321542	0.0811865280262315	0.0408343760315928	0.0795213775762218	0.107942720160759	0.0368869883559870	0.0467136320863218	0.0358260128519996	0.0309916593136622
896977580	spatial[+]	-0.00296837512875866	-0.0152028112533439	0.00565224436637651	0.0189731813057790	-0.0333711850254997	-0.0525258295235691	0.0174236915581932	0.105163021582431	0.0835685691923465	0.0556772947949392	0.0383203820032728	-0.0367363226628826	-0.0480905533921804	0.0819456601027113	0.0802565062911336	-0.00500135902623829	0.00507268653014145	0.0202540254742175	-0.0486319406693845	-0.104071682772425	-0.103953892364790	-0.0749633846074303	-0.0523628106330445	-0.0481491790255041	-0.0131239823788799	-0.0454309868649532	-0.0389195434486310	-0.00843826732841909	0.0692901604830169	0.0669359899607225	0.0494697872729316	0.0537819329772068	0.0816948501172742	0.0183181099009261	0.0293019553183491	-0.00449610342612054	0.0319570430489090	0.0887146225678095	0.130454287562116	0.107530353861762	0.0975360895075954	-0.00875266839338368	-0.0878779710523745	-0.130586529610616	-0.0561181740937979	-0.0651455633252039	-0.0551889675832553	-0.0710488172983336
538449653	spatial[+]	0.157240353524235	0.0888251797498430	0.00427994547429017	0.0312956973672558	0.0705379488389602	0.0661995265754559	0.0255957445599328	-0.0215735567926073	0.00390767164598196	-0.0162727918160634	-0.0393312434794574	-0.0301151250787431	0.0277149933515342	0.00940237338045553	-0.0635387376801225	-0.121323159898540	-0.0851914560102575	-0.0169040284185518	0.0152401831759028	0.0530061333154941	0.0756282039871145	0.0768974320099706	0.0780411646284233	0.0856076790625573	0.0440531298326180	-0.0753022888182351	-0.150442014332906	-0.160354883627304	-0.0638783979537599	0.0332765578626755	0.0505440223248387	0.112150818948230	0.00964000251753825	-0.0147067607110197	-0.0414480386003693	-0.108865705844508	-0.123603005289816	-0.0761988637187909	-0.0475593734033852	0.0387816012550375	-0.0756848780127058	-0.0445240454402540	-0.00751733393485459	0.0460049079250929	0.110690344165452	0.0933363364223416	0.0300690041630279	0.0369550991429151
259439482	spatial[+]	-0.0781787781126668	-0.0306083773032166	-0.00747765552904608	0.0182725471605370	0.0716504111099931	0.0384336572654939	-0.00217847607473447	-0.0322383378342544	-0.105196474803434	-0.0743646796248312	-0.0532285407567835	-0.0617626079103233	-0.0868222007384160	-0.0356876640140207	-0.0612487651715304	-0.0608344374333013	0.0468599675614145	0.0894745679137630	0.0356269878492677	-0.0322519472193225	-0.0231441749581179	-0.0142423281089706	-0.0396027336346827	-0.0668410978036208	0.0307330156396466	0.134779446781007	0.0816184762706260	0.0162066593598071	-0.0318150963890647	-0.0368719829939840	0.00552535704743826	0.0738141461050069	0.0485066332898106	-0.0312870622219937	-0.0420876661289598	-0.0317456771714717	-0.0879188467142492	-0.0858501159252349	-0.0160875664869973	-0.00724542909622571	-0.0237113516113367	-0.0166126714774837	-0.000930989305780290	0.0946477931281081	0.0511712578559181	0.0458399096215231	0.0132556454614533	-0.0230848567745950
724996065	spatial[+]	-0.0159924756630977	0.0254381376539791	0.0389749593858676	0.0844774289326252	0.161320952340709	0.187380191314187	0.0247619322736706	-0.0472351118021221	-0.0771566690606254	-0.113036805268648	-0.0246914502136430	0.0947298942259226	0.0991594150177576	0.109201395460201	0.00934217159237039	-0.0250926494160424	-0.0346637470969586	-0.0919476900701354	-0.0705868005696601	-0.0742824638484748	-0.117271890870561	-0.0184941118277274	0.0305753228561405	0.117459727930983	0.100995748605425	0.0426095141506203	0.0661252743562751	0.0658128088601397	0.0359282756975414	0.0142192915551471	-0.0184175175779750	-0.00861610155483216	0.0441183051699229	-0.0327459865323274	0.0498587707315528	0.0845622644417945	0.0773986767762489	0.0560840891014530	0.0668720921082896	0.00133939522409349	-0.0604232324875538	-0.0345849207762637	-0.0606610864718723	-0.140174927728306	-0.0575242840543286	0.0951447098938268	0.105094798281505	0.0721865486736609
678879829	spatial[+]	-0.0912021794559523	-0.0355666714091080	-0.00975406637639439	0.0229382367153850	-0.0109389644017646	0.00453189442572608	-0.0445392523425189	-0.0401954940886225	-0.0539079765234051	-0.0842087538919445	-0.0629522894253188	0.0111369785515109	-0.00561545506837023	-0.115462429274924	-0.0188746757924875	0.0362795167442814	0.0946110797150457	0.0557102204426899	0.0478282339887144	0.0765903960863162	0.155476698561780	0.162000387478497	0.104839863293666	0.0996780405675087	0.00617997497713070	-0.0662167862477902	-0.0111161137710262	-0.0175740393423773	0.0421491832370327	0.00442869013669427	0.0212553836481720	0.0133238332774361	-0.0210454746141544	-0.0584203988076105	0.0374979004513286	0.0262048104407176	0.0434224495558407	-0.0167022837500365	-0.0390678934213220	-0.0269395559741124	-0.00357078189908061	0.0855413949956150	0.0756481318052346	0.0415828380774664	0.0542020394509146	0.120575003071308	0.0555729991064615	0.135952793546199
491416294	spatial[+]	0.0359847563715305	-0.0229612165173313	-0.0837963152275855	-0.0410009444683828	0.00769129715892558	0.0526024198740560	0.0426356423102712	0.0231895499091669	0.0380324415686575	0.0228045076851212	0.0424159018841115	0.0264406919707419	0.0441359046761948	-0.0152130465418261	-0.0315216400430942	0.0130536341572079	-0.0507955524365161	-0.000931405807085201	0.0406672196879111	-0.0176596893536590	-0.00780381332354435	0.0607011075494187	0.0616759113638444	0.0377667768802092	0.0833637333290837	0.140190559656454	0.156208958894573	0.0934898763673122	0.0756997536577474	0.0534738014105301	0.0286324311861282	-0.0307353237493397	-0.0270748040998126	0.0251005345063311	0.0635421292252625	0.00453135598079079	-0.0285161483534228	0.0354504364213543	0.0268860442628113	0.0257008256089914	0.0160290913742462	-0.0260846755009603	-0.125898120338112	-0.150932883793107	-0.140035596331281	-0.0361496735396288	-0.0277289061558653	-0.0567817133479292
741831352	spatial[+]	0.0736319519558127	0.0611318311991715	0.103778242530380	0.171546843561958	0.130959300208004	0.00920550240083974	-0.0507499165992585	-0.0269080406251965	-0.0633680354312841	0.0290533960072891	0.0137690272549327	0.0164347105855882	0.0389587948762310	0.0466019419538722	-0.00165277503880044	-0.0816585236680325	-0.0802928361732285	0.0134903194049505	0.0796669850273657	0.0653340907194456	0.0518094539746340	0.0108450319285303	0.00492496165439934	-0.0563007527155112	-0.0842569831205111	-0.0329013906572412	0.0646729688321935	0.0583715083307401	0.0805293882296411	-0.0129977303486828	-0.0216311530814026	-0.0597611812680244	-0.0340436624948945	-0.0116998140843157	0.00604578542397972	0.0609213376667826	0.0729610824789202	0.0913924241476161	0.00575862733082516	0.105246810753616	0.0921523978746066	0.0777719327712779	-0.0222861270622527	-0.0450382609727605	0.0201385926099946	0.0589052143660603	0.0174967124251129	0.0325555686886469
206364958	spatial[+]	-0.0199020893423458	-0.0607601388956879	-0.0347779289012703	0.0122163775438196	0.0542885297704156	0.0687559986045686	0.114993736037415	0.0784899921403107	0.0297934020408136	-0.0894626534209178	-0.0720885328516445	-0.0300227416580798	-0.0159113430734768	-0.0313756924611988	-0.0373765365341344	-0.0315310333055538	0.0252576404449132	0.0279828660394972	0.0794899791975616	0.0893658178648559	0.0918810958633184	0.146004491154866	0.132658273574875	0.145178966903322	0.178275929087012	0.166524167222235	0.166194987841615	0.203686352937962	0.181715754799556	0.178948543419037	0.203987956640912	0.145193860736516	0.0965238901627241	0.0547051480356635	0.102853716150864	0.0962591101199091	0.0684984283392486	0.0933184684510530	0.0584730879331751	-0.0131108705982962	-0.0625713014208334	-0.113348043836510	-0.0755973932526228	-0.0635364116233824	0.00256381463564676	-0.0151615130202658	0.00736830292554895	0.0531631840312088
218383756	spatial[+]	-0.0430443899956279	-0.0509907696803348	-0.0935461820174204	-0.182829808881140	-0.168746428646182	-0.146441651740414	-0.0918520323552456	-0.0237236905586305	0.0189391954945074	0.0356904840624541	0.00901967634119478	0.00896236616932538	0.0945131656456762	0.0615160534895904	0.0218620228499014	-0.0286497114347467	-0.0637487868702615	-0.0190330829499605	-0.0258597314089818	0.0595137445480677	0.0689443995672749	-0.00684030740777580	-0.0175355386143399	-0.0154462682353956	-0.0643046041321566	-0.0726135014172405	-0.0325152506038108	0.0634106560487606	0.0345081492853700	0.00690952333430381	0.0576290931666004	0.0716546931580813	0.0701142524434671	0.0987671588243526	0.0229967494295644	-0.0306454682829689	0.0268651477585764	0.0119280727572528	-0.0217764632851321	-0.0429722924163800	0.0164733212239154	-0.00378294103922842	0.0308601603690043	-0.000284512796131105	0.0177810862068884	-0.0338212210592853	-0.0193512996473892	0.0713985260381831
763907636	spatial[+]	-0.0380623831703391	-0.0143360394426746	0.0510328476970345	0.0109015794218028	0.0299513442328111	0.0479099320116954	-0.00626462633005268	-0.00953520303951013	-0.0584560153830543	-0.0204573699132525	0.00474769332236509	-0.0167553852156466	0.0258450661676658	0.138153797537056	0.0524476665694951	-0.00979667334655502	0.0263996706321488	0.0594283996307424	0.139745679796251	0.116825245005553	0.0830222454534437	0.0998304983594280	0.0953030576012946	0.104869713962460	0.0563163137193682	0.0304937064990986	0.0167368728452543	0.107660099112505	0.0455983777867521	0.0853309991401647	0.0208538472555473	-0.00741522073365235	0.0306610739468226	-0.0369447683378696	-0.0357255526230028	0.0310006121602088	0.0154077930440548	0.00165205979855167	-0.0571943706908642	-0.0738658023736919	-0.0418589298872734	-0.0294171299144615	0.00922609006373386	-0.0237987955448929	-0.0709041281991675	-0.0811968706901011	-0.0656187275652346	-0.00421242653289358
653701172	spatial[+]	-0.143419688934389	-0.0638106824533064	-0.0557905154859870	-0.0147605021745910	-0.00775992861754662	-0.0128535973676935	0.0287408651196431	0.0936480120733614	0.0764293498999659	0.0151549097708305	-0.0186643407560877	-0.0389064295615237	-0.0593995939242593	-0.0344505481756695	0.0218957264739128	-0.0100120836926813	0.000623224994592146	0.0178079447067648	0.0666514217390192	0.0440453633454054	0.0767524236331466	0.0236456229748139	-0.0121613150525187	-0.0955439044002198	-0.0610104076026867	-0.0988314055983143	-0.0874522406184392	-0.0513782009678092	-0.0727297663979985	-0.0990691268706890	-0.0551900342778153	-0.00413782644686155	-0.0202425606698941	-0.0652638274509726	-0.0617027377498030	0.00358014948911214	0.0134558661671048	-0.0144858533317244	0.0200515400224239	-0.0450324017738101	-0.0361720312637505	0.0253394014110975	0.0269832162887720	-0.0497099406532854	-0.0258595409023532	-0.117923532335689	-0.118967257202412	-0.0936017958866422
958354579	spatial[+]	-0.0493614203396723	-0.0363282888346003	-0.00290859349317620	0.0148228245329577	0.0766067954426419	0.0252532592385463	0.00128962815210614	-0.0686487794972464	-0.111837449656533	-0.0765095374914248	-0.149509897636301	-0.132223778375679	-0.00293177795906431	0.0378801206883722	0.0176885538029421	0.0679299284556729	0.0825743088124617	0.0386408408915048	-0.0274658863191240	0.0206421904086220	0.0610644207277989	0.116810627821670	0.0674676600250080	0.0958652157322969	0.151951947231226	0.185548071611204	0.129064410729561	0.0761044277420773	0.0760883567340303	0.0779095200909825	-0.0228036157008919	-0.137374019626582	-0.148403131402381	-0.0136421757712563	0.0371654891311347	0.0306746963974406	0.0513584046348446	0.127274165990421	0.104056724652049	-0.0167353942330609	-0.122709965234333	-0.103370813239416	-0.00719886081080570	0.0433991181593659	0.0365261327685484	0.0125101525073826	0.00345966843076459	0.0526120476120212
586824138	spatial[+]	0.0762459599756549	0.0817649657152316	0.0692081609136502	0.112900771657755	0.0293832134185577	0.0303594860301341	-0.0122013679652757	0.0284756641408304	-0.00738255811482436	0.0506945772434400	0.0662678564709389	0.0612757748914550	0.0698897745444369	0.0256990181255833	0.0320526655070600	-0.0181182442455678	-0.0181636760746898	-0.0744796641999238	-0.107306213493332	-0.0130188372374510	-0.0792889167217264	-0.0993508704015163	-0.0566311789752447	-0.0157101103805728	-0.0673371486711221	-0.0500223857363841	-0.0644907346733070	0.0541038339733104	-0.0149465054332199	0.00531216379507897	-0.0134007256968734	-0.00731089905226856	0.0786315781421574	0.00147538201202907	-0.0375991252910964	0.0423228149209827	0.0213335950419324	-0.00196766564929502	0.0314219498466547	0.0778485953430266	0.0510757740758847	0.0274203050928166	0.0421543546574992	0.00431028732174563	-0.00318070809466285	-0.0492805024520937	0.0302263438189822	0.0352463079339927
588529275	spatial[+]	-0.0331899434633201	-0.0183263720813363	-0.0413356945189544	-0.0348959248921955	-0.0471375967111747	-0.0677276692036071	0.00727607455939834	0.0771036172495193	-0.0367918768324629	-0.121611740981966	-0.117730691667412	0.0378416265046416	0.105495775680597	0.137610118827597	0.0419586742418698	0.0460259134915399	0.0143270948791819	0.0187858228383000	-0.0403735414196648	0.0368295755703949	0.114375081571098	0.00214033146374878	0.00251466394263414	0.0179546278831919	0.0100548321912792	0.0246754493224036	0.0154972918227470	-0.0171806898927717	-0.0360688556552206	-0.0785816281525554	-0.0683656062306200	-0.147541831992430	-0.111699441497178	-0.109030790164737	-0.129486667252056	-0.000923538869504453	0.0380167899102759	-0.0555419587145218	0.00927203879653424	-0.0892646979604649	-0.0645705320474369	0.0356523493955102	-0.00830387640329010	0.0646227601530420	0.0945860259140793	0.166134029115124	0.167771304172549	0.172522896925082
967106069	spatial[+]	0.0239946347776002	0.0134278102275373	-0.0475337156977801	-0.0181193370310887	-0.00902954206896062	0.0135602460797816	0.0255252188911438	0.0183910767359657	0.0945778096933219	0.0666609777393237	0.0485343800469502	0.0387300014774973	0.0557424310174044	0.0634855824989665	0.0780209025039318	0.0865822680055832	0.0787792203011045	0.0537502555787055	0.0682261570210577	0.0497615890166594	0.0509781780776686	0.0352621635854654	0.0829794309412736	0.112417716635459	0.0923907148840121	0.0534823750679690	-0.00451757352390743	-0.0497644182785382	-0.0351424169620477	0.00965681276869759	0.00727889328460837	0.00421057849934091	0.00556915111829156	-0.0676760087538573	-0.114404598493644	-0.146868180505591	-0.0981326559866015	-0.0555733843485844	0.00840266782588838	0.0422785715182256	0.0536658078533831	0.0761819479210990	0.0431242173891144	-0.0181186470322992	-0.0218467860259057	-0.0542586917127538	-0.0512105064562589	-0.0433799884153148
836593079	spatial[+]	0.0716953527677720	0.0492054962036868	0.138041547856861	0.187765987228849	0.170426365200897	0.112646727495638	0.148710719781907	0.154489605934010	0.221053577724738	0.188189980885154	0.189429398754074	0.133438562333403	0.149459645543113	0.184437090393593	0.141538533661156	0.0652859865823866	0.0152065143266525	-0.0540513270903161	-0.0487836282985734	0.0477023379962720	0.116294489177722	0.180474404039753	0.131561512041997	0.0705267791517275	0.117130379433839	0.0410865801594291	0.000163625025727886	-0.0264984592618750	0.00961276525405339	0.0312045604156135	-0.0367904801959065	0.000965864357610250	-0.0270262374560491	-0.0900401434401635	-0.0457838057523585	-0.0472011239697400	-0.0259243256704331	0.0586354161343921	0.148647687934279	0.170707515256135	0.122961417722150	0.0760636488546763	0.0667549500546971	0.0812232297714518	0.0790557621780662	0.112907230891525	0.0558438404382065	0.0984328046853291
594866155	spatial[+]	0.0133911071344467	0.0277789032335417	0.0303151613720330	0.0277480433348032	0.0882414969390077	0.0998009952712704	0.0188719349545099	-0.0530659538070265	-0.0513389638095634	0.0288246871896972	0.0366652693517336	0.0920581279016249	0.0851424283825544	0.0302638514496456	-0.00660637171762116	-0.0490824234294595	-0.0266839612111422	-0.0216041443392623	-0.0168151001487843	-0.0554951608696715	-0.0520146699117677	0.0157232776530476	0.0506448528683126	0.0317431981560999	0.0453420182336205	0.0778171227506828	0.0754107746606889	0.0250053611035362	-0.0497387443674193	-0.0614713295541522	-0.0882029972874482	-0.0587369703800198	-0.0273534723666799	-0.0818517561267236	-0.106351298374450	-0.0752339667548197	-0.131679928593825	-0.160665668095737	-0.109606213167854	-0.100043212934283	-0.126963443671615	-0.107041812500857	-0.0939611770098586	-0.0419076641481098	-0.0400644239831455	0.0564913189493267	0.136681790052868	0.0743409916260861
767215115	spatial[+]	-0.0460259480082301	-0.00349016258629493	0.00872635586690092	0.0221996913353835	0.0182043650498977	-0.0557142034920883	-0.0683909561998391	-0.0972063686352536	-0.126064371145516	-0.0940089754488500	-0.0365457695117720	-0.0602409029418044	-0.0116933432246994	-0.0920699190433651	-0.0526891946947343	-0.0262321000476794	-0.0837418071090254	-0.0746686306545093	-0.0549803286803280	0.00251278430131713	-0.0320382862454117	-0.0729438525361065	-0.0709273120208109	-0.0641064944151673	-0.0506718645084686	-0.0114389487782261	0.0717481836997485	-0.00691987070329800	-0.0851199978900648	0.00872122480412135	-0.0292454503373581	-0.0364262486606157	-0.0132702445705553	0.00838946728483699	-0.0367924129547622	-0.0732361569376580	-0.00757718166367058	-0.00809103204120856	-0.126986549061382	-0.178562246437620	-0.0946272401233833	0.0368217131133977	0.0947425503558401	0.111907676229629	0.0723453762781381	0.000675100777586219	-0.0440915354667680	-0.0263505820922720
168443175	spatial[+]	-0.00484280961570170	-0.00734888108194685	-0.0582263437226139	-0.0368590810531551	-0.00306123381921490	-0.0211967123015164	-0.0626202628592651	-0.0427700696191665	0.00164442492849451	0.0129079039920770	0.0169914215033138	-0.0267519238922602	-0.0429581600635207	0.00223215644201655	0.0359191294658063	0.00350928638125606	-0.0460316176435988	-0.0493768297499057	-0.0685993868097822	-0.0660462604902544	-0.0716948814772061	-0.0312996313664536	-0.0547616932455001	-0.0812531340208277	-0.0778916274992504	-0.0712980510652601	-0.0389437215118071	-0.00843615662014487	0.0208549514623934	0.0638300098817091	0.0810495328735617	0.0413427603578815	-0.0223905185865960	-0.0487062944115680	-0.0708506249355426	-0.0296137266670933	-0.0492647636025795	0.0109820092140663	0.0131632703714775	0.00950516059768409	-0.0177388752552488	-0.00725234880154600	0.00362285565409696	0.0296776914458534	0.00859326247529101	-0.0473866612665784	-0.0654429919123526	-0.0574770032574755
600223092	spatial[+]	-0.0195757807288605	0.0353254277463384	0.0589379694893014	0.0455177351282293	0.0524548899255325	0.0849748166760772	0.0527853114019550	0.0196433546896259	0.0136401643016780	0.0805628777481468	0.0469945703117289	-0.0130593706554076	-0.0211345810012304	-0.0189384595117386	-0.0114151763134572	-0.00366701538333236	0.00101948882755121	-0.0209604142043602	-0.0260489476965930	-0.0241866033405161	-0.00467258473772718	0.0302389019118778	0.0804146470022607	0.117781814652372	0.0450990859208524	0.0306397003971299	0.0447434458651558	0.0249200436071732	0.00740179403778713	-0.0330544217974211	0.0719527762336042	0.135726194583916	0.113815234652283	0.0293676855888412	0.0252800975707903	0.0234269198908016	-0.0209412356670153	-0.0948892891526725	-0.0936499268207302	-0.0769695151787337	-0.0152352832189754	-0.00318420973371069	-0.000123513425765075	-0.0448146708908651	-0.0739370395974795	-0.103729032304458	-0.136745886807474	-0.136331682156074
724033912	spatial[+]	0.0295177638605991	0.0825612368283266	0.0474766983478345	0.0693846224430873	0.110903269071301	0.0712603540944962	-0.00432462864956316	-0.0680420484969177	0.0196733020710698	0.128163791753507	0.0963033508667592	0.103532959593723	0.112313548395761	0.0328725636083828	0.0404438754982077	0.00299836507129081	-0.0144947738706243	0.0445436716201754	0.117527504872442	0.114523804056622	0.0950058685463397	0.100032442417043	-0.00504266236854560	-0.0711870316663407	-0.0694432587988405	-0.123125011430957	-0.118240051199914	-0.0566287261739929	0.0509065382718841	0.0252699065633222	-0.0990729224840566	-0.0936865284152009	-0.119147728681715	-0.141932920258518	-0.0837309150338826	-0.102590425055664	-0.0797916026901266	-0.0718527116258280	-0.0711169926840341	-0.0475386256607233	-0.0100098908574274	-0.0505338734095039	-0.0305974355911130	-0.163252049739797	-0.161933644990477	-0.0790121173128828	-0.0623997441196283	-0.0667824185572891
913338219	spatial[+]	0.00539086792803879	0.0221368793657307	0.0733707290440581	0.0241365517871434	-0.0107193502673975	-0.0483436635972049	0.0207784546582012	0.0900676860538353	0.0876211477037588	0.0805480954376026	0.0299568398192198	0.0209663851265701	0.0166195958553813	0.0213809408200000	-0.0108414646405385	-0.0180973131852747	0.0427984451577004	0.0587836742410257	0.0706038352693845	0.0518923527893288	-0.00700870891114349	-0.108804550767291	-0.0744798086940449	-0.0541231659626436	-0.0298396096081962	-0.00545470731012498	-0.0623235020634177	-0.0697265152306127	-0.0270932824079148	-0.0349577981457593	-0.0939189827653691	-0.0770679710232744	-0.0502558080426722	-0.0447420552436045	-0.0289356883240773	0.0292380317550568	0.0440721648336744	-0.000505737952030134	-0.119466077328836	-0.0635473424080728	-0.0194045802387840	0.00699578432330729	0.00965104887106863	0.0189580420941875	0.0435155737466000	0.0455318436165383	-0.00415103499699041	-0.0823317503024400
78614964	spatial[+]	0.0230813683724125	-0.00187043024551293	0.0258299068185497	0.0254140695109158	-0.00506332004941441	-0.0294742950522864	-0.0197829450963515	0.0416931722232949	0.0747474205050337	0.0231469911706539	0.0228855043461754	-0.0206887058562343	-0.0164716658624234	-0.0246033035926975	-0.0330334545622843	-0.109678821075941	-0.146479858636785	-0.0268851465085673	0.0142330062646508	0.0197226933688835	0.0655516110932691	0.118319273119071	0.0813874874309169	0.0955175682535950	0.0827718728199742	0.0810043059553394	0.0211681991402857	0.00749389125992148	0.0597332029068940	0.0578420136780672	0.00972212034699795	-0.00251898462263906	-0.0110799864440746	-0.0741843120628720	-0.00677063735622657	0.0162285454225602	-0.0440744199013332	-0.00587595101765971	-0.0143531845781095	-0.0130656580327191	-0.0390977577329276	-0.0757715108787376	-0.0508072208637528	-0.0476863496133979	-0.0255192515054096	-0.0620196703888372	-0.118986389381143	-0.0757633990023235
457766886	spatial[+]	-0.0398496099471429	0.0276374233515175	0.0800536407897095	0.0672836728853295	0.00385734634963294	-0.00257433856900425	0.0287935874873590	0.0198503943685871	-0.0664482574880218	-0.00477344787397498	-0.00701910805701091	0.0359995532770556	0.0507548832442672	0.0324376653035106	0.0189984143580675	0.0249681210643868	0.0744021255194646	0.0903918790192109	0.0727113773566117	0.0631140877994144	0.0691376739417581	0.0860778519223044	0.0756855242440755	-0.0316195161055971	-0.0757500015819110	-0.0177059221214091	0.0740044152229188	-0.0149313433967419	-0.0924182775497614	-0.109619870500099	-0.102731100425489	0.0803610717969589	0.164602933173579	0.135032548564325	0.0910990161200331	0.0569592529381481	0.0984745223792540	0.0711725848858893	0.00714527609283518	-0.0616211622599487	-0.0722552909399701	-0.0678078825019369	-0.0655084910734926	-0.0492838260496820	0.0188721118394393	-0.000862624879793461	0.0373300672519998	0.135730544997491
996123177	spatial[+]	-0.0967601223492321	0.0148730824755081	0.0820064389945581	0.104015307874711	0.0752500159060218	0.0328776945395096	-0.000359810388214792	-0.0261334472763057	0.0141780197767658	-0.0639075051259872	-0.154525652722452	-0.0676935042153995	0.0222250036821269	0.0373596979117466	0.100695409823671	0.0892620872949299	0.102500403672278	0.0908284315706084	0.0194113080493934	-0.00290062119920518	0.0622861670994189	0.106234599499676	0.0214178489610377	-0.0640725343396815	-0.105142546547574	-0.0406788299201362	-0.0947956997105744	-0.107706758414594	-0.0903304702657643	-0.0965015112020435	0.0244920513086892	0.124590709169850	0.0320987538404358	-0.103026757894901	-0.184000169253944	-0.195985067057120	-0.107399836957041	0.0306627485348623	0.109382872371469	0.0931623490180869	0.0373048088234812	0.00808757505154086	0.0274398001952493	-0.00274553707024212	0.00496185977558904	0.0331556975927095	0.0485589008700135	-0.0122895037774197
962123552	spatial[+]	-0.0179208023222824	0.0256099610990971	0.00772804385663251	-0.0146019815760898	-0.0405041272165385	0.00896454729544324	0.0220542744340797	0.0212583314061084	-0.0198340644144747	-0.0537013168285893	-0.0885901326779155	-0.00310222768727299	0.0552505896935964	0.0150293155399807	0.0107661330628058	-0.00633813550296680	0.0288689641260643	0.0124803972944495	-0.00542346071281960	-0.0326368266742951	-0.0338841062440994	-0.0498598082363589	-0.0255145789111501	-0.000890995018238787	0.000956205824050641	-0.0151224837428862	-0.00478764636544631	-0.0216802655683831	-0.00473114884552058	0.0271919371207305	0.0561807594796132	0.0671052752599283	0.0227004609850897	-0.0142814386029967	-0.0469872571917248	-0.0556720832755350	-0.122063107875440	-0.0649595437512244	-0.0229334671394495	-0.0613354677674416	-0.0420367102125673	0.00829472025426474	-0.00392761253811669	-0.0450173213944017	-0.0117935437854039	0.0229533022420509	-0.0125129579618272	-0.0485495823480133
217946417	spatial[+]	-0.0749765338216866	-0.0140374392626444	-0.000283771686620541	-0.00341356625518657	0.0108178616631080	-0.0859302142951260	-0.110161090397952	0.0189897418428821	0.0216945024947652	0.00347548896333970	-0.0715426339705710	-0.0403608447252323	-0.0657997957259776	-0.0951711386003026	-0.0670869363488285	-0.0369962162466870	-0.0618164694695557	-0.0194763866693567	0.0203320652209881	0.102262728464013	0.221252199464695	0.158730730824999	0.123577844596952	0.120619876762191	0.107158166915315	0.0409899022812869	0.0484126995724509	0.0630079450618017	0.0383445418469616	0.0478111294431518	0.0172332914310159	0.0252383387174127	-0.0189357154821803	-0.0674001518380278	0.0430983159270625	0.0510333042176088	0.0792991112115068	-0.00191235423490650	-0.0404160271332890	-0.0566272762603570	-0.0509502787772483	0.0255200802588176	0.0888004046732531	0.0146853833613434	-0.00521883273274233	0.0528740458520130	0.0878692576386081	0.115093355103476
579481892	spatial[+]	0.0993205385048067	0.161260359819424	0.0998986448546362	-0.00862717157350975	-0.0256587734450004	-0.0758588696773784	-0.114556190568981	-0.103491348943520	-0.0224449707417118	-0.00966286934218658	-0.0443204861890254	-0.113551269744432	-0.0341793666673252	-0.0144608942043843	-0.0255271398821265	-0.0407417259932014	0.00258869901692873	0.00646924607812812	-0.00432173067630959	0.0545864657604918	-0.0160154140858396	-0.0466213738638698	-0.00773754291525474	-0.0330219563407849	0.00756666268485491	0.0462651500990590	0.0344172016953759	0.131891980863241	0.114418822915136	0.00188598237125316	-0.0633569667821553	-0.00203374778404719	0.0516968987850264	0.0409112222008300	0.0145604217739596	0.0597516821671728	0.0631469903640789	0.0985705116265559	0.0876957934291973	-0.00405794493749386	-0.0614229998135683	-0.0655200223890355	-0.0622917941461401	-0.0464921166045609	0.0278726591649022	0.0468218511442310	0.0383544303201297	0.0201193775329481
461212829	spatial[+]	0.0321970845269641	0.0883726038208180	0.0650465645335737	0.0564981440120487	-0.00149089273285943	-0.0113182350014020	-0.0212951409002536	0.0431941878774006	0.0681408289231666	-0.0377159077655558	-0.0600889261079693	-0.0600236938948695	-0.0692057746386135	-0.0618066817646114	-0.00973184966590997	0.0300124397438513	0.0247918995710626	-0.0341216140114608	-0.116157656545283	-0.161167633995013	-0.0529263026094615	0.0869814552123483	0.0688980582262984	0.0570245060424677	0.0593304673013018	0.0670427838589838	0.0564688818774678	0.0912055417171574	0.109197608193416	0.0721594117167997	0.0487240002433796	0.0556289939044422	0.0807044016285319	0.0377657050713920	0.0549363004903118	-0.0351228859442224	-0.0226669861276367	-0.00315774470968794	-0.0600054977980319	-0.130677093738858	-0.137144671614137	-0.138599986444187	-0.104884592677317	-0.0623824759454543	0.0126225936610614	0.0437477247624721	0.0617052808981328	0.0476610505828719
317193172	spatial[+]	0.0963406651219505	0.147062758751353	0.0765673002430733	-0.00596266407455160	-0.108071499508733	-0.108355194911099	-0.0768923343937931	-0.116426930143607	-0.108733485713769	-0.0545888724031172	-0.0675145717318221	0.00810347659555072	0.0520952108431590	0.0484108539157868	0.0989811313734445	0.136183244993661	0.117660804071990	0.0666091204232671	-0.00743761482981165	-0.0618989619025892	-0.0459944125224177	-0.0290180328365366	0.0331398913173757	0.0344404453833374	0.0146670416006864	0.00866595877809846	0.100461410692702	0.141072848320044	0.136188206216402	0.0589622387739880	0.000608221032460783	-0.0577807558641341	-0.0163298754398299	-0.0352038300455109	-0.0186966208912792	-0.0403767677130220	-0.0643455089401668	-0.0598548233485719	-0.0615261714842237	-0.0262166572482308	-0.0562798519877295	0.0358503736015056	0.0404468437080583	-0.0932042346924451	-0.0992838710591393	-0.0604246957685820	0.0179173671067871	-0.0472065765711116
641550065	spatial[+]	0.0571629143465046	0.0223293260174481	0.0134094620315939	0.0872756003716743	0.0878429391755442	0.121421399470282	0.122399957757007	0.0150718525608148	-0.0790218035645887	-0.0277054728493543	0.0797292210742795	0.0608217240306424	0.0573518311325058	0.00913390061503977	0.0290527349850980	0.0551978422813279	0.139817407411171	0.129528334389326	0.104698348150600	0.0346655934044708	0.125922364164784	0.0152927040516340	-0.0138310381997405	-0.0413812230764684	0.0497720076617807	0.0946297991982303	0.0548922023630621	0.0791818791239427	0.124231754710946	0.165261023176548	0.209761577431022	0.159430334705424	0.133031191652766	0.0546797998742166	0.0728900386731072	0.100850573874375	0.0135016652739260	-0.0809259186441075	-0.100687859595818	-0.124240551090424	-0.0874742248514190	-0.0226410263427019	0.0826714640469365	0.0937770519633074	0.106271960956372	0.0193255364499452	0.0614687807526997	0.0668102193567276
98027826	spatial[+]	0.0281877331064293	0.00334361058876281	0.0213979571881664	0.0360876799993302	0.0919500948546184	0.0526383786503185	-0.0176140391766317	0.000197965201001689	0.00314639902566320	-0.0164870090601325	0.0354478958344232	0.126500819303828	0.128136227500502	0.166892979779277	0.193604992656169	0.0741391415537163	0.0548650747499048	0.0607946379959959	-0.0102691604227060	-0.0517775530185040	-0.0143931511808275	-0.0981849463835084	-0.100817292746341	-0.00139619601084816	0.0832346553016024	0.0166129962988851	0.0857581755352422	0.172828656014596	0.0958438686678798	0.0980330950592747	0.118814625254478	0.143825406149237	0.177295182656278	0.212214491964461	0.224073162870709	0.154239054286553	0.159619001666794	0.143537784688065	0.125819949441377	0.146296653311528	0.113369336524119	0.116544553644792	0.00768231524755208	-0.0683006551350069	-0.0448059142321927	0.0575045950214172	0.0799460688856668	0.126806050417241
267145152	spatial[+]	-0.0124330970666886	-0.00999406575002389	-0.0578600105454320	-0.0535613572923031	-0.0572241518977536	-0.0163581701467449	-0.000684430832442878	0.0382896138105377	0.0591594670966304	0.0155692352974453	0.00964598657540981	-0.0428012816935574	-0.0558798570576603	-0.0364870044179172	-0.0447285030465698	-0.0611238655541702	-0.0931184695346516	-0.0765852859343378	0.00129403206428967	0.0121717316825666	-0.0165523661505291	-0.0668061187196464	-0.0512668627137702	-0.00731985489737290	-0.0457428265831386	-0.0266627982116326	-0.00482603644375370	-0.110979991008173	-0.120679593951518	-0.0833346853353346	-0.0313026499753477	-0.0218631474759113	-0.0374748037967212	0.00201721660942313	-0.0418710176332777	-0.0698730767600976	-0.0405060101522812	-0.0596206259012077	-0.0781205547221500	-0.0832184058708677	-0.0351166308741877	-0.0285809849184219	-0.0572442861176250	-0.0424503512963205	-0.0780427472819283	-0.0809103042034953	-0.0904978141295298	-0.0508546934086128
821467811	spatial[+]	-0.0246624023997581	-0.0344243669692155	-0.00259027559834895	0.0160638230581291	-0.0241238033218707	-0.0534677125964404	-0.0462187089466424	0.00797276092234234	0.0271978295946613	0.0329033775549540	0.0325454226382222	-0.0164462766977252	-0.0308537295335325	-0.0281928887390401	-0.0285979876957534	-0.0203318069551698	-0.00182023472807955	0.00607424389790049	0.00181638946956606	-0.0174342430151004	0.00926915140297296	-0.0698811359076236	-0.0559221870623859	-0.0625076963034987	-0.103313916264293	-0.0742364952582021	-0.0265555713179242	0.0560364426352963	0.0655444962192787	0.0468359027991464	-0.0218101962494205	-0.0756835283050744	-0.0777462758522299	-0.0611712882154124	-0.0794141616605273	-0.140332665258789	-0.0536547457630193	0.0415327247200717	0.0522760271432698	0.0978951404911534	0.0642020165072494	0.00382259112678561	-0.0170488088503271	-0.0104866936699600	-0.0505895189074845	-0.00986613910104212	0.0349191126864936	0.0403371662142137
911679213	spatial[+]	0.0335229326378100	0.0144698110969810	-0.0243673540576079	-0.0761478188933350	-0.0739233730905799	-0.0868310243810201	-0.147175023356665	-0.112470112873601	-0.130229724322687	-0.182174988556149	-0.162877834560776	-0.125257058600945	-0.0225005275179208	0.0657863449665897	0.0735566434509282	0.0689424844903680	-0.0147931577561308	-0.0296093686094824	-0.0808028997384544	-0.0706705415108594	0.0174653227474691	0.0621118441682792	0.0855688061234553	0.0290159820703254	-0.0205164656140567	-0.0363584904132759	-0.0327192748577437	0.0296062202119158	-0.0342489953689371	-0.0741155734525101	-0.0411070022297331	0.0180197205315314	0.000113092465882004	-0.0217046057019991	0.0167296737942071	-0.00512884553499061	-0.0553760480971476	-0.0499031259127483	-0.0676396809732207	-0.0397861849564730	-0.00270144568354557	0.0544931790009461	0.0269215860897046	-0.0245410099915371	-0.0765522478609776	-0.0576727579294280	-0.0412650473895254	0.0118746145248576
70998941	spatial[+]	-0.0501953815430231	0.0455804498126466	0.128444659996185	0.151110867729848	0.124003575501919	0.0219744614647167	-0.0484157059612341	-0.102332266987727	0.0284516293436762	0.0980693799639038	0.0499018956226477	-0.107178323946516	-0.0663092884974893	0.0450681444656090	0.0635802976197998	0.125588443319469	0.168543756104110	0.202821898626213	0.0953317367049076	0.0505636525510207	-0.0129740003808032	-0.0419669138087104	-0.0207812674290651	0.00967932568603891	-0.0372000075520021	0.0791288345009961	0.0612999245012143	-0.0366009540140492	-0.0630097020962365	-0.0585601923345467	-0.0183758292457780	-0.0715316042743567	-0.163428253880787	-0.126708118125844	-0.154433680906433	-0.151305855807530	-0.0946457773539296	-0.0806689857104424	-0.0590822178013896	-0.0204754373510907	-0.00776609107848630	0.0265116431805991	0.0653487928957395	0.0909105477300520	0.0516208413986457	-0.0659456970243461	0.0241381963090080	0.0484976467072555
592503441	spatial[+]	0.00777474267642477	-0.000962452491011522	0.0174741392551918	0.00482012472207607	0.0243706552658888	0.0521019815107766	0.141365028884735	0.0902436889022005	0.0744430539406528	0.0605698592197085	0.0918338839436213	0.0896688721593574	0.0615827274232111	0.0281039103108224	-0.0253561087593039	0.0107104243089217	-0.00414373329648689	-0.0238434077058844	-0.0250625666892362	-0.0473711082097599	-0.0484236009239357	0.0407070463797999	-0.00946835337716977	-0.0800282910807602	-0.0144209823047574	0.0506732631006519	-0.0246562938450377	-0.0964647088096408	-0.101592412675163	-0.0837093864515313	-0.0654451521881596	-0.0625338835505276	-0.0530714530499527	-0.0599139591088546	-0.0811168455259081	-0.0119735133727625	0.0197665776890993	-0.0131486187868536	0.0304356111902849	0.0439665473363862	0.0534164429998464	-0.00292086001237660	0.00990795791036850	-0.0207777472211960	-0.00228915999329166	0.0576198469591117	0.0732172860320506	0.107976550252898
793025761	spatial[+]	-0.00471923686017936	0.0214717957314686	0.0251776581867642	0.0382983617284683	-0.0207236950716871	-0.00861087985400450	-0.0226982616038813	-0.0489915811785854	-0.0550247056027757	-0.132734504261883	-0.130193367250620	-0.124413641486261	-0.175853446571653	-0.180763812016904	-0.171407095018243	-0.148258311665244	-0.125632042742403	-0.0174661787229729	-0.0477834584364361	-0.0333846849629922	-0.0293836017071279	0.0307394735130823	0.0878281483992621	0.0690203675188921	0.0538529754193661	0.0181991433248314	-0.0323071600760580	-0.0124551146881196	0.0210269517744918	0.0670387677802353	0.0855200240923093	0.0458769065798637	-0.0514877962264568	-0.0357314184898011	0.0535047336103134	0.0638451740270598	0.122839455890372	0.102947144049718	0.0229002880806382	-0.0197740162982397	0.0175815773511271	0.0654191352232505	0.0734646712702854	0.0950544839229479	-0.0162074636842825	-0.112030582507071	-0.110259737665873	-0.128882906382171
10798262	spatial[+]	0.0536417194901796	0.0379022322135832	0.0812239454144313	0.0771114116591916	-0.0340068212230998	-0.0928396886806547	-0.0605151102780418	-0.0532051672034305	-0.111429283589388	-0.0933131203496223	-0.0767124892434291	-0.0839243987644599	-0.0253470512502356	0.0588149589898435	0.0617825880661194	0.0358462193863552	0.0645318392732878	0.136088702882195	0.112082222597145	0.0395080101570950	-0.00762424932581565	0.0136097879355544	0.0571102972176614	0.0983412718060856	0.134359450709645	0.0388212894622857	0.0326106379818787	0.00833573550796829	-0.0908847871575510	-0.0844578395743570	-0.0562702573261841	-0.0764982130964497	-0.157441923714697	-0.215714002191355	-0.120837155527500	-0.0496172883514690	0.0203400674243949	0.0616693773263844	-0.0233120589184937	-0.121856729515893	-0.0370610993328309	-0.0294732520036829	-0.0601665818487145	-0.0429046189490291	-0.0671389024512837	-0.0237867867316407	-0.0694906128382790	-0.132091599007996
250630617	spatial[+]	0.00559186100698630	-0.0173015658587891	-0.0333791589798770	-0.0336139047746937	-0.0274745176967511	-0.0397809874043673	-0.0313313347191159	0.0648457243578340	0.122204748932841	0.157357879232524	0.152933189595547	0.128949361172356	0.0909452341523661	0.0301358999179874	0.0176303380968456	-0.00101529470404617	-0.0283212692724991	0.0173594341151079	0.0359918419250911	0.0246134662408271	0.0207139657959417	0.0570265575123718	0.0633893029480472	0.0712886899932657	0.0942422715683756	0.134100803893939	0.143431075946106	0.122349163211547	0.0575061854689720	-0.0115581893507980	0.00210168170255387	0.0412768241553278	0.0203674690496485	0.0216265578483542	0.0371035785312137	-0.0102563951827701	-0.0213164348310345	0.0365265147385616	0.0268141419217157	0.0303227417965210	0.0527491135204077	0.101765925098391	0.113100892507353	0.0784610496887929	0.0456691613972228	-0.0226356553439915	-0.0373860514160801	-0.00438471241774757
730932985	spatial[+]	-0.00858590026476515	-0.0342134720089639	0.0527871993660662	0.0644961456450684	-0.0213967193661660	-0.0423514464405384	0.0403565186983188	0.0485215866928241	0.0398859921030308	0.0325617131150080	-0.0299749578286246	-0.0398246037437286	-0.120773741237865	-0.101039231548811	-0.0820889439707497	-0.0622510182369353	-0.0920115271719457	-0.0853336189613524	-0.0782571444176282	-0.0581747857975616	-0.0131239351966089	-0.0378201105500283	-0.0742773359632166	-0.0258891602570346	0.0451205111536809	0.0429928533208772	0.0157296277847758	-0.0239191913118319	-0.0240113074445067	-0.00870491760404913	-0.00952843358198216	-0.0422138173084240	-0.0603913123841030	-0.0532153799894952	-0.0213967734142941	-0.0279913117604481	-0.0408524904785789	-0.0254750715275650	-0.0170108034139584	-0.0763800375094233	-0.0525270125736955	-0.00977741431917749	-0.00671911500673663	0.0661268198502270	0.0778230648528551	0.0658511005200961	-0.0262105367781158	-0.0207317306704989
472486607	spatial[+]	-0.00402392991534211	0.0452399063618442	0.0562563651467891	0.0444341062739329	0.0728868337844967	0.00974493716592235	-0.0308612234573514	-0.0373094358586606	0.000503718512980388	-0.00972200613749060	-0.0565529424237513	-0.0281186073730054	-0.00811981228950346	-0.0360049394871553	0.00418836034289458	0.0555290251326021	0.0130138532277565	0.0204478160722517	8770000000	-0.0135340757556424	-0.00141017229891494	0.0120724614040051	-0.0199293776384095	-0.00164566477891630	0.0473785381705236	0.0929774928476391	0.109546497367408	0.0483438747598855	0.0738059756261743	0.128481822234872	0.0683510426926675	0.0783547840054534	0.0868609869016027	0.134527719606443	0.0838429208467743	-0.0294455262599649	-0.0339800893825009	0.0746835231982663	0.0744775068147777	0.0424533622855910	0.0830410768151931	0.167347912517804	0.123379057415491	0.0255467970811924	-0.0160397155801321	-0.0403673286512858	-0.0226073451116067	-0.0445823412599931
115546453	spatial[+]	0.0223368832952153	-0.00723483570072281	-0.0405489565528687	-0.0946928896930727	-0.0728171599557659	0.0167743723523718	0.0156187362418130	-0.0219659422863920	0.0248188573701347	0.0489378081545665	0.00710609163124747	-0.0389186145645908	-0.0570362293381882	-0.0457416232152019	-0.0147853433997284	0.0159615008890337	-0.0328892121820464	-0.0515355980975967	0.0114995450172550	0.0356928952572274	0.0763043799932000	0.0979672620256898	0.0458181170379513	0.00404334394429416	-0.0456807060085164	-0.0363888455263317	0.0331913583262619	-0.00554471090325301	-0.0980337022940042	-0.162181659867012	-0.125978709612726	-0.0813830453807537	-0.0167976175646254	0.0577478380133170	0.0583227915876534	0.0263768550592588	0.0469890920914060	0.156112934838351	0.0612774794743916	-0.0830975489931176	-0.0866885180200194	-0.0106206725872508	-0.0667506739401162	-0.168375183174156	-0.174575122640946	-0.0383337417308706	0.0222092494565580	-0.0198296533496713
796880468	spatial[+]	0.00404408646098747	0.0215360602605545	-0.0451170255801622	-0.0662401646998959	-0.0936777787951603	-0.0980365334328955	-0.0314275879991505	0.0316326379452259	0.0234718973119401	0.0105289303458558	0.0702475791175351	0.131056983737579	0.155126838514421	0.129987039823552	0.0368941439635084	-0.0486591443835907	-0.0342249459638710	-0.0137591509073049	-0.00822422050307917	0.0117946010208460	0.0201950952193546	-0.0322806099071397	-0.0656686654195827	-0.0847513148422447	-0.0921392892859581	-0.0725349923766692	-0.0170654839232492	-0.0283790660034082	-0.0373937176927610	-0.0387701381304591	-0.0391585223180312	-0.0731858863059478	-0.0823274530013736	-0.0835732860818966	-0.0913739146541659	-0.110488984995742	-0.0455090529729661	-0.0111931108053174	-0.0690726451564310	-0.124084179369492	-0.139287625469839	-0.131807187603011	-0.0729284662687375	0.0184194569756523	-0.0267165350200360	-0.111176328126768	-0.110314174369810	-0.0404953353310651
419988092	spatial[+]	0.137457048045631	0.111079178051741	0.0865105959514490	0.0111718246006319	-0.0149152415963957	-0.0201889387920636	1150000000	-0.0890874634685006	-0.143980520297305	-0.136681391824446	-0.181645998564068	-0.122420818255209	-0.00688384029334187	0.0330186012347145	0.105993270735526	0.118298329187047	0.139388016724125	0.102246022256374	0.0663445593295165	0.0513274792591781	0.0811789694723568	0.0349016361175534	-0.00769197880583348	0.0433329625861850	0.0359112734858294	-0.00496833738177447	-0.0803458824396195	-0.124439444666021	-0.118128973411637	-0.0625782104392831	-0.0652650712680813	-0.108985849980038	-0.119247870427558	-0.0725997880881042	-0.112029950724552	-0.0514983575535525	-0.00829668246987959	-0.0213246999014053	0.0826758588804122	0.151293252032749	0.180354841861482	0.133565560249130	0.0627456733858456	0.0580130800181451	0.0220964080162212	0.00437079972112749	-0.0526655057084058	-0.0419476042670760
773749344	spatial[+]	-0.0771000039260391	-0.0446162320726355	0.0349253921612726	0.0542501107692972	0.0564083310635448	-0.0658720982388416	-0.151690298532988	-0.0367156240567440	-0.0602537237067590	0.0434895287709411	0.0192621491968517	-0.00888103119138323	-0.00701755113009397	-0.0281945316140720	-0.0142913948092429	0.0255621680693455	0.0153902270110163	-0.0485557828804727	-0.0489659962101671	0.000315209779176089	0.0399057924735673	0.0401655822427005	0.0161585282604800	-0.0432624654585882	-0.0599451638758013	-0.0590962450005212	0.00681256722377546	0.105970395826832	0.104379092338168	0.0334218553451713	0.00298862636521625	-0.00773090854016539	0.00372295724070759	0.0585820423650971	0.0322811260017955	-0.0515940304385929	-0.0261156255305355	0.0487619737071593	0.0586243823051522	-0.0146486724663009	0.0201177500659895	0.00768229057677127	-0.0574637129815500	0.0592093181960928	0.0228695389090970	0.0210153658781079	0.0239292901866487	-0.0364915295864507
837755981	spatial[+]	0.00236828476135441	0.0382766892253530	0.0584786347608681	0.0588297905811833	0.0714649903738290	0.00863928789172965	-0.0325590742386668	-0.00291465530785410	0.0390867517017642	0.0666603442937808	0.0366490246290767	-0.0152195916220771	-0.0578394259818607	-0.0404295085356866	-0.0637984524120522	-0.0715252965583866	-0.123105863682073	-0.0612921143054742	-0.0404839632606067	-0.0203369714492775	0.00158493715537463	0.0484737302424312	0.0251260078046069	-0.0424084204860793	0.0125839852584264	-0.0181457966455493	-0.0305030929811679	-0.0175726915206606	0.0205737712733230	0.0235613973189918	-0.0165935661276038	-0.0558376614073359	-0.0388992694768033	-0.00456007668088991	0.0426254483512144	0.107589261355355	0.123628338382305	0.111514189712149	0.0644955615817651	0.0225530400893235	0.0394017319095873	0.0811897837498926	0.142720019148336	0.0872674119547387	-0.0223768588074892	-0.0275986011535336	0.0246312756422681	0.0286542715582698
632865117	spatial[+]	-0.0165422268446814	0.0138396032150967	0.0517838974169103	0.106373496729620	0.111919678976703	0.0403493072446162	-0.0469774281488658	-0.140226928617499	-0.127593973080529	-0.0301047051082554	0.0452002417870204	0.0207339582681184	0.00161857404680738	-0.104132803052634	-0.0857774336166352	-0.0712387329297613	-0.0676845747134184	-0.0207454073134464	-0.0141430862685448	-0.0158993876694981	0.0643326970996981	0.0825913797346555	0.0831307261479957	0.0626255645006855	0.0164252227148323	-0.100901718988960	-0.162253538296610	-0.125357077959345	-0.0437567261806794	0.0564724369537694	0.0975668465587510	0.0259101825521707	-0.00737090240937916	-0.0313473844376121	0.0126409224111395	0.0180887171262346	0.0147519450156812	0.0840105154998951	0.104388418904326	0.105466561559602	0.0626964447333715	-0.0712770211235106	-0.0938466744026802	-0.00155533827488626	0.0751330233922207	0.103152104961006	0.0457292534790576	0.0594193239218562
434943421	spatial[+]	0.00626382605392869	-0.130525023085887	-0.148875452669876	-0.114524992585817	-0.0202501054752344	-0.0215068915993691	-0.0561115052112900	-0.0338399503627827	-0.0496168872220293	-0.0552572404129259	-0.0358442075702354	-0.0291470298179758	-0.135656704004634	-0.133220022358907	-0.153961661986219	-0.115644127719137	-0.0683183733490975	-0.0101690483281894	-0.0327371765497354	0.0143232949359827	0.0533371542428293	0.111386818479827	0.0997787802009787	0.0407194611164008	0.0983638710888081	0.178385241086625	0.159750524380932	0.0848396152085570	0.000818698756474133	-0.0147848381453801	0.0265066153943355	0.0927884706665793	0.0520639004483560	0.0367025859690955	-0.00280461192969979	-0.00823474640896027	-0.0229058011955958	-0.0489332329511864	-0.151200110663322	-0.128687028628006	-0.0471941626590990	0.00345666889975790	0.0502638652223028	0.104201108037545	0.0988161615530091	0.127795290970385	0.171579757736742	0.0879903762082554
939317569	spatial[+]	-0.00250716966410433	-0.102820639744807	-0.00715944560823814	-0.0693142103027518	-0.0718443323422434	-0.00227360703078195	0.0659967872595489	0.0935571961927579	0.0937184462835430	0.0471823722820499	0.00478628967519959	-0.0912248777346124	-0.00915211687310645	0.0213159912944910	0.0364765306720926	0.0416608074276028	0.0371492331383213	-0.0338971553247458	-0.0375348296212747	-0.0715693669208180	0.0190361668378867	0.140310499577127	0.102504436815569	0.0640857128823196	0.126738865868894	0.140463248578220	0.0951337629806852	0.00905226228725715	-0.0351329981317080	-0.0494370092594104	-0.0804941128810207	-0.0406505551234254	-0.0830950252272560	-0.0169283486683610	-0.00536891557841756	0.0348256390958825	-0.0290807319532535	-0.0100017383348280	0.00773934114878971	0.0476727608680139	-0.00201616299364810	0.0830097931329647	0.0701462565226157	0.0955704293405388	0.0706086862169640	0.0203401649357928	0.0409910907311862	0.0795955649860187
413597585	spatial[+]	0.0959529931234481	0.126797273558467	0.0707654075381538	0.00809624261593370	-0.0693211324312074	0.0130102030514080	0.133856058913122	0.147297631232307	0.134105099327089	0.0689777130743988	0.0909126604904568	0.0712530706205753	0.0966164193409611	0.0634184394696563	0.0885121351744406	0.0704264282290950	0.0774747142032000	0.101465053982578	0.0256585022028238	0.0467166226682708	0.0808859349436807	-0.0168639556761187	-0.0102482747822997	0.0353415516190843	-0.0509981458468761	-0.108208976004089	-0.113198320512986	-0.0480842538952866	-0.0371739553554145	-0.0557348674049974	0.0236825831176649	0.0174744638178792	-0.0649429831159376	-0.0827230612685052	-0.0633148862281565	0.128258643362355	0.134451251285629	0.155491386968411	0.0981033500291401	0.0383358692171415	0.0527843278598646	0.0824627502030984	0.0747663454916369	0.0863401714555528	0.108855632849910	0.157365577348237	0.103379340636296	0.0698376456424633
673342667	spatial[+]	0.146904769750720	0.0631718889925376	0.0260660622951690	0.0473861071714763	0.0551625898202364	0.103326325214589	0.0886667225782306	0.0254617112196527	0.0115012589580716	0.0511587552363810	0.000945293109351594	-0.0518663617630073	-0.00642900656028028	-0.0279925278644618	-0.0739492910575006	-0.0958896638655374	-0.0680123364663200	-0.0979055958398841	-0.0460732542067687	0.0692184469358557	0.230822826804621	0.209014285319952	0.217474649046066	0.172474826124559	0.0914887789763256	-0.0444624725836898	-0.0576367634888292	-0.105696637478625	-0.145010310693484	-0.0877392342684526	-0.124255680474386	-0.154265938219495	-0.173838065969787	-0.156021258482969	-0.0908211566207416	-0.0578054831181444	-0.0173995948091826	-0.0256258007057194	-0.0311047308092293	-0.0148572241355705	0.0189640155920445	-0.00643451635350084	0.00739126944334462	-0.0224169083993717	-0.0743783327643400	-0.133599546070915	-0.155737500815606	-0.109066086534932
919491471	spatial[+]	0.112542310938980	0.189862379994321	0.153526090122421	0.0314260897104079	0.0206579951048606	0.0430288111939456	0.0909007599277361	0.0429951317226404	0.0541807949302233	0.121482969511742	0.0319430290521527	-0.00127186997233524	0.0602369613298441	0.0667876711273661	-0.0582015782923716	-0.0647214222704004	-0.0369498003622855	-0.102994187518204	-0.0842389707889690	-0.0448755751673094	-0.0757614805089891	-0.0262666976395610	0.0117088476092361	0.102363673744403	0.0461339325247189	0.0945460430467184	0.0956075837101860	0.161417419211610	0.124297070096985	0.116843010852987	0.0733568505881755	0.0832657107811795	0.0613133575857704	0.0594013414959069	0.127559484247929	0.0288107973569613	-0.0185880352162446	0.00417390259398965	-0.0287520282629913	-0.0262035241809234	-0.0852862308301117	-0.0996447772844999	-0.0641385154166957	-0.0552268266582927	-0.0657369497778711	0.00585523021807431	-0.00115594102740546	0.0235485979691623
114802424	spatial[+]	0.0173457836733983	0.0200313040899793	0.0230227021804740	-0.00783949291566454	-0.0573863256782378	-0.0510560752218727	0.0558154680050143	0.0452436442504989	0.00376624039046427	-0.0516560929945120	-0.143667017583462	-0.175375727447098	-0.0872933882255099	-0.0474648513614577	-0.0172826577717449	-0.0736984876467293	-0.0655552379794998	0.0204012019414090	0.0377938009416475	-0.0104484366959768	-0.0521161546204999	-0.0335156760341008	-0.0519733090066266	-0.0448994773382289	0.00752887474554928	0.0160366589771758	0.0404882261443765	0.116685730475656	0.106373951537076	0.0809508986259042	0.0887315673532305	0.0487005436018598	0.0558201604064019	0.0243271137807080	-0.0375785401039593	-0.0309319394537313	0.00786000683810955	0.0410429133407324	0.108386460089619	0.148557639994826	0.202861228112909	0.186294310537152	0.197203237828119	0.0890936195736788	0.0196010558545084	0.0437296100020723	0.0197396716782510	-0.0595820085549160
876396572	spatial[+]	-0.0967407299035255	-0.114095292979821	-0.0123003345753072	0.00114904991059589	0.0135369902214157	0.0190955358418234	-0.0359158182185904	-0.0535849387232783	0.0295185987499476	0.0335855517281064	0.0670310130494016	0.00430150857538147	-0.0330780521174168	0.0368680609998714	0.0412015737167986	0.0175157619597360	0.0110519304666424	0.0872722093345182	0.104445814783502	0.00930155275416763	-0.00400005956519890	-0.0412716212679771	-0.151704235598083	-0.187945750248325	-0.122516503576503	-0.161560311938774	-0.108320414608094	0.00589750553292737	0.0554547420597392	0.0370955261112943	0.0374435728081986	0.0615231095643263	0.0182516445591282	0.0336561896803650	0.0243467383898365	0.0283036781828417	0.0894989528234692	0.0520157891963774	0.0942043996368873	0.0334945849650285	-0.0449740026885700	-0.0595592817164215	0.0265933146079529	0.0212579930326210	0.0639307403258462	0.0191904183782914	0.0130841295675968	0.0493290495582480
668406671	spatial[+]	0.00244257293354456	-0.0803561713657274	-0.0887053303754653	-0.135376680355743	-0.108812833725581	-0.0133202529656551	-0.0356812473809822	-0.0909008363765991	-0.126249713466382	-0.100244416176553	-0.124019523763563	0.0236925909648927	-0.0319461960162114	-0.0788212961993682	-0.0565061243821489	0.0232108647810280	0.0795241156010436	0.0209040250003182	-0.105113103101361	-0.0600705631802762	0.0328278268036795	0.0950886774378399	0.213887189076609	0.179216145495507	0.0874183589902055	0.0394436957119513	0.0650071571295899	0.0992097183003896	0.0642297271589123	0.0273249910230519	-0.00839205878176752	-0.0179582274303455	-0.0350633191395307	-0.0534862548598273	-0.0351704807946206	-0.0471059332128563	-0.0445175696547488	-0.0486328355259877	-0.0447259954754530	-0.127062931208476	-0.0814082649031618	-0.0701265275482153	-0.0809435065582548	-0.0619945496132924	-0.0210932490250450	-0.0454367047978562	-0.00776319649042689	0.0277275971489971
12957371	spatial[+]	0.0765150521698662	0.0491390329384570	0.0214899897688477	0.0364466076102281	0.0413509717706352	0.0931583325057493	0.124937247710508	0.107059887408793	0.0309606832832906	-0.0239840184495747	-0.0189746700824931	0.0149609109434001	-0.00999753934019117	0.00321007074351865	-0.0609078508363168	-0.0953095106238971	-0.101601382518413	0.00213936236306252	0.0203344374117807	0.0235566168906535	0.0314211950966953	0.0886881412649234	0.0691281363114499	0.0973839303573248	0.0642291495436655	0.110003356192530	0.0819445595302270	0.0514793496251948	0.0359557109592171	0.0476744746445065	0.0413379236041467	0.0666073007492993	0.0525817921255876	0.0311183154851415	-0.00390026770070775	-0.0486865431538877	-0.0739375970184551	-0.106849764882241	-0.0573172723047867	-0.0451019197028397	-0.121545450002854	-0.0156486697125930	0.0553142893618715	0.0610258634423397	0.0501143564433835	0.0877308465684229	0.0698057228712995	0.0455073207879640
563718527	spatial[+]	0.0333982492867262	0.0487197540710857	-0.0293478900680942	-0.138077500612110	-0.0836740246162338	-0.0900471758456323	-0.0385979122520315	-0.0498575616783147	0.0239818037708804	0.0659371330587185	0.0233331028115534	-0.0598355945066859	-0.0572049471522912	-0.0343158414506159	0.0741109777494094	0.126156602811915	0.140555728792909	0.140267148748096	0.124923488564971	0.0385232998877260	-0.0268218459023577	0.00907428823409767	0.112159867961776	0.0719320753787069	0.0572461329152438	0.168508368988655	0.151540550976191	0.0737619093862428	0.0852638135925032	0.0870005406038455	0.000459328701136075	-0.0246613730633895	0.0447679020056652	0.111147943519101	0.0538588236029580	0.0291805185322750	0.0164105910120041	0.0469119962507939	0.126522952571503	0.0976802365648430	0.0610682586923377	-0.0257707942598605	-0.0334986406340336	-0.00306866883776966	-0.0146239424198086	-0.0672849239923463	-0.0598257042298155	-0.0395172915119182
797296650	spatial[+]	-0.0406724913481464	-0.00171664284656581	-0.00113030835779090	0.0101648544842605	0.0192669075237870	-0.00331023496316402	-0.0461446513765832	-0.00787971222391395	-0.0253986177310058	0.00639143217682855	0.0322459571758934	-0.000451417541128835	-0.0579537350554675	-0.0720377294694194	-0.0280457150741201	0.0363762356854224	0.0475287028661747	0.0303192112238953	0.0440257790360708	0.0359021078085888	0.0476759200474171	0.0140934255162071	0.0656073246470615	0.0109161986888083	0.0330872003451048	0.0148176023130893	0.0809732282239065	0.181997244597675	0.164295102368893	0.117549781297943	0.0166594460089336	-0.0631000090763809	-0.0674900455333623	-0.0546801447767550	-0.0109897908940411	0.0326667022768308	-0.0589011055570948	-0.0331101088859165	0.0718615511762130	0.0750009617476185	0.0755846627284819	0.0575712836842365	-0.0159159881065433	-0.0716926385868011	-0.0553420389834368	-0.00873974226329947	0.0815426862728627	0.0308173038920259
21399495	spatial[+]	-0.0731931030720549	-0.0741661116889223	-0.0911703211035418	-0.0163666292273323	-0.0253398242379384	-0.102393436860273	-0.143601565051831	-0.0797047279336189	-0.0712843314188250	-0.0319136783450655	-0.0675150803998972	-0.118745484877492	-0.0545940875063371	0.00883050915461808	0.0365961035907936	0.0467998208782334	-0.0495341559222190	0.0330620134887708	0.0209378078888576	0.00950486974557803	-0.00536691530873145	0.00194415734741368	0.0723035061395067	0.0638055523740118	-0.0339772356796234	-0.0873554049035846	-0.0389724223493556	0.0644371476616389	0.0454406204603031	0.00264676290767973	-0.0175258484816853	-0.0551783582623313	-0.117271581086665	-0.117975155577445	-0.0936993996592804	-0.0395520039621732	-0.00143850468170341	0.0200602848052889	-0.0347546148024869	-0.0800266777323334	-0.0682648921874448	0.000425818492855482	0.0160302817222425	0.0190588342208127	0.0247809688428268	0.0152223833234187	-0.00520502638768347	-0.0303948894938399
836211416	spatial[+]	0.0107747579997441	-0.0411501904631939	-0.0762403855950966	-0.0890302721317948	-0.0892037135825148	-0.0691331013322783	-0.0478719404603839	-0.0297625047838685	0.0137197569182167	0.0734877706796825	0.0260064287567516	-0.0585514758381167	-0.128211829569691	-0.154680769332561	-0.0873995463947645	-0.0482782084073289	-0.0373983702047376	-0.0182539547198638	-0.0342017713275339	0.0102001059554486	0.0637856135920935	0.00861559687980322	0.0179757519473942	-0.0252610320122971	0.0187267084594318	0.0705304704662673	0.0465330238489187	0.0462178868976292	-0.0371111664913835	-0.0702532267325635	-0.0464073574766967	0.0199001173711207	-0.0245766132877733	-0.0182947321431127	0.0164098159741721	0.0579458886482460	0.0760690394768210	-0.0107512355120447	-0.0741396732440221	-0.0470900511118292	-0.0425466822249952	-0.0323940324740390	-0.0345939864175762	-0.0676857038313029	-0.117064604277694	-0.134103643234792	-0.0781909032729066	-0.0789489117676268
106269382	spatial[+]	0.0336466907380605	0.128801393632252	0.123356101539678	0.0479180727544065	0.0199068607432185	0.0181449392968491	0.0449249037676454	0.0643360181432928	0.0627716241513346	-0.0336346383083050	-0.0767909282347935	-0.0456753379392535	-0.0173067705503346	0.0853788296995738	0.121772468960754	0.115858818556962	0.127020803727710	0.0951399391572521	0.000445004091565553	-0.0210554688449783	0.0300545130943487	0.0426580185594167	0.0874989189214630	0.0622114582335621	0.00938897431598290	-0.00399484664324396	0.0247180058296791	0.0142747575525458	0.00444125266417455	-0.00631446245364097	-0.0139006495746849	-0.0625280086207630	-0.109236500145569	0.000890739990481180	0.0411182082037608	0.0193661747093535	-0.0151502767624379	-0.0303783497205871	0.0482738813880607	0.100608329309968	0.137646198745926	0.102097480289918	-0.00784251339123142	-0.0790183748796355	-0.0315338530410772	0.0140897903371613	0.0345357421270799	0.0981576734697605
688702622	spatial[+]	0.118811167350453	0.0838752980241039	0.110001097965124	0.0499433369882656	0.0663989772964046	0.0964462198767679	0.0471156264402438	0.0473963178060242	0.0408014083506246	-0.0230057810187800	0.0110488648364685	0.0121788327394561	-0.0113606938684585	0.00749317548608812	-0.000561152437848295	-0.0805087245058080	-0.0873278235907394	-0.168242086357507	-0.180436223986729	-0.152429851188120	-0.0996168550097858	-0.0133404032908286	0.0365702629925977	-0.0379331783543675	-0.127025225878097	-0.112904479520337	-0.0538085500583882	-0.0676844074268987	-0.0585850136601688	-0.0256070706471301	0.00914435037266482	-0.0143093842054769	-0.0116791523497794	-0.0388284309645111	-0.0463212384434438	-0.0702674529848925	-0.0789656253364968	-0.0117732595232093	0.0162339844838801	0.0617282307884343	0.0538896508591019	0.0128457110304269	-0.00557596867400061	-0.0461034429698416	-0.0267823025165196	0.000478368319209280	0.00320056175789444	-0.00768509763770384
451987292	spatial[+]	0.0491047977212845	0.0484427200047769	0.0426658816415121	0.0384377473080945	0.0311741946884782	-0.0220089430742432	-0.0547439569113209	0.0663056582011756	0.0834058660892923	0.0728777291077038	-0.00766806268309945	-0.0275226199394636	0.00494884327195470	0.0253781265447046	0.0467662009779764	0.00599353906627422	-0.0185768528247140	0.0232244345646639	0.0191360724403674	0.0374699851554196	-0.0365765310073308	-0.0657944373017681	-0.0353289023563061	-0.0365472686736086	-0.0174649009121947	-0.0717051762601173	-0.107143414073613	-0.0678174106017415	-0.0467236636122842	-0.0311700681024027	0.00605364255500434	0.0357132779068156	0.0257101361084743	0.0492165203009345	0.0451427657798236	0.0856996100424284	0.00893461510016090	-0.0626521455491390	-0.0636705643203314	-0.109081863660690	-0.0908030034170366	-0.0114309366611358	-0.00776262233008250	-0.0397830711862744	-0.0857653065462622	-0.108471685328078	-0.121341312263112	-0.0784861143009816
523284788	spatial[+]	-0.0873924084432919	-0.0330229818554238	-0.0852080898540664	-0.118836889735029	-0.103313905985760	-0.100626751662387	-0.126411157720397	-0.0414999908938191	-0.0142763992607271	0.0691083996367190	0.0591608470573465	0.0704241919099238	-0.0102523059073442	0.0216317006863681	-0.00908951937028718	-0.0163147082572611	-0.0175635315672417	0.0725826806615075	0.160680963761876	0.155708393965272	0.150399511292596	0.105889286479846	0.0450721919005412	-0.0109789862267652	-0.0234774516850128	0.0456321080471239	0.0779779893638548	0.0444076731683007	0.0304320499135033	-0.0335956473815313	-0.0735538071274839	-0.0979210298225941	-0.0949011564948238	-0.0396275137814452	-0.0829075365760010	-0.100589557196029	-0.134028779959286	-0.101897166923986	-0.0810792398738084	-0.0463210489695445	-0.0311124352541540	-0.113438542508525	-0.125893655448341	-0.110328787614148	-0.0447418756832574	0.0623232591891540	0.0918907149894850	0.0167144162660128
114210567	spatial[+]	-0.0666181599358414	0.0130966118438288	0.102527912593413	0.166323626635593	0.138350067162867	0.136402983936490	0.131645687027899	0.0775019675144834	0.0562930798239690	0.0103042262971477	-0.0226504756621607	-0.0357602771771547	-0.0733187280569000	-0.0509477118697453	-0.0231298626012745	-0.164164854367761	-0.148452536793932	-0.0632428591686473	-0.103486507323553	-0.00777418422227624	-0.0441731019486799	-0.0347942028892079	0.0233541471796153	0.0102476190703434	0.0242184618530578	0.0666748918197353	0.122917524430387	0.100257204948289	0.0304889329795567	0.0499264192408358	0.0233482845433115	0.0216279822054461	-0.0107796100900489	0.0128916753071979	0.0206424428787167	0.0431872949748040	0.0662392373145587	0.0294298834939466	0.0764338513534648	0.123939421501696	0.0986575223016214	0.0139417278327843	-0.00843721172011642	-0.0310777777383801	0.0665166546156277	0.0821228661814460	0.129905156836902	0.0306576885097357
577734954	spatial[+]	0.0155628579980221	0.130959189784521	0.134637597535505	0.132902444212899	0.0649586969270650	0.0441877350940980	-0.0222209543844505	-0.0598662054441836	-0.0278166939730553	-0.00720666954458338	-0.0264320387073306	-0.0573079916270266	-0.00954300912669493	0.0483409120957881	0.0709552857262532	-0.0169574962296267	-0.0514498240646078	-0.0139659612460794	-0.0487171941973070	-0.0263604214359738	0.0236274156805498	0.0473502692301397	0.0209622134955405	0.0754451287582633	0.117820083329807	0.102455683869689	0.0151327212534016	-0.0431076814774902	-0.0379709110831848	-0.0528758267013938	-0.0469443451973233	-0.00506302765834075	0.0790055648536900	0.0947087927534615	0.0372970684453718	0.0611400130571922	0.0595387606149853	0.0543643200560985	0.0346180155248351	0.0134157266347972	0.00634292101325047	0.0486675379322202	0.123916359160318	0.192134165097054	0.154391703874761	-0.0299366964337214	-0.0817968232528258	0.0914076486845258
391290306	spatial[+]	0.0929336909281460	0.0770790159599917	-0.00554250363895397	-0.0554616979465295	-0.0489423482160854	-0.0106533983489392	0.0723013432729033	0.123010017509017	0.0429095268154296	0.0307644901140490	0.0248095694465763	0.0512416171427714	0.187835280456509	0.155573040271490	0.0448861636698840	0.0366043855890042	0.0338737184327229	0.0285656649970166	0.0251376820482030	0.0132615963102934	0.0468709666752944	0.0521226272160123	0.0692651966766226	-0.00369448482530413	0.000310034081448250	0.0397501723508245	0.0324470090743378	-0.0123742048926054	-0.00142044839666113	-0.0368299808741780	-0.0959529191968810	-0.0976823600479351	-0.0536797372565020	-0.0916706482937945	-0.0587239459137784	-0.0339979313696252	-0.00612518883738010	-0.00990960088648911	-0.0504097532525071	-0.0908765296014663	-0.0187637972783274	0.0265992518076995	0.00326579004432859	-0.00378588455838550	-0.0736021236782528	-0.0579942354786709	-0.0422658210966171	-0.0652872831998501
552380412	spatial[+]	0.0418499153126930	0.0294629105470413	0.0825313900470609	0.0309309326774643	0.0650523300884506	0.0202688988785475	-0.0109457600727677	-0.0891985242094997	-0.114600560466977	-0.0473665061092602	0.0294558942951495	0.0321718682087961	0.00674302592438731	0.0258079874983117	0.00970417078404628	-0.0472933697162903	0.0140970825095727	0.00653851022457693	-0.0405897188427137	0.00714245873774986	-0.0346639778082280	0.0122590538609655	-0.000363972576211992	0.0501887641111998	0.0687130545272059	0.0316695882676192	0.0332353895586797	0.0195749150478311	-0.0104078462133865	-0.0414079234249469	-0.0621196796564333	0.00858764046277839	0.0946333275545704	0.117110247409529	0.0466060934392597	0.0129523295092307	-0.00630870355336429	-0.104477958012067	-0.246981174909466	-0.258389210685985	-0.214516081323111	-0.0795243565203335	-0.0378396205244830	-0.0263713669926897	-0.0493116373709152	-0.0360333175716871	0.0150172604509762	0.0872889449357137
312850327	spatial[+]	0.0302639670960591	-0.0114489304646747	0.00923257333880255	0.0138587435580238	0.0189321227074062	0.0637840813435134	0.0809643981865319	0.126304023900868	0.0782554322422030	0.0448285441896871	0.0256773117019102	0.0362907798383883	0.0737405732837253	0.112680128618586	0.133800152115687	0.115769234563988	0.00654715356462192	-0.0580045847228065	-0.0838186850853892	-0.0241186215598807	0.0178566178710282	0.0829017319185520	0.116158717846603	0.0978464721762675	0.103971865613944	0.0752507926176928	0.0213495982920663	0.00382675555343967	0.0353002889479723	0.0764562845084771	0.0886033360161786	0.0102603080850948	0.0518047250435086	0.0381265811733874	0.0468450714533256	0.120764344807670	0.0795853347438670	0.0693746139960151	0.0600109071079126	-0.0105719231262938	-0.0409407247460130	-0.0320579725396127	-0.0538995344805077	-0.0598070020086708	-0.109933420840997	-0.111967598133485	-0.0957079938392757	-0.0384272692734156
568835142	spatial[+]	0.0229895564619715	0.115547413266839	0.0712518392366085	0.0322541143029129	-0.0266856961124127	0.0173283399504759	0.108096718598303	0.0863489728037445	0.0313698558755740	0.0738915679965443	0.0611049258681358	-0.0102848163775680	0.00982031099694219	0.0469140632185503	0.0264391532086977	0.0447901093123811	0.0520363881323503	0.0151202447573816	-0.00413107746492043	0.0201281085656726	-0.000192083459119101	0.00314774658015309	0.0599373421506783	0.0778051325578351	0.0398353195439433	-0.00449016694912393	-0.0164844407459206	0.0235959171292049	0.0434812721843398	0.0876936306855417	0.0773561032988263	-0.0308619176161833	-0.0384277837992971	0.0495198325396503	0.0669383028472464	0.0449680596634234	0.0788246434896270	0.0934303604747587	0.142694849963364	0.110303448965954	0.0719541044529667	0.123103480593970	0.140937372725300	0.0430956190491505	-0.0374790354716764	-0.0882210438708453	-0.0625459048978312	0.0163975488948263
981868109	spatial[+]	0.0137391190393663	0.00349693480283787	-0.0631598680825949	-0.129625816966650	-0.122242028093245	-0.126395201241349	-0.101581528549430	-0.129137499954211	-0.106986591799516	-0.0903989248878555	-0.0687230482347241	-0.0487736842552390	-0.0378137947563425	-0.0584941027278698	-0.0623272520873856	-0.0550074853997402	-0.0571243280841698	-0.0409341813430320	0.0138705669697696	-0.0209043266912495	-0.00960055879094855	0.0654517315954145	-0.00502384024852167	0.0471131103020069	0.0467519915156966	0.0284638269482491	0.0251462263230980	0.0112631924684340	0.0385803098874032	0.0267827697702422	0.0427310844199044	-0.0117263439706907	-0.0500185963176400	-0.0406951896902127	-0.0546982432566002	-0.0132389853473182	-0.0166949336825235	-0.0424012727945220	0.0350152919198947	0.0169926313702474	-0.0352508474987538	-0.0348109296404673	0.0268504712107851	0.107955099829726	0.0379182203666078	-0.0383812021973209	-0.0758036935186691	-0.0690656871967121
799142404	spatial[+]	0.0862730878512489	0.0650619405909683	0.0977116635540939	0.0534876484056903	-0.0164995485809343	-0.0286356725784881	-0.0274518762405401	-0.00179768154066675	-0.00514417753757498	-0.0397269870642588	-0.0746292313618468	-0.0731457040414454	-0.00629365808018630	0.0181504132145615	0.0590974577414201	0.0698334647693878	0.0463017092641531	0.0430698176828636	0.0718797750912315	-0.0512414393156905	-0.0835240480872984	-0.0591526671917251	-0.0134795124744988	-0.0100502333449313	0.0339495206628000	0.0499907262395987	-0.0194222748724128	-0.0133323890675206	-0.00913359749235907	0.0674831269281018	0.0659336858571324	0.0381458540962386	0.0293955950970861	0.0109346204015127	-0.0149377611397642	0.000612377854675521	-0.0147949929230522	0.107763826173886	0.0839714238881658	-0.000416256344876338	-0.0737930926116754	-0.107433561827981	-0.118813547598085	-0.0657234927697145	-0.0617571170920570	-0.0328572052840704	-0.0145548001773636	-0.0828184791973022
205976686	spatial[+]	0.0201548984361867	0.0613877184520047	0.0623431110617233	0.0638250673551112	0.0363737535801492	-0.00607636422692556	-0.0139897098940291	-0.00307165532437920	-0.00304511108375858	0.0254735482274232	0.0436372902722866	0.112910474650603	0.0638214720714849	0.0886531353297216	0.0386414604221669	0.0252767033809601	0.0570437312216683	-0.00844604877075773	-0.0407508275051657	-0.0890471632200116	-0.0411299392062866	0.00367360421811252	0.0487721539544610	0.132407225481338	0.0789529224435995	0.0204493703689722	-0.0256769504263043	-0.0716288789371622	-0.116475149731726	-0.0112674394043964	0.0307606262302437	0.0545599316939154	0.00504989326103404	-0.109918889911830	-0.0516262147972436	0.0591188780414109	0.00116487201986430	-0.0183204253651082	0.0591108854656628	0.104891789815554	0.114874405114348	0.0485135714039082	0.0557172859874762	0.0152821590909836	-0.00183849872035081	0.0637702431682420	0.0869937730917361	0.0462607474806130
417840776	spatial[+]	-0.0903181577427728	-0.0433422829745662	0.0147078845379214	-0.0167389753469021	-0.0611876611709155	0.00666415682589646	0.0364581897907006	0.0540986552256834	0.00840680889419063	-0.00102852157210470	0.0256515511846331	0.0761167946208539	0.0555365069752031	0.0151314285375546	-0.111665090467430	-0.0687347123102291	0.0110809756834741	0.0123385642066340	-0.0923263146376686	-0.0739663838140945	-0.0502209340747254	0.0336677705307566	0.0114322545149853	0.0110867824728331	0.106893310729901	0.199202806278126	0.220787760671657	0.0743776719644160	0.0120708550072589	0.0209087248578200	-0.0265819923626299	0.0208256995603293	0.0476114917375183	0.0268412660103832	0.0247636467448192	0.0556134572858899	0.0601980503993894	0.00251599061309675	-0.0146340932347987	-0.0389729330781933	-0.0994552719583564	-0.153895540393189	-0.126749146368598	-0.0277059832673520	0.0423137911208075	-0.00161690692049016	0.00585302742599481	-0.00895302963826737
727110363	spatial[+]	-0.0349412730345394	-0.00560234810783554	0.00804009028292119	-0.0274343893523764	-0.0619621128542200	-0.0497422661069481	-0.0535619529691355	-0.0846145032878873	-0.0476189746553560	-0.0473745254255445	0.00158486551517865	0.0266758374506786	-0.0216500260016662	-0.107118114022510	-0.0710469115433320	-0.00744328960325588	0.0103678127025800	-0.0661071067639457	-0.0240410187130701	0.0308364212678855	0.0303925956772204	-0.0231521442895800	-0.0158974857548243	0.0548461653255007	0.104438011517494	0.0560034714315976	-0.0122752432186550	-0.0440940721048513	-0.0592007025322239	-0.00131733548261930	-0.00789810186898765	-0.0308414986292116	-0.0263901470213180	-0.0135807710798693	-0.0599259051963561	-0.0226592553661279	0.00887821594772800	0.0294163789546178	0.0204292072553112	0.0212280720488333	0.0452581917117444	0.0917828806694441	0.0439585055070832	-0.0343423201283775	-0.0337685512142062	0.0560440905523651	0.0121312427653872	0.00787829006060161
367662486	spatial[+]	-0.0294923074885401	0.00615294980150295	-0.0167323306975234	-0.0362374104425489	0.0507283333403306	0.115847057799833	0.116862737648595	0.127173163637663	0.122582645018741	0.0905898282251118	0.0656824818778940	0.0160617963802394	-0.0208745374098070	-0.0437913044229655	-0.0963058194923515	-0.0565357759379517	-0.0657378316085113	0.00287175727280915	0.0621132359861066	0.0439139597868231	0.00898619079162916	-0.0329641352595245	0.0359692633362341	0.0798260813125769	0.0671374183559811	0.164233662525406	0.198146736711200	0.0990551217554259	0.0408569652590860	0.119543955746724	0.0584234560865199	0.0988129893727088	0.147215555978186	0.257658776185847	0.160697721221816	0.152673371063130	0.132582714125050	0.0698545726355770	0.155773403855159	0.0872627360304885	0.0531895839358578	0.0899579384005941	0.0300709562470302	0.0373687215587499	0.158259900478677	0.171199937540057	0.115649678585695	0.0411917118731208
732994202	spatial[+]	-0.0441134492382811	0.0198316463574921	-0.0330015046251077	-0.0310771218876708	-0.0436053572230970	0.0404722093406508	0.0360086459900824	-0.0201705144147825	-0.0178865789888743	0.0743101383191086	0.0780077520877113	0.0827167753238469	0.00583449547347128	-0.0265934958348831	-0.0623954695312024	-0.0441857183672950	-0.0683065834327214	-0.0541478827010162	0.0714839955008549	-0.0518702180185586	-0.113358631682543	-0.0876843844369309	-0.0494654970318283	0.0317742660469939	0.0379604794581720	0.0110785341958635	-0.00526089526634099	-0.0103387602692961	-0.0381911216445811	-0.0143177175071355	0.0314167640954876	-0.00694229920992135	-0.0895139440843186	-0.00956164738332663	-0.0195959830198849	-0.0188350643520348	0.0148617093513494	0.0271185028461899	0.0512419681645660	-0.0267154914249481	-0.136319109099466	-0.0635841467477471	0.0119382989942572	0.0518797173225682	0.0879628188986441	0.0731863699283528	0.0183411713559171	0.0247325902466523
667555173	spatial[+]	-0.0684607524624598	-0.0567453939994553	-0.0821508970069552	-0.0339229787951002	-0.0567878972329696	-0.0515788823257312	0.0129248302008033	0.0492241566443657	-0.0446559747550602	-0.0615815883604795	-0.0798669545150776	-0.0445639901911813	-0.0196006850052446	-0.0246323636326074	-0.122181287030554	-0.131643751679156	-0.153782510123150	-0.115808920553658	-0.00654230494116278	0.0651993579403440	0.0361349462232233	-0.0232046337750857	-0.0604397222825342	-0.0756103398572335	-0.0159325789993141	-0.0251959017193368	-0.0261209500604335	-0.0138177264387971	0.0773261097860510	0.117921127050182	0.0607870468494558	0.0158076639784213	-0.0404270547851420	-0.00766297453437991	-0.0648890405793694	-0.0265324460053477	0.0150731985252709	0.0198640252735676	0.00609029189201208	-0.00460548434340849	-0.0779658431040786	-0.0980896322961246	-0.113326420968463	-0.0594861446014469	0.0241900377168591	0.0482616498691841	0.0757299412472446	0.0279030367702118
877221709	spatial[+]	0.0192868292988071	-0.0266506779011870	-0.0431649963308190	-0.0733198742414754	-0.0812932114432975	-0.0398226043992994	-0.0414854564539159	-0.00364230793267314	-0.0484051349294303	-0.0591678935781876	-0.0178028740376653	-0.00749115295131852	-0.0598316428418852	-0.0355158648348812	-0.0133196781512337	0.0211127068747406	0.0910032266987473	0.0768146710437432	0.00590544602141563	-0.0443667665911607	-0.0427516837443600	-0.0459628954663688	0.0627019844449532	0.0765090378456294	0.0483663000622276	0.0512959011099446	0.0775160079356640	0.0710326535651638	0.0165330368111137	0.0114421276423315	0.0429251285172643	-0.000947914698730030	0.0568195143116349	0.0777384645792535	0.0104256051651524	-0.0360171807731192	0.0663813453514865	0.0584891047124743	0.0113681550691107	0.0583636537248583	0.0373579626657435	0.0564048411555776	0.0680318093655936	0.0113507427037378	-0.0275682101915123	0.0143270900813465	0.0230782976715600	0.0125610460053680
430367599	spatial[+]	-0.0469736709644161	-0.0923181085625372	-0.132893912715293	-0.107421308737239	-0.0498393856733502	-0.00654639448084824	0.0315968023837439	0.0670107856396367	0.0308065323411860	-0.0289642860765608	-0.00718565344732932	0.0352795818378048	0.00697106787802054	0.0622114302674924	0.0841216707144619	0.0536270697532196	0.0592596979829598	0.0862846573220792	0.116427602164259	0.0529919219666555	-0.0519417497279894	-0.0795457715531444	-0.0892524989245580	-0.105403266360350	-0.0623039915840270	-0.000818287925415994	-0.0306186338616369	-0.0449494321957642	-0.0591773310268470	-0.0280180646076911	-0.0351254226053154	0.0197390886997406	0.00519086393837392	0.00455889528541769	0.0689993638016608	0.00375865094206871	-0.00511408540549448	0.0165170966778065	0.0192296204246665	0.0135023666346465	-0.00934370339976288	-0.0229991897977517	-0.0492724091736010	-0.000212975619588079	0.0444453507464610	0.0262014017003141	-0.0227794579243866	0.0195051591036277
80917293	spatial[+]	0.0526406082750513	-0.0308979567638804	-0.00535571134962600	0.0319632878749284	0.0215994520711745	0.0113630660819482	0.00381849747424683	0.0796446479557304	0.104817506339401	0.0835640308754613	0.0895851283932347	-0.0270211327304981	-0.0266197453539703	-0.0100659900632250	-0.0203780153822508	-0.0171822763022267	-0.0593756326484427	-0.0262159072989769	0.0635941553463847	0.0990064232258229	0.0304704735659480	-0.0633805094001333	-0.00993596480302293	-0.0487983517725999	0.00624223295286921	0.0197493215940061	-0.0266432878293207	-0.0522622907375469	-0.0217774025358896	0.0107583093581235	0.0775407136785161	0.139353366263495	-0.0516713116511304	-0.204739990549926	-0.158150266164156	-0.0812109875264903	0.0604394494824329	0.0533232366871686	0.0354645957100558	0.0183236646096378	-0.0573975343321886	-0.0789087136222779	-0.212495380683346	-0.192945841511681	-0.122371042005232	0.0316961377138409	0.131462759255871	0.0747403224703366
349575704	spatial[+]	-0.0211798679669409	-0.00847425007630370	-0.0326136468941112	-0.0168647957899810	-0.0241818366261443	-0.127579283927660	-0.0859325033565206	-0.0229613209259138	0.0352719451133493	0.105699503019212	0.195924023111547	0.0614409844224971	-0.0287495136849234	-0.000214392685283234	0.0132652702183769	0.0838226429022013	0.0744969501609306	0.0793801146947221	0.0781834546617079	0.112333135324808	0.0782426798367532	0.0918998024735939	0.0690618908775085	0.0789188776901329	0.113822839454616	0.102761196857523	0.0536037320843466	0.0440777517911651	0.108563891513498	0.198531056880908	0.219459483511088	0.156099648250850	0.0928480870912573	0.121107249789555	0.0798610159854482	0.00616380040082209	0.0527101542386142	0.147356183680755	0.159014098529171	0.146717958896886	0.0587395353779636	0.0260487769065317	-0.0186826746463329	0.0252345523946568	0.0557799281182203	0.0592240037094314	-0.0239539461218280	-0.0116217116907145
616707107	spatial[+]	0.124948495571513	0.150513828246659	0.116901254710204	0.0582456178878256	0.00115421961411987	-0.0676934814950116	-0.0455596442817071	-0.0229217705500029	-0.0125265707153114	-0.0345372697030160	-0.0549656977365236	-0.0172549577742951	-0.0786992317594262	-0.0801601187201206	0.0112094090728749	0.0739500493239157	-0.00245345886659579	-0.0506137961475965	-0.0847868886146425	-0.0695133462285303	-0.0263136233551491	-0.0426509411723301	-0.00923502844923409	0.0416232531941264	-0.0126691790848634	-0.0788866172423133	-0.117268915422942	-0.0376994887870177	0.0142845443780192	-0.0266769995833493	-0.0511288815550508	-0.0120431270738841	-0.0609986595775263	-0.0574385130177068	-0.0576436178042427	0.0431071676683576	0.0199118081806661	0.00364575087910651	-0.0468505567727856	-0.00433235327202689	-0.0137618882671242	-0.0299086144781502	-0.0471664226690250	-0.0521228110400506	-0.0773929672637993	-0.0473301952815626	-0.0522935134231397	-0.0494656922214836
702010820	spatial[+]	0.135872340998260	0.0861529023372315	0.00643762865891787	-0.0570758924081446	-0.0609492698692566	-0.0512884025368351	-0.0353471558422132	-0.0714922285688391	-0.0924178441749893	-0.142915770885420	-0.0982682601803672	-0.0359193879762245	-0.0267010049479295	0.00408899513685875	0.0149492114890678	-0.00547278442483160	-0.0208082600965480	-0.0154085237456950	0.0766854328202530	0.131389499557541	0.137575429355631	0.154128994928838	0.174085684807011	0.207564025526259	0.200094204935466	0.261815665064949	0.218177452921378	0.135273817136443	0.0355971202244796	0.0125974347293330	0.0600549096478362	0.0868165980077284	0.0630306710675804	0.100109303254758	0.107601899793407	0.177745426635977	0.179970962638219	0.132482101216722	0.0577240264957257	0.0300309313177093	0.0816963365651513	0.0924544088889225	0.0693936234327395	0.0697793260532021	0.0487210246093479	-0.0426111811937194	-0.0534498629712458	-0.0735871866868647
922256761	spatial[+]	-0.0419767514190679	-0.0472142579950355	-0.0767051945106738	-0.0852206741354922	-0.0886330661512587	-0.0735182258251501	-0.108862626126248	-0.0400272949067551	0.0290173679179739	0.0752302104761593	0.0596891914636347	-0.0221000661170964	-0.0461634777877617	-0.0360115302607914	-0.0880742907936765	-0.0591496503681042	-0.0521029335758386	0.0167986296085358	0.0161528272332849	0.0390062846174647	-0.000307373372500416	0.000306170774059849	0.0195305685627690	-0.0147354922458670	-0.00405310171096148	0.0320471654390727	0.0266517831965738	0.0656801022734756	0.0107999541752698	0.0531256611194386	0.0821525095829339	0.0812414626261763	0.0485279822301539	0.0120017435596069	0.0181822539232650	0.00148241460457874	-0.0255950533429785	-0.0631445800227562	-0.103323012832134	-0.0559428840955814	-0.0206116851479882	-0.0443855649862904	-0.0807302377913860	-0.0528232625527155	-0.0296444491628185	0.0214987781821595	-0.00323484542061729	-0.00720196024882529
597502785	spatial[+]	0.0589919248527780	0.109330888463866	0.0902027817348129	0.0978443732575152	-0.00146279669580995	-0.00701861175096341	0.0368231280409152	-0.0434498007206685	-0.00148873960969424	0.00607132639371440	-0.0949771703517040	-0.0557771589607416	-0.0245740243475837	-0.0412937025159780	-0.0323161764566061	0.00143603099243671	-0.00960928313674294	-0.123595438641128	-0.0830936737340702	-0.0590950266577279	-0.0382880138172265	0.0374947774649884	-0.00200686870559620	-0.0316263454508863	-0.0563436667837336	-0.000282591239038420	0.105717968424481	0.138602667394858	0.0591854508621977	0.0327113498534485	-0.0132195821013699	-0.110669116993901	-0.0737065679239336	-0.0388444288122672	0.0372325436986574	0.102867175687955	0.137873964167205	0.152656339439860	0.0889549779096353	0.0516588343534969	-0.0136737536165051	-0.0306756255509793	0.0330312947014048	0.0578281850650327	0.0754949081925143	0.147528062560368	0.167608369101696	0.0403856917568640
710303031	spatial[+]	-0.0422124251647220	-0.00442060571274595	0.0755848358246630	0.0980923322409884	0.163669582130385	0.136176966890023	0.0844431728675819	0.0554434176041579	-0.0334105855296507	-0.0398687816711796	0.0321207782524080	0.0838977758102162	0.00901600181046555	0.0422236015501685	0.0480127154331440	-0.0100607565042176	-0.0160729498745548	-0.00905664925915212	-0.112977348756053	-0.186330491840968	-0.137673652096477	-0.00232045400534551	-0.00647484142402039	-0.0172003181940452	-0.0846051847515944	-0.0970006323144476	-0.0364074880090558	-0.00294684309291977	0.0383888866186410	0.0905298365765678	0.0819927987011905	0.00802903414394259	-0.0173523055769130	-0.0457938014654787	-0.00180437235202354	-0.0355321782927299	-0.0922940206523902	-0.123193447027784	-0.0601990181853631	-0.00269818012585141	-0.0428055997775237	-0.109284443352875	-0.162337507916427	-0.180128115515784	-0.120482955464502	-0.0867054670711334	-0.0263203488173391	0.00875166458166120
318071309	spatial[+]	-0.0178309004918980	-0.0849326055613800	-0.0464223614022224	-0.00180295680839962	-0.0117330580216662	0.00206177669008741	0.0434933645372458	0.0663980648639679	0.0502404101434861	0.00204412933524583	0.00852509252275623	0.0201565908263425	-0.0102093905634858	-0.00522342178434626	0.0450795673809664	0.0149121448344046	0.00192522508529686	0.0780647625234640	0.118562014417310	0.152346152700291	0.107646688691326	0.0928509390334298	0.0490342229512514	-0.0577679136692595	-0.0654784635703935	-0.0193491442544801	0.0233175728448486	0.0193581542168285	0.0905529431154563	0.0233132188869034	-0.0789463204959459	-0.126568167080508	-0.0344128234494330	0.0292131442611925	0.0579351069927435	0.108069426443096	0.0864584078452129	0.0326636091450763	0.0257320854891407	0.0375550366805871	0.0546382750976500	0.105761848065644	0.116173084408963	0.134416018939324	0.0909237661924133	-0.0241906806960438	-0.0500107971709346	0.0609577564627988
568676907	spatial[+]	-0.121751810889232	-0.0391256317105724	-0.0390142690915034	-0.0728054047888962	-0.0956472116588888	-0.0717540650641963	-0.0273556951785204	0.00921761507468093	-0.0384963582461044	-0.0637199089695863	-0.0223996906540949	0.00913971085017058	-0.000233314294077944	0.0131535665210289	0.0570760359294604	0.0249687307848950	-0.0130238343621737	0.00159382603643714	0.0614322786116368	0.0597502429040926	0.0791304742914079	0.102583179043273	0.164269603379243	0.131921411710999	0.112370644380181	0.164410720240411	0.198619128104042	0.146345559080002	0.109483425760012	0.0857488249196765	0.0476710702224318	0.0128046951385836	0.0178027013896604	0.0520361762473957	0.102883661381775	0.125145051512760	0.115565369724684	0.0917285447793078	0.0466923597375172	0.0275458610912131	-0.0128607962108115	0.0375809809197644	0.0669983278950552	0.116814026579696	0.114101353797129	0.0703047093174587	0.0812682634885751	0.110832406947778
276617319	spatial[+]	-0.0554546311756508	-0.0482316095879974	-0.0543588847355111	-0.0247946677281078	0.0115584582777444	-0.00583398996107348	-0.0299286288434214	-0.00780971596421761	0.0116005879666441	0.0534118656885546	0.0559015172186283	0.0136136140837593	0.0362423219304380	-0.0199383442504176	-0.0668824378302418	-0.114341410340881	-0.100064520835886	-0.0406885855850142	-0.0526587564659200	-0.0113835854704017	-0.00424492386042843	0.00471339902091243	0.0233840114744373	-0.00353504151753695	-0.0544065613225210	-0.0510721145224283	0.0301562699548632	0.0417157570797419	0.0471752694940647	-0.00494062738869298	-0.0562113266510792	-0.0956832257617828	-0.0983010373755891	-0.115764600268179	-0.0381788744135465	-0.0793430726756931	-0.108877015164242	-0.0251874335316846	-0.0130006382687612	0.0302252778556610	0.0925493390706325	0.0670733762750754	-0.0221757583564027	-0.0828108884060331	-0.0627507184340594	0.0134787915900839	0.0668516892618983	0.0809716064042564
86711449	spatial[+]	-0.00540251133386213	0.0153484993307664	-0.0323724672136381	-0.00490008490343319	-0.0259624867834422	-0.110844861725312	-0.136167734463790	-0.103619005337438	-0.0578465067222999	-0.0305535476980283	-0.00748793347876061	0.0679877529461393	0.0471253055630758	0.0586312934034749	0.0584448726298625	0.0701162318810903	0.109803795206663	0.166845001174866	0.145632054369682	0.0860831672356177	0.0154501102651075	-0.0168408373972289	0.0435548175334911	-0.0308878175986840	-0.0164527472862556	0.0236076724899306	0.0608353993799419	0.00793873271444346	-0.0463364946115544	-0.0128196845683885	0.0441156755650879	0.0640856209486670	0.0247642552367974	-0.0200140390023573	-0.0245307621461152	0.0205422636400727	0.0304896042638142	0.0402349849992887	0.0279379449760930	0.0801021839181690	0.0855117419884977	-0.00173064207255975	-0.0114484479752469	0.0491552475936734	0.116211987399830	0.0868681821568635	-0.00625179317595261	0.0414756759530434
117211738	spatial[+]	0.0122477046636689	-0.0193375357106689	0.0482181276268697	0.0349919409268128	0.0129568778163283	-0.0119392676603705	0.00727862962941227	-0.0233433330144978	-0.0616261147113216	-0.0337392216025806	-0.0203938301636230	0.0338251335036855	0.00542651356415019	-0.0270336065992313	-0.0765878283479617	-0.0704472798553966	-0.0948252494204379	-0.117519396844456	-0.144851237246295	-0.113118086109453	-0.0820311942297318	-0.0580791863581162	-0.0287468878083205	-0.0183512542585646	-0.0663828168257331	-0.0943991972845964	-0.0546218615536779	-0.0566518821642772	-0.0675784928268810	-0.0621827788140989	-0.0431481159064621	0.0137387257414190	0.0513943265214292	0.0393291898697237	0.00507923358374335	-0.00244309346589553	-0.00613084571546303	0.0142437407776523	0.0215014131128878	0.00189558150404304	0.0217298389312037	-0.0102720201410357	-0.0191126542729379	0.0419987570720782	0.0769943949589927	0.0690702226644417	0.0198693620991903	-0.0344753781950824
829200467	spatial[+]	0.0427265745414183	0.0572403787931301	0.0879029079221540	0.120582267642658	0.0713698922414198	0.0600099171356802	0.0294882199187905	0.0497503843992360	0.0747660066552170	0.0630218038787996	-0.000770296329688192	-0.000512384102988751	-0.0109278565746458	-0.0617536157840024	-0.0217263310215183	0.0758534994255690	0.0772979438113310	0.0460390159052666	0.0375721945087752	0.0300215132831112	-0.0274888671089986	-0.0444718648331897	-0.0660132969834576	-0.0373269602623253	-0.0291257646378335	0.00820035526074545	0.0298140632577976	0.0465941366511209	0.0412391940498405	0.0194690409794364	0.0127305124956960	0.0551212574940455	-0.00168114585168435	-0.00334805563864331	-0.0488226891297802	0.00740130484230846	-0.0431067078247406	-0.0669537326403078	-0.0789171847342117	-0.0487243847683463	0.00672374045708463	0.109299486412098	0.125305133668400	0.101668686479997	-0.0208045167517816	0.0187461985410002	-0.0525949753199425	-0.0670094791582518
520522858	spatial[+]	-0.0448807008982379	0.00346731477256575	0.0322952068598720	0.0114820895933075	-0.0121280335705380	0.0322752671931071	0.0658946872372035	0.00976836644331960	0.0515246212346368	0.0847483209202364	0.0878470617840015	-0.0849154987213019	-0.0371900889386862	-0.0881277917144676	-0.126578541087846	-0.146599695114737	-0.185761650900201	-0.144311838407679	-0.0441155450157630	0.0345586270929705	-0.0138600942284158	-0.0391416201932077	-0.0377211733641126	-0.0329055706873736	-0.0968262742128396	-0.0410431047731155	-0.00607443663182429	-0.0189408751811487	-0.0522129397921054	-0.106560402385926	-0.0618739104401715	0.0370438157460215	0.0786108751841569	0.0238906884988019	-0.0171513229782427	-0.0945006009895822	-0.0873228096558052	-0.155416616423266	-0.126909299210926	-0.0942243887744007	-0.0612109492157913	0.00397449243328746	0.0145014780151282	-0.0347062993591149	-0.111547921717585	-0.128528353823642	-0.0584353689841997	-0.0494890110970348
554603878	spatial[+]	-0.0432024068753090	-0.0106295919487723	-0.0450817494408309	-0.0131527679137007	-0.0666810184546702	-0.0955556928751631	-0.0535704609539772	-0.0259433853618989	-0.0184565597999841	0.00471971488087921	0.0540039711097411	0.105571626716127	0.169674466500712	0.111720609503400	0.0311046530229923	-0.0232594459487580	-0.0384187521324886	-0.00201675017951349	0.0392590947208940	0.0764329118327060	0.0540555456327792	0.0383349144403497	0.0514988183830208	0.126533878839413	0.132010736677106	0.113922762185679	0.0354885718210108	-0.0285775016606006	-0.0656331248450912	-0.0143804110535124	0.0251398002366447	-0.0296419495565640	-0.0720323143902212	-0.0620151268953934	-0.0195304336355235	-0.0201476215811996	-0.0294984338827301	0.0562796126373904	0.0945892527005937	0.0216844625746357	-0.0442483855833908	-0.0472883680223309	-0.0603550815712547	-0.0139574858047960	0.0619408666531950	0.104492194956259	0.0718293727789190	0.0331083741231700
305797430	spatial[+]	0.135218872898148	0.232908541123675	0.169003870742597	0.0511436493343737	0.0574332777723841	0.0476501962140972	0.00652338406322486	-0.0246115076219478	-0.0421559046536194	-0.0323892630526915	0.0314594760240637	0.0307679542673102	0.0387211044334850	-0.000228564699109412	-0.00921617093981554	0.0336510051783833	0.0925917843864161	0.0326906683443467	0.0342165791397512	0.0710689893959447	0.0821688934598217	0.0547061837629361	-0.00915149258635797	0.0425206177724108	0.0809219076841400	0.0300063009902468	0.00225317467541442	0.0159547175614233	0.0461191239574980	0.0609872366743000	0.0756980171920912	0.0490739655604616	0.0118485320416409	-0.0403864526040566	-0.00263855069928048	0.0218569091756780	0.0629368390915980	0.0772741890509477	0.0639923479561739	0.00619707312767486	-0.00251351420126919	0.0826277992227271	0.0509280618555847	-0.0268539741326259	0.0184759942741137	0.0503209009364232	0.0664988807196817	0.00290497685623344
961854723	spatial[+]	-0.101961030218021	0.0274190643304836	0.0397352211160464	0.0170358124732952	-0.0100470602029531	-0.164494753912541	-0.100143151557569	-0.0530707627319130	-0.00472225686903771	-0.0241092834528580	-0.0610486132062915	-0.0395273997904727	-0.0522356967113702	-0.0569661034876283	-0.0400581000598908	0.0446109260506319	-0.000987977101629893	0.0129632121562480	0.0370533610698882	0.138602982237300	0.117558499148349	0.124558302874193	0.144209072740358	0.101843060779124	0.0827957430380139	0.0943189985281169	0.0548211310889662	0.0415873098269533	0.0238245969705719	0.118292729266212	0.104680296608309	0.00171666319727233	-0.0313115119691603	-0.0911641692292781	-0.0791747001878851	0.00542433852851626	-0.0651384915149583	-0.0589986342811201	-0.00405716521229834	0.0785833110449538	0.0488233713529112	0.0289979360399600	0.0585494144478450	-0.0187167622594202	-0.0237709390994621	0.0235958521485746	0.0718668094882776	0.0401128036840016
445569089	spatial[+]	0.104476017396877	0.108644457461348	0.0761665811988391	0.0878565776427108	-0.0145878957076325	-0.0139469559272292	-0.0343642700179882	-0.0203492359695438	-0.0285362242383964	0.00296046841863365	0.0265855607133842	0.0337398897769713	-0.0157841507251552	-0.0611347155718881	-0.123256676692702	-0.128336693592149	-0.0863997500428760	-0.0243652849739349	-0.0399099797456611	-0.0396745241524396	-0.0293607693125966	0.0113186867392245	0.0127676609333752	-0.0222358263394823	-0.0694002233588028	-0.143619493934867	-0.115493756003079	-0.0890129369910900	-0.0297936493153640	0.0446643091403306	-0.00149355163855436	-0.0647611765587510	-0.0698597688094313	-0.0811921508772012	-0.105635392973615	-0.0949440805641687	-0.0870412949798117	-0.0554172955676832	-0.0918840787623404	-0.0963577413035473	-0.116907329661624	-0.101296432058194	-0.0895076821621631	-0.0410784259959727	-0.00847972959468398	-0.0166552264004119	0.0423617429460361	0.0434582521708223
702124277	spatial[+]	-0.0153340959177994	0.0225378940072747	-0.0143587867753597	-0.0510790800758414	-0.0191513942424932	-0.0376432555351438	-0.0640122688586751	-0.0635584298538537	0.0184972323197044	0.0613399298963444	0.0713454919180141	0.0937350927621880	0.00295059679462856	0.0506513131317693	0.0140831865581528	-0.0727211488968470	-0.132140185717619	-0.0677908126583517	0.0158004019169166	0.122335350758614	0.180802678032413	0.114017478973341	-0.0320008823711864	-0.0262015455676761	-0.0110205163794084	-0.0293696295209596	-0.0928526625653511	-0.0543645877494402	0.0310642895605620	0.114133409927275	0.100976508417854	0.0246927617951544	-0.0203320497362270	-0.0877469035937454	-0.0943987198860480	-0.138509922472756	-0.141680675110634	-0.0354451348008406	0.0449038871618548	0.0454110994008210	0.00523400054601765	0.0501061283718851	0.0483986597731877	0.0656754524892982	0.0579105897737687	-0.0138828656285059	0.0373777173862459	0.0419736834022961
460183865	spatial[+]	-0.0269886137658951	-0.0197621535614790	-0.0548150726300822	-0.127177763537104	-0.135223331786345	-0.109488125565458	-0.00200978127145329	-0.0240561746581087	-0.0321594053250007	0.0410173075939963	0.0427615494943488	-0.00618205161881391	0.0140440098556041	0.0257386758474124	-0.0162577283385549	-0.0482595961279533	0.00551764217072711	-0.0258188111779708	-0.00213435183535842	0.00216383647700662	0.0918894112806028	0.0527232739424981	0.0778232691769022	0.00181437405576060	-0.0459643466261106	0.0470732703832323	0.0995514468133028	0.0682303084587587	0.0217430070189579	0.0662601439064448	0.0219465405905621	-0.0949452476027359	-0.0670577108229652	-0.0196067340994706	0.000306116174525660	0.00301853584489332	0.00845001314804663	0.00825132485603430	-0.0193053924955431	-0.0458767178377731	-0.0781372942363015	-0.129979260593771	-0.174016531992899	-0.117827463995374	-0.111157057958403	-0.0623176340787687	-0.0705761235789191	-0.110802948902135
362640289	spatial[+]	0.0379350854422021	0.0577161190243664	0.0993222874986348	0.0390077578663820	0.0189164310979481	0.0581566776314811	0.0565404111089180	0.106931061786938	0.0729810509479928	0.0831641671077764	0.164791085708757	0.267077465914130	0.0943417999807772	0.0411639247966916	0.0177103306447967	0.0134730968293652	0.00476364212036045	0.0983558499497963	0.0587694776176901	0.0767837251538403	0.0635876317027539	0.0282230377817730	0.00275220440507406	0.00314885828306834	0.0381423506792090	0.0347927480100409	-0.0268108680466095	-0.0935893518012742	-0.0609390529769222	0.0204187221518155	0.00594681188811599	-0.0109514615661331	0.0273560524314082	0.162520365749434	0.138166124063739	0.111359197657400	0.145411700241119	0.0493269961975642	-0.0303535794462231	-0.0381802658898053	0.0295658225766927	0.0466218317736578	0.0370332155099490	-0.0534694596464708	-0.0555177425734761	0.0739978066027157	0.0498657854256928	0.101461599089637
27445561	spatial[+]	-0.0500636518164027	-0.0810746733864560	-0.0647233533423602	0.0103399883614927	0.0261054405962641	0.0741117881979796	0.0833911408252498	0.0354316240635136	-0.00864093947471587	-0.00109345078906929	-0.00686125054826706	0.0209302893080054	0.0415580186662776	0.0349131492785473	0.0197031672737657	0.0547245777651215	0.122722006637248	0.0396749193545457	0.0495529054260463	0.0803925206198041	0.0573553828613658	-0.0123699547737303	0.00799794676667016	0.0508053033284244	0.0684485219954122	0.103521868389235	0.137840472050789	0.125070982679069	0.190795493703656	0.219420308370700	0.277171201959053	0.192386988373835	0.0995229815948931	0.0775095918251543	-0.00693923323311790	-0.0145225273823906	0.00912645096455741	-0.0152318133190308	0.0751454514553260	0.0961849919950505	0.104144613687806	0.0546574438686874	0.0588555170617500	0.0235402391476199	0.0197460785715741	-0.0315365632272285	-0.104413448056483	-0.0114286514209018
886575286	spatial[+]	-0.0258118464730171	0.0218623745102396	0.0621551813484078	0.0761991807551597	0.0655637525398844	0.0459595821210696	0.0336490826022200	0.0944090912188053	0.0815994731611536	0.136417485532186	0.0795195365174622	0.0374318544101541	0.0450047120403329	0.0927426000930176	0.0747475751647042	0.0483146853933821	-0.0137556806714285	-0.0648424167526397	-0.0781136669351244	-0.0276162601948292	0.0860200915569382	0.0930314534895144	0.0672792710077394	-0.000921786723990107	0.00411408009997311	0.0227300016676068	0.0442956288784616	0.00688275201472638	0.0394342679378667	0.0532010525697779	0.0332301251357491	0.0542898271373185	0.113916909026580	0.0557374484006166	0.0600204273460627	0.0278502906847184	-0.0437828903567442	-0.0808164289719630	-0.0531597531508674	-0.0479340194024987	0.0102966079325929	0.105497187913933	0.105957920017285	0.00999651134369115	-0.0399040492539921	-0.0155082048991231	0.0630708584123007	0.0443503185313980
599342113	spatial[+]	-0.0566537985325881	-0.0210864620690282	0.0157602810798676	0.0247356588171849	-0.0245466453786390	-0.0660799315601841	-0.0481515825212719	-0.00484181078765931	0.00629391984332525	-0.0166258783313259	-0.0306611825860963	-0.0428210421749875	-0.0791262236079412	-0.0853443916029429	-0.0838138802236855	0.0358084629947426	0.101090792343407	0.110748064617605	0.0427207513982476	-0.00184429445475690	-0.0837353041508062	-0.0551217331121656	-0.0356734323864463	0.0413203769959131	0.0546897927686510	0.0488326264977577	0.118308199623425	0.148689510771828	0.107579470475008	0.0827190312311834	0.114914517272546	0.0819563733357543	0.0429163206300650	0.0323971330576491	0.0440621761654280	0.0820228051284923	0.0813220592540531	0.0192267809241452	0.0159133825337514	-0.0263231167385526	-0.0512909021490749	-0.0153832315180166	-0.0835466164482394	-0.0864574324215534	-0.0476989826055220	-0.0666016414233465	-0.0621124362401386	-0.0620654458192496
894773271	spatial[+]	-0.0449924779183108	0.0247303651029238	0.0232522723684912	0.0141338333571845	-0.0140492794851622	0.0351708004201961	0.106898827582539	0.0606885849840793	0.0907248112474134	-0.0347672866580708	-0.129879698508724	-0.0425250224958905	-0.0331950273396754	-0.0235566252705510	0.0366297991997759	0.0192812175917691	0.0525012484429006	0.0225554246095748	-0.0240582053023775	-0.0288140273547236	0.0453926120890094	0.0439160206670870	0.0443523237171398	0.00813788939813638	0.00951951547726463	-0.00770298861444481	0.0406102804387969	0.0351163885168550	0.0653131714422121	0.0870821400040208	0.145237883421375	0.183760391667447	0.130033329114741	0.0417248838296154	-0.0335733154609542	-0.0628432350096859	0.0619351633474436	0.130466994688010	0.150254186247034	0.111663366679937	0.102321495821359	0.0806183933166695	0.0341600212666023	0.00800192621830932	-0.0365135104992475	-0.0528175660091652	-0.0614114378486918	-0.0565555969930708
344523757	spatial[+]	-0.146253680099305	-0.0785395763933150	-0.0454538059670878	-0.0976671370442851	-0.138133138811525	-0.111869642649088	-0.0998321401648791	-0.0944728154884511	-0.0706539201340575	-0.0406680806351855	-0.0168888867901418	-0.0140423888236841	-0.000770346742802155	-0.0788304534391622	-0.0482072023161100	0.00368507361195669	0.118282445593028	0.147286551835629	0.109584151943220	0.103275951219074	0.109030397518797	0.122622838265319	0.124932258392996	0.116682712639827	0.135761273450277	0.0965208313087778	0.0614193785316212	0.00165117601592979	-0.0757833799712783	-0.0973416711660437	-0.0806035683927472	0.0147504926297291	0.0564808271930085	0.0689095372911786	0.0750189993491086	0.119903961416027	0.125203301858246	0.0446679676711625	0.00763191977055471	-0.0459845794240203	0.0206049370372166	-0.00770179954921136	-0.0553566818362709	-0.0916769045420185	-0.0564986857107288	-0.0604238515224985	-0.107485477099210	-0.140216876755233
185950512	spatial[+]	0.0182948209734431	-0.0574048946478996	-0.0656436046763858	-0.0314285135967065	-0.0413550521943823	-0.0464045741260524	0.0181768928276467	-0.0351107013170613	-0.0467408071953330	-0.0191604451089138	-0.0388445776071411	-0.0101383198401511	-0.0272751704550100	-0.0236347067908289	-0.0356807386958301	0.0294233561121570	-0.0158864773731441	0.0295317954289853	0.0419803877143096	-0.0168314613974212	-0.0882484510523839	-0.134659051970824	-0.102794122911176	-0.0513603878672018	-0.0242546013811301	0.0159968183693778	0.0608800914643815	0.0676702471060406	-0.0181574188445887	0.00256953572384911	0.0374759186955086	0.00492448432890711	0.0280650459866755	-0.0179288311018451	-0.0216392384237879	-0.0413261839642787	0.0628854012744549	0.0550243716196747	0.00337684331334970	-0.0380684920454280	-0.0538609151560041	-0.0830524154482495	-0.0673419368938355	-0.0785908272395549	0.00817204130175959	0.0596451167369602	0.0225636265230064	-0.0546546175429026
587450146	spatial[+]	-0.0754879349926508	-0.0368498709300320	-0.0224805970307534	-0.0171901927810476	0.00551324067724190	-0.0269733945705662	0.0681766109962035	0.0565913351956022	0.0122416465204561	0.0308504212337296	0.0153721155998994	0.0474965837536059	0.0727930921155765	0.0106306632495573	0.0137813543987397	0.0255779693306468	0.0149571751883469	0.114276968029099	0.115870238692275	0.126770354031132	0.180494709959236	0.152295142985303	0.161968413186813	0.176465939252127	0.174234947706854	0.182298265288347	0.135389918727959	0.141302120017661	0.109282827873498	0.130414307352391	0.118797834318056	0.0761418256571466	0.107779155636513	0.158949918684222	0.0885955767252664	0.0331697425353940	0.0404563694035838	0.0814758318698216	0.0391661556760088	0.0560864738894046	0.0285093772591997	0.0684409012572631	0.0621470097161783	0.0581596521917772	0.0207703249738571	0.00108407461703942	-0.0380880857017778	0.00794271966833474
684737325	spatial[+]	-0.0236539779687260	-0.0566459520473707	0.0344864392300811	-0.0238013514422556	-0.111134910756053	-0.0356867384468105	0.0195210428675213	-0.0114023331277420	0.0337792326716543	0.00389535209781504	-0.00937944675774209	0.0421664623274181	0.113524596543815	0.0945588511913671	0.103453628538269	0.0928634947373242	0.0651473621011065	0.0441849715075404	-0.0128361670170592	-0.106023465583238	-0.165872684737524	-0.0940204849614625	-0.0439125377197085	0.0587721788732909	0.0653657980253624	0.0676352914601411	0.0413444220349058	-0.0467776501379882	-0.0545612081487165	-0.0787665537827161	-0.0740469912141410	-0.0787459222490184	-0.0772606888976795	-0.0602672739359123	-0.0474509047529637	-0.0707399049387659	-0.0536272869458295	-0.0771059965456452	-0.0517850467361133	-0.0202604979119295	-0.0576687141750946	-0.105420513683793	-0.0568920127189916	-0.0162708440730459	0.00940803792638319	-0.0506499207779750	0.0359075124728453	0.0626105326263644
79881153	spatial[+]	-0.0493151144863743	0.0215337911832640	0.0324035632267058	0.0114774910553701	0.0200769407033941	0.0940559359143013	0.0740829481163835	0.0434483368115381	0.0721121563607418	0.0784755858026298	0.0746949100140558	0.0359664826755580	0.0187941980564421	0.0392706710615433	-0.0146368267465742	-0.0247116405873214	0.00991008995392266	0.0109101384277351	-0.0221294249434630	-0.0294138194138716	-0.0185331211401332	-0.0588320216145570	-0.145403341959344	-0.119047057664201	-0.0188649393923870	0.0282035616292238	0.0180650672945856	0.00146247318627799	-0.00104247956431713	-0.0130209008088502	-0.00241095472002908	-0.0804832653643750	-0.0308532620142164	0.0346102772314504	0.0701422752190417	0.0719832371853792	0.00415035771534122	-0.0714864489521747	-0.0849218456980746	-0.0889961459883412	-0.125832443513093	-0.0807148690250233	0.0342424023198067	0.0930115465415349	0.110159770946543	0.0952767344691970	0.0947268070998916	0.0979246918760207
771455284	spatial[+]	-0.105606717229171	-0.0714069686609262	-0.0627303299469790	-0.0657879022605165	-0.102383174423512	-0.136933747566940	-0.0563649467404435	-0.00209421855393545	0.00906843985347857	0.00738930261743558	-0.00800832879389207	-0.0128158101037699	-0.0183440417910262	-0.0371008642939293	-0.00140838020699473	0.0236743495002740	0.00517123394903539	-0.0619682327352051	-0.0634345220970835	-0.0327302020385065	-0.0117948140930686	-0.0864256002354345	-0.0478900510458848	0.0585377909395472	0.0674796706090489	-0.0634946090973308	-0.133242410547306	-0.0968202638031588	-0.0283248805797636	-0.0117126378140941	-0.0509327495071890	-0.0411753579821095	-0.0590672102245621	0.0305473748818317	0.0702420086025723	0.0807293059206149	0.0639589751941342	0.0983990822992270	0.0397729245436287	0.0611032787999981	0.123089986032310	0.138994276404510	0.0687270108868316	0.0222745865057683	-0.0233168334836349	-0.0241335130218451	0.0368943004407263	0.0121147953676766
771564098	spatial[+]	-0.0401025940805539	0.0194170504876321	0.0457433829187483	8380000000	-0.00590937468493686	0.00278528705812698	-0.0259807567075141	0.00957058270521462	-0.0239100170291892	-0.0311601612802997	-0.0750950278454829	-0.0694073101098878	-0.00959340043810184	0.0785681662402839	0.0306207912895285	-0.00131098129305079	0.0358046877663916	0.0406748750872924	0.0786838235625649	0.0530723273487385	0.0600021242568519	0.00900048262319817	-0.00476788566325565	0.0537912234122656	0.0744776699149613	-0.0194345438379515	-0.0874475386716731	-0.143413203408167	-0.0645751404446017	-0.0507438298869235	-0.0384183140147579	0.0274566223787324	0.0534323561306909	0.103796078309368	0.124700138541666	0.103151054812305	0.0611815293939569	0.0508354788525799	0.0204269366224324	-0.0266944187698436	-0.0498296854751976	-0.0365467848333039	-0.0864883034149907	-0.0581841727443730	0.0175104891334461	0.00565518307632389	-0.0278675185491111	-0.0580784854279324
869250251	spatial[+]	0.0244344249009073	-0.00241736877823534	-0.0308532685251366	-0.0332158096466678	-0.00575816858312245	0.0204377461971684	0.0332218473644072	0.0595019366854260	0.117121041336384	0.0438980613953582	-0.0174575884747516	-0.0172256732779794	-0.0211549869957600	-0.0164561214786310	0.00906949558798554	0.0585032427226655	0.0470000839721325	0.131203747822492	0.111267031426439	0.122694288612115	0.0940902002980965	0.110264539047281	0.101678994717891	0.136279422076990	0.0721095074369827	-0.0459585136121570	0.000935526986636715	0.0405734010186586	0.0525046337181972	0.126717166994943	0.123101817237746	0.0858256863198647	0.0732851156496846	0.0885519640228702	0.0623795325851132	0.0340872569021304	-0.0192721529401511	-0.0287508222125897	0.0156454796598817	0.0670099647220952	0.00709921268428446	0.0349815617249569	0.116616261078631	0.138608721398391	0.124090206795826	-0.0112465788317871	0.00663990035432380	0.0157682397502021
979213615	spatial[+]	0.0214897017518654	0.00761671342919457	0.0112519204146479	0.0138920042994601	-0.0171109830356407	-0.0326182312576855	-0.00525326852878190	-0.0570511678725841	-0.0741461905348853	-0.0936966352062982	-0.0402701319340504	0.0191908121921496	0.0470811901037720	0.0861272289698677	-0.00129241603842868	-0.0696390086817953	-0.0677792406429462	-0.0195811181255255	0.0195195872885115	0.0362265161765021	-0.0106833190592705	-0.0327576231430038	0.00546656855597221	0.0449166592820541	-0.0112034990107351	0.0703515473640868	0.0445231573058090	-0.0178009153948187	0.0585012058895939	0.0752493857871683	0.0572677685932557	0.0287695475825162	-0.0247856525898045	0.0274426147791936	0.0761860500357232	0.0767775650842561	0.0176353314756798	0.0159519034041431	0.00339189823095388	-0.0632753824499050	-0.0849188085799617	-0.0355728523544380	-0.0387572934566033	-0.0103114184590693	0.0139700499388627	0.0627981433386854	0.111805861371570	0.0657188933647312
709177622	spatial[+]	-0.00478000620921365	0.00993158948311241	-0.0351211049260155	-0.0738698135499277	-0.0719742999041348	-0.0828649847992441	-0.0661786868149118	-0.0471999109409678	-0.0320298514857778	-0.0936675329716283	-0.0714021559911774	-0.0267399321759248	0.0211691849734390	-0.0319689322526199	-0.00702993040901368	0.0686665720478529	0.0790746650168219	0.0659647167151579	0.0756461296037569	0.0825409573705534	0.0618416324333100	0.0569380116533795	0.0308172783078682	-0.00941120199303664	0.00129282953233661	0.0391978701561894	0.0641076094885632	0.0617581241107132	-0.0439788967755721	-0.118887706250946	-0.125650788060261	-0.0675786601482536	-0.0445794306505403	-0.0534251309224563	-0.0500928740696120	-0.0300789150090505	-0.0110052904554985	-0.0798577391736703	-0.0533736618923472	-0.0611071109972014	-0.0229457990364467	-0.0409170080457649	-0.0779025195620449	-0.0540888259325484	-0.102232395975247	-0.0996317402394394	-0.129875863360420	-0.113125229037310
391806113	spatial[+]	-0.0350980764621114	-0.0417024110343871	0.0282392059826738	-0.0139230248042309	-0.0831408026486929	-0.0620023176129010	-0.0653018127831241	-0.111692588480635	-0.118776897728908	-0.122812636069495	-0.0687478254975171	-0.0540832172219286	-0.0493111906282414	-0.0310428178768084	-0.0152376920842113	0.00840838057759298	0.0107312934377841	0.00603609061556887	0.0466587302476865	0.0491272246675432	0.0849403337461470	0.0626049419121071	-0.0172557690130408	-0.0612213715000029	-0.0674594758606243	-0.0569500706165896	-0.105040862621020	-0.0910478422947685	-0.0308742106568127	0.0794210770121512	0.129075136520546	0.184192612230076	0.133111316818892	0.102393478338130	0.163272926792754	0.184402791535019	0.262444771027357	0.231803208103368	0.131124280255312	0.0503803288819528	0.0625692092870214	0.0707595796135300	-0.0322333557040383	-0.0655653554312592	-0.0901243047881898	-0.00318464750435955	0.105440807924665	0.191223377985063
57238750	spatial[+]	-0.132397926266385	-0.0280214442538505	0.0652321525941403	0.0393165297668807	-0.0185034127380400	-0.0206221285485601	-0.0323434152760522	0.0115902756805031	0.00466826031173677	0.0560182368392150	0.0299458258538876	-0.00600497131242621	-0.0627911526795252	-0.0933578862321847	-0.0313327557179086	-0.0543246711469022	-0.0515735189091097	-0.0488961523622247	-0.0943113433250258	-0.140739134443386	-0.130105681645484	-0.0780847635191311	-0.0949357779771175	-0.0821129644607256	-0.0458464948902483	0.0100816522164183	0.0684890575642882	0.110046226289107	0.100857470054192	0.0817864374463759	0.0995561375393848	0.0575252344439403	0.0245002916708935	-0.0278596834194795	-0.0715001722816217	-0.0578739514319557	-0.0248726168724605	-0.0220483933726449	-0.0563055901826407	-0.0772048760986999	-0.0562617574473384	-0.0810167883492137	-0.0864535488940402	-0.0210130966278073	-0.0161106761882523	-0.0569226900550332	-0.0810663989066316	-0.177415972782646
59424291	spatial[+]	0.0445748073713926	0.0176132110193514	-0.0484029604832925	-0.0607838536047009	-0.136617421747804	-0.101999777129503	-0.0282489559068477	-0.0468392205046644	-0.0865831279362087	-0.0493441392949189	-0.0391255515660568	0.0657443099664649	0.163332127261999	0.120406234880015	0.0291280043753707	-0.0266694775112287	0.00889617945473803	-0.00132989608730486	-0.0633219356353350	-0.0220818870087208	0.0591034177311069	0.0335121393013676	-0.0169428716117835	-0.0442173792581566	-0.0680862006185533	-0.0704591460373338	-0.0599427185528706	-0.00452331542739110	-0.0164628860292581	-0.0271928417454024	-0.0646962784472409	-0.0896474792428764	-0.0481526913488027	-0.0558642876464133	-0.0952485780247158	-0.118911906485192	-0.0961077049478063	-0.0142906679164623	-0.00240152287290867	-0.111285525934172	-0.112862348715826	0.0310205427673124	0.0615003707910198	0.0692917575625143	0.0532859678702704	0.0725326304781643	0.0138774267616182	-0.0294048327553976
672992025	spatial[+]	-0.149404400992407	-0.135627309408845	-0.0938301704898474	-0.0637351780696174	0.00313751255327257	-0.0276560224115756	0.0678867463611451	0.101341947657025	0.124606309435502	0.126393700605620	0.0661251736337220	0.0119995938936531	-0.120815008899466	-0.0699276180991625	0.00552895882090885	-0.0198290360068576	0.0349495409190321	0.0286616274075081	-0.0111668542751478	0.00417297794792808	0.0515404023930953	0.00661493571864213	-0.0337285097833758	0.0644230636254572	0.136560947593695	0.132987117503623	0.184224770130402	0.117368115689951	0.0217766075119643	0.00977413565127986	0.0205527284346084	0.00228419549360880	-0.0696561369947422	-0.0342613621507533	-0.0684760657242488	-0.106651403758337	-0.0478922850277443	-0.0142739637356976	0.0521285597541145	0.0810587980825297	0.0796888345716719	-0.0328137869211428	-0.100273113009502	-0.0328126537510148	0.0250560943810768	-0.0133528499588144	-0.00717724317443173	0.0554686624536655
440366891	spatial[+]	0.0320623226350150	0.0929442894078457	0.192663801162642	0.187425261197378	0.156173938267233	0.0129035990516471	-0.00150979054484407	-0.0813324806801175	-0.0978069726975226	-0.110983147966149	-0.158600893690046	-0.155893864605264	-0.150258119445537	-0.160833780340930	-0.0510139382960038	0.0444449801954801	0.117003539360309	0.162773078298270	0.0883610206449947	-0.0266745234592962	-0.0440721987458423	-0.0941900466869740	-0.0864921987164799	-0.0616214087158870	-0.0726978982193464	0.0361365827823794	-0.0338955323202945	-0.0844618073696149	-0.0946162472954728	-0.0663496658789924	-0.0738713304599947	-0.00433530757674204	-0.00171982700281288	0.0131375893662413	0.0491238187388531	0.0508724014496643	0.0620332001625967	0.0226331009737872	-0.0545545463614035	-0.0220046631444747	0.0509910451671726	0.0680534799232142	0.0664935450511258	0.0920341287425797	0.0513915621448451	0.0150612106741612	-0.0350628871562664	-0.0176935005846005
239395161	spatial[+]	-0.0451788296856612	-0.00512002012859032	0.0895751394590171	0.120906461159426	0.0289978087743385	0.0165954891447757	-0.0175293947619271	-0.0159582294062760	-0.0258037843368848	-0.137529810285595	-0.151243775826794	-0.0934245886138034	-0.0590028861817859	-0.0326384531235465	-0.0988309333204926	-0.0151156801931556	0.000847912318540445	0.0408695781277562	0.0357495957362502	0.0556596885914719	0.0152098678557777	0.0167297317026355	-0.00991321508833360	0.00366966216797558	0.00286663327931195	-0.00474506251724268	0.0147707105484697	-0.0163579147813359	-0.0156922949926496	-0.0669072989570812	-0.0270418304564701	0.0356869839987751	0.0278629367791336	0.0518616808013380	0.0462275959547862	0.0104064537943494	0.0475503666777821	-0.000881453818986407	0.00994374081417027	0.0124655138830249	-0.0329862830235958	-0.0477283739767055	0.00220512947409160	0.0217845578484850	0.00141006096442359	-0.0848739309885703	-0.0159080677982725	0.0129438685256290
953770868	spatial[+]	0.00270489137130854	-0.0494006846815105	-0.00836884931761958	-0.0278885593798432	-0.0333380027034997	0.00190706746864117	0.0245892210336279	0.0269888597213797	0.110279550500324	0.0390684015229413	0.0385739867843172	0.0339748976757396	0.0633028389482479	0.0646748956809048	0.0580170943411146	0.0348493085923429	0.0284596096562149	0.0244520082660980	-0.00497442910510103	0.0311117681692471	0.0502991650022770	-0.0235311985532993	-0.0796038566979708	-0.110032464028655	-0.0909886007339275	-0.0405662109447609	-0.0535565190801535	0.0546865369652566	0.0807302272501052	0.0564014170719167	0.0331564834260584	-0.0364128579393227	-0.0622856599856425	-0.0253036743716856	0.0170557102454245	-0.0293937695892559	-0.0513657220935262	-0.0655446017181634	-0.0811405032473432	-0.0539674280648194	-0.0724260518591382	-0.125122604754067	-0.216590477417183	-0.252672149964755	-0.142232773221722	-0.0893119882338130	-0.0352738407533467	0.0318021408526549
832875171	spatial[+]	0.0426570309461464	0.0681520845376035	0.0407560596215620	0.0449421909500071	-0.0229537605394068	-0.0367342629613023	-0.0751441022375023	-0.120250047944725	-0.0707567680748022	-0.0510730345802876	-0.0860777466960623	-0.0204412860821915	0.0131034251821786	0.0564049364337155	0.0837879513901138	0.0678668753357259	0.0510506056956839	-0.000983407006766375	4940000000	0.0238996407755422	0.00789539083955978	-0.0454309505115464	-0.0168207775329885	0.0328781631092446	-0.0291790543565243	0.0308298736059556	0.0407252586358505	-0.0387544041316439	0.0395020169460415	0.0473812161260844	0.0609082159965337	0.147766307654921	0.116899118077765	0.0173014465812538	-0.0242728083967093	-0.0172759960926287	-0.0322481192811663	-0.0299927439122853	-0.100360397391180	-0.104701654920838	-0.0509715936370366	-0.0284924733283987	-0.0361662857883428	0.000673839634513687	0.0162543560962285	-0.0101943173204028	-0.0182150346967740	-0.0275219885210893
619061725	spatial[+]	0.112914915969268	0.0868090869937111	0.00312219708335073	-0.122911068118377	-0.182611600418140	-0.158497057051880	-0.124317459795531	-0.129844193411799	-0.158532602378182	-0.103573340420884	-0.155278016276892	-0.198460290033440	-0.177246717880029	-0.0762775388211509	-0.0620229287417785	-0.0489756093901064	-0.0800089837580597	-0.143785044927241	-0.131698760244617	-0.0726881132207299	-0.0598336249161881	-0.0520988760527093	-0.0683379051110638	-0.0494358934935056	0.0537200656266862	-0.00144263145673009	-0.0258008689141038	0.0124900019556043	0.0803810325162936	0.0852152628502272	0.0396917506027843	0.0537827132250934	0.0227365230248983	-0.0244018573881741	0.00606462792478881	-0.0279807522291069	-0.0977207179445883	-0.0679054404499954	-0.0216953900949749	0.00174796774689618	0.0578875805274578	0.0959165460840865	0.0731992422680713	-0.00259106841855900	-0.0297715306832582	-0.00657745928225398	0.0991482858890469	0.0829103223331122
110351684	spatial[+]	-0.0432524303260047	-0.124548594310524	-0.0761312659174793	-0.0652291460194452	0.0742241217987385	0.143910191177240	0.104958707585727	-0.0138675337831286	-0.0120762475944933	-0.0130710529632141	-0.0254754579288702	0.0762019425196498	0.0670319707321608	-0.000552165754616016	-0.105571172560134	-0.0778829530583932	-0.0550028844916922	0.0256881558019816	-0.0995096248917013	-0.0544746005715677	-0.0549863717718715	-0.0378638935778269	-0.0420309337744396	0.0409583658255150	0.0662703874678828	0.0117080959028943	-0.0293012695450397	-0.117236318114350	-0.100076844362751	0.00170414107437757	-0.0124123563497852	-0.0291841424727215	-0.0106740492215886	-0.0623835333923344	-0.0518151111069348	0.0357723354005388	0.114819928049369	0.138824009032819	0.0539551099594964	0.0125617005901363	-0.0640951376891166	-0.0334545264776079	0.0522939140584570	0.00214138937337027	0.0310421614260283	0.0701280124955630	0.0671452556420706	0.00717897470796137
587184947	spatial[+]	0.0692001031808897	0.0915579393152037	0.0246600940756497	-0.0182555688579407	-0.0294567036105331	-0.0231144326408864	-0.0686083350833598	-0.0797510937866329	-0.0304559732394556	0.0210812104383901	0.0372193380432510	0.0256384262871566	0.0470001012869821	0.0327177747625878	-0.00195682034885764	-0.0423576523630198	-0.0264049405728764	-0.0896395118778610	-0.0676698256279851	0.112157170892484	0.141708177578617	0.178512297895320	0.114782538729463	0.0853669573942703	0.0772853807603296	0.0786543713312603	0.127281965383553	0.222798124316377	0.139104874266326	0.0952051383233583	0.0771648981821082	0.0897756580724539	0.113424851153643	0.0546305014516643	0.157900090141583	0.141717279289265	0.116271503178125	0.105965053716921	0.174763680920885	0.106268924855912	0.0941649006763118	0.129009843609740	0.140007820685025	0.164866796422315	0.0961558896800281	0.107732805818297	0.124144362127618	0.0473385292257553
233532619	spatial[+]	0.0962994724171027	0.0324111313868611	0.0157515142219624	0.0360159234555114	0.141363512543553	0.125999581338273	0.159618005265321	0.0793797807961039	-0.0220773735660799	-0.0500501785692085	0.00241759958154056	0.00551165310330731	-0.00189596796685773	0.0578398083106521	0.116521982072298	0.0760443500986466	0.106376557429744	0.101500018785839	0.0893603535647110	0.0623827393461354	0.0806832428218453	0.0711721343948191	0.0678720528265096	0.0469369796591711	0.0295620499348576	0.00676844304094862	-0.0977367716692540	-0.121826128026519	-0.0676311357908720	0.000665997991970247	0.0644476263084406	0.0134965266827340	-0.0730813590180993	-0.0298658990005133	0.0348503831667116	0.0124296533700899	-0.0237560911090118	-0.0792747280967076	-0.0195379241908245	0.0483900784523989	0.106001223172398	-0.0160401459996586	-0.0883836933681241	-0.0524243218045386	0.0380656748816232	0.0715911321159603	0.0949987236381299	0.0781028131160795
62683514	spatial[+]	0.0419069069368522	-0.0113083144614086	-0.0473957306957924	-0.0435257786081852	-0.0376545540602670	-0.0220553986630618	-0.0689587934906909	-0.0700197199459255	-0.0789267873269337	-0.0490120278638941	-0.0354769073753336	0.0231037175755071	0.0245292918846706	0.0613308776663888	0.0485261269496609	0.0225162915417377	0.0313393649303171	0.0285244853910990	0.0211978332082902	0.0189053483381589	0.0126880446789734	0.0906950869893166	0.141203251637437	0.220544998873154	0.220426051811944	0.152004784872132	0.115342818800699	-0.0201515560680956	-0.0264770348414988	-0.0525762054923146	-0.0655214069147588	0.0185783884066597	0.0424638433865084	0.0826029901747816	0.123561855224171	0.103142984622580	0.0566281315833850	0.0990686010275557	0.129524966396911	0.0262708736786587	0.0133632321148220	-0.0350448603257925	-0.0399624375118058	-0.0163092861803053	-0.00282593307254938	-0.0225966814054758	-0.0281833917700755	-0.0143249041048174
29367902	spatial[+]	0.0709533957964509	0.0884338535976256	0.144087792683730	0.0776207417111441	0.0180195339248107	-0.0679375644595423	-0.0196192614430947	0.0420307525261273	0.0442597309016896	-0.00355325635573523	0.0494654818405897	0.0461304834396983	0.0278124474310101	-0.0447472735389981	-0.0622552323922968	-0.108135229789377	-0.0819306814074919	0.0118858653516501	0.0431508650562546	0.00574769079083937	0.0775181479057703	0.0320480032542304	0.0648155933789447	0.0720023527987387	0.0718744850786804	-0.0113905470290255	-0.0963343342715961	-0.0170208163647347	0.0811605551212716	0.0204085781062827	0.0196830532961728	-0.0766671482806374	-0.0984828617835099	-0.0717061930844955	-0.00509564925887032	0.103479243896214	0.131389591539583	0.116976327788601	0.0747858325693041	0.0794138354946499	0.0553475544962853	0.0665321449246159	0.0381726782085136	0.0920511790734047	0.0170947581133818	0.0158049411255341	-0.0158954763638613	-0.0168616722660814
697873651	spatial[+]	-0.0403031963372737	-0.118595539519312	-0.149024074332334	0.0150155640545354	0.0215501323744105	0.00310008034056759	-0.0514377799996481	-0.150421236179897	-0.205563617328593	-0.245410822352538	-0.133836903501913	-0.0157055496255745	0.0921103906200656	0.0904871403087387	0.0525165216695803	-0.0815851339315317	-0.106037051329023	-0.0633264349994509	-0.0464692438226328	-0.0330517499997602	-0.0692775132473370	-0.156643699862519	-0.160015293084852	-0.0590806360541360	-0.0235371891457381	0.0139843804726032	0.0841304846187505	0.122511490373266	0.0618030409067418	0.0459581360994877	0.0307993472876908	-0.0222287084872784	-0.00860104517886086	0.0176738354200503	-0.00947388578531742	0.0357919703293540	0.0352877023161802	-0.0222434623303101	-0.0251725329356016	-0.0609383646881942	-0.0675983844298365	-0.107484248209899	-0.00134419077275370	0.0330235086277886	0.0529385597945943	-0.0339037510583770	-0.0849273687385479	-0.0702061081109666
925371438	spatial[+]	0.00983347421989079	-0.0314412737393886	-0.0710597047795475	-0.157693443235591	-0.153290674975537	-0.0785272624958874	-0.0354596849808103	0.000311914508380747	-0.0197192079749254	-0.0441988085408336	0.0171196847363482	-0.00190633699720044	0.00248304050009096	0.0267022095967994	0.0595112337136475	0.0753294924611815	0.0659690939357631	0.00244941067706546	-0.0685189045769523	-0.0461626571446304	-0.0145678890693904	-0.0510794034991281	0.0180203699397870	0.0187364236885586	0.0509394867520615	0.00424420714423344	-0.0422501128889138	0.0349746284224063	0.0941984067199955	0.0613252016404389	0.00576357924887093	-0.0179442595851940	-0.0256210367163127	-0.0194109202824404	-0.0119504696840225	0.0118215783557201	0.0639038962061350	0.0270950433253346	0.0715831828456651	0.108498527560378	0.0286742677969967	-0.0495275989307103	-0.0769029843086989	-0.0328164410746202	-0.0458148682015661	-0.0593130361370534	-0.0955249728802525	-0.0382745294568276
596008681	spatial[+]	0.00631097863670731	-0.0120872661535505	-0.0729861711957684	-0.0832669519571081	-0.0631420909972505	-0.0822909695923857	0.0289116748648623	0.0333775191195916	-0.0228670360551943	-0.0656489186462526	-0.0847449557129040	0.0365381992722318	0.0254467601243411	0.0154218918779908	0.0251538804566712	0.0710380618970500	0.0516738990333656	0.00660990681777536	0.0184190977308796	-0.0253007067293208	0.00394111093689226	0.106273659367984	0.126699903918349	0.167406173753796	0.136576110260082	-0.0368885669503794	-0.0509357626459205	-0.0167039266802172	-0.00946761328898304	0.00271341145132742	-7240000000	-0.0945069194556108	-0.121603418047151	-0.0588113104845275	0.0456508697621264	0.0218580786781473	-0.00982410018654220	0.00344565951789006	0.0464581364431098	0.0418958004292720	0.0523953112882360	0.0223954591956690	-0.0258262929610031	0.00287490918398851	0.0216392398959341	0.0532885662706506	0.0511556083807858	-0.00174036315309186
474899215	spatial[+]	0.0223531625200973	0.0377706232718477	-0.00185970900743824	-0.0535182098743351	-0.0710097146256574	-0.0298112243424513	-0.0116455266352302	0.0159020823561159	-0.0872133774307128	-0.103703733832672	-0.0347588691114962	-0.00654269627345640	0.0441398479021833	0.0191789202425692	-0.0595086528111595	-0.0790526371385653	0.00134109844658184	-0.0672923403478545	-0.0327792752447341	-0.00589412926860040	0.0970607747622053	0.0775553843218511	0.0495328207955571	0.0177344082093207	0.0773695595121902	0.0660277692478355	0.0549583090677767	0.0165801503182238	-0.0343772685808238	0.0340015772704793	0.0721130748779219	-0.00386954273799816	0.0578981077632705	0.0953136932508259	0.0809597924697091	0.0931634602764470	0.126150176302673	0.0816010174694038	0.0329993986840932	0.0591619918485997	0.0619263634136977	-0.0181621354521505	-0.0266207958145567	-0.0627202868150810	-0.0585517472924437	-0.0797638173672560	-0.138665305066575	-0.120931942858362
752442266	spatial[+]	-0.0269708844643054	0.0128961667714715	-0.0658566385722317	-0.0786416035295833	0.0161047908565695	0.0705795463681591	0.0149752360987037	0.130765589868743	0.153813837723817	0.113893111077904	0.0834280397615174	0.0420628078109725	-0.0331134652748956	-0.0603443986686620	-0.0295863746655798	-0.0198712215906366	0.0277405836950441	-0.0148390495898053	0.00703586599810969	0.0395594655243572	0.0685499774034929	0.0847642287541872	0.0472038925847252	-0.0294947704054482	0.0101533007834367	0.0353926313772210	0.0336639307949382	0.0110572386514985	-0.0365134971480806	-0.0638306850065102	-0.0288588882817500	0.0173867907054919	-0.0309811651459101	-0.0587601529860912	-0.0802931885031823	-0.000809691323717131	0.0289179776921817	0.0437021476694341	0.0776234033095202	0.0533179839772468	-0.0579240271870306	-0.0644965547811237	-0.0645976446125061	-0.0855589776708719	-0.0948012816236904	-0.0363876191134945	-0.0456298856448919	-0.0502390728271567
469536779	spatial[+]	0.00988865168738613	-0.0202393083477966	-0.0168475983934715	-0.00500020450233112	-0.0600073664927064	-0.0445822885153014	-0.0849347705234623	-0.0692437193165072	-0.0256431867610758	-0.0556927164361535	-0.0330662996418619	0.0231146374390868	-0.0358987750710447	-0.0798446279460952	-0.0225388801849655	-0.0634008314329642	-0.0359841799438218	0.00997241326130229	0.0396095077292563	0.0557265019331985	0.0547621897518674	0.00601190435172234	0.00131528308008161	0.0600199345933325	0.0656593130240976	0.0569737141687980	0.0249372058367921	0.0365674442895558	0.00399394364183645	-0.0571346195355682	-0.117664571161505	-0.120197881299647	-0.0613118593473925	-0.00157965233703087	0.0274707804207396	0.0111502806479369	-0.0376825126347177	-0.0529149004557372	-0.0467459420279161	-0.0777585251326698	-0.0772649322263313	-0.0129324364057313	0.0217907731496596	0.0396120896701701	0.0307706692631507	0.0243772674665526	0.000984391869001889	-0.0238228673866192
835258237	spatial[+]	0.0293639540402340	0.0370415520790078	0.0327923171273370	0.0488405033980191	-0.0202365180432841	-0.0526427685261457	-0.0220006063695245	-0.0383357240893038	-0.0516863996878228	-0.0648861305797398	-0.0364606667420369	-0.00710435924426814	-0.0353749849975788	-0.0478569437803097	-0.0255073105033807	-0.00622776219948712	0.0900023511574734	0.103958974514923	0.125025580419924	0.0882288838378772	0.0658407955969403	0.0502406257444183	0.0834325467532075	0.105753214307616	0.0717759009737309	0.0202835902003076	0.0490237840688420	0.0706803765839021	0.0705042813999454	0.0122240379536537	0.0656511846067429	0.118624094358282	0.0799236754030117	0.0772516469668668	0.118294727397607	0.0796858323879699	0.00339352734790586	-0.0629459702959472	-0.0682122155425008	-0.0962241766292706	-0.130333302345508	-0.149864276954003	-0.115648270475900	-0.0688841123500126	0.00193815256820841	-0.00802243108684776	0.0152889107625897	-0.00864151912001921
676456752	spatial[+]	0.131775895857246	0.0925609596944861	-0.0514095690622262	-0.0519313378529675	-0.0395935413118708	-0.0473774236582385	-0.0932398191472278	-0.0421933032760860	-0.0219214374627226	-0.000303984006894681	0.0509186384350827	0.0815773068472893	0.0667536113219845	0.0485866490126127	0.0592638477679159	0.0634053102208764	-0.00759787793438305	0.00360213718333529	-0.0778692680269745	-0.0663263630497825	-0.0241921803968260	-0.00479159862056864	-0.0180634817159180	0.00732913354143398	0.0279816659445296	0.0382837240348971	0.0106221099483925	-0.0278048827812417	-0.0593361807517051	-0.0397088300902610	-0.0394952418400642	-0.00644896952518107	0.0708485803576039	0.140532249480941	0.0444582102508227	-0.104246823702776	-0.117732829442953	-0.00485118377982184	0.0893590763165992	0.0481917494058987	-0.0359323494633059	-0.0299987794208843	-0.00303306241491894	0.0569485974615410	0.0370830099267290	0.0101814604028237	-0.0126383538773030	0.00603957714210805
102860027	spatial[+]	0.0333908757487400	0.0146614003948329	0.0254835408622194	-0.000317285895515365	-0.00827866242840634	0.0103037639521661	0.0616888421707207	0.0500297587896615	0.0360342428646359	0.0252221623353896	0.00660505390259080	-0.0235674655943057	0.00218924848248886	0.0245036353731866	0.0235754083788908	0.0320523840432574	0.00947309620946467	-0.0226380564887438	0.0226750256148492	0.0291236994987259	0.0520691673554386	0.0501514290661692	0.0369199161830950	0.0145064335190711	-0.00916587278734088	-0.0574395896818137	-0.0249239658436759	-0.00676664550270537	0.0208344877326298	-0.0184848604415117	-0.0274337765116834	-0.0191936554383215	0.0387988559840598	0.0757515226075772	0.0718909447447658	0.0320765683097745	0.00484328882562436	0.00250580466919970	0.0541865717293798	0.0824321903379893	0.0473364356248860	0.0190688921776735	-0.0211659457575553	0.0259197942137909	-0.00327904156760148	0.0349995025915384	0.0265104713526361	0.0403051298543030
307136875	spatial[+]	-0.0203751849674829	-0.0822238937641144	-0.0540470457354690	-0.0270698813205407	-0.0586886590318157	-0.0403489652476093	0.0757758380337018	0.127214053414510	0.163214739124637	0.106161111990078	0.0345399976407932	-0.00149826598485150	-0.00689147261677364	0.0571048631331292	0.0664524315299819	0.0684807320786884	0.0894409034089124	0.0462279904538994	0.0255063670880462	0.0419090743668509	0.0483065191186737	0.00387599995819850	-0.0131578722772641	0.0216054280265703	0.0477393397053851	-0.000967553724138287	0.0540742147843639	-0.0173217055388315	-0.0825285073651858	-0.0919150637204445	-0.0463983287664125	0.0742890599474402	0.0839426056400087	0.0895141412506666	0.0118487390266313	-0.0200697599845715	-0.106175337159122	-0.161374941025017	-0.118094477195120	-0.0677818621059781	-0.0229556106579204	-0.0296008854101698	-0.0549917938534593	-0.110705439415155	-0.0862073054244122	-0.0186060308937346	-0.0441148701960753	-0.0385098454456088
531728050	spatial[+]	0.0450773108824917	-0.00924038231905985	0.00488480453115308	-0.00880343781156805	0.00223350092712993	0.0328265263129080	0.0541989252542852	0.0634849720710689	0.0739234238313782	0.00535195091941485	-0.000149793800076133	0.000482575644780776	-0.0397547427801028	-0.00231492596446673	-0.00390096882797881	0.0113674795483599	0.0112557702099524	-0.00310388824188386	0.0313754955092247	-0.00680594209251390	-0.0394457853378734	-0.0493067101794307	-0.0203672757990101	0.0200078936218752	0.0452054145668857	0.0506712143948749	0.0119377792535047	0.0459925250070412	0.0691225288513495	0.000471657928792828	0.0132981571590186	0.0250009828571171	-0.000569316215439319	-0.0123439225125877	-0.00500613166000121	0.0277178014311477	0.0565009545445142	-0.0414639373487299	-0.0896187528555466	-0.0776879707681333	-0.0557698556968722	0.0465391393693201	0.0513683876099168	0.0888572561015324	0.0993783692612913	0.00470280329042561	-0.0327827238183086	-0.0447385080938005
327668468	spatial[+]	0.0694829411628285	0.0198839521956595	-0.0487676003556779	-0.130471001543636	-0.207545208474728	-0.116571113952959	-0.0740022772288649	-0.0300023297423458	-0.00572103942561147	-0.0513904763787023	-0.0675261936786172	-0.0535170567317878	-0.0483608178481205	-0.0255588102001065	-0.0573140122870792	-0.0930866498313682	-0.0682974252960514	-0.0539472132865436	-0.0583016956619174	-0.0447955851641118	-0.0235672256041839	0.102956474115452	0.167420469279062	0.194026337149598	0.145932992874741	0.0581852026955339	0.000132677309156344	-0.00751941284790589	-0.00285625853977648	0.0270676868535079	0.0207537776246240	-9450000000	-0.0747688380288399	-0.107257836916600	-0.122367105688812	-0.0889377396170731	-0.0656627683874374	-0.0322775685882746	0.00351274895537841	0.0334040148884548	0.0486128073350811	-0.0217855984201336	-0.0430751683410394	-0.0708177679075671	-0.112516448707553	-0.0413138941616672	-0.0321638241130745	-0.0323794556860963
585995399	spatial[+]	0.0963132062008966	0.0634139789843383	0.0324060360032858	0.0331597988592705	0.0711053938836588	0.0799621250797359	-0.0244353252785417	-0.0319818025409260	0.00477517588948250	0.0229163751726666	-0.00727748191638843	-0.0561649553442444	-0.0308588206959026	0.0507622023957149	0.0585950853983380	-0.00194802693858130	-0.00574130545782778	-0.0406813488632954	-0.0660551969259900	-0.0972137058522113	-0.0770432418088324	-0.0686708858157806	0.00115927106286189	0.0196537592871997	0.0753803482644543	0.100702706739827	0.0538220604106172	-0.0413158225500963	-0.0481421974130272	0.0165920218105383	-0.0347756364504494	-0.0604584043885675	-0.0739419290670435	-0.0897487178865904	-0.0686532183097117	0.0138286287735866	0.00258179000178527	-0.0985539772405717	-0.104615994539656	-0.0475391617939288	-0.0411627312796993	0.0107814435148498	0.0252790710536637	0.0233553332360391	0.0196460992485455	-0.0224373900712956	-0.0155918653466250	0.0494469853607968
691568756	spatial[+]	-0.0351122110803789	-0.0698161365230343	-0.0756234644821794	-0.0315568864300328	-0.0387752158041082	-0.0445539712097336	-0.0307245506352062	0.00522237910160355	0.0532028821628434	0.0430860285389258	-0.00642986947265339	-0.0529494146657057	-0.0820631367575327	0.0143123597504858	0.0704638806449407	0.0777918533498460	0.0260135877071420	-0.0226665303044426	-0.000226914424377167	-0.0161707119881742	-0.0225047791199310	0.00661490751687990	0.0380480150817014	0.0571643042553834	-0.0295553290560780	-0.0444158857283414	-0.122261683378567	-0.113354890881823	-0.0190605102843613	0.0548632086426174	0.0446210039000251	0.0313922601276348	-0.0121395964655523	0.00916069442350109	-0.00730078177670531	0.00382328217540134	0.00278073564685010	-0.0820681115902542	-0.107749623335951	-0.106809475773685	-0.0245167840614769	0.0470775589914387	0.0129715083504015	-0.00920312215623029	-0.0771298185603024	-0.00403706162602304	0.0115311206801310	0.0717200368065276
126259773	spatial[+]	0.0245795757087868	-0.0400150424885670	-0.0484528420223830	-0.0424720916147702	-0.0532431784351780	-0.0642209896706666	-0.0356911504116286	-0.0586420136247519	-0.0377159749666669	-0.000274131334022845	-0.0184367691831115	0.0269436355573797	0.0648489490581864	0.0332702597554002	0.0618560616257099	0.0113561815463644	-0.0160953979809375	0.0228982146143574	0.0145725639405195	0.0464796320665275	0.0737575929615446	0.123063808546175	0.118969431289828	0.0601738341669679	0.0161332260897159	0.0261850099864214	0.0734431281132640	0.0494539642305352	-0.00915296298113359	-0.00653767866388542	0.0225420381773143	0.0722489518933803	0.0431390049118412	0.00770047503255558	0.0439368467095049	0.00647075108439108	0.0412484475369385	0.0199242231742181	0.0483580749235463	0.0605122693771483	0.0182468863205949	0.0124961697211403	0.0324290994086985	0.0585872440195334	0.0941997008954521	0.137204743542245	0.0797247891918760	0.0996096713992638
471892082	spatial[+]	0.0734277875660133	0.0293235942658637	0.0355509868504834	-0.0647479608241048	-0.0519018332103273	-0.00289009166165436	-0.0521654541880006	-0.0583410682222894	-0.0198435127502897	0.0182470247285397	0.0282095803444881	0.0146110802545559	0.0147224336840798	-0.0368034334255159	-0.0673417356903873	-0.0455923080018782	-0.0281312967058614	0.0196870115772955	0.0178473413189421	0.0125186107253142	-0.0330906813553653	-0.0807893398249703	-0.0728847893000689	-0.0288259171870886	0.0360371823681000	0.0316128216574112	0.0474075935476161	0.00854680901025598	0.0135072738995187	0.0690501568791725	0.105676063503954	0.0551048891854097	0.0118874260930246	-0.0658770978947088	-0.0302400096273163	0.0981296553661540	0.0984079816709944	0.100265862066423	0.0327059070765478	0.0196816732966907	0.00654112332418175	0.0224662806256314	-0.0275731728981018	0.00787168426718848	-0.0291642199981737	0.00109115809307015	-0.0154520476873581	-0.0606697189317071
95621498	spatial[+]	0.134351385471294	0.0423478226242928	-0.00200194094911344	-0.0423331441484355	0.0317237948835880	0.0743026678251092	0.0376103038558268	-0.0375708427626862	-0.0912883750921037	-0.106479019123234	-0.0587684796623511	-0.0484162402906227	-0.0129703573805387	-0.0837265139576256	-0.0539262143839719	0.0499834472372358	0.0390307156451638	-0.0114528655058883	-0.0430579583308805	0.00186593831699703	-0.0157119060686902	-0.0321614190118206	-0.0575985837522196	0.00690131821628007	0.112796602524253	0.134972921894021	0.0687182082258119	0.0231467525801662	0.0282319547783588	0.0133943290826741	0.000391412510938325	0.00499528446953774	-0.00445766383974157	-0.0173832936473464	-0.0473270374082204	-0.0287064937581170	0.0552950300904034	0.103816304294998	0.0310088334325282	-0.0375203150234853	-0.100577214413833	-0.129813272495754	-0.0997682900882539	-0.0462767256078565	-0.00466138908902947	0.0127060103945636	-0.0154039815837444	-0.0534778421486853
908092186	spatial[-]	0.0488525200691800	0.0350590179420171	0.0739521690159085	0.0545671780564472	0.0472379120139923	0.0422971944610050	0.0467076751546529	0.0205557277129938	0.0612786740852342	0.117264892984649	0.0153822400924257	-0.0573229128952508	-0.0196310368993728	-0.0235757723124629	-0.0459253374139025	-0.0620935771616009	-0.0550846055797276	0.0281517985415858	0.0354770915068495	0.0277133442111347	0.0635225260557295	0.0150669724174840	-0.0652893098079174	-0.0189877976873386	-0.0188043789708743	-0.0720625783051650	-0.128697373318857	-0.0587443614115888	-0.0411364437554910	-0.0173448501734055	0.00244636941905419	0.0390298306648519	0.0901703643418300	0.0662219977387765	-0.0458933170881067	-0.109225210601803	-0.145190698575386	-0.0609713175011329	0.0482778296191120	0.0438094872176478	-0.0356237698538742	-0.0757843705883066	-0.0373295125372230	-0.00508928406297417	-0.0134223425258910	-0.0150069595445988	0.0121404916397904	-0.0712109906141435
42195083	spatial[-]	-0.0335960187988862	0.0623851687835395	0.141959368565469	0.142703012058713	0.107490192095712	0.0454331597590221	-0.000951547876608502	-0.0308563375502501	-0.0376349476825776	-0.0447168381608173	-0.113089112596658	-0.0453470359170515	0.0106970035100074	0.0195948103616679	0.0397409132139968	0.0643037820613075	0.0314911088322974	0.0512358494012788	0.0698579240853420	0.0448978474956203	0.0241558440830178	0.0456949107751691	0.0601926766680921	-0.0280782998337804	-0.101215343370810	-0.0642315687506634	-0.0959813091025028	-0.0357663087989674	-0.0334262243653647	-0.0272014905056048	0.0194116960383124	0.0187803477360920	0.0481396786915415	0.0804380806684573	0.127529508767206	0.126777294980895	0.0162156951620592	-0.0792209461606050	-0.152962307024772	-0.0576134161523985	0.00271894104448386	0.0138524905910583	0.0185893789169676	0.0130478936735190	0.0334713166640663	0.0487036525292929	0.0165562726203210	0.0982682915961406
968310535	spatial[-]	-0.103001753501809	-0.00525726780210221	0.0439504547200272	0.0891231007588832	0.122513970791213	0.0992441775653545	0.121624524667574	0.123460751006739	0.168745983656367	0.0707637489936600	0.0855760359254107	0.0228802169774247	0.0388042743870919	0.0983449748313729	0.0944124212907683	0.0766972537437131	0.0829646041760832	0.123045969997433	0.00185220486159202	0.0205309893871953	0.0955966337301077	0.0878825045143415	0.0353136238543659	-0.0582166394897671	-0.0745344424066167	-0.0784888114827562	-0.0195295913591834	0.0397860646248697	-0.0373538401734364	0.0338950544629061	0.0258308598276279	0.0196645530872278	-0.0693304886178845	-0.120087195113247	-0.0679428704990882	-0.0601941439820913	0.00639085647869418	0.0275456749369626	0.0633009947226301	0.144373913025133	0.0765480619560160	0.0525770701082645	0.0901870633590921	0.0703995695370065	0.00226027855395564	0.0745124267401096	0.0618456430242259	-0.00339958981720456
360661756	spatial[-]	0.0517258497664080	0.0877556841158287	0.0705418695507229	0.0445467174959614	-0.0398364876270789	-0.0265967764630589	-0.00463851240579315	0.0463971187185783	-0.0145066045364806	-0.0683932296298032	0.00893257477069421	0.0519855905542860	0.00804388983025730	0.0622048844831526	0.0796215935799451	0.0990194956687550	0.0162062698069006	-0.000817296249144828	0.0678034769958710	0.112288111848613	-0.00140524828402248	-0.0286684803276179	-0.0344566275973905	0.00997523832980132	0.0598753656001781	0.130613597515534	0.105377459145489	0.0769793371827488	0.194242607976028	0.164019509426240	0.141048159741113	0.0264193975811264	0.0122846971331729	0.0300568393847500	-0.0422674307854525	-0.164641653373301	-0.152926410055172	-0.0987478201850366	-0.0246498069171990	0.00432618883036684	0.0659550950168262	0.119002230933815	0.0626306189157520	-0.0575608336637099	-0.0928182298060588	-0.0995823931443748	-0.00389516493195896	0.117200323223339
524143092	spatial[-]	0.0513186292096190	0.0383114453530800	0.0133811981657575	-0.0391834457491342	0.0200195248664165	0.0668654009756396	0.107096751271249	0.0314387911520096	-0.0595002207268539	-0.141981690267565	-0.119075902231219	-0.0727144663356207	-0.0448410381839147	-0.0681143599023368	-0.138362276931918	-0.140952449387458	-0.172626635142169	-0.160157755790868	-0.0961981561035515	-0.0301112574645384	0.00197511620994679	-0.00695405848682589	-0.000464275826571452	-0.0168058970962206	-0.0282346766623896	-0.00446088398263062	-0.000807913422948642	0.0547613785195532	0.0478200673255466	0.0695846257979496	0.0597150320165696	0.00519098292644061	-0.0726210003157977	-0.0917675191162314	-0.0572858225407399	0.0338511723947052	0.0770486629506988	0.0997566463916778	0.181883597529606	0.0997864764444485	0.113849173584203	0.0583348671203081	0.0753562819156330	0.0725345043500072	-0.00794432019092279	0.0406732506979353	0.126092102300290	0.107867507287860
206004113	spatial[-]	0.109214236254606	0.0282467689841047	-0.0508653397859879	-0.00708088499241200	-0.0361017635781114	-0.00996992022638380	-0.0123756099422765	-0.0107353495724565	0.0426122357706514	0.0600398218519783	0.114947904108108	0.167562284535045	0.109668960596930	0.0414928095184950	-0.00528524318906499	0.0163612640634732	0.0490604274820613	0.0494598365450010	0.0702539517160258	0.101635860897805	0.101639690267009	0.0324543769606871	0.0601247759325508	0.0816966929689611	0.108937197461579	0.0213782131625895	0.0319966449867261	0.0653281361328202	0.0791501046307156	0.000694430131919870	-0.0328626224855071	0.00899254203242321	0.0627365558370479	0.0228234368551420	-0.0227914242984313	0.0143318958324686	0.0247438949055863	0.0113762337090917	-0.0266114951127782	-0.0733043042814778	-0.0118931881409744	0.0380861563930932	-0.0158493809613810	-0.0402087382249563	-0.0683912276583727	-0.0750906780161703	-0.105993687303915	-0.0551105287174711
616446717	spatial[-]	-0.0479649161318782	-0.0640958689838411	-0.0395425922350801	-0.00472156173520636	-0.0647223266995695	-0.146278384461405	-0.207217756155306	-0.228727353190626	-0.186213680951452	-0.132867570803540	-0.0511530049539524	-0.0226355360941846	0.0115850748028320	0.0861063057525826	0.126402492338425	0.110951272864527	0.0299254102738843	-0.000404821139112038	0.0419851427981304	-0.0408983548075765	-0.0428486448612519	0.00961532731100757	0.00549774176195000	0.0486720808225277	0.116071414831575	0.120683501773578	0.101757897653510	0.0142593289013211	0.00257722402810404	0.0715001366036076	0.0768893245020588	0.0549139234780395	0.0154514951633255	0.000142773286955316	-0.0684349273626632	-0.0888213472091813	-0.0978671158529842	-0.0284919099709170	-0.00818716267364124	0.0816328882867704	0.0305944602727292	0.000295315297962794	-0.0346409806663604	-0.0403770384866703	-0.0541562626211116	-0.0516908804191807	-0.0560537354335073	-0.0755351619821723
450135234	spatial[-]	0.0580383092750434	0.0634831330961757	0.0726637457805367	0.0612964002916616	0.0419587885697530	-0.0282961018882911	-0.0469966313860880	-0.0381660119762334	-0.0396580651677423	-0.0456897697413510	-0.0335425414652224	-0.0731204224993804	-0.0469882809860750	-0.0102359058753134	-0.00208096705976833	-0.0793670964962720	-0.0872205095116045	-0.0500716968272648	-0.0479480554719137	-0.0714185953818345	-0.00202803683030506	0.0650071677993126	0.0570645869312178	0.0940944559940467	0.111655601800040	0.102310464014426	0.109416528905210	0.0232429525221962	0.108348594651805	0.161973341792947	0.163540133726965	0.152882570178307	0.0547754065037912	-0.0590190227760166	-0.123073057318586	-0.151027931242655	-0.103264987214320	0.0306248121503008	0.0994718970875981	0.0311399831311808	0.0199834026522606	-0.00398247898303853	-0.0208944366391831	-0.0230551584199937	0.0629002364289623	0.153532823120069	0.0847707245000382	0.0386693311421163
896977580	spatial[-]	0.103959601514056	-0.0243816858175227	-0.0277816830406023	0.00143294122940195	0.0224117767716569	-0.00814543373498817	0.00380432221473278	0.0859153268073348	0.0741096237516968	0.0438305926340458	-0.0157437339333229	-0.0217772771862935	-0.0224556115456238	-0.0478651312492568	-0.136609185483661	-0.155356863638503	-0.198459755325919	-0.131325306721979	-0.0687072568220347	0.0158013636308072	0.0141935183264369	-0.0206750484107357	0.0316526738552303	0.00146556349273765	0.0428912543201690	0.122234327383524	0.168381155670049	0.0781621900506358	0.0846960648738171	0.115339546601758	0.0647632931376936	-0.0223263668402927	-0.0251442157232072	0.00438445621172254	0.0505112831690756	0.0559474065699575	-0.00244062101303959	-0.0445903050642749	-0.0191578464434753	-0.0174984776683031	-0.0762637557249041	-0.0597200216166603	-0.0141194222860038	0.0667080173706987	0.116555878164238	0.0658405308153683	0.0133712133437884	0.0757960313070561
538449653	spatial[-]	0.0530113692289102	-0.00480317285123871	-0.0466461728354807	-0.0763205795743660	-0.120330667563416	-0.153409443699990	-0.0756620317074625	-0.0200199538084967	-0.0284132174398061	0.0208755879097087	0.0504478280286346	0.0535570850179736	0.0705844751335370	0.0696064903830049	0.123195534197025	0.174970489307953	0.0652880451194385	-0.0151684078310641	-0.0207063663714489	0.0780025339393643	0.104736502138823	0.102301644365900	0.157619783076510	0.0655946394171493	-0.0430711220274812	-0.0698257346285393	-0.0584276659531627	0.0239215147760000	0.0448489943863642	0.0394447001775278	0.0441052364828975	0.0224986779984772	0.0271198632427583	0.0348486727539412	0.0278914552013647	-0.0309621038996711	-0.0823025396516543	-0.138451056165568	-0.197639855336962	-0.0778469187131351	0.0292973951627047	0.000787287840049736	-0.0438462765229533	-0.0944849507097572	-0.111447258179650	-0.0631048434537438	-0.0569453663966724	-0.0280524741165683
259439482	spatial[-]	0.00898908977231539	-0.0472184209983656	-0.104507126061614	-0.00912677232324937	0.00973986910129973	0.0361641396125604	-0.0379594437649566	-0.0827605819062788	-0.0457951551743095	-0.00167077883115760	0.0523757194500581	0.0244801705768275	-0.00763597576859910	-0.0591261184618046	-0.0261189199065166	-0.0256008277555865	0.0190151837164660	-0.0260962888301668	-0.0283173338786537	-0.0375729184215643	-0.0882232660847028	-0.0991538703090929	-0.129675143040622	-0.117338970480781	-0.0896602477108289	-0.00938352835173657	-0.0556903239256605	-0.0621297173265486	-0.0337064587426832	-0.0239208713859916	-0.0268458881448447	-0.0386436571471721	0.0119410199891590	0.0495331085915772	0.0137144548966163	0.0232386634214411	-0.00559793197439638	-0.0776365216791514	-0.142418109511979	-0.0534449707240613	-0.00785512027478838	0.00400156059246755	-0.0116545353954776	-0.0644472452387564	0.0419437245799498	0.0396081927962903	-0.00392718635603697	-0.0511120654586408
724996065	spatial[-]	0.0179844567416984	0.000767408799381566	-0.0317690844319012	-0.0727195761463871	-0.0539394181496489	-0.00232310385966144	0.0584167564667686	0.0176711268112682	-0.00495098386022747	0.0400085318508472	0.0689144974028086	0.0795317593723841	0.0515669080196262	0.0305099410555205	-0.0618490549578985	-0.108076302558020	-0.139907583104154	-0.106353261665244	-0.0572194459458585	-0.0549628141637790	-0.0738120303070663	-0.0838412005669886	-0.0743300268323967	0.0349120851360973	0.0391787397746117	0.00883410804600668	0.0450230480423450	0.0929943465678240	0.0867654366909784	0.0666764829666495	0.0540240306998030	0.0549932082764283	0.0559383635168727	0.0594209053499644	0.0111368187263557	0.0295382320478190	0.0418801488739559	0.0756539523154072	0.0876055487598192	0.160713356608747	0.122849904964533	0.0391933783289476	0.0902690665875372	0.132077067615979	0.116634148707427	0.0114904935133618	-0.00640162288046973	-0.0294425102635441
678879829	spatial[-]	-0.00948114824388077	0.0248798780515409	0.0258549135912026	0.0132209562812907	0.0188334412594103	-0.0345137390447736	-0.0476360811629980	-0.00734327436067578	-0.0216786572289666	0.0315417462143799	-0.00392888791054109	-0.0130903765096595	0.0140046298682083	-0.0351346055604875	-0.0202827344669855	-0.0523380275323597	-0.0994534788596201	-0.121419128909195	-0.00857850848063410	0.0114262360282798	0.0341937083406066	0.00544824720688807	-0.0184386059388744	0.0597455350166143	0.0821823768502207	0.0718647647694407	0.0610657289952252	-0.00477879988842423	-0.102447169797498	-0.179937288728966	-0.0661739343313545	0.0239156382186315	0.0392808777065867	0.0367620954715855	0.0512948102413541	0.00269688727942468	0.0453200527650019	0.0706079637573621	0.0234398192933162	0.0518777206418900	0.0450470113132614	0.125431861554996	0.149616370594534	0.0300848135434705	-0.0466089959090616	-0.0604884229635311	-0.0339566914673511	0.0651205054831495
491416294	spatial[-]	0.0555892447191301	0.0133663699157348	0.0299734127513800	0.0183945632299101	-0.00798336674970489	-0.0239883164302273	-0.0524689939516555	-0.0129351912796137	0.00107036065498554	-0.00156054437723106	0.00808668028821496	0.124239938118227	0.131396094815809	0.129386716275839	0.121098454421983	0.193573810163059	0.120120015891609	0.0464924377836644	0.0368688749713861	0.0323101553591534	0.0327455312605883	0.0299972853324723	-0.0684919817785130	-0.0305520374573372	-0.0145689597210728	-0.0350249813360938	0.00315349021487592	0.00621806541562438	0.0414848641400740	0.0293424166534464	0.00741381921744332	0.0257028594416843	0.0440429937311905	0.0581785882236578	-0.0210084432544802	0.0142989452964170	-0.0103367298285830	-0.0223536523513823	-0.0472194880374276	-0.0437521997461980	0.00118528120804709	0.0103913822660862	0.0853764882721544	0.193376684746114	0.105463728035112	0.0665116406356424	-0.0103146052130306	-0.0784336309915980
741831352	spatial[-]	0.0298930836024717	0.00131141666510325	0.0534880305660314	0.0934079080279979	0.0868208278207643	-0.00176112319659330	-0.0686298439077849	-0.0535587082114788	-0.0314903246437967	-0.0300859859670505	-0.0568398404957517	-0.0713390329827342	-0.0881445184691189	-0.0439916384670442	-0.0126835900104707	0.0160670838993236	-0.00831646375367309	0.0613673483030525	0.0296161270360633	0.0962057147689112	0.102912549478977	0.0745356148371372	0.0345747144584194	-0.0928889859951011	-0.0841045031430543	-0.0936262522678479	-0.103626848135660	-0.157035694004980	-0.110988470333709	-0.00841610821612267	0.0116490581769498	0.0570316935292182	-0.0153413328998163	-0.0544035964647319	-0.0313078620727118	-0.0376049290398264	-0.00332409333614878	0.0390458324635007	0.0500141117986341	0.00807158829783467	-0.0146774135268691	-0.0597333830108574	0.0102444185667329	0.0497613590185103	0.0702363606271728	-0.00542775584526520	-0.0489024791674278	0.0523417944398914
206364958	spatial[-]	0.0282590895777189	0.0475842229707454	0.0986119588272890	0.0956706508658554	0.00111485948672280	0.0362859608560140	0.0985174112024871	0.0199604356187360	0.0151683008237263	-0.0592801375691091	0.00165940939723920	-0.0799205963263344	-0.148406317714864	-0.143378400359123	-0.0756466768905487	-0.0221611223320026	0.00232096101520760	-0.0137178550696314	-0.0726791036856889	-0.156768852725485	-0.136865126014077	-0.0656972677144628	-0.0329715927637014	-0.0739741909827021	-0.0460392034218822	-0.00269374402405580	-0.00736103131141748	-0.0720040634375798	-0.0273501348522082	0.0327395071698948	0.0240375280740625	-0.0595985933683439	-0.0630558852178739	-0.173684423032303	-0.117953713944306	-0.0788040165220424	-0.100186236058240	-0.135263083748249	-0.0275679543618101	-0.0597635609087624	-0.120327429469151	-0.123369168634252	-0.0884189243528636	0.0155236154174382	0.0711501969923287	-0.00515549080033113	0.00200751454435656	0.0422308378172315
218383756	spatial[-]	-0.0568004115965415	-0.0126470270417409	0.00670764399022711	-0.0386475680231788	-0.00283139648998378	0.0126269634644267	-0.0486734533072187	-0.0827371102863182	-0.0862515626334446	-0.0924655179296311	-0.0971537385636371	-0.108388732326232	-0.0396199216540156	0.00521751861928562	-0.0595940613449904	-0.113516050833028	-0.0640389470370907	0.0481495165417222	0.108605846044548	0.110536680596543	0.0821238908200745	0.0776412610293655	0.0254365122248197	-0.0784265673792009	-0.103263787415177	-0.0315877023919169	0.0116039440181824	0.0278116572473459	-0.0169448728354780	-0.0731255620917415	-0.0509895007935525	0.0741376383750792	0.0931253943180462	0.0713660171979496	-0.0345141805994160	-0.0406803894823597	0.0259369514111294	0.0471976738280706	0.0239086544748969	0.00810717412438508	-0.0327998561508392	0.00733137261434737	0.0486710842951968	-0.0543708872222507	-0.0613142666125024	0.0412045837939019	0.0369224870059642	-0.0104452450530421
763907636	spatial[-]	0.218892403699192	0.128427059612519	0.0439846851166712	-0.0433984186056296	0.00686294331155505	0.0837454854612861	0.0810367430685053	0.0520947192554134	0.0805472813847791	0.0796721028200233	-0.0270565745658612	0.0134787205211034	0.0496834271132006	0.0160313013842458	-0.0537596428553822	-0.0745767499324700	-0.0363451225202760	0.0458071291436892	0.0571047473135972	0.0495680559709924	0.0461351248725216	0.0470096403669363	0.0965816929992336	0.0828991479902885	0.0592813817756296	-0.000298593190527705	-0.0216971231000266	0.0445016472449250	0.0467968808987065	-0.0253515991018963	-0.0453319090265003	-0.0563792116911095	-0.103183210482945	-0.100109859055618	-0.0492984341080911	-0.0149258612301560	-0.0492831334802851	-0.0833531044058588	-0.206697100461564	-0.199310448054456	-0.150618650087654	-0.115517224355051	-0.0810122396268392	0.0199673971636168	0.0266465596060957	-0.0975307629750920	-0.0771385861597525	-0.0101824691487885
653701172	spatial[-]	-0.0960277160647827	-0.0668117579379015	-0.0969290281563097	-0.102276586005679	-0.0727048857775984	-0.0507115209861337	0.0251437273094716	0.0171556399267510	-0.0303828568829665	0.00468205302357924	0.0761797137111911	0.0320474471374888	0.0151121888160780	0.0116616177809253	0.0181556338737353	0.0431291176384043	0.0518508710312081	0.0302561788432296	-0.00730667564776991	0.0277359352033908	-0.00639641340026549	-0.0805102702628763	-0.0501741360981747	-0.0282260367407860	0.0115210263765667	-0.0346051150435428	-0.0459206701913536	-0.0341079315445770	-0.0595297828101557	0.0156564967505495	0.0294431278070129	0.0557233325336993	0.107810591219392	0.106887821777251	-0.0141797337431022	0.0129423963946843	0.00882384351077959	0.105585492104539	0.128751833607060	0.132637823750403	0.0946510784299164	0.108728391847225	0.0731009583906927	0.0668064834181537	0.0473405204350215	-0.0240969382410025	-0.0871410842235695	-0.123029161017101
958354579	spatial[-]	-0.0483969571001819	-0.0913626115442594	-0.0114135622814149	0.0620378349909116	0.0480153329606121	0.0387645213559941	0.0181412098244406	0.0524351582784890	0.0434014368598640	-0.0570769728787585	-0.125351549622768	-0.0745780289353798	0.0342489603385575	0.0694686865133879	0.0709013932061406	0.0652377505718988	0.0621516757250988	-0.0516065034417874	-0.0488387950154637	-0.0418179886602616	-0.0481428356707796	-0.106464000183926	-0.146452780256618	-0.147034660437871	-0.103511416272137	-0.0838432657990057	-0.0461145271498197	-0.0164172262885160	-0.0295568404827483	0.0462018373422846	-0.0180294886175465	-0.0863698252247098	-0.113086306769976	-0.0931474715070040	-0.0482256757382341	-0.0309620262299731	-0.00830257490229329	-0.0194906506764643	0.0228338308800216	0.0403200454530829	0.0376375814581218	0.0161983945287828	0.0187877651943779	-0.0544431260000657	-0.0369126437995004	-0.0582156052329636	-0.0196570543189509	0.0362694664533639
586824138	spatial[-]	-0.0554591951479063	-0.00778838628231251	-0.00980179535049490	-0.0111201129448040	-0.0213806519880873	-0.0257045400774630	-0.0652474852288310	-0.0474650495362725	-0.0488674062031403	-0.0134661213611977	0.0380226098670074	0.0575633263396716	0.0513461764604421	-0.0174819239732339	0.0275564362584979	-0.0209034270684782	-0.0669414314441470	0.0146563808068727	0.0474306577311037	-0.0542730764555396	0.0309044029082374	0.129230874118077	0.0527568278953037	-0.0831240269827184	-0.113156484264259	-0.0702055439821371	-0.0206206533314505	-0.0714782547694218	-0.0855436784049784	-0.114634529137955	-0.0806061794607209	0.00892791705727337	0.0487391822823439	-0.0894386772001020	-0.00320583194758077	0.0301158506306586	0.0889266066673710	0.0596607670287845	0.0405291339221040	0.0860628813630759	0.149397544380396	0.0506881062658533	0.0306255740279605	0.0180043558409062	-0.0526491312883532	0.0656989165630885	0.0924684176951331	-0.0220096979164430
588529275	spatial[-]	0.110428585872858	0.134084500979483	0.0583444796068514	-0.0183597172404467	0.0167252496128242	-0.0294528733299469	-0.0252791215027478	-0.0422113475767911	-0.0544372852561773	-0.0352330002829658	0.0161353977314599	0.0565329752202281	0.0132278873618289	-0.0596219344988926	-0.0811647795422760	-0.0521602955866204	-0.0504718362734816	-0.0311722130628523	-0.0345171986657221	-0.0330135445512059	-0.00219243412019733	-0.0474523232870044	-0.0558044525311784	-0.00971155841026016	-0.0276789331376493	-0.00589382956515614	-0.0990578023227087	-0.0951513376687113	-0.0769772256361045	-0.0529270486726980	-0.0475723233943975	-0.000899682296511745	-0.0332783157479063	-0.00275544224160560	-0.0627544652894977	-0.0799524910295451	-0.0308982410780658	-0.0389776756299139	0.00973643145042458	-0.0464132634286134	-0.0376878479804278	-0.0261413517046075	0.0276976679026792	0.0682038870075168	0.126296539558282	0.0691364703736316	-0.0254636816768730	0.0379776292108020
967106069	spatial[-]	-0.0709172443176596	-0.0850371593626405	-0.0776209177653946	-0.0337864563837016	0.0165024684082755	0.0119796722557930	-0.0612912044078904	-0.00880597430752996	0.0151562244643988	0.0303869218257457	-0.0330178172995822	-0.0883343036039520	-0.113651809585387	-0.0975724011340575	-0.108337979960762	-0.113664708943607	-0.0585476972893782	-0.0180092968584554	-0.0144328173104870	0.0180641261362709	0.0116237783222124	0.0305960913147376	0.0391273241136058	0.0859833713346536	0.130166404839355	0.0920337676126397	-0.00911671271010875	-0.104634915482934	-0.102418111068056	-0.105539134242610	-0.0923323962030010	-0.118388050440459	-0.0758584242889513	-0.0426808250532569	-0.0331231064966739	0.0168872407933626	0.0241264916816586	0.00885767283023247	0.0973338100735293	0.0613954603278800	-0.00533669155347631	-0.0164290506403575	-0.0410876444660998	-0.0618429168389610	-0.105367195538847	-0.0902216402887155	-0.139835376418517	-0.154093290760363
836593079	spatial[-]	-0.0162080906293313	0.0771207637378554	0.196488003951172	0.119714859734793	0.0749681808282109	0.0643360294406771	0.0600663037195673	0.0192334231286206	0.0374649202276574	0.0953858489418163	0.115637489795848	0.0777866707067029	0.0887483129454464	0.113200679431876	0.0652452909133057	0.0347783078359786	0.00887214889559164	0.0658864913429912	0.103675148137099	0.129934627016677	0.106623552938891	0.102863695321958	0.00336285065643860	-0.00359001932294296	-0.0758790155908830	-0.0328700253348095	0.0285165324504319	0.0590016974076016	0.00756653007404583	-0.105251465030614	-0.103358984675434	-0.00588684654815418	0.0493883236364486	0.0353933589469141	-0.00637361235242044	0.0389787887711868	0.0841611713621981	0.0690069180830579	0.0172838211106890	0.0469157717529949	0.0397456300139531	0.0400438155145571	0.0170125087216526	0.0561519456043128	0.0944235763231438	0.0867156929128922	0.0451888071439098	-0.0413389557005673
594866155	spatial[-]	-0.0300548614314640	-0.0151406677441304	-0.0142301961433709	-0.0116256806960476	0.0880260112654297	0.126487076190806	0.110545231970077	0.0629300893493698	0.0655642684465594	0.0517774945432917	-0.00584746185590738	-0.0528712749484014	-0.0915402764824138	-0.0414481410259467	-0.0398843465019827	0.0166746690708113	0.0717720874825666	0.0508858350235664	0.0475628103935557	0.0476160932478144	0.0238469093257852	0.0525716425500447	0.0479989917863569	0.0286796449586271	0.00776307932986673	-0.0281709436080205	-0.00414312792640043	-0.0166498246481873	0.0369393210170912	0.0958314772101999	0.118029100644045	0.0771096382979299	0.0626870235994056	-0.00233057840222922	-0.0323572155465648	-0.0314888441342970	-0.0558631223437390	-0.0724826082072006	-0.00644293129007033	0.00908416928509284	0.0671112863875580	0.115392703083099	0.0935272473783483	0.0791440064562285	-0.0819917020777279	-0.0439180119274559	0.0208138407147526	0.0388968358250128
767215115	spatial[-]	-0.0561442162643465	-0.120150664294522	-0.0702686782941115	-0.0325011317772853	-0.0585484060499237	-0.0327073715591615	-0.112933287170776	-0.106774711855206	-0.0573536644168867	-0.105812538352280	-0.0829361862558565	-0.0469522550204948	-0.0828369230352028	-0.0513573948424835	-0.0157346164434039	-0.0580399025718420	-0.0990404716727657	-0.0927695848190323	-0.0653022732006203	-0.0191257738174197	-0.0117549692104551	0.0352978167106863	0.0128726134571018	0.00597374576290059	0.0650539746534454	0.0668078192418325	-0.00651699487172526	-0.0574552797280957	-0.0760955572709620	-0.0164810869531114	0.0118313707746698	0.00584324812277106	-0.0551214941128813	-0.0478750586973743	0.00145916575993594	0.0425864657822714	0.0335774919208851	0.0510864644309736	-0.0300978912321325	-0.0944098656662259	-0.117406110859525	-0.159376285990534	-0.0849110079619146	-0.0726847211008761	-0.0746021155184841	-0.0928769293164716	-0.0934319763678668	-0.00823865353486331
168443175	spatial[-]	-0.0328660346234478	-0.0460995503103207	-0.0129457098707263	-0.0236663823845141	-0.0102379235293250	0.00158427416009174	0.00233568487862811	-0.0200724268275771	-0.0149494546788257	0.0299208515661553	0.0276106569355169	0.0458802321025861	0.0113836027724324	-0.0233345420298401	-0.0536524850681880	-0.0404100322549699	0.00457861299037934	0.0325820081979832	0.0858096104980462	0.131243228127032	0.0992188090579033	0.0234148261661529	0.0499290854322862	0.0939467648693128	0.106016518594883	0.0942434853019661	0.0356150928356329	0.00635843511946227	0.0466317338639937	0.0459870026729521	-0.00968626321224922	-0.0595798312421033	-0.0441419267779885	-0.0397777224303296	-0.0535168701115934	-0.0551018109992191	-0.0247757902182228	-0.00793359806828518	-0.0206757568324960	0.00346055073740141	0.0541408068490492	-0.00779603152756598	-0.0686252677063812	-0.0747333752969300	-0.0426084857573175	0.0246003594611955	0.0156131074583250	0.0308239422720724
600223092	spatial[-]	-0.0317129294415203	-0.00672156716252869	-0.00128298819141706	-0.0268583880431973	-0.0645107236594593	-0.00920657282035702	0.0309755862718724	-0.00653773854130475	-0.0202457381921350	-0.0460199772903348	0.00686150581682626	0.0237608312071894	0.0375185830900385	-0.00272755400817026	-0.0122359726080403	-0.0708881717052657	-0.0452614192325864	-0.0887649166209885	-0.0320480165122021	0.0208060489231051	0.00668206648192750	0.0211260911110830	0.0297642935253639	-0.0171161242609757	-0.0462449986169452	-0.0200654830628810	-0.0987213435216048	-0.0999023322494716	-0.0772393973229702	-0.00229294014985061	0.0325702066610383	0.0445087612862936	0.00439427575020490	-0.0443038590649369	-0.0286142981076427	0.0337947432912782	-0.0193047002785346	-0.0679014863114469	-0.108432734293400	-0.0513720954607242	0.0381803251054691	0.0220080543148485	0.0204669351369442	-0.0335532542007779	-0.0853370073974502	-0.0748988494421345	-0.0362515828942688	-0.0502576946902973
724033912	spatial[-]	0.0855281715254940	0.116856885025568	0.0663188909871084	0.00584482095901368	-0.0291375365455367	-0.0451651510219227	0.0487011183103048	0.178532949795718	0.169340006316482	0.185116439784438	0.136348331427911	0.179922408648756	0.161192328540522	0.0802642030252651	0.100819901081072	0.149257943252396	0.0972778108301981	-0.0117840797570045	-0.0356937729823722	0.0396036642746663	0.0887088977501028	0.100130759588661	0.115185437716143	0.0819363682519531	0.0579155282929195	0.0783157332813263	0.0700662712508757	-0.0218831019098030	-0.00736637965236170	0.00972916290297986	0.0461503577987009	0.150031638017834	0.194270944666275	0.195356319817407	0.130773156605382	0.0484180790813051	-0.0338359856283670	-0.114079579871241	-0.0867838079801830	0.0384544391355665	0.0446722826289465	0.0470679693763402	-0.00892105674206055	-0.0665072251647700	-0.0587013747479471	-0.0259610565417864	-0.0301958336377043	-0.0610049963525560
913338219	spatial[-]	0.0198413934343110	0.00749336313340648	0.0582069238562875	0.0575410402879453	0.00293063196728553	0.0173920196695241	-0.0334798072913318	-0.0862447681848613	-0.0256868840522104	-0.00265706660569367	0.000345563942499663	0.0378545241692033	0.0369351758888941	0.000383963891114633	0.0557104242025603	0.0725852254155306	0.0124128792686831	-0.0181923343890361	-0.0178795719564309	-0.0381890096802304	-0.0619315469629235	-0.00814635841654459	-0.00597741333273242	0.0314425830246350	-0.0221961914870257	-0.114050483051968	-0.128320678600149	-0.0972649894992947	-0.0957346830656886	-0.0470184196971863	-0.0275878236510446	-0.00733591646774201	0.00632344095197388	0.0596858295391392	0.0633658973413836	0.0397860347348714	-0.0326163904529615	-0.0840315577419352	-0.0418197062373421	0.0165552228080968	-0.0258376620929622	-0.0773723792868575	-0.0817576432850724	-0.0237318890028217	0.0322871577746268	0.0841848224514804	0.0693405479843984	0.0534732667769231
78614964	spatial[-]	-0.0350004336039789	-0.0451388941216077	-0.0726750061219571	-0.0223549467229711	-0.0746945321700498	-0.0225909625919030	-0.00840777776078110	0.0283891187973872	-0.00289126811503550	-0.0224136533887960	0.0211970442130577	0.0287215095069770	0.0111205974933449	-0.00442238140568167	0.00232609850376082	-0.0112783912961422	-0.0407296517292523	-0.146719016512698	-0.138948879472558	-0.0925625306008935	0.0251479077800345	0.0459700517947176	-0.0175083516924282	-0.0947695152138289	-0.0626612859205952	-0.0134348096848553	-0.0473200107257471	-0.0262134345253971	0.0119485269675751	0.0255668547602791	0.0265121475425314	0.0386921130169402	0.0553256935775934	0.0612965884179233	0.0402836021515087	0.0476771445050718	0.0389611427571318	-0.0198576024665079	-0.0846083479387190	-0.0606363196577185	-0.0270083427318851	0.0303863106279521	0.0681309781263257	0.0267275299177460	-0.0358570003911021	-0.0115836733806084	-0.0164582963994690	-0.148298477415740
457766886	spatial[-]	-0.0790968589496948	-0.0444504790003054	-0.0275048862341055	0.0490140692918338	0.0355830347568778	0.0457588506263256	0.00472589070308581	-0.0107429499712344	0.0170930674443101	0.0568092233915938	0.0483431656161560	-0.00719350331173765	-0.0615847813012920	-0.103385672183421	-0.0383871302505028	-0.0306884326253712	-0.0256591133318027	-0.0285236923046977	-0.0370615453700649	-0.00517866560829281	-0.0170408226284812	-0.0766591782281513	-0.0695001470499341	-0.0832102741807267	-0.0472149253912546	-0.00308710882376136	-0.00135025701721564	-0.0245509027415701	-0.0487977207712086	0.0167252663900190	0.00717047642393440	-0.0363863739245276	0.0165321620684799	0.0216617965021675	0.0396282778802068	0.0666179259429955	0.131791781619731	0.102813562872685	0.0818941080116712	0.0974640132248480	0.123383462554576	0.0730171736416891	0.00279525898502875	-0.0130935089027421	0.0213948357198380	0.0125791173589932	0.0210230620108940	0.0692552198618317
996123177	spatial[-]	-0.0571043357039020	0.0135986418182231	0.0390469442083194	0.0137504420188944	-0.0540230217694314	-0.158849268080261	-0.188657154381425	-0.157086782355761	-0.0676118075236358	0.0617651206251240	0.106613621135885	0.0820753471576590	0.0552083808755944	0.0212262822030100	0.0778105467300767	0.157214152043583	0.0609851107005856	-0.00316244995989683	0.0368276554448586	-0.0131634301845016	-0.118060495406305	-0.100947414546263	-0.0327301391018320	-0.0373057553341300	-0.0341670572666696	-0.0303711994965988	0.00965912911734463	0.0144241084846518	0.00205120957971471	-0.0718294880723980	-0.0752408394919099	0.00437442414542525	0.0151346618780793	0.00703597268422897	-0.0445507826293865	-0.0706990765510467	-0.0214544050502157	0.0419657169679217	0.0782941070333451	0.0605265185504171	-0.0253022118019813	-0.0401932827463851	-0.0563891324720043	0.00258094887724792	0.0366119547167028	-0.0152886037551612	0.00757084954280118	0.00759756434708122
962123552	spatial[-]	-0.0409866807157158	-0.0115877462541632	0.0667235087093226	0.0718605014972503	0.0711979255165031	0.0789927275895565	-0.0115178336260481	0.0116773553693453	0.0632677019343948	0.0743137410941507	0.0673523913193750	0.0220322708947067	-0.0235277989614624	-0.0330600661499321	-0.0651943317221308	-0.0504223497850010	-0.0293774129711668	-0.00932330533985099	0.0215989088340026	0.0492456389964443	0.0310167042322185	0.0291403721727410	-0.0182251177493054	-0.0472222564442297	-0.0419423685404188	-0.0182341445049044	-0.0212393983954138	-0.0100533822314259	0.00337319711625526	0.00856867124909667	0.00219524100170744	0.0362579523509123	0.0962397503693055	0.110113708177376	0.0672301731294864	0.0797394135173995	0.0534796508927991	0.00780023149952254	0.0154630849398050	0.00691881923375368	-0.0189974675289156	-0.0293352694335525	-0.0566624659369795	-0.0269237558326990	-0.0204499988147142	0.0166106045537071	0.0371192245192307	-0.0392688333581550
217946417	spatial[-]	0.0136296407276708	0.0668409406971487	0.0574181301317140	0.0169457799117366	0.0129447639440785	0.0692244605400550	0.110458671395469	0.0802452592816859	0.0352515518759853	0.0524380515090414	0.118112235370507	0.0707535596301859	0.0755636240565831	0.0470288516913816	0.0655053288622191	0.0503906190826050	0.0377305647819554	-0.0340750932077129	-0.0676601265098858	-0.0451420543360343	-0.0641987865683233	-0.101411961868698	-0.0386361586603573	-0.0556269386879203	-0.0472053101813029	0.0216508579151798	0.0666005401181208	0.0989876453614588	0.0654035620801204	0.00951357584115492	-0.0571171135957087	-0.0764330809478050	-0.0429254061279718	-0.0704641599090641	-0.0998149142764538	-0.117825398998108	-0.0660647847985559	0.0178475392289723	0.00579210000609413	0.0263560779805826	0.0132048839811081	-0.0398676020558997	-0.0686321988050636	-0.0530115294611017	-0.0247746775722763	-0.0103041788380727	-0.0318222155256452	-0.0809328497792446
579481892	spatial[-]	0.00397153635539856	-0.00783818527266705	0.0387666156087999	0.0527236757802496	0.0334753182636381	-0.0259416305603617	-0.0247685640240578	0.0198103307650286	0.000452669210119755	0.0602979564961511	0.0144164949243067	0.0108350321567384	0.0403679904825633	0.0572024408311418	0.0676893283995824	-0.00341190366151813	0.0387778890602553	0.0710889031209384	0.0316834424254792	0.0299992949774525	0.00555122087760018	-0.0158829230441668	-0.0237388281728981	-0.00478330901378803	-0.0487924570276485	0.00717339957125080	0.0112227196538228	0.000568951790130584	0.0542999358145127	0.0604503726234382	0.0343058297368150	0.0298027714454331	0.0163296289170487	-0.0392797945518638	-0.126960839323776	-0.0685296119051397	-0.0101130745290196	-0.0183100015457262	0.0140600714115991	0.0126499054705061	0.0140541018458997	-0.0456402946440535	0.0128241922688203	0.0628648395924520	0.0937955156765792	0.0860736092937745	0.0633706121136352	0.0817530556990638
461212829	spatial[-]	-0.0993037845168516	-0.0759310817341195	-0.0644580667183697	-0.0891762219996846	-0.0856895078460901	-0.0197270280124600	0.0650364302363861	0.133462993993154	0.124989734402580	0.0768516638582998	0.0169162796932868	0.0536370581848031	0.0432280656585994	-0.00839369498181726	0.0113853262024412	-0.0137332759821796	-0.00124957079798180	0.0574240572774913	0.0504052324133739	0.0193210757128760	-0.0531519841964958	-0.0667186626717957	-0.0314128703190124	0.0268047143881890	0.0500288879417196	0.110165498413957	0.114976503215004	0.130354696405553	0.0105181958449609	-0.0149247742324914	0.00484139389603365	-0.0696260052574641	-0.0828959824736036	-0.0740495531171577	-0.0576079603986574	-0.0510292294967038	-0.0473017432635928	0.0148485677453072	0.0548237969647855	0.0415459016978556	0.0489510461385030	0.0401889968976662	0.0636707972624129	0.0758592446307548	0.00324138787732799	-0.0140764047428574	-0.0363784435881332	0.0493740321663256
317193172	spatial[-]	0.0417958872354242	0.0166550629211605	0.0282910404100177	-0.0433841808455248	-0.0976388942460940	-0.0676046551714952	-0.0580195757612652	-0.0464596337834801	-0.0265381419317009	-0.0627759824873415	-0.0923525299771117	-0.0878097907345952	-0.104052586650214	-0.0635475660817248	-0.0496587617997615	-0.0206836363553682	-0.0650761349961846	-0.138389604813536	-0.114436591234210	-0.0181946121993490	-0.0190296902900486	-0.000556459101046564	0.0495114337291146	0.0324109735459773	-0.0310658229164335	-0.0256705194461197	-0.0114763412202986	0.00401116924874328	0.0296642311423878	0.112549675881546	0.0836039650328845	0.0801124629826751	0.0577774618093635	0.0955544904526229	0.0481453413628733	-0.00216202177729193	-0.0292794804630427	0.0204007844705952	0.0101045196068829	-0.00822838599284480	-0.0507546553930942	-0.0285197556074409	0.0198297895913357	-0.0144134971790166	-0.0374756958944058	-0.0492054764248128	-0.0695151181430714	-0.144146195720107
641550065	spatial[-]	-0.0979642827341445	-0.0461606430332734	-0.0240904532880704	-0.0669984723759994	-0.0968845438479765	-0.0535935449941798	-0.0422601112925818	-0.0379344961942059	-0.0340108355150097	0.0764807886908435	0.153199275218603	0.153826310755432	0.122379893932871	0.113334293673985	0.0607557719606176	0.0992996655654715	0.0503669453625619	-0.0872473648224423	-0.0509687529162506	0.00334799481244234	0.0445267075710810	0.00266876919387507	-0.0742686029114233	-0.0792911038023727	-0.0633468535386688	-0.106949925751937	-0.219550069400965	-0.263059896316660	-0.171941596283786	-0.0376488842417033	-0.00976959709466287	0.0266565284926619	0.0154812373711890	0.0714163612862282	0.0461777438973589	0.00332331921072800	-0.0116609050956075	0.00241648182129434	0.117125414936375	0.0451110911996483	-0.0152025413298048	-0.0705060100181202	0.000592186471954068	0.00752592991821234	0.0337049755094377	0.120471577391684	0.0673512584911722	0.0286340274083282
98027826	spatial[-]	-0.0713030078465948	-0.0557316273078279	-0.00734268799311181	0.0118009106267039	-0.0121026721163283	-0.0922888201915426	-0.0914588454481966	-0.134803444943911	-0.0875499712621410	-0.0807219861249747	-0.0617176981987462	-0.0140561872532652	-0.0271445209010630	-0.00929993409913721	0.00445860473314283	0.0497227146556554	0.0487956223349291	0.00643662078628281	-0.0629028675153774	-0.0479091630402578	-0.0151109301594931	0.0162411523111139	-0.00224344038586789	0.0316049407765802	0.0477685411091695	0.0265052297560227	-0.0141159755269965	-0.0228813448827223	-0.0370223223303925	-0.0654481881016982	-0.0815346915870332	-0.0346463556341410	0.0136068913138934	-0.0185374940947936	-0.0525882734987696	-0.0376688872778072	-0.0179677404061126	-0.00513608895533477	0.0157830600205853	0.0837956862960768	0.0960481074079195	0.0375186836059801	0.0238990967959541	0.0488868007782459	0.102914625886116	0.0874826084893769	0.00240967696690932	-0.00352860450855651
267145152	spatial[-]	0.0318152251373402	0.0301557354822687	0.0680590977945231	0.0828643378493023	0.125707341622131	0.105346481723602	0.0631286108914838	0.0192008909918902	-0.0272973339698129	-0.0283928679960069	-0.00902013063200992	0.0102332243170654	0.0439442505820740	0.0340813880568418	-0.0309342265342338	-0.0194179647522144	-0.0377464056711091	-0.0482878117032880	-0.0172474996935033	-8160000000	0.0293123702260597	0.0912987856316520	0.0829336772881194	0.0556528057922260	-0.0113037911606494	0.0115515922465591	0.0526020384343654	0.0319037079502419	-0.0482175084999237	-0.0698374419917530	-0.0762020494397718	-0.0579527897606364	-0.0573757241789123	-0.110580971731491	-0.0524693838011869	0.0874467456237074	0.144908199989938	0.0729435608946480	0.0804037530319342	0.0446293710277850	-0.0179980338057662	-0.0387709633657057	-0.0299735533835208	-0.0559561111233788	-0.0612662896002226	0.0715888412683109	0.119723480625873	0.0631130636654396
821467811	spatial[-]	-0.0113866550365453	-0.0272502131197334	0.00564211328453411	0.0368964362063930	0.0876742691837734	0.0618241418702544	0.0325266940300575	0.0451340275491815	0.0634938452211738	0.0635213495662919	0.0402379556215803	0.0174886664506079	-0.0176031636935015	-0.0702853993382947	-0.0985421630011287	-0.0812904225110978	0.0198745471337977	0.0412538582311794	-0.00714492099755204	-0.0142850942776320	0.0374192362712280	0.0471584573225540	0.0603989448831670	0.0601344437255729	0.0286328682060376	-0.0564586184908959	-0.0897553713976851	-0.0169762399832611	0.0743410826646229	0.0636605877358939	0.0503598111044280	0.0229120286128441	0.0762295580706276	0.0875487986862624	0.0407798270301755	0.0121464472720356	0.0314200195953686	0.00434773965057207	0.0715802713282669	0.154006978418500	0.133192789729515	-0.00498010851021753	-0.0667473733675741	-0.0195386020091869	0.0316237395365933	-0.0297906461707061	-0.0210723022453437	0.0388833293209271
911679213	spatial[-]	-0.178804389966333	-0.130760340935198	-0.00558840791985127	0.0759829274599106	0.0706720014590352	0.0656210390805129	0.0668966837932251	0.0226426761048358	-0.00941699235320926	-0.0724892894469748	-0.105776183450644	-0.118447539345371	0.0164137152592820	0.114805659289153	0.0834564626393046	0.0598915360256883	0.0743704121219168	0.134187052962785	0.192355774379880	0.0695722947850335	0.0299922940044791	0.0104715620281165	-0.0442101053651064	-0.0334601006469318	-0.0181271352332288	-0.0248687168042967	-0.0180928904199566	-0.0335122141388032	0.0422918629069669	0.0748927540639016	0.0412487678999832	0.0237280958752313	0.0232748255021458	-0.0213504975289854	-0.0182878776497022	0.00704873976548732	-0.0457027804281700	-0.107566222120827	-0.0463681459365155	-0.00922176559577968	0.000682242045563359	0.0684773049148147	0.0764223323351778	0.0754720010828485	0.00862570560538097	0.0210142129248843	0.0194527527131521	-0.0459873311723137
70998941	spatial[-]	0.0275748484183537	-0.0119957865498245	0.00923195034108711	0.0103465392532170	0.0362648886148940	0.00209932587098830	0.0158715047457531	0.114749708891093	0.119607381667795	0.0589755854456632	-0.0113259759824266	0.00651149593691361	0.137010766557700	0.0999302397297979	0.0592416939048710	0.0585150905704838	0.126250173493694	0.143374065674053	0.00316022399727007	-0.0876422521965564	-0.0853138516602588	0.00569922923047600	0.0624594637424558	0.0405898702467457	0.0722067721993815	0.156444009598773	0.0756053638317373	0.0274194975505313	0.0150615358005522	-0.0374518617522529	0.0274490070417215	0.137415237114763	0.169144387866555	0.104310298289351	0.0470600149196006	0.0850603289795638	0.0633085562310280	0.0331505657543817	0.00349960777755084	-0.0484759979763746	-0.119907418301759	-0.177164148212380	-0.147694464850976	-0.0888157513172298	-0.0957366982799903	-0.0444618841021259	-0.00898165206071583	0.0266297261351681
592503441	spatial[-]	0.0690176536216359	0.0490733211755497	0.0883060657554621	0.0823555663828759	0.0914582571561253	0.0768685499343149	0.0486504337902989	0.0253035156919252	0.000208561883150977	-0.0487231546001657	-0.102748072326467	-0.0489339230934728	0.0492281936069151	0.0839967939316889	0.00220053843456793	0.0295161124494460	0.0439555508144599	0.0770446518803334	0.0184095407293805	-0.00993220439624648	0.0437980521718501	0.0444930670629120	0.0852228431468033	0.0520779739443812	0.0158985931551293	0.0118605467888289	0.00729096447966194	0.0341867918372405	-0.00985899045305283	-0.0330020649616582	-0.00906809947321590	0.0459944253176389	0.0230548511263403	-0.0505581416151870	-0.111924106638996	-0.0704208374319055	-0.0669705791308013	-0.0633269389426380	-0.0665361470446392	-0.0119534407583209	-0.00887519267948076	-0.0486714388769895	0.0179473319875996	0.0497866936270775	0.0494963435032847	0.0388983221840639	0.0705646415325217	0.0655557819001407
793025761	spatial[-]	-0.0827359078960772	-0.0442064152910585	0.0233532196114407	0.0245983071375187	-0.0622657714104070	0.00416011963140722	0.0393883058159332	-0.00513869423601312	-0.0390752806468708	-0.0405588801885480	-0.0233592062579832	0.0347231885940988	0.0273986026694728	0.0241337048001788	0.00987946733769999	0.0780406181027997	0.0630840073606522	-0.0550179740644900	-0.0815776200619550	-0.147598776521422	-0.117875991039744	-0.0682314126370069	-0.0564069412116764	-0.0637575351300275	-0.0282170071560844	-0.0248844338979453	0.0419447655043992	0.0532578308361746	-0.0736507185468404	-0.102109187316132	-0.0225546524918798	0.0655550232280714	0.0493180019172865	-0.0446917380964295	0.0439167929585257	0.00818717128269959	-0.0868967283387308	-0.0581035980495922	-0.00188646312970781	-0.0253500229467087	-0.0512132632561332	0.0647088435011963	0.0802383413453167	0.0436050299593636	0.0194432563749004	0.0584932149320276	0.00387815998941403	0.0572096839831789
10798262	spatial[-]	0.0200335203675507	0.0262024119861870	0.0228982723672949	0.000266723418088456	-0.0368040023121977	-0.0296594701899812	-0.0770099281934535	-0.106015122715550	-0.0698603097787806	-0.0446610711113034	0.0527283716906891	0.0432936273546532	0.0135390333583585	-0.0186543585167232	0.0503332989878654	0.111930291568506	0.127137603143207	0.148700463376716	0.121747283554342	0.0391040379338898	-0.0913183742538572	-0.0693529772533898	0.0210314549712772	0.0623688234697301	0.00454836029270300	0.00575393063673986	-0.0311117027206064	-0.0557243081759226	0.0184214245210343	-0.0512827712667874	0.0141357093444542	0.111623133256854	0.0654173511417217	0.0163290212514821	-0.0213882531105728	-0.0648085576299924	-0.0171950053494492	0.0259610426207182	0.0588419520417157	-0.0208891328053143	-0.0972904776699595	-0.0708217028677844	-0.00659150575464428	-0.0315105135376834	-0.0670358857830350	-0.0491856018271198	-0.0112139577667459	0.00698136678105654
250630617	spatial[-]	-0.0142998751695159	-0.0157000684212244	-0.00914178711231990	0.0598282484769263	0.0978750397340615	0.0876369028667256	0.0448859347773642	-0.0652091714304476	-0.106552185263756	-0.110604650581947	-0.112427888410268	-0.130408737511778	-0.133378099954774	-0.0738477562690775	-0.0345703810977436	-0.0128874601993723	-0.0562795480735767	-0.0685795985653325	-0.0470926202854152	-0.0270388383773559	0.00856680009956076	-0.00553807602355403	-0.0159173026116737	-0.0482346911836312	-0.0328114285235797	0.0548336134571597	0.0331752773959431	-0.0119883571391453	-0.0266426121483036	-0.0371362715145652	-0.0656176783637495	-0.0291001174678837	0.0378523444229966	0.0211259738851713	0.0735760142749241	0.0927947005707308	0.0956143603557137	0.0490564453282873	0.0346956739205195	-0.0117516886963617	-0.0164155432602492	-0.00380917143276894	0.0158919665987775	-0.000323741149659804	-0.00874311938248214	-0.00860146298953497	-0.0330698085860418	-0.0195421598732931
730932985	spatial[-]	-0.0241832871593249	0.0495010241927099	0.00537708092644990	0.00614966381512657	0.0339558509533629	0.00415891643312705	-0.0250482147746186	-0.0545442877691637	-0.0386183018247160	-0.00739480443488923	-0.0162814529399505	-0.0278089224004921	-0.0563744122528432	-0.0620482626826759	-0.00890435806389077	0.0250126630174769	0.00469183426324277	-0.00647521456065347	0.0192730852204516	0.0283125058700135	0.0204024246035393	0.0380589685379541	-0.0345876880544953	-0.113861866948504	-0.121877034481793	-0.0734076890913596	-0.0494475444387880	-0.00178697215394585	0.0265976795250444	0.00678118467075051	-0.00879902249381532	0.0100857251115924	-0.0272058541807133	-0.0522669367154919	-0.0776621643836104	-0.112666036888346	-0.0555118486438755	-0.0265543435454373	0.0208628839979249	0.0558249318621396	0.0775408003386211	0.0314883220593125	0.0146110308333801	0.00103233834000277	0.00892833297567368	0.0288319901521077	0.0194280299169426	0.0385770004731039
472486607	spatial[-]	0.0372406427695752	-0.0647004038545672	-0.0946169041385206	-0.0356542816579204	-0.0310352571910487	-0.0540668350236482	-0.0640993114088499	-0.0684331688030782	0.0210567006702968	0.0424485802697080	0.0385806940576642	0.0540465460853083	0.0207426734840375	0.00611055080606359	-0.00382473885016775	-0.0118099783358723	-0.0180609475624440	-0.0433281190940163	-0.0876848247317408	-0.0663205945384136	-0.0228276518496390	0.0704830940562475	0.0816967425581132	0.00343157578123879	-0.0622998893467364	-0.0516853423020752	-0.0205327165860594	-0.00784525528131344	-0.0145138264919210	-0.0198348908657502	-0.0179523436523010	-0.0390140179658318	-0.117333699715265	-0.113479434399106	-0.0343996212784323	0.0134129572343016	0.0174390445741147	-0.00294012339333533	-0.0273235777737408	-0.00198403768869246	-0.0109310377426105	-0.00839574646774439	-0.0323550555011946	-0.0512393830381067	-0.0189941460901404	0.0105079614023444	0.0399909892801583	0.102856742557620
115546453	spatial[-]	-0.0518900241769232	0.0134108794422442	0.0294050635248056	-0.0322957986705387	-0.0448778374782907	-0.0640181571559222	-0.0738124393672409	-0.0443256028172565	-0.0449032798542028	-0.0470060041169658	0.00366874640986879	0.0793783997333888	0.100582107149797	0.0864064137797308	0.00465017646355055	0.00659231578399148	-0.0433597914112735	0.0142370984523999	0.0637426209987489	0.0794355912511070	0.0109993026914419	0.0215814075275379	0.0452209633157984	0.0538255892024807	-0.0146907478370148	-0.0239082245373032	0.000599818928043935	0.0444135474046232	0.00269206523699178	0.0182914260923462	0.00904381878431041	-0.0575114735389729	-0.0443751659524540	-0.0759661201752971	-0.0349085261621213	-0.0109062703694189	-0.0343141894582120	-0.00769066412018270	0.00718772977840083	-0.0727800121702749	-0.0536379593118352	-0.0145079392331540	-0.0125331012401340	0.0326214821415789	0.0388824760182153	0.0649232925927522	0.0245869151342432	0.0851285777943940
796880468	spatial[-]	0.105520563852641	0.124633577960757	0.0567447425418656	-2060000000	-0.0335734725534134	0.0315191802129620	0.0497422256605822	0.0494002140854768	0.0395560107128377	0.111511008262953	0.109028722834852	0.0414201816701681	0.0492330831308331	0.101070981592320	0.0782832077975916	0.0227638395744290	-0.0639203102848550	-0.0495464509179503	0.00757613523201283	-0.00476446670346314	-0.00418323143719551	0.0577844898395020	0.0485133263180884	0.00156753700264037	-0.0338552750719824	-0.0358767178409725	-0.0147386408088742	0.0169422294945826	0.0348294603349940	0.0120000821499249	0.00948659480791315	-0.0479596630956288	-0.0731175220413599	-0.00986892659284851	-0.0426490033855750	-0.0512320113396765	-0.0265179972257344	-0.0190207934329639	0.0188511184627667	0.105925425016027	0.174277830761407	0.126510758505872	0.105343339764673	0.0640927553625809	0.0115975661766152	-0.0264292222892054	-0.0785069295557497	-0.0907636106699529
419988092	spatial[-]	-0.0215292514129425	0.0209313250834456	0.00782507305520230	-0.0166209632379956	0.0139263866833670	-0.00583644349787780	-0.000113689906898676	0.0169968790345240	0.0556102545923407	0.0371545244048264	-0.0239971209982233	-0.0217438306710799	-0.000999404947756827	-0.0295114127548236	0.00821093745609467	-0.0201421898961850	-0.0962920268947002	-0.104917217017904	-0.0517382056226474	-0.00995506041663361	0.0588178797277597	0.0883422136433725	0.0682762413497800	0.129039185162408	0.0898881463516375	0.0426694979293945	0.0559689807745791	-0.00240286566786785	-0.0255328693050726	-0.0496700203346600	-0.0953342162781502	-0.0589236553791714	0.0122167971128013	0.0555627334960533	0.0518239929081481	0.112338580165441	0.0837110245945669	-0.0811763450072010	-0.178930531032138	-0.136608116362291	-0.0916709459950755	-0.0874077380778772	-0.0814947340485020	-0.0611220317673690	-0.0973719346136012	-0.120450393993986	-0.0717126893241939	-0.0185672338237283
773749344	spatial[-]	-0.0536518349930539	-0.113247763454087	-0.0355936508020683	-0.0218421612994894	-0.0131551422327343	0.0277294153472299	0.0617675977646048	0.00952340821150576	0.0329604271260315	0.0186670237218817	-0.0143434466475174	0.0538298054382531	0.0425967723733726	0.0324555609079859	0.0812224033449076	0.0362019924034504	0.0307567381400502	0.0535564985982860	0.0477908370619355	0.0397121485913590	-0.0200297949698917	-0.0868619607484063	-0.0670465642752522	-0.0236566191871123	0.0258199561033366	-0.0188630570203841	-0.0233827479746971	-0.0469994101297636	0.00129375796377525	0.0837378798469551	0.0826374025903968	-0.0223321665551940	-0.0808127448489639	-0.0776874494134957	-0.106933695473225	-0.115105905834703	-0.100161628383669	-0.0690419872257420	0.00417772654373273	0.0129995229124207	0.0109104668822086	-0.0273658855058371	-0.00557278510163784	0.0419204727719837	0.0776612198494673	0.0709084771262891	0.0172788608827990	0.0406863670487598
837755981	spatial[-]	0.123718292921467	0.0495365076734853	0.00319375021776331	0.00186020437655018	0.0558049604656700	0.0343860378033101	0.0449192977761228	0.00643210006505865	-0.0585213453094929	-0.00922245572980266	0.00161514318251382	-0.0276047031979548	-0.0482494159501826	0.0345785861966979	0.0827601407589114	0.0184926183098654	-0.0308468743705296	-0.0297941768473738	-0.0490561362169912	0.0355150411397679	0.0953799209999094	0.140277114433530	0.0854536357237176	0.0511198301760709	0.0492490030484785	0.0941704094118768	0.0695262085691190	-0.0158201402936572	0.00299105082234148	0.0445311358925255	0.126369680067576	0.0982477933801518	0.0384682785567815	-0.00321127487051876	-0.0350548938211366	-0.0312179639536787	-0.0323940334823764	-0.0201691782907791	0.0411481482427012	0.136124325927932	0.126418751648587	0.133728370499798	0.113803409201453	0.100294144376278	0.0970024898336513	0.0744101673072690	-0.0269998160744703	-0.0331348892227259
632865117	spatial[-]	0.0272416346067489	0.00339974171198632	-0.0164093328713055	-0.0126025285993742	-0.0417904573750110	0.0124212304886463	0.0474986245470514	0.0466981954322136	-0.00512059061445964	-0.0714614162304513	-0.0591269336756283	0.0631058976203388	0.0730113681872261	-0.00538271636796560	0.0103237606528286	0.0676456813059597	0.0464900888865446	-0.00870158986580118	0.0186320653791915	0.0408431296409324	0.0647484982569561	0.00709644478109520	0.00519380609081987	0.0230910048595758	-0.00194256365219295	-0.00489912694746236	-0.0547871981902451	-0.136190724381248	-0.0676408883492388	0.0402492994475698	0.0260508495004948	0.0174331442287190	0.0340370443215843	-0.00639163590010273	-0.0723621963180443	-0.144905034482645	-0.0798473565412168	-0.0355676520681863	-0.0186227459129364	0.0212620162704174	-0.00551017893461975	-0.0279906331443258	-0.0163916250466056	-0.00628977270532645	0.0305622593159024	0.115108661490633	0.128069763575926	0.104034507778036
434943421	spatial[-]	0.0174850425492560	0.0293663629416492	-0.0342079407632196	0.0384675969755888	0.0630638874466855	0.000887439473745238	-0.0608621105145831	-0.00744895495968259	0.0374712785383134	0.199274138148460	0.283765100794227	0.107128749065404	0.0351604247013898	0.0256422683249180	0.0158020300293652	0.0881280480902145	0.0842182193914614	0.0193138097829871	0.0103274690936944	-0.0143654556183306	0.0382053461528661	0.0749782375931759	0.100982670018439	0.178302752199202	0.0932542337435144	0.00800783940530083	-0.0376546878167957	-0.0712173430984866	-0.0389406474534344	0.00895555979334834	-0.0580788794177764	-0.0286738247473555	0.0570855419362035	0.146280331771586	0.142374662725533	0.132646168332170	0.0610693321413258	0.0567099588804748	0.0426435432575449	0.0815773951393766	0.0403468213698495	0.0176442057400462	-0.00399237064672758	0.0331765012235979	-0.0434203026134869	-0.0621242792781069	-0.0371460638887559	0.0194672219237756
939317569	spatial[-]	-0.143737984230012	-0.0883281202100933	-0.0820144133493078	-0.0554101025333489	-0.0239485987600893	-0.0637660639950189	-0.0803070012757532	-0.137339193398917	-0.140827903599455	-0.110488036682856	-0.0379233392366323	0.0241739377998852	0.0405144811976600	0.00865666744847807	0.0544215689896955	-0.0291958413186957	-0.0260124688172985	-0.0233762713078964	0.0271656067542821	0.0267970537642664	-0.0545448362435616	-0.0700022396535116	0.0501892590892012	0.0677174221364107	0.0652205651820337	0.0539094337486819	0.0629613566186279	0.0287883066489253	0.0368496193424996	0.0400299938675928	-0.00538000454658221	0.0394602172964606	0.0500804166875626	0.00537231685289768	-0.000983650994316938	-0.00209987629761452	0.0566167039686633	0.129147096631564	0.0783244893223557	0.0127910611451721	0.0115652927960879	0.0318140248016896	0.0217573403272126	-0.00678401000469341	-0.00612141646528876	-0.0454949704654044	0.0131731404443450	0.00714171713750687
413597585	spatial[-]	-0.0247063647471528	0.0104423775467837	0.0608421300193954	-0.00954267423167760	-0.0408448035520925	-0.0289355717848863	-0.145659477171591	-0.107680207637090	0.00846553131441494	0.0249024803563824	0.0851704674358083	0.0749046806530373	0.0614237292064075	0.0309563498045551	-0.0504053764384181	-0.0897555647952707	-0.00609140421465526	-0.00946083686259520	-0.142257173149763	-0.154447505495755	-0.0792143868462183	0.00569547224165883	0.0251281234126829	0.0190800010641783	-0.0676518717592833	0.00123824442417051	0.119710293026650	0.0904078092969708	0.0848267998948272	-0.0114948773065951	-0.0539618469700412	-0.0626178493170500	0.0300707988394260	0.0503337743081877	0.0362958992556077	0.0409071263994680	0.0666260899033473	0.0655074072699667	0.0685823160632333	0.0136036282958068	-0.0413289820721690	0.00265701554783250	-0.0883183285703279	-0.0882605473400843	-0.0303845930215406	-0.00591462375150003	0.0852388858246783	0.138058681904759
673342667	spatial[-]	-0.0106001307896462	-0.0357150821730337	-0.0283889599982364	-0.0285238683077497	-0.00843089733576776	-0.00172797254303350	-0.0225711261945084	-0.109170391610628	-0.0996634540187567	-0.00646356762825167	0.0679569871970176	0.0838659285488408	0.0702621656599637	0.0929365336037629	0.115081786939625	0.108500332698834	0.101084359347239	0.134308278108238	0.0814290819395908	0.00454867302940754	0.00890582451636601	-0.0320694719691143	-0.0305947549389031	-0.0163082949019706	-0.00878645865758142	0.0625177412045924	0.0507650554832403	0.0321790041141413	0.0295420149567703	-0.0295978357124823	-0.0744055319225104	-0.0109879977052873	0.0241528901406498	0.0179174578217684	-0.0211278265314278	-0.0162268636468984	-0.0698029497365121	-0.101473194853326	-0.0649082999898259	0.00535170692264754	-0.0111265021213651	0.00964282030199226	0.00477523879903533	0.0430972806036028	0.0213784786224474	0.00164365719247078	0.0271998772834511	0.0460510792629478
919491471	spatial[-]	-0.0758827989699903	-0.00476023347677037	0.0715518534252590	0.00233943298975346	0.00875974582866946	0.0386066524350408	0.0937740931476795	0.0858675583365034	0.0462952906336877	-0.0677648615169402	-0.0756073848790117	-0.0809497348113731	-0.120392635385244	-0.0502832919871355	-0.00532779449545821	-0.0744026939612879	-0.0808964588867639	-0.0180706590392313	0.0521909992263417	0.0519292860755609	0.0697180509278021	0.0194132231666208	-0.0166081091521001	0.00646394692016701	-0.0103441724516359	0.0147969240240924	0.0746500894923936	0.0388150812613195	0.0218210126464972	0.00786687444676490	0.0135952106416238	0.0449251434272565	0.0359564929508601	0.0485589185040927	0.0874231550201437	0.0939396629820634	0.0723585533673671	-0.0672865445187953	-0.0714593895626843	-0.0140309179402081	-0.0437699107336552	0.0459964996248712	0.0873318001420398	0.142112872799200	0.116479988933415	0.0564235579952963	0.0288941976698784	0.0346113131558158
114802424	spatial[-]	0.0237548984991882	-0.0121551734004807	-0.0162875968943503	-0.0416041305460918	-0.0614468118217969	-0.0871671638873370	-0.0180253591118880	0.0263000809814694	-0.0299279189692948	0.00161709372952537	0.00729335739858554	0.0550658710017229	0.00239721256466858	-0.00460013188595759	-0.0660981972763873	-0.0413513617648890	-0.0122259399266602	-0.00708043300147535	-0.0328724054905700	-0.0229751030688890	-0.00104793757705687	0.0901181980416225	0.0397589060292512	-0.0753307923707732	-0.0419727248768165	-0.0184162461206330	-0.0158631861406951	0.0258415447476485	0.0563603408119811	0.0331219371821760	-0.0122732822942062	-0.0343507589263188	-0.0249862534802943	-0.000311646479572538	-0.0660291627458580	-0.0785923247912614	-0.0285791487725345	-0.0155867039376888	0.0439194330029643	0.0457221052593220	0.0429921058443656	0.00100847637548145	0.0158101219328240	0.0797111830137345	0.115656188712337	0.0776084645226726	0.0284090269446723	0.0319863820794588
876396572	spatial[-]	0.115443782918682	0.0566377864786227	-0.00419895715788095	-0.0218151697512656	-0.0260706805271691	-0.0774960220026334	-0.0614187135375640	-0.00123625468962814	0.0641754629776997	0.0859270263473219	0.0624193557035921	0.0721966471134021	0.0929388124244400	0.0421384166735282	-0.0465981974757007	-0.0433024811546740	0.00458075949781941	0.0855126582900912	0.106463822482289	-0.0266373978359243	-0.106149918621021	-0.0415780718972146	-0.0329603306486606	-0.0403405422595696	-0.0402172107793446	0.00165207278491588	0.0110549359083022	-0.00749308141522250	-0.0220736046465264	0.00891503908094695	0.0596616093501963	0.0809883607101620	0.0326407345729742	0.0202261919550092	0.000107496203587500	0.0665155126013404	0.106302291709978	0.0920873676553726	-0.0681924366899616	-0.0619126832976096	-0.0441819249996321	-0.0189441761134760	-0.0355700806720635	0.0211862449878773	0.104058345503913	0.115083403842581	0.0532726217259531	0.0605887509895216
668406671	spatial[-]	-0.0219428836792975	0.0100425313071934	0.0908906353787684	0.0612006103746425	-0.0136479532249128	-0.0379917946608172	-0.0493081500814683	-0.0125097100808949	-0.00392585876680616	-0.0380724489983182	0.0251249435596683	0.0850890099416344	-0.0138611976020310	-0.0978976412805489	-0.0635946591810558	-0.0713157143762830	-0.0823385340435860	-0.0175119288628772	-0.00315006371721937	-0.0901052790403255	-0.0176069751287335	-0.0177947455404703	0.0560148061375564	0.132246776091668	0.134259289993846	0.130987975690682	0.0626159695294750	0.0327138527894129	0.0329733520869785	0.0197182882899991	-0.0287362598121405	-0.112813028049974	-0.196867866735537	-0.227699838176776	-0.104210455637284	-0.0100830092009213	0.120554722047987	0.183259429601185	0.0883333888032190	-0.0459603879928009	-0.103412203841732	-0.142723193906922	-0.129670499011190	-0.0346512175134165	-0.0261703983564284	0.00941881076914330	0.0184253474064645	0.00910915319085654
12957371	spatial[-]	-0.0517671021377068	-0.0498625553456703	-0.0238576121571064	-0.0121092310535891	0.0286776199424889	0.0209689256963406	0.000702832295524265	0.0605322759007793	0.0270268931410095	0.0247787158808170	0.0353536473271567	-0.00795066814606978	0.0111502143311093	0.00207138228573491	-0.0494024291038006	0.0163957810909389	0.0247037417815310	-0.0482772412611340	-0.0174994191305703	-0.0251045816366871	-0.00841560913530460	0.00747947940313859	0.0395221938025345	0.0144837448595101	-0.0180524580510722	-0.0109317119101144	-0.00860726961897806	0.0520131268423131	0.103038950362101	0.0705048620579062	-0.00587751678736981	-0.0300691946516052	-0.0362228962165009	-0.0351006237625045	-0.0109537063110856	-0.0103087434636526	-0.0151508810583253	0.0311563719370895	0.0820153485273735	0.0948548327696020	0.0392736450812914	-0.0463908958066363	-0.0411050230432538	-0.0254837239336038	0.0172055847966236	-0.0665007761040838	-0.114153697024675	-0.0835315327301738
563718527	spatial[-]	0.0313963105141002	-0.0181340945926670	-0.00702980105697137	0.0147167216270351	0.0336343358712044	-0.0202823855183028	0.0893942410922724	0.0280933601551470	-0.0670346626872382	-0.0189447207282180	-0.00667686302655885	0.00764675072222703	0.0181179815828714	0.0225064043009196	-0.000302635960376517	0.000450495648246032	0.0429963584394288	0.0290922974605654	-0.0282725104237710	-0.0910432550362411	-0.0796940202062229	0.0160202044855276	0.0950452029030125	0.136253698054882	0.0354795257959900	0.0207122622701410	0.0531199141309561	0.133176633831342	0.0571203763462856	-0.0120694305680496	0.00381616302603704	0.0616042906909458	0.0203139793980043	0.0179930351573026	-0.100309137332067	-0.0977854875976362	-0.0695538371316351	-0.0349556504068074	0.0202886699256097	0.0454386601792614	0.0265386442891107	0.0192881745589855	0.0201009459165272	0.00201578250644999	-0.0241854283524109	-0.0312772415724710	0.0647369269545809	0.106159813293662
797296650	spatial[-]	-0.0480918055130780	-0.0872503040604663	-0.0660807174604417	-0.0554170457301816	-0.0451881589840491	-0.0421073620909843	-0.0347981020378737	-0.0551733454786847	-0.0607317347153914	-0.0892125248137231	-0.0620912674130524	-0.0452729217426981	-0.0174049963244226	-0.0616072782926986	-0.0271491015320631	-0.0287207394382675	-0.0377942209169927	0.0328674696025794	0.0629995124281851	0.0382013639479481	0.0784803997911506	0.0738446901408381	0.0483516336950333	0.0829625157053015	0.0432377922637781	0.0400867505819145	0.0160731033851942	-0.0296278189336004	-0.0282909556160718	0.0365503190896660	0.00315848794783036	-0.0728793679007707	-0.0571209638492774	-0.0454215815061686	-0.0350347020501425	-0.0155098771063175	0.0551295737547787	0.0281677837938423	-0.0585808648844107	-0.108805677822605	-0.108105198218242	-0.0704647487651543	0.0390499251927992	0.121517651945983	0.107614876342743	0.0786762778883146	-0.0282563539242188	-0.0513395987163490
21399495	spatial[-]	-0.0960176837924386	-0.0688998645787753	0.0264559101309833	0.0882663643881263	0.0828371555429766	0.0411073660253250	0.0653022891358304	0.0374337877931426	0.0291971202458183	0.00958083771804435	-0.00197095168359602	-0.0619672781241199	-0.0960783763926766	-0.0776102772733271	-0.103472026494727	-0.0546015973120510	0.0124506832014385	0.0510416602453090	0.0722972314764545	0.0450197699940536	0.0249176335315065	-0.0606466442497478	-0.0737777240227608	0.0208145269806823	0.0691945547903147	0.140925832753651	0.0795287373176461	0.0326995799001280	-0.0539873047814215	-0.0867237236997257	-0.0451491399740845	-0.00193391671021993	-0.00186620492856119	-0.0265845827211494	-0.0274854781903151	-0.00464153667212136	-0.0288857896297832	0.0311090301383147	0.00609229533470543	0.0565987246233860	0.0862857909124389	0.115449614476757	0.115109603436803	0.0413739729107516	0.0135836396833227	0.0579990254920560	-0.0622350864125578	-0.0841270553802115
836211416	spatial[-]	-0.115166726245779	-0.144895802517118	-0.0541589386720701	0.00199312959468147	0.0128687020191360	-0.00732536884666382	-0.0382100616836613	-0.0450787471399052	-0.0193793766328067	0.0131265835697883	0.0134221151646533	0.00542855449170576	-0.0109512561898714	-0.0180524322897330	-0.0192350740210691	-0.0635696772814258	-0.0722332526009828	-0.0399407464273175	-0.0647464900847486	-0.0167507781786705	0.0148897133356027	-0.0104837370670814	0.0256964005659021	0.117902243185608	0.136451004152340	0.135499350337359	0.104109165460023	0.109017901473513	0.115302807527615	0.134026141732663	0.103422905712658	0.0502092342224591	0.0342666456630099	-0.00419511602839207	-0.0419077398640168	-0.0804459006221651	-0.0821340637206649	-0.00523676213026665	0.0217215414157258	0.0784906736064366	-0.000217898546453862	-0.0187716668984383	-0.0148015768374587	-0.0182666510946623	-0.0592087455615885	0.0258698170109895	0.0498194292218026	0.0536313409386403
106269382	spatial[-]	0.0708996748505157	0.0342204931691450	0.0212537353461048	0.0393282675119540	0.0548073674193916	0.0139556675673380	-0.0150512496400365	-0.0874532323875959	-0.146447615134918	-0.0489131831671167	-0.00960180881343820	0.0363835200097449	0.0517030619069433	0.0952883078529214	0.0255449882110012	-0.00739566024712054	0.0386612519854224	-0.0173410517773815	-0.0704317807925522	-0.0475550604587732	-0.0402323879324254	-0.0261515899799371	0.0740248867551194	0.103201180610144	0.138060501644849	0.103600603965266	0.0789656506459752	0.0690024971842088	0.0673599019791289	0.0529588890372393	0.0170698028228202	-0.0177007030284663	-0.0105343913803096	0.0329096253852459	0.00813154915561301	-0.0695314966400966	-0.0949787653599711	-0.134533132175689	-0.150409787345030	-0.0634049577766569	-0.00512560832501061	0.0735234716258507	0.0665825268480967	0.0576482849824686	0.0741925389030950	-0.0181987787272469	-0.0203077139108784	-0.0433340080197075
688702622	spatial[-]	-0.222343718534982	-0.215610146076352	-0.0895155855922410	-0.0345961019479483	-0.0266951953308687	-0.0658738342914259	0.00467564073882278	0.119832153461787	0.0934703671385308	-0.0277232737341695	0.0371883990339146	0.0147221262578062	-0.00760449586139254	0.0417077218790253	0.0319983749679979	0.0579553139847346	0.0723787836155021	0.0358392277816572	0.0643883372669310	0.102900880657761	0.0822782797740549	0.0737313157341109	0.0462292654530882	0.0244019853531504	-0.0351162316632917	-0.0999764313833152	-0.0584385623999423	-0.0300389616120481	-0.0152196780176805	-0.0238938349633079	-0.0483895036476250	-0.0254713154126165	-0.0396088393527917	-0.101061332344170	-0.129547132759160	-0.135328066695488	-0.0893262838031395	-0.115005499145510	-0.0308237755393032	-0.0401049689240915	-0.00241892559815018	-0.0365426466690599	-0.0474774987894130	-0.0162970019508558	-0.0547567491270263	-0.00379468642474770	-0.0179710224984597	0.0196673141360388
451987292	spatial[-]	-0.0426228827275028	-0.0429215642758791	-0.0509044890677567	-0.0321235470673832	-0.0137547191287076	0.0197410031514640	0.0263549520494086	0.0159191727331685	0.00136573422246244	0.0142897277524362	0.0460247971515486	0.0465824036681016	0.0142950228132346	0.0249453870665172	0.0374347384833176	0.0210712657613904	-0.00644102422907167	-0.0333700102059736	-0.0640421675800869	-0.0799608523058084	-0.0208962224174343	0.00319291646873809	-0.0396806511958225	-0.0316601470438577	-0.000921759809650282	-0.0209998545690899	-0.0670800292992697	-0.0875179921240864	-0.0479676607470569	-0.0445144505879592	-0.0181628562657218	-0.0328872012828967	-0.00536529575700930	-0.0328595083890742	-0.0499990480352814	-0.0546850830835751	-0.0520824909361419	-0.0340307758773527	-0.0426620075118026	-0.139165274297461	-0.137019025063900	-0.0865122054293170	-0.0428860283980126	-0.00870803909163444	0.0820690543821380	0.0867344358447893	0.0178224836611850	0.0171620594052638
523284788	spatial[-]	0.00183205282891775	-0.0373245375081276	-0.0392882423268276	-0.00611434512879159	-0.0489147394358163	-0.0345843106774243	-0.0491914809446378	-0.0282571859436633	0.0648827913261174	0.0865178384094096	0.0964451600181889	0.0863379608375795	0.0944281056602908	0.0951532825045968	0.0921237120465234	0.0485700386286807	0.0408143973490029	0.0535637783803639	0.121059659200890	0.112412750799345	0.0231111416145904	-0.00545610818001282	-0.0122193565471514	-0.0215786486428892	0.0403666497802406	0.0634508800449903	0.126016312673365	0.140968986647763	0.0791972595360729	0.0388395505822569	0.0710907156873902	0.00239179816136662	-0.0112539733141421	0.0378906053574014	0.0592423112943184	0.0461871257836347	-0.0158570419205469	0.0307526716479794	0.0486224923053387	-0.0127615341686331	-0.0154372338350961	-0.0667777167492443	-0.0684331053586690	0.0437486916467179	0.0781162469635665	0.0634572447727796	0.0575126647010001	0.0234542608827943
114210567	spatial[-]	0.00438627756778066	0.0285035638246831	-0.0511214533685893	-0.0685940101609556	-0.0487330891599753	-0.0822468815924523	-0.130950766837414	-0.138375855333513	-0.0253971523444411	0.00163435518076572	-0.0661858872526998	-0.153241563163112	-0.202469786665587	-0.177962605972835	-0.0972517651934721	-0.0656323241786660	-0.0461125623182945	0.0464337707598062	0.0566912964904742	-0.00128958051857046	0.000698587545310637	-0.0561628278612701	-0.0484521148972819	-0.0405821020053715	0.0151280320959604	0.0284095345819417	-0.0257057899496639	-0.0586824597161361	-0.100822602798178	-0.00861288331650296	0.0843852394143837	0.148866143828247	0.0481177673568748	-0.000228731576347514	0.0663648506800754	0.129818634069676	0.0437384075847311	0.0571703658928763	0.0362029657626196	0.0357811331993237	0.00483265091682558	0.0407515137509594	-0.00919022416136250	-0.121788908423652	-0.143348552466442	-0.196372780356957	-0.183065031986374	-0.0380170180548270
577734954	spatial[-]	0.125021502673077	0.0749398157817340	-0.00996896510397228	-0.00959157604245075	-0.0538561427807691	-0.0812982943566013	-0.0406749065912348	0.00504798985465192	0.110542683073130	0.110948795151020	0.0154484627078180	-0.0599883577223237	-0.118909963110837	-0.145750013726928	-0.0773632758532607	-0.0746587513862787	-0.0114238406559659	-0.0249600441506843	-0.0445614394513600	-0.122974466869402	-0.148462526009176	-0.130429271930677	-0.0611312015782286	-0.0513550273770314	0.0129979657176832	0.0879298096890607	0.0316263774744143	0.0228699386591482	0.122604924622354	0.0902404945964522	0.0698226121092375	0.0775771822977367	0.0365687199938800	0.0632264769140852	0.105764559546812	0.0135308857339098	0.0137078090221029	0.0218768704915926	-0.0159186720567711	0.0432089757915061	8890000000	-0.0300299368280856	-0.0477499308002116	0.00783494239278700	0.0340351233031798	0.146396475877237	0.172964281658940	0.167572774454818
391290306	spatial[-]	0.00733654476914963	0.0253253736000913	0.0254207485240769	0.0533625186038103	0.0481505847069060	0.0431583897344194	0.0790810643260895	0.0275809242091021	-0.0285107759842962	-0.0470030267810956	-0.0520564675651605	-0.127845597042985	-0.141789481532058	-0.0598539908983781	0.0189879928587197	0.0158805930065134	0.0934733249746246	0.0924807521961842	0.0893407104622342	0.0773601454548784	0.0670965115883194	0.115984439900165	0.0874056822857914	0.0848937622910954	0.105652751765119	0.0289159503833036	0.0610231257935368	0.0421504617142339	-0.0193738720727782	-0.000610595108482797	0.115634704014435	0.116888800851520	0.0607860793450433	-0.00962218133186019	-0.0388854109369763	-0.0281314061232289	-0.00843514866542847	-0.00783696737032311	-0.0268879119400443	-0.0297674390096485	-0.0507415728170127	-0.0433569243738250	-0.0626100192215303	-0.0338268102640109	-0.0733061418738777	-0.0115986998995711	0.0721962502140190	0.0770323756206102
552380412	spatial[-]	0.147323655285998	0.194820582075674	0.119674237820430	0.0289300078862813	0.0862894419296013	0.115338697557901	0.0661155245520609	-0.0119100168113442	-0.0346886751589801	0.0290742770056770	-0.00155708502927379	0.0182609645148744	0.0553887540610434	0.100363264034944	0.0494273015773510	-0.0183070019722583	-0.109087235294664	-0.0977960747545550	-0.0499235540965836	0.00900476784521250	0.0106957181382736	-0.0143989084447909	-0.0632397509732221	-0.115694939382393	-0.129139374178289	-0.0918754460819498	-0.116047754933418	-0.0176818100620757	-0.0303004733206160	-0.0131330901600387	-0.0172575112781402	-0.0214842836079364	-0.0538905151048562	0.0142716152927078	0.0865655312548393	0.124545300347340	0.0436118267537028	0.0320568008815640	0.0532627012906203	-0.0277650519578654	-0.133612633142254	-0.0131533440052792	-0.0333230490605082	-0.0471055293271053	0.0180904154600590	0.0643221273333194	-0.0336453094243915	-0.0720426735156113
312850327	spatial[-]	-0.0715213868295345	-0.0779615289675116	-0.0268061900576509	-0.0853758379239363	-0.0286408192636486	-0.00268781346820585	-0.0351549586203980	-0.0690399124216982	-0.0652800162934020	-0.0891583094043094	-0.0834525924330643	-0.0187012177493643	-0.0491352666820667	-0.0181224366463535	-0.00636753602649477	-0.00995050789709077	0.0244352892353990	0.0769215133099685	0.0284428984349698	-0.0442951302800036	-0.0437260972563841	-0.0717505774244932	-0.0394252409660625	0.000729877617450385	0.0396159929007711	0.0161787645315665	-0.0770187517153633	-0.0284082122848932	-0.0124919469191331	-0.0733164659377072	-0.0605775030380781	-0.0201287220889843	-0.0374873145409423	-0.100840083678987	-0.216445210744200	-0.141888545172783	-0.112244500816975	0.0239467902202029	0.0502884914147840	0.0368803015510639	0.0201412267287634	0.0187787525359464	0.0317126452287751	0.0153486843506918	0.0319707977190309	0.0748394492078657	0.0713935128255746	-0.00208125038208834
568835142	spatial[-]	-0.00848140813164390	-0.0320357570741171	-0.0717559956428326	-0.0619011695041525	-0.0444259623030626	-0.0136645299791768	0.00572713425455687	0.0216278462045017	0.0909918818152497	0.163882784970814	0.107360267413893	-0.0261178363434229	-0.0146807326878291	-0.0527315881516111	-0.0145918920061587	0.0295983683027539	-0.00286121713112541	-0.103420933702518	-0.0511426873314114	0.0153598681913258	0.125716509921586	0.127654214762501	0.135949260142256	0.0659537574972684	-0.0512543549693910	-0.0321228379561775	-0.0304418652286197	-0.0345986526201086	0.00106397741713211	0.0374898025389571	0.0357081840335624	0.0778348124897922	0.0912879407941887	0.123798503629517	0.133462025179395	0.0959069947406863	0.0244086751283135	0.0890938214576525	0.102175979831207	0.0535739439915712	0.0188569512519532	0.0153954936294933	0.0302918630281001	0.0974983730702815	0.111629372994909	0.0459618086280354	0.0380078025627028	-0.0810431807556467
981868109	spatial[-]	-0.125578849127179	-0.0603960652270897	-0.0155545706290927	0.0362095655590128	0.100834659293302	0.00494354742391655	-0.0804891176101037	-0.0634851611291318	-0.0753965019803744	-0.0507958735025659	0.000899410524100072	0.0115786123254945	0.0164994410870738	-0.0128158784880389	0.0182495314646624	-0.00304931676856753	0.00171378289597914	0.00161824359700674	-0.0921620525076483	-0.0458162547054273	0.00260543448280938	-0.0924913344121348	-0.0974631398888735	-0.0380954536670303	-0.00160869703838211	-0.0709353301863748	-0.100202815816489	-0.0712946070984358	-0.0570845809866462	-0.0496266158300088	0.0137880002047150	0.00843632759372610	0.0264580598091335	-0.0495014845654902	-0.0589111630023109	-0.0574587213069363	-0.0626099794701536	-0.0777482734931596	-0.0440829209673701	-0.0235842936759394	-0.0446713310006582	-0.0548848561685552	0.0426525268122094	-0.0571133301740880	-0.0635899247566929	-0.101607098488435	-0.0732489641123287	-0.0700342345617398
799142404	spatial[-]	0.00749210390097797	-0.00944586099328983	-0.0552410261659491	-0.0802779321432199	-0.0532584178744078	-0.0351552455641569	-0.0618105821683594	-0.126424107395421	-0.122034347077834	-0.0444968674892677	0.0316013712692886	-0.0189195000701529	-0.0422373401155699	-0.0514033216142315	0.0986852582159055	0.176160397865291	0.163855339114077	0.0947207234250461	0.0588340865309603	0.124089675631312	0.152313010279728	0.147184581571260	0.0708343171389024	0.0423678485991852	-0.0820865223397317	-0.123370814717436	-0.0561415775484155	0.0131002695910453	0.0282080986333050	0.0352669836811417	0.00164167154079747	0.0292303648715280	0.0777437868686625	0.127197810942847	0.169434334814737	0.0718472560773559	0.0426496961442864	0.0763005178139034	0.0805444136871051	0.115294299542683	0.113327782428290	0.0722229655457720	0.0751806705494429	0.107924491678021	0.100221260027656	0.0855108805565437	0.00923432935042022	0.0144157061581334
205976686	spatial[-]	0.0496656135944889	0.00617446832783638	0.0624700723670093	0.0560049631400113	0.0104348294369494	-0.000663349217220222	0.0299669962601457	0.0334864502858171	0.0450971804889060	0.0395245781148936	0.0841526894948672	0.106492898832494	0.0371043052424448	0.0257680614231951	-0.0317003066269619	-0.0572573067476845	-0.0812808543165051	0.0829824629058159	0.0951134712491017	0.0595768866131666	0.00600394328922286	-0.0342255684858888	0.00383776414616609	0.0417030252351295	-0.0430762216553161	-0.0191384149265104	-0.0233803020575316	-0.0272524904597934	0.0403451486257896	0.0362846374805778	0.0493052080322941	0.00836345893219473	-0.0259205731586100	-0.0741630976085099	-0.0529304729792437	0.0319758907142686	0.0447527894919819	0.0602242798395988	0.0406743979690091	0.0753693249478626	0.0524874140484942	0.0517120561967199	0.0772808732081804	0.0646338622197281	-0.0433395937434454	-0.177709568819012	-0.219909436796186	-0.164076505917522
417840776	spatial[-]	-0.147492067118965	-0.137586735946525	-0.103136480507178	-0.0980680410576858	-0.0399877591659119	0.0106172891834348	0.113421217912702	0.163333184527770	0.127760909940157	0.0533736585099037	-0.0126901308023423	-0.0442249177281605	-0.111069256469887	-0.0863703737453870	-0.0232656418996161	0.0797724567512374	0.0641223475059951	-8830000000	0.0179237355026043	0.00757361196319572	0.00241013243082559	0.00898307705999892	-0.0303462851990493	0.0673161955221922	0.127294303539328	0.0618925791270540	0.0528948228144923	0.00707899641703914	-0.0172382358434455	-0.0128274059215747	-0.0107247361423030	-0.0923884818893077	-0.0401124477525936	-0.0354294495453565	-0.0711795046311261	-0.0664268193209143	0.00794353618719201	0.0391589579851345	-0.0155955501888136	-0.0461294153195567	0.00141837627906470	-0.0169344132899386	-0.0612589020280309	-0.0630767444680742	-0.0209512682444387	0.0487091993318276	0.0278848301016033	0.0302054625337110
727110363	spatial[-]	0.0248379549815515	0.0215289682466349	0.0253016973951177	0.0545708239036285	0.00305939965979037	0.0685803989019110	0.117813218672884	0.0377751440095501	-0.0366184690780764	0.0220667765326227	-0.0221542081915091	-0.0218504428540404	0.0197406775903095	0.0330816399559510	0.00347329715031123	0.00210366791528417	0.0158724615391030	0.0865472115066268	0.0223742827374784	-0.0569441151123796	-0.0504503909797723	-0.00907121169602310	-0.0564790132794307	-0.0951067473534443	-0.149924127678926	-0.164514299640821	-0.167800268656879	-0.0776130101260780	0.00802124435238348	0.0253522158061514	0.0344133597421862	0.0363097685409298	-0.0147246507543227	-0.00753030410738798	-0.0197140964032962	0.0404191626512980	0.0551565600594344	-0.0709468877220790	-0.0517728212122228	0.000656963036160856	0.0182435313196305	0.0372409445523450	0.0588697308445399	0.0290633081377185	0.0224841590904493	-0.0162857296226073	-0.0774593330464867	-0.0337790642780500
367662486	spatial[-]	0.122672518486267	0.0792897734929455	0.0649254731859097	0.0367445203771823	-0.0346067462796909	-0.0645534026947498	-0.0613374340670034	-0.0498751378661176	-0.00610965742845207	0.000862301969608482	0.0285897850669483	0.0673545087548012	0.0682914461616592	-0.0266149554481444	-0.0751898556496398	-0.104830358227709	-0.183582961941656	-0.151172014929082	-0.0320066085456804	-0.0283572317999337	-0.00663824758754584	-0.0160046477231060	-0.0887669178190145	-0.158856206967776	-0.128971785192301	-0.153829094275203	-0.162844325690251	-0.0945846189782062	-0.0163228942147515	0.0383130462900148	-0.0287285745185159	-0.0101788441775424	-0.0159746946736262	-0.0481605943861128	-0.0832492473853159	-0.173434360385289	-0.132099863959663	-0.220713647308549	-0.0799528320481526	0.0342703772139203	0.0441937068376116	-0.0685368288155714	-0.0151594432566593	0.000591714575782575	-0.0281757309060573	-0.0891504996004899	-0.0602307393646255	-0.0476929632339163
732994202	spatial[-]	-0.117824575713636	-0.143523530909950	-0.0354956084228967	0.0245124998462037	0.0492459012890589	-0.0246827067178571	-0.0759618694540960	0.00102799761096560	-0.0125385639475792	0.0357357938565854	-0.00663565339387557	-0.0225916908878956	-0.0611828069335426	0.0102948993992335	-0.0468902956158741	-0.105475692939610	-0.110472040223180	-0.0715221155448516	-0.108448731566881	-0.0809060847245014	-0.0435909071863143	0.0852827385112907	0.109105859634588	0.152139811385912	0.116684270097693	0.0159949141028428	-0.0176171598441692	0.0338739644457104	-0.00594800568222948	-0.0430544409851296	-0.0456218475059270	-0.0392059407106449	0.0117481477642999	-0.00472864428134810	0.0159542818327269	-0.0555523254696866	-0.0934877382349669	-0.132520809434140	-0.0607603629057663	-0.00620476918005878	-0.0520094132854883	-0.104065615525369	-0.0714349910599025	-0.0941684482881184	-0.0237753807656311	0.00611141210277487	0.110337477071239	0.129714223828693
667555173	spatial[-]	0.0297840917688543	0.0178996337298874	-0.0530630232613204	-0.0134618436447057	-0.00198822683371065	0.00527718315938202	0.0641715991440894	0.155206339330299	0.188561677182849	0.152774492857424	0.140509511267390	0.0454103505601524	0.0252980148880160	0.0545612935445792	0.0733989119449175	0.00352891430983014	-0.0719283459577690	-0.0838380070807694	0.00449320528528634	0.0763368913964455	0.102583545694310	0.0350759725710594	0.0838240118310240	0.0796412624029205	0.0348120518360801	0.0680409808918456	0.0923209918771806	0.123075992506605	0.0198673179820768	-0.0589868763198019	-0.0735382485036802	-0.0436444350429645	0.0606184265272899	0.0802728578972317	0.0421237762736756	-0.00272208211770656	-0.0381512704105847	0.0169950403161727	0.0111382738159954	0.00915159925437193	0.0175701087783721	-0.00648242275987005	-0.0935245529062494	-0.151061248828560	-0.0870534566991373	-0.103098064526102	-0.0585347067887161	-0.0208080732187204
877221709	spatial[-]	0.0505152643787332	0.0226700179114517	0.0581654838521628	0.0779449966642483	0.0539794681248043	0.0439317048458307	0.0526793583117221	0.0441698767513221	-0.00140377441316891	0.0275668596782248	0.00319853316530639	0.000718262189677636	-0.0174729532035337	-0.0522902141686062	-0.0629486119920071	-0.0575456426897153	-0.0934866949121477	-0.0917868577580390	-0.0369352266084165	0.0324657741809735	-0.0242982744782837	-0.00864594630331534	0.0369704697052735	0.0432514165181307	0.0190061423298280	-0.0316865182634750	-0.00732039734695336	-0.0220672357551293	0.0285527688552729	0.0245897303880768	0.0339704540161470	0.0368583891789784	0.0269930514877112	0.0154334604082557	-0.0356388242766714	-0.0560063839271999	-0.0430347876852119	-0.0239844799876467	-0.000404086189672075	0.00727865705292558	-0.0131298931473437	-0.0703664774401188	-0.157342193012535	-0.167348273533212	-0.157830877359027	-0.100708301626155	-0.0395234768777890	0.0110808008199199
430367599	spatial[-]	-0.0291598653895513	-0.0581351421845051	-0.0267494380157995	0.100422651180674	0.225359981239758	0.215977393865604	0.163248174491430	0.133298161659036	0.134181484320410	0.111577684519295	-0.00369665874190468	-0.0156042073141211	-0.0401417409741808	0.00988929988616505	-0.0876506687787805	-0.0930245313232410	-0.0944598283281041	-0.136695600796569	-0.132342390469573	-0.0277911488142462	0.0321517783139447	-0.00336278263681013	0.0685774559403092	0.0381662261746662	-0.00305853274183573	0.00445802976117859	-8320000000	0.0310869161448913	0.0556236637477336	0.0242291026330737	-0.0259150854351120	-0.00454506938692478	0.0150223741205957	-0.00310498720637620	0.0222682038476151	0.0564626354217375	0.126209449881611	0.110676215002460	0.0486972501952540	0.0179769591324804	-0.0285880412560916	0.0514571721119349	0.0406087826014089	0.0500684145189913	0.0954613629144144	0.113163357235366	0.0646110651819531	0.0157490724309272
80917293	spatial[-]	0.00292087835055430	0.0253004757088006	-0.0432513408542830	-0.0757028434651736	-0.0258114664326511	-0.0166750306258845	-0.0273529004573562	-0.0498239394091356	-0.145408839788103	-0.0939605003377413	0.000198635972107335	0.0397758316625124	0.0515343334591497	0.117495426492173	0.0829739644628474	0.00515192744376075	0.0126227364734273	0.0502078877407329	0.0680063329442084	-0.00528663962804006	-0.0305933855155201	-0.00809385294883547	0.0731182217098966	0.0915180099157809	0.0158117871384319	-0.0478168056727997	-0.100808080971349	-0.0664526589266180	0.0236955034396747	-0.00443348514173871	-0.120735103569505	-0.0984702154199131	-0.0706636385685976	-0.0508996051898389	-0.0470172824547581	-0.0225252805733606	0.0581491722055055	0.0619775142910957	0.0747938128884488	0.136693221097284	0.00617342543732331	-0.137380426748485	-0.0712787535274379	0.00408695071910638	0.0960811959664312	0.0102568517602067	-0.0102687405594244	0.0435816686686047
349575704	spatial[-]	-0.0357923642954618	-0.0837931727920210	-0.0318925886904331	0.0228030481019269	0.0801247293996820	0.124534959083302	-0.00632538246839703	-0.0159399635978092	0.0274876736757561	0.0617605255886984	0.0202105600466023	0.0177896783513078	0.0304001644639802	-0.0281155742371816	-0.0834536895447997	0.0147326244457987	-0.0433085848614344	-0.0223798263518361	-0.0629970937825530	-0.000962323660926193	-0.0560727373223156	-0.0848634858623758	-0.0254542282807893	-0.0737492054753097	-0.0702150636777630	-0.0529909411188600	-0.0566145208699492	0.000704825630103055	-0.0722365911306151	-0.0195027009629868	-0.0220355034988488	-0.0680755385486289	-0.00290518946172470	-0.00986602658442941	0.0153279329457884	0.0102529048817065	-0.0499613842576970	-0.0289614041118795	0.0781154849006283	0.0405169747760577	-0.00684266650700815	-0.00720361937600286	0.000238845993501196	-0.00862435805157446	-0.00433716582988840	0.00108952806069162	0.0594645244166186	0.0778668108177624
616707107	spatial[-]	0.0135569019387831	0.0822277527677563	0.107281060478846	0.0983867464742535	0.0701952426208783	0.0441312203037351	-0.0229943251220078	-0.0580403030992546	0.0278717993609191	0.0373204997518402	0.0258492494330428	-0.0310536759591115	-0.0747255003626998	-0.0136562881516129	0.00783713801443029	0.0570243717750242	0.00568308109816015	-0.00593931192610416	0.000410209436464561	-0.00752026299062705	0.0441059885188041	0.0679917858868090	0.0639207871885281	0.00160415094225621	-0.0140683644039497	0.0510797535881438	0.0800086445375030	0.00661802664244744	0.00838160612900847	0.00933643567796612	0.0304613653789072	-0.101932946316768	-0.0545981021757859	0.0175042471599903	-0.00675553042751754	0.0230925974420351	0.0146481037662740	0.0357506711545703	0.0297073521349373	-0.00562040044193707	0.00184671189543436	0.0577366507048622	0.136283355083669	0.140315048425956	0.0319328187097439	-0.121694166905971	-0.0570238991577173	-0.0359719120728447
702010820	spatial[-]	0.0595387917036776	0.0791514790377208	0.106919974773614	0.0747767564011432	0.0198952015716250	0.0121257907920018	0.0243002114828771	0.0373400724284795	-0.00695160929932961	-0.0672665859805749	-0.0775175672258227	0.0311299241219782	0.0854905585133071	0.116476215280543	0.0422458910229364	-0.0153959663455418	0.0425338634928874	-0.0161253291906306	-0.0782785328119482	-0.0714942494605309	0.0344161570632647	0.0139935753729545	-0.0502251307159100	-0.0804318470722304	-0.0674189999796034	0.00481418557965834	0.0387679478508997	-0.0263048981337874	-0.0300733977562218	0.0671957837522330	0.132682217911854	0.0930717084695600	0.0146276139351448	-0.0615511540910664	-0.0476667913418729	-0.0200193839048284	0.0279529235310998	0.0309610186999617	0.0485274152325645	0.0675823215546682	0.0573447738558525	-0.000718490614396584	-0.0266603121050415	-0.0333871570353321	0.0346144136641688	0.0433669820861509	0.0277312405183244	0.0613329073266910
922256761	spatial[-]	0.0444758472654290	0.0210452110450928	0.00289593233216287	-0.00847045783465503	-0.0276250534137665	-0.000787591338588640	0.0713044833178071	0.0639648254624173	0.00602986151364018	-0.0167754602423032	0.0260349161717896	0.0683203324606414	0.0487160514617953	0.0219405882817065	0.0133258136531598	-0.0294602888728689	-0.0657018968191442	-0.0458121434402473	-0.0140817984403566	-0.0168257709487346	-0.0110979058016313	0.00190262562660253	0.0595062785352960	0.0229789655131197	-0.0222215685362947	-0.00622171340189864	-0.0102479354836310	0.0225151185481360	-0.00294370938818726	0.00354647826000912	0.0765863743799457	0.0858842142986782	0.0253666515416863	0.0476532270405743	0.0392747644775319	0.0583286891900559	0.0161140947016034	-0.0129104644208997	-0.0240021505208293	0.00389160404898863	0.0399579395108958	0.0452394749045206	0.0779916195756399	0.0710403966584799	0.00741554996350872	-0.00980570521358259	-0.0168667778772603	0.0254639795218732
597502785	spatial[-]	-0.0190918773378322	-0.0128678294506740	-0.177258021743228	-0.149222693205505	-0.0619975596366252	0.000771473791627182	0.0974143686866669	0.0456503635854437	0.0167876376986827	-0.0209985753429703	-0.0175127566879907	-0.0863492415419665	-0.0814383962783340	-0.0948978905647019	-0.0333991007565588	-0.0392064508445469	-0.0279087542024648	-0.0737474138984223	-0.0244003587596053	-0.00232071626588495	0.0105473088857614	-0.0229081440572723	0.00642051247486873	-0.0300199960422276	-0.0671197096370425	-0.0342135128530668	0.0422460590666393	0.0873062257069562	0.0868983160716284	0.0353960311149459	0.0352481533322291	0.108834480792301	0.144575143637575	0.0282188423766114	-0.0920978624369075	-0.0869246109259865	-0.0973248887934251	-0.0408702435624372	-0.0655656741398787	-0.0914373208959512	-0.0946569414530922	-0.0721330864747467	-0.00345627423576363	0.0306199579065285	0.0497524414651069	-0.0151146731320120	-0.0476186027494543	0.0599138578616854
710303031	spatial[-]	-0.0909292174727548	-0.0254302933498285	0.0191238954162681	0.0487805420059712	0.0381523321207872	0.0625102925934672	0.0562601537509066	-0.0343941454935312	-0.0664646596321665	-0.0190180301433186	-0.0229381590909977	-0.0176356841919888	-0.00685776435140934	0.0178142073886271	0.0803927672648074	0.134308154761288	0.103117585956244	0.0674654566842261	0.0470138907010518	0.0353273471533321	0.0132503050793188	0.0348503634413720	-0.00423957838067801	-0.0370417088407096	-0.0518659530915108	-0.0269582740888862	0.00578175424125938	-0.0162691519671317	0.0209488672159490	0.0406502164157526	0.0104090043168688	0.0351917218364105	0.00119765181286188	0.0202956754609897	0.0124311640602195	-0.0202581216890103	-0.0352397171950520	-0.0725901209182398	-0.0235972275895856	0.00900083263883628	-0.0383190058164766	-0.0492027890066497	0.0401138947798922	0.0705760890267100	-0.0139514485443903	-0.109706841193480	-0.144392161545544	-0.147645149107007
318071309	spatial[-]	0.0328192098944722	-0.0590555914175486	-0.0913131331638633	0.00450667324868589	0.000520585086052655	-0.0349174660215304	0.00677170599547852	-0.0106552963510289	0.0432696619360748	-0.0162908833907888	-0.0506137852763854	-0.0305512660581083	0.0246462947290156	0.0342414979871328	0.0331369750978903	0.0201072068545083	-0.0185036874649099	-0.0507802466596723	0.00718663620504498	-0.0183662339202696	0.00479480094378482	-0.0130433928798668	-0.0177250757646929	-0.0285623630801244	-0.0669395837766880	-0.0660098877978711	0.0347132393398115	0.0117903205669248	0.00931204196916238	-0.0504163549709647	-0.0547754477717286	-0.0758826722923494	-0.0311932546082018	0.0126172494745150	0.0779283141538145	0.127703075815175	0.105880815513224	0.0574961738596701	0.00474579662088115	0.0386171634635250	0.0678667374682779	0.0781082040745593	-0.00954425197248039	-0.00781711618176303	0.0154150466853962	-0.0320530243657833	-0.0219445147553503	-0.0327069804084370
568676907	spatial[-]	-0.0386683270096872	-0.0368519782031390	0.0125486858019200	-0.0100172858643269	-0.0269814585360642	-0.0522484632002679	-0.0432970466458840	-0.00856403777479497	0.0314785003873517	0.0218909987616109	0.0257210534191576	0.00545217605062420	0.0126980617722451	0.0737096097352287	0.0295309366241743	-0.0130509521752350	0.0119194627483954	0.0299526778186135	0.00674588294228007	0.0220249069678930	0.0383241294877332	-0.0186190462352373	-0.0772160206098750	-0.0779853374534877	0.000330543443458328	0.0684698693208993	0.0523412816820334	0.0266630530183975	0.0508498967691998	0.0542680745676348	0.0995055077099334	0.0412485217212717	-0.0375498262283708	-0.0659063992477537	-0.0808394312058225	-0.0922137339157943	-0.00919725484993138	0.0713585696533612	0.112452409206445	0.0941464272706753	0.0944150837151773	0.0736662923716544	0.0615542497680058	0.00264160704202069	-0.0119782046895610	-0.00961213102278453	0.0328698680902834	0.0932750411103964
276617319	spatial[-]	-0.0281032744647064	-0.0114332142079244	0.00516301992097765	-0.0292047086380389	-0.0253764211548715	-0.0534321949146329	-0.149917872212236	-0.117051282079625	-0.0511727122550889	-0.108436002696218	-0.105160643240827	-0.0860539206595073	-0.0479361482061598	0.0602450550584522	0.0629401809626334	-0.0254922423297713	-0.0651070128589364	-0.0828269867249817	0.0341452372858087	0.0580303524673370	0.0886338470801028	0.0194435455445770	-0.0589190985326250	-0.0807845549462932	-0.0697380070091352	-0.0418745522429653	-0.0440290985605882	-0.0108702105868523	0.00343248441086048	0.0224245683436307	-0.0226377423125383	-0.0724422434558893	-0.0468295515380433	0.00409251299277179	0.0294159865011298	0.0455350841675754	0.0759063411400213	-0.00592101901747550	-0.0392945577005085	-0.103132404209657	-0.0308217330726540	-0.00495868928239861	-0.0318556723712115	-0.0101467115239065	0.00671092227297464	0.0234960914332607	0.0378092259921277	0.0459322497826704
86711449	spatial[-]	0.0479207636393451	0.0168574942699449	-0.0562916823173172	-0.0609663135930168	-0.0106317830896200	-0.0823782051330139	-0.0550253747982841	-0.0410298234941396	-0.0270555165369116	-0.0299858042093544	-0.0491313436911137	-0.0110968731943708	0.0531620157920667	0.0782476378588738	0.0959341938321053	0.0619931281503309	0.0371549238027843	0.0242462469790499	0.0535747876037348	0.0395108874966691	0.0703803628441007	0.0645188145475478	0.0682523100953992	0.0182664283796907	-0.0395463723323550	-0.0462955234260155	-0.0158743608106318	0.0201359409644762	0.0263004615307103	0.0378325190957101	0.0429662229962637	0.0909458024206568	0.122871174214669	0.0970664816125924	-0.00694454791315155	-0.00984404968057395	-0.0152367263749366	-0.0178882261158383	0.0306913473977918	0.0749532674713660	0.142142188004814	0.0990375656882635	0.0767429735859865	0.0212162275870641	-0.0408934253483428	0.0187234276327596	0.0318792013605256	-0.0502695651303090
117211738	spatial[-]	-0.0650069724657796	-0.0351056766110223	0.00138582804280266	-0.0222180926014217	-0.0266497196660259	-0.0517980208523139	-0.0692270860197760	-0.0824584281155669	-0.0740729675173666	-0.0790947523893864	-0.0314454044399886	-0.0172216414995931	-0.0439147058788894	-0.0372155728408303	-0.0499820130897444	0.0153305615401441	-0.00760543755788240	-0.0188168227928402	-0.0516116974948418	-0.0293129275626972	-0.0809584022914754	-0.0685596320277039	-0.0927653266865082	-0.0820983953194828	-0.0429189629509053	-0.0818410223171669	-0.0546017320507524	0.00231299699164047	0.0349942932818552	0.0104893040625041	-0.00303065288676089	0.0457205730662905	0.0473440843644964	-0.0254294120273798	-0.0929934037052308	-0.0507676002490266	-0.0966943868775958	-0.0745458801473439	-0.0585688315275252	-0.0240486985320928	0.0105587806170517	-0.0128280502819464	-0.0117812488530179	-0.0491556785665367	-0.121260916027695	-0.0797423175919536	-0.0719959504392434	-0.0786946212414033
829200467	spatial[-]	-0.0239944603291042	-0.0607153668983066	-0.0305677493791361	-0.0109816016950859	0.0162079810699335	0.0348381693791316	0.00237955951818685	0.0502464737385785	0.0356826422607496	0.0330251428758037	0.0100623200207677	-0.00283127264716236	-0.000535611373933451	-0.0429566978338379	0.00577848107932360	0.0697269471094388	0.0991069695703860	0.0407074699457798	0.0145059222357308	0.0306588211727568	0.00352940760365824	0.0720032899513650	0.111078416369262	0.0771049587425456	0.0690408084846563	0.104451656311284	0.0529453032500829	0.0665974952796949	0.119588731580181	0.150549967106461	0.105816165500967	0.0202986943882025	-0.00303018499721753	-0.0125609292152267	0.0186757097467651	0.0114427346283890	0.0174719279620678	0.104752390246268	0.111161573781313	0.178251656936260	0.153325861421582	0.0535918460409311	0.0211764786362078	0.00828213683426355	0.0232315505301922	0.00294820037292613	-0.0275059866839785	-0.0133043508875956
520522858	spatial[-]	-0.00355060859294509	-0.0216922228522929	-0.0189938888128966	-0.0672044453491118	-0.0330292881501234	0.0601328670753340	0.0785969946410031	-0.0183576760227221	-0.0583321408277527	-0.108272474337099	-0.0438252431651262	-0.00100382236641824	0.000189145457589846	-0.0488283231954790	-0.0204661748870146	0.0221745513548855	-0.0765032304725324	-0.0164704812117933	-0.0563636894894551	0.0330472773218563	0.00494962988863668	0.0263118672325199	0.0168339791425315	0.0139729759602963	0.0779861391309576	0.0826220409549068	0.0325852799308948	-0.00592783521792903	0.0127750665238200	-0.0296357814731811	-0.0408131107396138	0.0240124565081074	0.0206805174564415	0.0451191827636816	0.0300994632457760	0.0399101911673286	0.0307147662941665	-0.0100900667397953	-0.0767394238740941	-0.0433742134433320	-0.0756233767327767	0.00138421904878112	0.0886899226952533	0.154445410534700	0.166814188276450	0.108261747868499	0.0564772037269026	0.107232105789120
554603878	spatial[-]	0.0753138139864601	0.0826057532033460	0.0954748433218064	0.0683079572410311	-0.00184417471028439	-0.0556504045719797	-0.0740651471329135	-0.0569887623652824	-0.0380385222794109	0.0274369439511614	0.0636152379919223	0.0269060431750184	0.0144451695988866	0.0402598543720654	0.0130236691051848	-0.0212409555841986	0.0221061331109456	0.0216131549669554	0.00898435084460722	-0.0353080185063468	-0.0531709418162109	-0.0373083931999940	-0.0507557508407822	-0.0354598838098816	-0.0172731648296279	0.00969770691735336	-0.0233673938627241	-0.0487657228504604	-0.0762191078546778	-0.0876518366894972	-0.0309382566572487	-0.0166112747314380	-0.0193719484169768	0.0361620759850427	0.119466136481506	0.106281867087419	0.106811825710768	0.103639261915446	0.0829255935975047	0.0905801761900784	0.0117225605184999	-0.0521602089378741	-0.0715789435999498	-0.126650835308404	-0.126467739498548	-0.0624088301584142	-0.0236528853449157	-0.0313143020139521
305797430	spatial[-]	-0.00609745579809967	0.0447062177858925	0.0586051382387360	0.00850244841321752	-0.0574227324461632	0.0167537904564436	0.00635857696420920	0.0216991721530533	0.00562395168637132	-0.0378046536891521	-0.0920897808985514	-0.0638568327886706	-0.0205209598980421	-0.0514694468572342	-0.0862326485853677	-0.0467602638270380	-0.0121469068248773	-0.0339477518191838	0.0316592901722101	0.0257066957111072	0.0329386228727754	0.0125669956269280	0.0229758494657357	0.0710825581586499	-0.0323171099046514	-0.127813401967956	-0.148305984258997	-0.100540556772585	-0.0557530126079462	0.0153985415081924	-0.00247580060267121	-0.0287782823948781	-0.0759173909472448	-0.0525101468498035	-0.0398875371300426	-0.0193909395753654	0.0244066868567302	0.0361166672767440	0.0142169550050399	0.0594418420021597	0.0694373326615023	0.104157733947106	0.142004993841687	0.179129357523998	0.0945301446493867	0.00237751859842714	0.0240953250388760	0.0329888522644413
961854723	spatial[-]	-0.102264099708989	-0.0566844204535580	0.00173945184887218	-0.00886460999921855	-0.0368047284579188	-0.0276777390732400	-0.0199530598103968	-0.00543345029779541	-0.0300553615266090	-0.0492724154558142	0.00897395112709065	0.0143574336906893	-0.0281420293194471	-0.0329505218421184	-0.0190845432271935	-0.0445877457077143	-0.0428620081742997	-0.0603649170413787	-0.0533139112511444	-0.0212777586215777	-0.0431053894924515	-0.0442913129638174	-0.0282851855783237	0.0421257554466843	0.0710936643349618	0.0361718830235330	0.0782701207581876	0.0374452028511683	-0.0878879157769219	-0.0987088508379277	-0.0451086218909845	0.0219384894827496	0.0721992608489348	0.163955618706830	0.128462741394056	0.0431587677583204	-0.0450218902819079	-0.0348208344097082	-0.0568198451301336	-0.0763638074457606	-0.0903023282580046	0.00991648567782310	0.00431125142527501	-0.0174224580852469	-0.00162770300791235	-0.0369248116979890	-0.00969169269600173	0.00989451755740641
445569089	spatial[-]	0.0647935688319356	0.0901412344424931	0.0989091606951393	0.0683937508953922	0.00523779412576617	-0.0226001732804803	-0.0106659700421344	-0.0385812232157246	-0.0432604698218669	-0.0107947055232111	-0.0156418199982306	-0.0201645757838609	-0.00284905796783358	-0.0103025831794516	-0.0159841424697523	-0.00233601208695613	-0.0515043727471395	-0.0841501851775109	-0.0783164023857939	-0.0737998621231345	-0.0666353524849713	-0.107377333760390	-0.149269061359773	-0.155468385138175	-0.0943821523383723	-0.0447546926771543	-0.0679057337448916	-0.0520679986661604	-0.0789091971335131	-0.0881165983053587	-0.0999238442891239	-0.0479284489866867	-0.0359008481228864	0.00970275843948217	0.0275833239826106	0.0535009900961244	0.0870175950009136	0.0743719572388612	0.0428106540959257	0.0228083878132886	0.0388955536956424	0.0133393104966251	-0.0364434237597291	-0.0359897923604806	0.00633743253872226	0.0819107233732115	0.126503872503034	0.111613543326931
702124277	spatial[-]	-0.0202659615013914	0.0234995251493655	0.0963053780510446	0.138326630912358	0.0613552050456772	0.0549758805035007	0.179972292191558	0.168942270309476	0.142947914932882	0.116645259533034	0.112485082624232	0.0883126534477416	0.0801110712635954	-0.00511502285053644	-0.0297412496056873	0.0333404474324001	0.0802315314939281	0.0600914354155937	-0.0498540804036626	-0.115392585665095	-0.0549198533826694	0.0234805619523565	0.0765236608928507	0.0980634781069208	0.0559821199622340	0.0383167869954815	0.0226354393752836	0.0266976026898081	-0.00799716848079975	0.0137864930236972	0.0532920771506074	0.0668678322901946	0.0889394552328998	0.0136424128101640	0.00705379932051364	0.0744484944476270	0.102276047796388	0.0701874639355272	0.0301869992043724	-0.0258318293839407	-0.0470794919535307	0.0343059224014486	0.0159231461722664	-0.0126299562248681	-0.0138446576329175	0.0291401614170689	0.0290353169525922	0.0493827856903820
460183865	spatial[-]	0.0296840961992347	0.0855364951239942	0.122971075986236	0.113358711756968	0.0502513535313750	0.0478425205978776	0.0444073873804356	-0.0256922751403829	-0.0195881060600059	-0.0238243927816844	-0.0118732130175063	-0.119807494475824	-0.184370052503120	-0.150221053786008	-0.112337255733404	-0.0435751209740300	-0.0442308063616560	-0.0976144114821036	-0.0701542762624403	-0.0416388225049581	-0.0125507133642796	-0.0434557172529138	0.0459910723664705	0.0778108696994970	0.0434062537001808	0.0842697874362164	0.107192898488731	0.0208262876371948	0.0289833503921441	0.0253628692906170	0.0230894413217750	0.0722606253689052	0.0828674488420604	0.0949140106696403	-0.0390993060845050	-0.132633419351414	-0.144327883326104	-0.127228119727643	-0.00331811539136131	0.110835983531702	0.143280247953928	0.0893699592426120	0.0360239588739239	0.00881913943854940	-0.000925237787247058	-0.0129965087044915	-0.0675294857015349	0.0192709115518055
362640289	spatial[-]	-0.0859331008709564	0.0154153637742359	-0.0709725911525130	-0.0593683519271968	-0.0303525189043988	-0.0187787055670148	-0.0774896637506727	-0.0467631070446380	-0.0253492540019846	0.130943455127125	0.122018937916208	0.0234407315839630	-0.00552697143564830	0.00125104689320130	0.00332847485858951	-0.0608588218076475	-0.0149587479627058	0.0167784640215979	0.0627794593605737	0.0618154992562752	0.0247903353920738	-0.0719566339980972	-0.0587175624392496	0.00996008288341783	0.0725621637406347	-0.0164578546426718	-0.0849004775630601	-0.0699572941692079	-0.0415686248055363	0.0433753253709160	0.0614037980216021	0.0325080879160223	0.0629185145170981	0.0155938441659152	0.0186260796592430	0.0403937119744632	-0.0427377714179746	-0.0652810301710425	-0.0629614865279105	-0.0709668635068585	-0.0615578743436801	0.0245427590517786	-0.0468221666074028	0.0528795985934370	-0.0445523750449201	-0.124336342419678	-0.0462432820011167	0.0111366961372118
27445561	spatial[-]	0.0517731435775248	0.115511315758223	0.0819072646716132	0.00845951399951166	-0.0180084056663576	-0.0171313584702109	-0.0146628917228414	0.00888629299343786	-0.0274027703449906	-0.0472082284792344	-0.0501941308346007	-0.138940633342842	-0.0894248999533778	-0.0236003318720044	-0.0196939632606874	0.0313595922811182	0.000774757927001546	-0.0146672163713070	-0.0942292491154054	-0.104339232368105	-0.0702282439447025	-0.0188444729816535	-0.0104130400109055	-0.0108240832483908	0.00619219832444892	0.00819144430358489	-0.0710788950261182	-0.0540264855299335	-0.0128029510719418	-0.0702512490355264	-0.131316491524277	-0.148919575974092	-0.102634030133635	0.0170422466814618	0.0420120478767942	0.0167071481333583	0.0165503822038053	0.135245632833311	0.188406359188029	0.0638786091236373	0.0138280252829641	-0.106305898472614	-0.104454434292397	-0.0238242534338301	0.0257542594967121	0.0484532632191752	0.0678702197949234	0.0679364361524153
886575286	spatial[-]	-0.00852489111808190	-0.00570011075570707	0.0766383649286591	0.131407968377664	0.174612284660003	0.165070899349920	0.169399164027127	0.134715573278301	0.125969219848681	0.0550218973813394	0.000347887806344560	0.0198880955792840	-0.116324712792367	-0.112892613607775	-0.0942291272294431	-0.0341269439568693	-0.0308599721308410	-0.0945757023512885	-0.0188044596454251	-0.0270008411475487	-0.0651715247857128	-0.0163497204030430	-0.00785956702570193	0.00362841638117520	0.0538247279111606	0.0354512500419622	0.0364864036023286	0.00235147446640481	-0.00506961805594811	-0.0757205345049870	-0.0401873795834232	-0.0123762306754213	-0.0460440378864953	-0.0497169223604506	0.0456749644531927	0.0407016454714813	0.0519519891828044	0.0440672394966734	0.0272642726829107	0.0551904649453043	0.0431306408812329	0.0234712867440961	-0.000937540052547699	-0.0239942942098232	0.00129659971671985	0.0922606295734851	0.128774848726462	0.161510031548896
599342113	spatial[-]	-0.0273282187970943	0.0383793442515618	0.0464085761178925	-0.0433676207063243	0.0257803442763505	0.0445201205370673	-0.0281066652082698	0.0143895636920770	0.0227935134061483	-0.0308064962367145	-0.0242944006562132	-0.0616977862851305	-0.130075733882092	-0.0679169501457095	-0.0112752580453281	-0.00793634201245527	-0.0757922042744261	-0.0831292710033046	-0.114436258116510	-0.0740741099593613	-0.0645236657888842	-0.00817807212351174	0.0163953675140509	0.00276002248069990	-0.00217474872199720	-0.0253953196950021	0.00496311718894017	0.0212056085402103	-0.00716096807589856	-0.113527351121746	-0.143009624345198	-0.100660003029214	-0.0969186767979076	-0.144312001242398	-0.0372881466030643	0.00338330225063713	0.0870325649282670	0.0572781536786381	0.0299499360562760	0.0260364014879333	0.127673665963764	0.218650181692596	0.189201508066367	0.0806666300314483	-0.0252393073527513	-0.0995979636585681	-0.176703965351024	-0.0692613246530475
894773271	spatial[-]	-0.0456732584051163	-0.0635524082022034	-0.0382286765773285	0.0104849910410868	0.0102760013499098	0.00205599510789013	-0.0320939712628807	-0.0690431113593232	-0.0198879783708817	0.0756280972180509	0.0760469783420456	0.0466604984101478	0.106193399320408	0.0946569125045259	0.0232129193450068	-0.0179136864664625	0.00139986181191280	-0.0401847490683522	-0.0577159571077575	-0.0654528351643136	-0.0279621311341461	-0.0748012448377784	-0.103814018173432	-0.0685672101281573	-0.00626443785816003	-0.00405586094761183	-0.0453605975819032	-0.174896382240801	-0.199204320586689	-0.160687883611916	-0.0786705008544044	-0.0308808228263604	0.0901648053879170	0.139987622305162	0.125029322616697	0.0809106291785254	0.0357559948271405	-0.0261224332637159	-0.0635179198498847	-0.0744690162095571	-0.0507278559020588	-0.0147698500789677	0.0389574098273649	0.0505520318006045	-0.0473924893898491	-0.0352920424409480	-0.0157346052400326	0.0415325178570510
344523757	spatial[-]	-0.0158986380698326	-0.0818855994559035	-0.0391065710971299	-0.0266196475885797	-0.0395289758215175	-0.116372493296813	-0.179959252278974	-0.0646277683158102	-0.0396266781072651	0.00691927690551038	-0.0157926809483966	0.000400416533144456	0.0191110034329605	0.0543190425126198	-0.0169952510035839	0.0161163003733701	0.0353908207633347	0.0550093297912179	-0.0417372905479095	-0.0796037338133358	-0.0545327329362296	-0.108317092251102	-0.00985488333230738	0.00723847519034058	-0.0159564700894380	-0.100394276267200	-0.113511524646896	-0.114711804877090	-0.00462355725418995	-0.00378460441744333	-0.0320096953367482	-0.0359837725281037	0.00901996995457102	-0.0133769272343834	0.0285410708208322	0.0219004526905945	0.0240478897403085	0.0221841012938219	0.0105023364682971	0.0514702354297744	0.148517753199618	0.111424934028811	0.151940354346108	0.145276269836857	0.0828757481672995	0.0809637482671079	0.0571688497024982	-0.0244814518500579
185950512	spatial[-]	-0.00355043895047656	0.0300503480591365	0.0253314869052982	-0.0555219598108293	-0.126983679594884	-0.134806157158571	-0.128995536635519	-0.0423542945034483	0.0336955509107919	0.0608703309410029	0.0555536489241236	-0.0555150026918265	-0.0369617332348936	-0.0642273484458381	0.0138828147138379	0.0384966127257043	-0.0499839639787974	-0.0432022549068681	-0.0744813080750682	-0.130673051284362	-0.127148717484944	-0.133791172411548	-0.0334423746154145	-0.00559387102943948	-0.0379804070382366	-0.0564284801819442	0.0722595243034362	0.194710679314356	0.250238206519992	0.208426044839151	0.195122341229994	0.130027700743578	0.135937423954482	0.0546349647582558	-0.0196895679416768	0.0466587656804249	-0.0252287564873264	-0.0884814555825863	-0.0815740342762005	-0.0328366319782002	-0.0227090274427487	-0.00825589776082435	-0.0703540844871389	-0.0988178564296683	-0.0469955172773871	0.0196451051657122	0.0268907957680399	0.0543548018116233
587450146	spatial[-]	0.0922111285618654	0.0430693261613133	-0.00147661813882919	0.0181374738691523	0.0450652607363685	0.101785947105736	0.0907117394720601	0.000700537278438169	-0.0591338081236803	-0.0279060672585788	-0.00915325684285644	-0.000569735368858482	-0.0252422472584600	-0.0311627774425911	0.0655780344035844	0.0297866790488612	-0.0135450075728953	0.0139263593850564	0.0606392135651093	0.0416469773823608	0.0479300074140437	0.0163003503188438	0.0643704052090161	0.140973538058336	0.147081419255457	0.172278848893118	0.116428447310116	0.0424111473938346	0.0361015684209944	-0.00923309587067606	0.0144123042365698	0.00725309476617685	-0.0621809778016931	-0.126207711803087	-0.115539692431435	-0.0666325456029203	-0.0858896348371361	0.0266976252748438	-0.0147704284994207	-0.0298235996281291	-0.0460941382885284	-0.0606213085275535	-0.0271666545513254	-0.0105006320457054	0.0880670576781588	0.182219041288798	0.133176316240348	0.00164518440362482
684737325	spatial[-]	0.0603982752011740	0.0381395440550723	-0.0372205248548592	-0.0881898080090578	-0.0571909072935763	-0.0373307450173253	-0.00315915521043739	0.0495350394394948	0.0610548905609351	0.0443038514459482	0.0975841281588081	0.0965086551602163	0.116204702109277	0.0785174644855485	0.0106898351776244	0.0165869671404687	0.0806082056105192	0.0728893225738108	0.132472207436481	0.0525422697117447	-0.00326390891580961	0.0264180042168330	4490000000	-0.0317308180021517	-0.0333621726528643	0.00653460164568993	0.0832272660984541	0.0293677177745678	-0.0164736254354792	-0.0425159963594254	-0.0526222877593663	-0.0730331000799065	-0.115891523486071	-0.0547479018878454	-0.0165241169195796	-0.00495802525260657	-0.0372748960875021	-0.0720491294162066	-0.164200693580352	-0.118609010825437	-0.0806982075413289	0.0186223652913776	0.0692894197858059	0.0623157655435250	0.0337811585096892	-0.0325253071355708	0.0564175540429030	-0.0478471175536755
79881153	spatial[-]	-0.0846329162994293	-0.102758013617108	-0.0291707607940351	0.0572943333267368	0.0419104222682149	0.0249652208124139	0.0268944967899353	0.00732935734066213	0.0651266140092906	0.147760065616273	0.189836241605013	0.0672692139503652	-0.00679800994780579	0.0193508989464969	-0.0327702643717108	-0.0244341459333724	-0.0816995165886829	-0.150442467852904	-0.114599384969054	-0.0999496239996117	-0.0819539560025620	-0.0757175863775380	-0.0143086951864511	0.0385635600984576	-0.0454314773514244	-0.100203366066155	0.00364458337702204	0.0725500703659751	0.0288498889154504	-0.0405076520312425	-0.126769709223065	-0.138720598212060	-0.0633226674584389	-0.139984089124681	-0.165605178200951	-0.133357317509810	-0.0872043916040075	-0.0836324207199909	-0.0941645857416420	-0.115994680358159	-0.0575245644685600	0.0630701326546046	0.0577567156394079	-0.0540391387058519	-0.0958000943609032	-0.0622187443414010	-0.0575074289532624	-0.0443938365786381
771455284	spatial[-]	0.0525637879480524	0.0731889560075883	-0.0253690715242503	-0.0944636572765916	-0.0480557165247642	0.00783173858619268	0.0403097042661080	-0.00273201524658764	-0.0633153020384006	-0.0682095514932218	-0.0871109747164489	-0.100990386639589	-0.0535291538926203	0.0253351680335428	0.0993926856911733	0.0662963029803074	0.0109706406749982	-0.0409984129238148	-0.0573937747381069	-0.0434964902618386	-0.0582576828730158	0.00518434122834587	0.0508853334450368	0.0459364811006678	0.0533116434292761	0.0508678221803684	0.00809335454204108	0.00571083757196574	0.0513503113655159	0.0317296541486765	-0.0318183316779989	0.0310908249011521	-0.0134118934579412	-0.0254917797299837	-0.0815634642787198	-0.0268975611296729	-0.0245443886653078	-0.0248044070140029	-0.0850874395849404	-0.120870434371180	0.000203252669935001	0.00827125449895847	-0.103523254528285	-0.151326934025484	-0.175464808204126	-0.0669724649483133	0.000332807300666455	0.00838255800442200
771564098	spatial[-]	0.0670443942766370	0.0239571403636800	0.0154317190857159	0.0705099255065897	0.0804960757997416	0.0188383553128029	0.0222902820726341	0.0941833051687690	0.104291657950591	0.118549151486052	0.0545373458478613	0.0483351116011463	0.0272406428034321	-0.0306143650019682	-0.0223246101678479	-0.0224176050049789	-0.00235724688062513	0.00676452105109060	0.0351766736781660	-0.0249847633311642	-0.0363287923399557	-0.0434144519226731	-0.0212800202097481	-0.0102959569900796	0.0211294404355526	0.0240792093401621	0.00106721900420854	4130000000	0.00773531562460320	0.0145694177023184	0.00594784058151797	0.0417121895677922	-0.0289324403404842	-0.0684183986727819	-0.0890825185058325	-0.0671353699396537	-0.0403762780153926	0.0419754066343554	0.106280531086820	0.0964798535834297	0.0628553274589987	-0.0202217751403366	0.00304933148263158	0.0445943367469126	0.0756565075619326	0.0368731164439400	0.00849998052731107	-0.0469294437320398
869250251	spatial[-]	-0.0535687882589166	-0.0969283950320344	-0.120392087913359	-0.0269274500622228	0.0113147127602837	-0.0385720111867936	0.000958884470047907	0.00796014016690313	0.00846681720752138	0.0235850558954671	0.0951485259530251	0.0352442075583228	0.0107615751843585	-0.0224829105595350	-0.0597435532866588	-0.0243305783571181	0.00447246645109551	0.0135851501502156	0.0174309178037249	0.0243441700257029	0.0151363000375999	-0.00629329207063171	0.0218008635861349	0.0177964256216983	-0.0428474181516275	-0.0276978846990404	-0.0534157330257875	-0.0584367324239056	-0.0324629395821225	-0.0685643047445225	-0.0728179152086476	-0.00508209508952704	0.0172619207980318	-0.00497169320515527	-0.0145930643076146	0.0295440340789026	0.0544964774996618	0.0651603190822441	0.0148259275778736	-0.0682723205091544	-0.0871752610132255	-0.0739124634836050	-0.0855696319896170	-0.113791119226768	-0.104618438690682	-0.0847069784711265	-0.0779975042574990	-0.0158001599892985
979213615	spatial[-]	0.0268177601033425	0.0294154602102505	-0.00944328418216397	-0.0502608555389608	-0.105157877102191	-0.106274725341865	-0.118840118368433	-0.145585258108924	-0.0520594198692261	-0.0280140573837577	0.0180389612941322	0.136544770078129	0.150068501953230	0.0964021737716683	-0.0435782529579709	-0.0522176231932916	-0.0897821335641474	-0.0392864808960835	-0.00894053016804113	0.0407398283664558	-0.0265759418010407	-0.0829393638322967	-0.0463836513487557	-0.0471809585719955	-0.0320768329326043	-0.0605611101186362	-0.105636002649784	-0.0638014315860161	-0.0595699313404487	0.0186945544483367	0.0824762681762746	0.108940919248225	0.121468376618632	0.0583416358389365	0.0133429586460035	-0.00441302044859652	-0.0643039257382801	-0.0435981049096876	0.00797229168809863	0.0111885967176861	0.0306331292989208	0.115191039770462	0.122236832433049	0.0786740950532656	0.0613786345849178	-0.0298646048872394	-0.0797862581607177	-0.0573738232143122
709177622	spatial[-]	0.00829876164497050	0.0414836475667664	0.0568841177910416	-0.00468250972424826	-0.0197944398268915	0.00347030919311228	0.0666124979486642	0.0456198859652838	-0.0271691715840253	-0.0179027514509739	-0.0841570490071743	-0.0703028729181238	-0.0375595770921105	-0.00771309049832957	0.00702830211806940	0.0311308548942954	0.0359007314380188	0.0189003111078206	0.0192698478279559	-0.0285609957826367	-0.0465989866712336	-0.0754061686686269	-0.0156153617825018	-0.00838179236747142	0.00154512430268993	-0.0352086168895452	-0.0522297091943256	-0.0360019641020646	-0.0398872597106973	-0.0839381679127254	-0.0508276566215377	-0.0283613163624433	-0.0231005122117587	-0.0167093444152204	-0.0427797270995373	0.0225188811188812	0.0265878501663014	0.0385376602044585	0.00507226333864075	-0.0143214840841065	0.0131976306753366	0.0168788066168412	-0.0326119150726782	-0.0538776027605006	-0.0711496641361062	-0.110837108110119	-0.0902454623553107	-0.0181176667582519
391806113	spatial[-]	-0.00561150163323242	0.0265156442348321	0.00770482109996457	0.000797406480917990	0.0533038428015691	0.0964068495757836	0.0853166344971013	0.0215836485819881	-0.0737076860687466	-0.140168758707988	-0.117401794377676	-0.0817169853686069	0.00213005187623865	0.0912445601052195	0.155847551620467	0.0619829390108188	-0.0129929150197414	-0.0684596676724572	-0.0260856475347026	0.0267248886498410	0.0692824980443790	0.0426074076051409	0.0652602936201732	0.0413477751011954	0.0542815426241650	0.100397228211931	0.114495992900440	0.0934155993631222	0.0213627637900070	-0.0713754817272220	-0.0966270692062520	-0.114210453558689	-0.111266636491974	-0.0122274892415107	0.0692741254065451	0.000441923544038783	-0.104333608640752	-0.106012435413429	-0.0963491899631893	-0.0372110151400382	0.0293913205560238	0.0825834436491746	0.0992287650559462	0.132903430640772	0.0937485580616779	0.0773516996365017	0.0462911914596218	0.0312550789825923
57238750	spatial[-]	0.00439172528895933	0.00235913683938540	0.00618153375177295	0.0817686493041319	0.0299404887228785	0.104603647601150	0.0713226641530319	-0.0245381365679346	-0.100925833581910	0.0166276899185656	0.0703474122319658	0.0620152933609133	-0.0459870192760746	-0.0604064132402642	-0.0784061332432566	-0.0746897128023406	-0.138924576477291	-0.134741833092865	-0.0539626593931616	-0.114465888013782	-0.0620249795758017	0.0147074840259959	0.0554846373809867	0.0461403182504629	0.0735613740994128	0.0493727993932995	-0.0792464713641850	-0.113086414767740	-0.0662352890284078	0.00126045067455375	-0.0466131391818224	-0.0221605574001817	-0.0832424588704236	-0.0563435566989911	0.00200094937114581	-0.0431520806095117	-0.0454104575683273	-0.0556972925282102	-0.0684658937145528	-0.0680205706698172	0.0296520480714702	0.0689882399546429	0.0848795352529653	0.0741951169300123	0.0564410981487707	0.112412945190860	0.135787984341584	0.120862138449940
59424291	spatial[-]	0.0833923384373232	0.0934101260311802	0.0230464679807045	0.0384593398574267	0.0525168817376999	0.00662729737355903	-0.0558327995773538	-0.143083957076282	-0.0428371461516154	-0.0779122487552167	-0.112745294675570	0.00450578626012659	-0.0224323587471199	-0.0735369620754772	-0.0288993889565640	-0.132707040055955	-0.107743877600472	-0.0866845823478948	-0.0686962855460931	0.00742713555177149	0.0835159520838570	0.00389963325992588	-0.0450138962234190	-0.0947650683743036	-0.0710082322900218	0.0865159605367887	0.119272003849623	0.0591979858530857	-0.0323116567943085	0.00600951373380995	0.0633814860149555	-0.00707883448402305	-0.0617049807288141	-0.0796815897057253	-0.0710852114882821	-0.108718896806790	-0.0826889753859916	-0.0646555057096076	0.0530380930481068	-0.0292198114644287	-0.0558141493156278	-0.0227111323467697	-0.0298528123648178	-0.0701323978525524	-0.0628527399097751	0.00815565592714686	-0.00986593454069865	-0.110902638821651
672992025	spatial[-]	-0.0162463486865410	-0.0127235142715191	-0.0134506994160848	0.0218420188961651	-0.0795862660551355	0.00577328828359365	0.0702564802412485	0.0536811230563286	0.104094360068456	0.0726465249939934	0.00564159466454825	0.0435154343917529	-0.0416333483720394	-0.152422826371031	-0.103280064178615	-0.0963877799202164	-0.0175404872758496	0.0575161867301940	0.124657095187676	0.0670762803510044	0.0912079168646698	0.149657983364937	0.124708961850455	0.0580320159351294	-0.0629063387361883	-0.0818235013410403	-0.0409464246768977	0.116948940344813	0.161420119332191	0.0453526369935669	-0.0431087897908308	-0.103187781292264	-0.0256285864800740	0.0278630947091438	0.0772109083278761	0.0173439651352138	-0.0632766450093300	-0.0980506028175968	-0.100405584493236	-0.0442144966560378	0.0944850536377508	0.0476512448093999	0.0936440223285809	0.0858076307027572	0.0733676455558542	0.116932002123508	0.0888904777679934	0.0460732712295990
440366891	spatial[-]	-0.0262222714052633	-0.0418240489253897	0.0742318806291739	0.147004347210196	0.0886290474934513	0.0332532600554435	0.115716807909860	0.145944736869925	0.167136245965822	0.140357331039465	0.213586425107042	0.202527222608490	0.223855527707984	0.193154194710588	0.0525435158404992	0.0178894742130799	-0.0124206938864813	-0.0607384308036460	-0.127023867259196	-0.143548472650728	-0.0530579176214962	0.0389273046255546	0.00585821294616747	0.0105156568308446	0.0381565242946289	0.00128757356197171	-0.0799683758747359	-0.0506540568599943	0.0589589977235620	0.0967385664914952	0.114154389553579	0.0808867926677257	0.00200991888388340	-0.105748075172598	-0.103504455394691	-0.0838194923038790	-0.0695543289899108	-0.0956083890618771	-0.0172597088903623	0.0197123934250312	0.0335002952634187	-0.0217643697265819	-0.0912929370401966	-0.111500390447998	-0.127176817068499	-0.0698429123715388	0.0399252991599721	0.158650838218531
239395161	spatial[-]	-0.0614039096969876	0.0489081580958470	0.108845044160203	0.141695121195733	0.0736562459926606	0.0785130497601513	0.109904412773764	0.0407504547699585	0.0217560876419592	0.0181722045830442	0.0884482439711570	0.0884487518681326	0.0861722331354110	0.0178811003627285	-0.0697818084934938	-0.0884476485170195	-0.0148637058842345	0.00482598424294153	-0.0487246142553357	-0.0684790310239070	-0.0846997766274159	-0.115343487710184	-0.0931165786694439	-0.0327921813428924	-0.0529461504099163	-0.0448255944546753	-0.0750604076444861	-0.0781551261088149	-0.000644805424152614	-0.00309366409994914	-0.0733000247345079	-0.0653870776512465	-0.00178085595399084	0.0107128387803730	0.0460322659614713	0.0191724147249227	0.00546437906731928	-0.00572029655734527	0.0251507310585590	0.0402603096446615	-0.0619162961602214	-0.0317533835609886	-0.0141784038458606	0.00798412707450224	0.0450630343571689	0.0523085604425306	0.0270112970337086	0.0592599610339641
953770868	spatial[-]	-0.102895870158836	-0.0709843680742796	-0.0973357279591313	-0.0544152031878381	0.0106873171240892	0.0378415982670306	-0.00150819529260079	0.0335358494348932	-0.0250576115359894	-0.0468784534154143	-0.0255636945090147	0.0729686063842624	0.0898354668124862	0.0855900972825489	0.0222818309235417	-0.0751864332556430	-0.0688931617328485	-0.0101164910437008	0.0348361724632406	0.0336664739380034	0.0400531779537482	0.0983753421013472	0.109078521814674	0.0634252041449026	-0.0407194995556787	-0.0495004741770441	-0.0365441762850235	-0.0533821839195814	-0.0782836880076991	-0.135241398501888	-0.122311348632415	-0.0616090461170198	-0.0102335173836210	0.0569316309648623	0.0697689707579380	0.102779072715962	0.0963359146310287	0.138909969166923	0.174891151632942	0.106288844363164	0.0207394216391829	0.0312456623923981	0.0381836426356638	0.0462936773393008	0.0388074208803185	0.0635074722591220	0.0584192198482778	0.0928790400113718
832875171	spatial[-]	0.0539751595154435	0.0691157783404806	0.105862385675204	0.148913465942486	0.0994649056913787	0.0824518160518607	0.0353959178363261	-0.0728812393062768	-0.100214486693422	-0.101893867187802	-0.110286691386418	-0.0609713733826805	-0.0186480135839418	-0.0170276476179127	0.0433923434816455	0.0669653141238514	0.0304280659326173	-0.0765394438282925	-0.162408920895008	-0.0948493044788727	-0.0557936984830699	-0.0494602093437020	-0.0509282064152813	-0.0719481499725898	-0.0255400251301640	-0.00186979542914711	-0.113585945673289	-0.102187014202175	-0.00861990637725934	0.0795110430488786	0.0344143090047198	-0.0823133511930506	-0.120209348797284	-0.129762905681810	-0.0637378728653676	-0.0270786048557113	-0.0217366381870087	-0.0282869640565317	0.0695782357495154	0.0342647704730797	0.00929765565905024	0.0499579167281601	0.0144281748566834	-0.00648032316275980	-0.0191103047863314	-0.0268145209903005	0.0187182802626164	0.00536455429693253
619061725	spatial[-]	-0.0837388276297451	-0.107614457933516	-0.0954743098565551	-0.0578673643466785	-0.115781873534046	-0.0868702033578237	-0.0702594393688157	-0.129284934572046	-0.0782117031185280	-0.0436951633847386	-0.0100941477271636	-0.0915256151715438	-0.141478777995048	-0.196223737427530	-0.190373366495182	-0.196487304960039	-0.106734169489844	-0.0192601298158183	0.0131996685718260	0.0275145206853494	-0.0558385359340844	-0.0802983784469151	-0.0868840626282771	-0.0426359072237687	-0.0465008991730704	-0.0164197965182516	-0.0759939453825101	-0.0572049270934936	-0.0456156417839267	0.0325888742596106	0.0766738731149417	0.0745103938035946	0.0670694306225375	-0.0118281449626503	0.00840501408398484	0.0147207817445230	0.00526035712028961	-0.0482826518122130	-0.0291287207969766	-0.0274439803706621	-0.0498763738137843	-0.0181357023565341	-0.0157316290512949	-0.00604939176999973	-0.0436449354813191	-0.0484843370843330	-0.0907479027669668	-0.101397011259197
110351684	spatial[-]	0.0462860726370417	-0.0143618561020846	0.0211253902731879	0.00435424757340128	-0.0809439454417002	-0.0761787833786014	0.00910542546562710	0.0562833338155531	0.108935560223166	0.0857904728347580	0.0731654390166382	0.0867861746199386	0.0827373941596029	0.123463214904779	0.119720001355018	-0.0241053825467684	-0.0959400465330783	-0.175741695026031	-0.0820591970496786	-0.0137403593214503	-0.00250043872426923	-0.0355101552410347	-0.0350874374637607	-0.0319066251521474	0.00389268867714679	0.00843521138287308	-0.0618564558149765	-0.0388166873559281	-0.0821633359742304	-0.135654331765407	-0.128322487916493	-0.106379628918515	-0.143283668755913	-0.0167643654452900	0.0530725839588662	0.101568999481838	0.118691620408612	0.0484429444767486	-0.0155620530680044	0.00404262297935578	0.0143450637095162	0.0494001133740103	0.102942359760612	0.115535627819698	0.130736384640480	0.0370128314503535	-0.0239771971227073	0.00254881804329957
587184947	spatial[-]	0.0887328516221379	0.0953825370774865	-0.00423652360250605	0.0239616743133342	-0.0297679709636056	-0.112415176119028	-0.0663860512728134	-0.0216923191381132	0.0401167205534207	0.0145913320322842	0.0148008319006294	0.0994304637259599	0.136368651776626	0.0811305491114944	0.0239060547927932	-0.0325916920173549	0.0339253043368678	0.0484687178420216	0.00382371951401749	-0.0242186642683510	-0.0206408414168664	-0.0264431703572874	0.0267451652090644	-0.0154836392258278	-0.0278512673592263	-0.0927254780837873	-0.0901849414911361	0.0178735676158020	0.0919134517393348	0.0567354500337659	0.0246075748652050	-0.0639765975127948	-0.0410231448352889	-0.0505735922969395	-0.0885318176891674	-0.0824841683751487	-0.0417392174739987	-0.120207542476894	-0.106851204066772	-0.0612433565534672	0.00811463959092028	0.0711730341897229	0.0429032717312005	0.0524409848643558	0.0608594028753839	0.0865346891378143	0.0446942500056723	0.0234921247874642
233532619	spatial[-]	-0.0107771691615809	0.00920009421650018	0.0596074712054994	0.0642493262037218	0.124388813938614	0.103488680572980	0.0601012982064129	0.0641964850318909	0.0905253865310313	0.104506877748899	0.0672091816636581	0.0426414606604978	0.0142049074902920	0.00924555255645515	-0.0569494000831397	-0.0314010436733495	0.0306375835175285	0.121196102530245	0.168298269071055	0.195116565428037	0.177502392886236	0.106943625078837	0.0974956210763796	0.0953386044826754	0.101697099057606	0.0707179140817693	0.0538973524794011	0.0112099042364586	-0.0286539347847539	-0.0733292981291392	-0.122974836455897	-0.0391128837189653	0.0179938699998142	0.0600649757810228	0.111570840637063	0.00204075348812251	-0.0264049030700210	0.00875563305910469	-0.0767232921667794	-0.165957381652657	-0.166971170927176	-0.142957840174688	-0.129780454134395	-0.109860275674537	-0.0685090337441629	0.00406256066346231	-0.0160625129665898	-0.0297148956187361
62683514	spatial[-]	0.0899130761095947	0.178003441440961	0.148612137069463	0.128991860695746	0.0618287476845848	0.0868663704189949	0.0624002166666640	0.00745597804522767	0.00981110064398713	-0.00802745098447977	0.0254382525200040	0.0489542787914200	0.0362841685010257	0.000518985431963133	-0.0491596492399253	-0.0892290924525057	-0.0329110254181594	0.0200655129644644	0.0504897936605969	0.0237542082322511	0.00339473090454670	-0.0317998553621350	-0.0328656760157544	-0.00542337635720574	-0.0387452059672278	-0.0157810038336423	0.0379410614235288	0.0821230066995680	0.0665300615734834	0.0178087680035481	-0.0364881877454180	-0.0548279213178873	-0.0424560532310450	0.0312133609495081	0.0917653388009640	0.0728134742711567	0.0723756240692459	0.0671314825024488	0.0414113610143112	-0.0248863238406527	-0.0312503073599552	0.0547133403716674	0.0703673259564461	0.0488535777404429	0.0413972080232121	0.0664013405345254	0.0808098946767476	0.0948045150919308
29367902	spatial[-]	0.0838392176587178	0.00436305797340041	0.0718395287735539	0.0803618744481409	0.0107189551059567	-0.00204450553540945	-0.0175714216744592	0.00981313394967833	0.0131604446343808	0.0409742322405823	0.0776226561732014	0.0321134504756249	0.0149895948292316	0.00996117764139971	0.0150948516540186	0.0647527111275454	0.0615740811926700	0.00871810337081058	-0.0339720112119760	-0.00567331463638589	0.0396327154114736	0.0147000508603923	0.0129621632459024	-0.104437316723312	-0.136008411738760	-0.0628439080179310	-0.0136499255160047	-0.0941392278344236	-0.0721525769953149	-0.0271446986997147	0.0280230267865755	0.0280058432007664	-0.0310148442226618	-0.0348099666645277	0.0387673847535886	0.0584557714969400	0.0747852445856940	0.0869560243689659	0.00418913022712026	-0.0369804105997448	-0.0519328300969877	-0.0366420771487611	-0.0264740744711342	-0.0161107609565088	-0.0355952006749334	0.0353619856253312	-7900000000	-0.0143682506574761
697873651	spatial[-]	-0.0740263411135944	-0.0460768799206495	0.0533776389766602	0.0479667539451452	0.0301244102792870	0.00736933399832548	-0.00240172978981798	0.0292821639393309	0.0498776865836746	0.0425397060933048	0.113840890094656	0.0623579172870592	-0.0563982472380123	-0.0656644267743971	-0.0132819444877719	0.0276709579560605	0.0295041621394802	0.0700287659956554	0.0633261044969563	0.0150524500619564	-0.0390744522838043	-0.0430944900632802	-0.0293692126335433	-0.0959806199128124	-0.0577680050142982	-0.0152553352491602	-0.0177285478622990	-0.0583675619821487	-0.114059325069213	-0.0368613435633158	-0.102237939523742	-0.00774967427471078	0.0504491609627721	0.0423778220245117	0.00586951237646988	-0.0398739279602370	-0.0813521505824218	-0.0600682559639185	0.0144036701361818	0.0851740902377422	0.0371195557072828	0.0993184655263239	0.147051713563787	0.138005013928684	0.0776157703980130	0.0270081499996860	-0.00487358627083788	0.0290627914502444
925371438	spatial[-]	0.00397908431286261	0.0189472311366810	0.0204101608960281	0.00846052003990090	-0.00159558731602271	0.102743237986134	0.0546093843578657	0.0823917863913901	0.126228537363748	0.160280296374674	0.124375322559811	0.0658859888159729	0.0480570810776202	0.0397168715418443	-0.00838976771815200	-0.0452863344751636	-0.00976429212159175	0.0439591576164698	0.0472476644723240	0.100611626939478	0.115396967735712	0.0915368263241554	0.0697525377411165	0.0317732473853539	0.00568774933420586	0.0275619890711832	0.0461635387043499	-0.0437264393455652	-0.0801776279389660	0.000754336764329143	0.125091861186387	0.149068121341620	0.0593947581999159	0.0516029552191810	0.0635798146097415	-0.00175140813696216	-0.0255678364774220	-0.00442144558424119	-0.0422091251966546	-0.0759703531415976	0.0335124431510086	0.0150099679048292	0.0272232752432960	0.0325744561354460	0.00409695804009340	0.0232410088297739	0.0478398625297310	0.0865571385104809
596008681	spatial[-]	-0.0190670821889436	0.0134274511471826	0.0178928688103762	0.0126882986371400	-0.0649875704863533	-0.107713312128446	-0.104365098473090	-0.0124839965839858	0.00782282691462416	0.0196073028762575	0.0860776298409817	-0.0550073542334308	-0.0572176707323974	-0.0206415189417971	-0.0934911051338312	-0.110726150116497	-0.117705126835685	-0.0927784030514518	-0.0915839089151830	-0.104283716097340	-0.154656177309097	-0.0521201180047818	-0.169832097787925	-0.131982758415775	-0.0331910848792558	-0.0797199407872243	-0.0288836120679419	0.00972246264515745	-0.0471341369082938	-0.0110790465175090	0.0294043721000916	0.0352457817548124	0.0376564407998463	0.00306830210311056	0.0262362819337375	-0.0327596886140941	-0.0135550539382669	-0.0387937569215709	-0.0745101810475331	-0.00735489074626769	-0.0562995028005008	-0.0826799528387937	-0.0472413901005365	-0.154081333252671	-0.152095331989143	-0.128714370890248	-0.0771516401517746	0.0213963085012880
474899215	spatial[-]	0.0481728769034193	0.0500188061543494	0.0255753409057124	0.0714469377784648	0.0244108164814852	-0.0190575016320910	-0.0209918801358493	0.0110176000471770	-0.00939756972383995	-0.0122489530195966	0.0313923070308579	0.0564824426056381	0.0920862413899783	0.135796215273547	0.208354601711338	0.130921538406638	0.0174765229934009	0.0103943172174635	-0.00283470724798431	0.0270117333724328	0.111935267695378	0.112071916282787	0.0792331559937725	0.0109856841755498	0.0361119355013830	0.0399078809464023	0.0600988917731721	0.0448766249384159	-0.0671583093489448	-0.0264814742744116	0.0175945090540909	-0.0131332227309450	-0.0204822694555407	0.0498882913872131	-0.00505843528733151	-0.0216500428446644	-0.0540493303612502	-0.0411653839555779	0.0115037096035260	0.0944898643227983	0.0872581910570636	0.0990940017197602	0.0932868979734355	0.0914642435717558	0.0111423592870463	0.0411785774203874	0.0867522380426523	0.121968798846025
752442266	spatial[-]	-0.00490917353551952	-0.000440447994566648	0.00103498587460071	-0.0167717353783685	-0.0599961352455645	-0.0732106384603193	-0.0704630876008129	-0.0824365849423662	-0.0194493745326372	0.0301377191802700	0.0853355362670673	0.0232681845629345	-0.0213956061587705	-0.133946716759437	-0.0600919190396264	0.0251647625267877	0.0768072575304847	0.0925458902486369	0.0862474922203913	-0.0548760670245507	-0.168379571196053	-0.153485923760334	-0.107782196153144	-0.0115271283526409	0.0734676979569661	0.0488851567625283	-0.0110168524268390	-0.0634903758581410	-0.0605555720236330	-0.0271970582517640	-0.0243218983700881	-0.124658291271170	-0.146541603705085	-0.0566653088269303	-0.0528905767765222	-0.0331515556670124	-0.0434010688797634	0.0163051004370090	0.0479651927529862	0.0504594725944891	-0.00480148174597616	-0.0187498277135810	0.0409995816307842	0.0180092901279395	-0.00216414107124033	0.0209878781846922	0.0316594602287706	0.0200452719545948
469536779	spatial[-]	-0.0583088135336722	-0.129189370308055	-0.177307551824615	-0.131984099277381	-0.0944764676004347	-0.0586822529639614	0.0138771904275714	0.0631588129714259	0.0833434200727437	0.00372674954451508	-0.0452657396648840	-0.0624206816756297	-0.133438767054782	-0.151820606253145	-0.121123964159771	-0.0847822225899953	-0.0358343540048493	0.0287620183652760	0.00152460711677660	-0.0853021125188516	-0.0925648752902256	-0.0498514356620016	0.0495669808915965	0.107513488317923	0.0561931333776234	-0.0334852534932603	-0.0147378612196007	0.0176383770736212	0.0584648524252501	0.0421997769268802	0.0480485209161371	0.0425282600767441	0.0182265804881448	0.000647276745844692	0.0146605139927175	-0.0286566772189622	-0.00254335129476419	0.0343764897353912	5350000000	-0.0385388949248612	0.00330179076183744	0.0286691949550698	-0.0127732472572347	-0.0305630374065574	-0.0136695005995974	-0.00937382057164361	0.0414337933503964	-0.0274965106251276
835258237	spatial[-]	-0.0384877468228037	-0.0809579997971932	-0.0529801744683089	0.00871379075041535	0.00258570767421939	0.0214118202869542	0.0380268767195752	0.0615383716636042	0.0892212118390054	0.0951569722228837	0.0822538487608093	0.0617017708588445	0.0180092362170774	-0.000669325827171639	-0.0178080572027927	0.0104105590572193	0.0708429937460463	0.103095631302125	0.0717236768923937	-0.0483649375366523	0.0137089030233013	0.0642081951146033	0.0624886946554530	0.0548615699012030	0.0823494443603237	0.0547939998242718	0.0103210666134880	0.0310751159074973	0.0527206297243494	0.0192705093092546	-0.0574122227580292	-0.00124785183416725	0.0486772721675261	0.136676396384698	0.148442020677497	0.152251636545265	0.100802492915064	0.00197121372273806	-0.0416404834283565	-0.0419320842561957	-0.0648490007177259	-0.0325708088492317	-0.0174854124718760	-0.0582051959551414	-0.0255312662744229	-0.0207186965897250	-0.0773388329990745	-0.0536872581499380
676456752	spatial[-]	0.0716174432767806	0.147159771698793	0.179283048650270	0.0642184494154235	-0.0592929475103100	-0.0685975313075560	0.0383926599886071	0.0654047231284067	0.0759491825583647	0.0527302939818118	0.0656166958097197	0.0503750668160858	-0.0545346200227376	-0.0615613441490309	-0.0546653354157320	-0.0294530936033567	-0.0234402018771153	-0.0397591781452864	-0.0491181111700365	0.0261221908590793	0.0540257915335658	-0.0457142747955524	-0.0139448011340981	-0.0281738371759022	0.0677986299742545	0.0721503738006813	0.0110686713171729	0.00185764616013091	0.0645830923291570	0.0218061959384969	0.0206347413687708	-0.0167894256013914	-0.0160360307387902	0.0215395724416114	0.0223450420773348	0.0162337968225132	-0.00320766298143342	-0.00843876365952704	0.0885422241381120	0.0990468731661672	0.0207581579147894	0.108492414599494	0.131996653185670	0.111968206743920	0.00443249394000122	-0.000589192802674079	-0.0100113037767904	0.0621360096687010
102860027	spatial[-]	0.0298763445731904	0.0119772016911671	-0.00168826634362597	-0.0165011567589750	-0.0400520147532399	-0.0224179356318561	-0.0121651529640796	0.0772995323765243	0.0734773372985286	0.0360764767418106	-0.0445741166648466	-0.0407050006745723	0.0220408788004984	0.0452424536774353	-3410000000	-0.0786351652070874	-0.114678370570739	-0.0946438116591234	-0.0618956766838445	-0.0240705996374151	-0.0628177115140538	-0.0977487050378829	-0.0901561562883298	-0.0609159212945590	-0.0382780511267518	0.0244199642509440	0.0670567002674246	0.0650983981844554	0.0445323764290289	0.0159223119110597	0.0250123727592166	0.0351961920113837	-0.00950671510709113	-0.0255747224165541	-0.0228462529010037	-0.0386675737789981	-0.0210917107623898	-0.0153499352385359	0.00117138987484242	0.0270680007847348	0.0428739981871663	0.0312268440600011	0.0766973869190106	0.0921527720119682	0.0394761275056804	0.0174897851470708	0.0370054637710275	0.0574171241657382
307136875	spatial[-]	-0.0336421713166040	-0.0766889981130740	-0.0754596084227467	-0.101691336456554	-0.0914591065245761	-0.0465494744710487	-0.0255728188435512	-0.0668357556452679	-0.0705381349149943	-0.0208497335317796	0.00537492302068528	-0.0394137055476259	-0.00923983472815684	0.00883586720627223	0.0511298781341384	-0.0119902681753080	-0.115692782470440	-0.104613311976876	-0.0905948249147343	-0.0606239921500005	-0.0638596141278162	-0.0506897523727388	-0.0243913881121423	-0.0267878795192707	-0.0122372018653740	-0.00911798104338659	-0.0178142353909652	-0.0331427451628453	-0.0174925711695255	0.0596875915574309	0.0800716443804450	-0.0279628478962479	-0.0102474876438705	0.0370675452093832	-0.0473416840394409	-0.0637129264245362	-0.0780011261675398	-0.0499431731798060	0.0669444653921384	0.0355492602750381	-0.0316693080010282	-0.0451070546456602	-0.0354268941183006	-0.0170833313915058	-0.0632879202160350	-0.0374233348315496	-0.00401803648007496	-0.0298646206677473
531728050	spatial[-]	0.0799442153311134	0.0472364778993153	-0.0649417237074376	-0.0947986969845886	-0.0816039690387788	-0.0979078345456601	-0.110026385408218	-0.141287201338043	-0.150617149836016	-0.0893301209001663	-0.0230209861209892	0.00108734708346642	-0.0228460148711604	0.00119340724473806	0.0315065596048014	-0.0106823888190493	0.0256789109041392	0.0346775987044953	0.0618632761646888	0.0891276706150039	0.0496317537924318	-0.00808505431584374	0.0354371237094095	0.0865701680815912	0.107547013850618	0.0268861146930868	-0.0295025567180382	-0.00454859723101492	-0.0657687414470059	-0.131119986308244	-0.122918377887621	-0.0977162141702326	-0.0164239425404655	0.0794185054108074	0.0791552854772261	0.0158377425940400	-0.00103350595432023	0.0239536960370706	-0.0628101609368598	-0.0645089233119681	-0.0848620045198659	-0.0480198271201532	-0.0124743465270408	0.0569900421473817	0.0710206562586738	0.0458462772346918	0.0694768173306647	0.0208628119133756
327668468	spatial[-]	-0.00799849035215912	-0.0408901849798428	-0.0319317634879626	-0.0262450670779746	0.0247070886603494	-0.0279838939828317	-0.0519447134206957	-0.0108407706940513	0.0243697664230329	0.0349298230773786	0.0650044982412470	0.0633228887204743	0.0395443012930556	0.0637765207756358	-0.00124793217512965	-0.102769343722909	-0.121963112850576	-0.149264581153537	-0.138850632246733	-0.0609493621837952	0.0321286205383849	0.135417008852478	0.106617216236887	0.0206328332116449	-0.0203516561986510	-0.0378291245972155	-0.0450008868122960	-0.0654121106504619	-0.130407399580029	-0.0880220760098063	0.0358387473001268	0.0279660511099882	-0.0481704204370153	-0.0755987870906699	-0.0564263376129931	-0.0236070228504941	-0.0224680171719253	-0.0453618954992874	-0.0676840245260998	-0.0650710938534681	-0.0302286635593190	0.0258282271865976	0.0920331243559720	0.154496302590925	0.133299217344820	0.113741329847526	0.155920359991014	0.0902086045684646
585995399	spatial[-]	0.116925754587515	0.0615648923968376	0.0547677114904271	0.0286569578223410	0.0601323274870639	0.0839845416590276	0.0533314906349749	-0.0317947070524760	-0.0514233642423072	-0.0461337768676357	0.000997924329318795	-0.0472612157484582	-0.114059837775100	-0.0547932267772415	-0.00541198044526256	0.0422576656048272	0.0197841599164114	0.0495941548961934	0.0986862146644377	0.0243964432080479	-0.0129845222326133	0.0102393889100233	0.0270464473168014	0.0496744563615734	-0.00277788968722929	-0.0275304997828508	-0.0494045397620646	-0.0193718165182594	0.0161955804893143	0.0544322665827297	0.0777570406375836	0.0782930420353476	0.102521034452746	0.0664278585063417	0.108525225195598	0.0106603862088291	-0.0360340551885620	-0.0771643340926538	-0.0895639774545569	-0.0760466962687905	-0.0456019624643862	-0.0711902524102290	-0.0999316000370514	-0.108720741594024	-0.0439193878290844	-0.0196364200177889	-0.0183374427158354	0.0148934932108180
691568756	spatial[-]	0.0685980266072339	0.0391570803803943	0.0301008129512408	0.0152743513410273	-0.0418481875489759	-0.0404004174499018	0.0111103556024901	0.0374716425209676	0.0512542009345822	0.0652163312949553	0.0219460548156313	-0.00347180300609718	0.00235281775823069	-0.0489541225646473	-0.0726756562698027	-0.0866640466940079	-0.0551264068431989	-0.0262661986445070	-0.0203377386775688	-0.0250382496496338	-0.0272793092346178	-0.0152992791831064	-0.0418230269233995	-0.0529961945168576	0.00528824631139638	-0.0265875761668173	-0.0339041834943209	0.0164236462324979	-0.0632759992870266	-0.0278421768838724	-0.00795975685669553	0.00176177918509927	-0.00657853981918992	-0.0261008060831561	0.00382579353097351	0.0674265244967828	0.0464756415776610	-0.0288896218468667	-0.0844743469796559	-0.0831463286797020	-0.0627314599996407	-0.171948356543130	-0.138701849877935	-0.104682348211225	-0.0558060738160590	-0.00326577058968726	0.000995795636273292	0.0314777750549246
126259773	spatial[-]	0.0497163071397388	0.0814092882249789	0.0895091414794820	0.0184667166301927	0.0286712110579070	0.00920146283711488	-0.0178032454703103	-0.0536451988222157	-0.0961969779305561	-0.0310728305444179	0.0739395797605601	0.100302726495413	0.0786709461275404	-0.00734706987974576	-0.0463846360174135	-0.0901240255674264	-0.0115179736336442	0.00787225958011402	0.0444495377659116	-0.0246659819477165	-0.0937386413838130	-0.105095330392108	-0.104064905596387	-0.0419136109683907	-0.0291756608296003	-0.0386621456668025	-0.0620513068802023	-0.0491258240759342	-0.0655788947686893	-0.0890093972859215	-0.0645821190339143	-0.0558757490152854	-0.0617545175122863	0.00817769907327213	0.0194557774622641	-0.0157107021855446	-0.0441955540138711	-0.00526389124109907	0.0245144987377463	-0.0209541827990372	-0.0555230756241488	-0.0176286419724330	-0.0150319275877383	0.0140850617645879	-0.00826110353101536	-0.0114205801419562	-0.0634742285828789	-0.0815962911064033
471892082	spatial[-]	-0.0292704381993434	-0.104283153872211	-0.0812266260939490	-0.0466022510808993	0.0264310717381711	0.0330566200030379	0.0724828812567331	0.0643905070460958	0.137362294520531	0.120635999624045	0.0104905873820236	0.0737577283301888	0.0470577098160439	0.0358154115534766	0.0950997894344779	0.0693001033443692	0.0400024608977925	0.0498481663336909	0.0439383136157275	0.109823966621448	0.0586511929049378	-0.0416516626976531	-0.0668288045064190	-0.0345715458237013	-0.0483803588376466	-0.0391608455566171	-0.0794541947795911	-0.104276715363568	-0.113736457037269	-0.0377585634504685	-0.00718386631002242	-0.00860805450964151	0.0147851403383915	0.0436522552673663	0.0125594781832824	0.0346197845534545	-0.0168863337925418	-0.0368077710407254	-0.0263264510564546	0.0120805186126103	0.0331188165175461	0.0751590952508106	0.0340224607349215	0.0247192563217684	-0.00450853658254000	-0.0433878021895918	0.0160500375858506	0.0665390974369221
95621498	spatial[-]	-0.0826039395818940	-0.0532966043717360	-0.0347500773197072	-0.0654687614743556	-0.0693008091676474	-0.0748679871887644	-0.0244293268161574	-0.0834445706919703	-0.110006106490310	-0.106833245253239	-0.122327165457902	-0.0827748904669371	-0.0172443328374229	-0.0491619816235575	-0.0543941489369582	0.00484927958724354	0.0144472439473789	0.00690749176230007	-0.0128180216752571	-0.0995896500117244	-0.117502359626455	-0.0539755303987650	-0.0102174509077732	0.0340633711423179	0.00945535258001017	-0.0123513568803716	-0.00910150777535619	-0.0332503785896021	-0.0475543334747268	-0.0641149665975440	-0.0599949568653420	-0.0604533965945120	-0.0762003273315522	-0.120798058154894	-0.109556141051105	-0.0804186709474268	-0.0863207657785815	-0.0705802489674939	-0.0358711172785807	0.00238725843227651	0.0798799022211370	0.100836694778318	0.0872228767962867	0.0334441345817963	-0.0328831884470222	-0.0405476987727832	-0.0592394864741071	-0.000975476999876331
[truncated: 93 more columns]
