# Supplementary material for: Neural attentional-filter mechanisms of listening success in middle-aged and older individuals
Source: Nat Commun. 2021 Jul 26;12:4533. doi: 10.1038/s41467-021-24771-9 (PMC8313676; doi:10.1038/s41467-021-24771-9)
Supplement: Supplementary file 4 — Source Data [file 41467_2021_24771_MOESM4_ESM.zip › source data/SupplementaryFig10.csv]

ID	spatial_cue	accuracy_attended_decoder	accuracy_ignored_decoder
594866155	selective	0	1
594866155	selective	0	1
594866155	divided	0	0
594866155	divided	1	0
594866155	selective	0	1
594866155	divided	1	0
594866155	selective	1	0
594866155	divided	0	1
594866155	selective	1	0
594866155	selective	1	0
594866155	divided	0	0
594866155	selective	0	1
594866155	selective	1	0
594866155	selective	1	0
594866155	selective	1	1
594866155	selective	0	0
594866155	selective	1	0
594866155	divided	0	1
594866155	divided	0	1
594866155	divided	0	1
594866155	selective	1	1
594866155	selective	1	0
594866155	divided	1	0
594866155	selective	0	1
594866155	selective	1	1
594866155	divided	1	1
594866155	selective	1	1
594866155	selective	0	0
594866155	selective	0	1
594866155	selective	1	0
594866155	selective	1	0
594866155	selective	1	1
594866155	divided	1	0
594866155	divided	1	0
594866155	divided	1	1
594866155	divided	0	1
594866155	divided	0	0
594866155	divided	1	0
594866155	divided	1	1
594866155	divided	1	1
594866155	divided	1	1
594866155	divided	0	1
594866155	selective	1	1
594866155	divided	1	1
594866155	divided	0	1
594866155	selective	1	0
594866155	divided	1	1
594866155	selective	0	1
594866155	selective	0	1
594866155	divided	0	1
594866155	divided	1	0
594866155	divided	0	0
594866155	divided	0	0
594866155	divided	0	1
594866155	divided	0	1
594866155	selective	0	1
594866155	selective	1	0
594866155	divided	1	0
594866155	divided	1	1
594866155	divided	0	0
594866155	divided	1	1
594866155	divided	0	0
594866155	selective	0	0
594866155	divided	1	1
594866155	divided	0	1
594866155	selective	1	0
594866155	selective	1	1
594866155	selective	1	0
594866155	selective	1	0
594866155	selective	0	0
594866155	selective	0	1
594866155	divided	1	0
594866155	divided	0	1
594866155	divided	0	1
594866155	divided	1	1
594866155	divided	1	0
594866155	divided	0	0
594866155	selective	1	1
594866155	divided	1	1
594866155	divided	0	1
594866155	selective	0	1
594866155	divided	1	0
594866155	selective	0	1
594866155	divided	1	0
594866155	selective	0	1
594866155	selective	0	1
594866155	selective	1	1
594866155	divided	0	0
594866155	divided	1	0
594866155	divided	1	0
594866155	selective	1	1
594866155	selective	0	0
594866155	divided	1	0
594866155	selective	0	0
594866155	divided	0	1
594866155	selective	0	1
594866155	divided	1	0
594866155	divided	0	1
594866155	divided	1	1
594866155	divided	1	1
594866155	divided	0	1
594866155	selective	1	0
594866155	selective	0	0
594866155	selective	0	1
594866155	divided	1	0
594866155	selective	0	0
594866155	selective	1	0
594866155	divided	1	1
594866155	selective	0	1
594866155	selective	0	1
594866155	selective	1	1
594866155	divided	1	0
594866155	divided	0	1
594866155	divided	1	0
594866155	divided	1	1
594866155	selective	1	0
594866155	divided	1	1
594866155	selective	0	1
594866155	selective	1	1
594866155	divided	1	0
594866155	selective	1	0
594866155	selective	1	1
594866155	selective	0	0
594866155	selective	0	1
594866155	selective	0	0
594866155	divided	0	1
594866155	selective	1	1
594866155	divided	0	1
594866155	selective	0	1
594866155	divided	0	1
594866155	divided	1	0
594866155	selective	1	0
594866155	divided	1	0
594866155	divided	1	1
594866155	divided	0	1
594866155	divided	0	0
594866155	divided	1	0
594866155	selective	1	1
594866155	divided	0	0
594866155	selective	1	1
594866155	selective	0	1
594866155	divided	0	1
594866155	divided	1	1
594866155	divided	1	1
594866155	divided	0	1
594866155	selective	1	1
594866155	selective	0	1
594866155	divided	1	0
594866155	divided	1	0
594866155	divided	1	1
594866155	selective	1	1
594866155	selective	1	1
594866155	selective	1	0
594866155	selective	1	1
594866155	selective	0	1
594866155	selective	1	1
594866155	selective	1	1
594866155	divided	1	1
594866155	selective	0	0
594866155	divided	0	1
594866155	divided	1	1
594866155	divided	0	0
594866155	divided	1	0
594866155	divided	0	0
594866155	selective	1	0
594866155	selective	1	1
594866155	divided	0	1
594866155	selective	1	1
594866155	selective	0	0
594866155	divided	0	0
594866155	selective	1	1
594866155	selective	0	1
594866155	selective	1	1
594866155	selective	1	1
594866155	selective	1	1
594866155	divided	0	1
594866155	selective	1	1
594866155	selective	1	1
594866155	divided	1	0
594866155	selective	1	1
594866155	selective	1	1
594866155	divided	1	0
594866155	selective	1	1
594866155	selective	1	0
594866155	divided	1	1
594866155	selective	1	0
594866155	divided	1	1
594866155	divided	0	1
594866155	divided	1	1
594866155	selective	1	0
594866155	divided	0	0
594866155	selective	0	1
594866155	selective	0	1
594866155	selective	0	1
594866155	selective	1	0
594866155	selective	1	1
594866155	selective	0	1
594866155	divided	1	0
594866155	selective	1	1
594866155	selective	1	0
594866155	divided	1	1
594866155	divided	0	1
594866155	divided	1	0
594866155	divided	0	1
594866155	selective	0	1
594866155	divided	1	0
594866155	divided	1	0
594866155	selective	0	1
594866155	selective	1	0
594866155	selective	1	1
594866155	divided	0	0
594866155	divided	1	1
594866155	divided	1	1
594866155	selective	1	1
594866155	divided	0	0
594866155	divided	0	1
594866155	selective	1	1
594866155	selective	1	0
594866155	selective	1	0
594866155	selective	1	0
594866155	divided	0	1
594866155	divided	1	0
594866155	divided	1	1
594866155	divided	1	1
594866155	divided	0	0
594866155	selective	1	1
594866155	selective	1	1
594866155	selective	0	0
594866155	selective	0	0
594866155	selective	0	1
594866155	selective	0	1
594866155	selective	1	1
594866155	divided	0	1
594866155	selective	0	0
594866155	divided	1	1
594866155	divided	1	1
594866155	divided	1	1
594866155	divided	0	1
594866155	divided	1	1
594866155	selective	0	1
913338219	divided	0	1
913338219	selective	0	0
913338219	divided	0	1
913338219	divided	1	0
913338219	divided	0	1
913338219	divided	0	1
913338219	selective	1	1
913338219	divided	1	0
913338219	divided	1	1
913338219	divided	0	1
913338219	selective	1	0
913338219	divided	1	1
913338219	divided	1	0
913338219	divided	1	1
913338219	divided	0	1
913338219	divided	1	0
913338219	selective	0	1
913338219	selective	1	1
913338219	selective	1	0
913338219	divided	1	0
913338219	selective	0	1
913338219	divided	1	0
913338219	divided	1	1
913338219	divided	1	0
913338219	selective	1	1
913338219	divided	0	1
913338219	divided	0	1
913338219	selective	0	1
913338219	selective	1	0
913338219	selective	1	0
913338219	divided	1	1
913338219	selective	1	1
913338219	selective	0	0
913338219	selective	1	0
913338219	divided	1	0
913338219	selective	1	0
913338219	divided	0	1
913338219	selective	0	1
913338219	selective	0	1
913338219	selective	1	0
913338219	divided	0	1
913338219	selective	1	1
913338219	divided	1	1
913338219	selective	0	1
913338219	selective	1	1
913338219	selective	1	1
913338219	divided	0	1
913338219	divided	0	0
913338219	selective	1	0
913338219	divided	1	1
913338219	selective	0	0
913338219	divided	1	0
913338219	divided	0	1
913338219	divided	0	1
913338219	divided	0	0
913338219	selective	0	1
913338219	divided	0	1
913338219	selective	1	0
913338219	selective	1	0
913338219	divided	0	1
913338219	divided	1	0
913338219	divided	1	1
913338219	selective	1	0
913338219	selective	1	1
913338219	selective	1	1
913338219	selective	1	0
913338219	divided	0	1
913338219	selective	1	0
913338219	selective	0	1
913338219	divided	1	1
913338219	selective	1	1
913338219	selective	0	0
913338219	selective	1	1
913338219	selective	1	0
913338219	selective	1	0
913338219	divided	1	0
913338219	divided	0	1
913338219	selective	0	0
913338219	selective	1	0
913338219	selective	1	0
913338219	divided	0	1
913338219	divided	1	1
913338219	selective	1	1
913338219	selective	0	1
913338219	divided	0	1
913338219	selective	0	1
913338219	divided	1	0
913338219	divided	1	0
913338219	divided	1	0
913338219	selective	1	1
913338219	divided	1	0
913338219	divided	1	0
913338219	selective	0	1
913338219	selective	1	1
913338219	divided	0	1
913338219	divided	1	1
913338219	selective	1	1
913338219	selective	1	0
913338219	divided	0	1
913338219	selective	0	1
913338219	selective	0	1
913338219	divided	0	1
913338219	divided	0	1
913338219	selective	0	1
913338219	divided	0	1
913338219	divided	0	1
913338219	divided	1	1
913338219	divided	1	0
913338219	selective	0	0
913338219	selective	1	0
913338219	selective	0	0
913338219	selective	1	1
913338219	selective	0	1
913338219	divided	0	1
913338219	selective	0	0
913338219	divided	0	0
913338219	selective	1	1
913338219	selective	1	0
913338219	divided	1	0
913338219	divided	1	1
913338219	divided	1	1
913338219	selective	1	0
913338219	selective	0	1
913338219	divided	0	0
913338219	divided	1	1
913338219	divided	1	1
913338219	divided	0	1
913338219	divided	1	0
913338219	divided	0	1
913338219	divided	1	0
913338219	divided	1	0
913338219	divided	0	0
913338219	divided	0	1
913338219	divided	0	0
913338219	selective	0	1
913338219	divided	1	0
913338219	divided	1	0
913338219	selective	1	0
913338219	divided	1	1
913338219	selective	1	0
913338219	selective	1	0
913338219	divided	0	1
913338219	selective	1	0
913338219	divided	0	1
913338219	divided	1	1
913338219	selective	1	0
913338219	selective	1	1
913338219	selective	0	0
913338219	selective	0	1
913338219	divided	1	0
913338219	divided	1	1
913338219	selective	1	0
913338219	selective	0	1
913338219	selective	1	0
913338219	selective	1	0
913338219	divided	1	0
913338219	divided	0	1
913338219	divided	0	0
913338219	selective	0	1
913338219	divided	0	1
913338219	selective	1	0
913338219	divided	0	1
913338219	selective	0	1
913338219	divided	1	1
913338219	selective	1	1
913338219	selective	1	0
913338219	selective	1	0
913338219	selective	1	1
913338219	divided	0	1
913338219	divided	0	1
913338219	selective	1	0
913338219	divided	0	1
913338219	divided	0	1
913338219	divided	0	1
913338219	selective	1	1
913338219	divided	1	1
913338219	selective	1	0
913338219	divided	1	1
913338219	divided	0	0
913338219	selective	1	0
913338219	divided	0	1
913338219	selective	0	0
913338219	selective	0	1
913338219	selective	1	0
913338219	selective	1	0
913338219	selective	0	0
913338219	selective	1	1
913338219	divided	1	0
913338219	divided	1	1
913338219	selective	0	1
913338219	divided	0	1
913338219	selective	0	1
913338219	selective	1	1
913338219	divided	1	0
913338219	selective	0	1
913338219	divided	1	1
913338219	selective	0	0
913338219	selective	1	0
913338219	selective	0	1
913338219	divided	0	0
913338219	divided	1	0
913338219	selective	1	1
913338219	divided	1	1
913338219	selective	0	0
913338219	divided	1	0
913338219	selective	1	0
913338219	selective	0	1
913338219	divided	1	1
913338219	divided	1	0
913338219	divided	1	0
913338219	divided	0	1
913338219	divided	0	1
913338219	selective	1	0
913338219	selective	1	1
913338219	selective	1	0
913338219	selective	0	1
913338219	divided	0	0
913338219	divided	0	0
913338219	divided	0	0
913338219	divided	1	0
913338219	selective	1	1
913338219	divided	1	0
913338219	selective	0	0
913338219	selective	1	0
913338219	divided	0	1
913338219	selective	1	0
913338219	selective	1	1
913338219	selective	0	1
913338219	divided	0	1
913338219	selective	0	1
913338219	selective	1	1
913338219	divided	0	0
913338219	selective	0	0
913338219	selective	0	1
913338219	divided	0	1
913338219	divided	1	0
913338219	selective	0	1
913338219	selective	0	1
913338219	selective	1	0
913338219	divided	0	1
579481892	divided	1	0
579481892	divided	1	1
579481892	selective	1	1
579481892	selective	0	1
579481892	selective	0	0
579481892	selective	0	1
579481892	selective	0	0
579481892	divided	1	0
579481892	divided	1	1
579481892	selective	0	1
579481892	selective	1	0
579481892	selective	1	0
579481892	selective	1	0
579481892	selective	0	0
579481892	selective	1	0
579481892	divided	1	0
579481892	selective	1	0
579481892	divided	1	0
579481892	selective	0	0
579481892	selective	1	0
579481892	selective	0	0
579481892	divided	0	1
579481892	selective	1	0
579481892	divided	1	1
579481892	selective	0	0
579481892	selective	0	0
579481892	selective	0	0
579481892	selective	1	0
579481892	selective	1	0
579481892	divided	1	1
579481892	divided	0	0
579481892	divided	0	0
579481892	selective	1	1
579481892	selective	0	0
579481892	selective	0	1
579481892	selective	0	0
579481892	divided	0	1
579481892	divided	0	0
579481892	divided	0	0
579481892	divided	0	1
579481892	divided	0	1
579481892	divided	0	0
579481892	divided	0	1
579481892	divided	1	1
579481892	divided	0	0
579481892	divided	1	0
579481892	divided	1	1
579481892	divided	0	1
579481892	divided	1	0
579481892	divided	0	1
579481892	divided	0	0
579481892	divided	1	1
579481892	divided	1	1
579481892	selective	0	1
579481892	divided	1	1
579481892	selective	0	0
579481892	divided	0	1
579481892	selective	0	1
579481892	divided	0	0
579481892	selective	0	1
579481892	divided	0	1
579481892	divided	1	1
579481892	selective	1	0
579481892	selective	0	0
579481892	selective	1	0
579481892	divided	1	0
579481892	selective	0	0
579481892	divided	1	1
579481892	selective	1	0
579481892	selective	1	1
579481892	divided	0	1
579481892	selective	0	1
579481892	selective	0	1
579481892	divided	0	1
579481892	selective	0	0
579481892	selective	1	0
579481892	selective	0	1
579481892	selective	0	0
579481892	divided	1	0
579481892	selective	1	1
579481892	selective	0	0
579481892	divided	0	1
579481892	selective	1	0
579481892	selective	0	1
579481892	divided	0	0
579481892	selective	1	1
579481892	divided	1	0
579481892	selective	1	0
579481892	divided	1	1
579481892	divided	1	1
579481892	divided	0	0
579481892	divided	0	1
579481892	selective	0	1
579481892	selective	1	0
579481892	divided	0	1
579481892	divided	1	0
579481892	divided	1	0
579481892	selective	1	0
579481892	selective	0	0
579481892	selective	1	0
579481892	divided	1	1
579481892	divided	0	0
579481892	divided	1	0
579481892	divided	0	1
579481892	selective	1	1
579481892	selective	1	0
579481892	divided	0	1
579481892	selective	0	1
579481892	selective	0	0
579481892	divided	1	0
579481892	selective	1	0
579481892	selective	1	0
579481892	divided	1	0
579481892	selective	0	0
579481892	divided	0	1
579481892	divided	0	1
579481892	selective	0	0
579481892	divided	1	0
579481892	selective	1	1
579481892	divided	1	1
579481892	divided	1	1
579481892	divided	1	1
579481892	divided	0	1
579481892	selective	1	1
579481892	divided	1	1
579481892	divided	1	0
579481892	selective	0	1
579481892	selective	1	0
579481892	selective	0	0
579481892	selective	1	0
579481892	selective	1	1
579481892	selective	0	1
579481892	divided	1	1
579481892	divided	0	0
579481892	divided	1	0
579481892	divided	1	0
579481892	selective	0	0
579481892	divided	0	0
579481892	selective	1	0
579481892	divided	0	1
579481892	selective	1	0
579481892	divided	0	1
579481892	divided	0	0
579481892	divided	0	1
579481892	divided	1	1
579481892	divided	0	1
579481892	divided	1	1
579481892	divided	0	1
579481892	selective	0	1
579481892	divided	0	0
579481892	divided	1	1
579481892	divided	1	1
579481892	divided	1	0
579481892	selective	1	0
579481892	divided	0	0
579481892	divided	1	0
579481892	divided	0	1
579481892	selective	1	1
579481892	divided	0	0
579481892	divided	1	1
579481892	selective	0	1
579481892	selective	0	0
579481892	selective	0	1
579481892	selective	0	1
579481892	selective	0	1
579481892	selective	1	0
579481892	divided	0	1
579481892	selective	1	0
579481892	selective	0	1
579481892	selective	1	0
579481892	selective	0	0
579481892	divided	0	1
579481892	selective	1	0
579481892	divided	1	1
579481892	divided	0	1
579481892	selective	1	1
579481892	selective	1	1
579481892	divided	0	0
579481892	divided	1	1
579481892	divided	1	0
579481892	selective	0	1
579481892	divided	1	0
579481892	divided	1	1
579481892	selective	0	1
579481892	divided	1	1
579481892	selective	1	1
579481892	divided	1	1
579481892	selective	0	1
579481892	divided	1	0
579481892	selective	1	0
579481892	divided	0	1
579481892	selective	0	0
579481892	divided	1	1
579481892	selective	0	1
579481892	divided	1	0
579481892	divided	1	0
579481892	divided	1	0
579481892	selective	0	0
579481892	divided	1	1
579481892	divided	0	1
579481892	selective	0	1
579481892	selective	0	1
579481892	selective	1	0
579481892	selective	1	1
579481892	divided	0	0
579481892	selective	1	1
579481892	divided	1	0
579481892	selective	1	1
579481892	divided	1	0
579481892	divided	0	0
579481892	divided	1	1
579481892	selective	0	1
579481892	selective	0	1
579481892	divided	0	1
579481892	divided	0	1
579481892	divided	0	0
579481892	selective	0	1
579481892	selective	0	1
579481892	divided	1	0
579481892	selective	1	0
579481892	divided	1	0
579481892	selective	1	1
579481892	selective	1	0
579481892	selective	1	0
579481892	selective	0	1
579481892	selective	1	0
579481892	divided	1	0
579481892	divided	1	0
579481892	selective	1	1
579481892	divided	0	0
579481892	selective	0	1
579481892	selective	0	1
579481892	divided	1	0
579481892	selective	1	0
579481892	selective	1	0
579481892	selective	1	0
579481892	divided	0	1
579481892	selective	1	1
579481892	selective	1	1
579481892	selective	0	1
267145152	selective	1	0
267145152	selective	0	1
267145152	selective	1	0
267145152	selective	1	0
267145152	divided	0	1
267145152	selective	1	0
267145152	divided	0	1
267145152	selective	1	1
267145152	selective	1	1
267145152	divided	0	1
267145152	selective	0	1
267145152	divided	1	0
267145152	divided	1	0
267145152	selective	0	1
267145152	divided	0	1
267145152	selective	1	0
267145152	selective	1	1
267145152	divided	1	0
267145152	divided	1	0
267145152	divided	1	0
267145152	divided	0	1
267145152	divided	1	1
267145152	selective	1	1
267145152	selective	0	1
267145152	divided	0	1
267145152	selective	1	0
267145152	divided	1	0
267145152	selective	1	0
267145152	divided	1	1
267145152	selective	1	1
267145152	selective	0	0
267145152	divided	1	1
267145152	selective	0	1
267145152	selective	0	1
267145152	selective	0	1
267145152	divided	1	0
267145152	selective	1	1
267145152	divided	1	0
267145152	divided	1	1
267145152	divided	1	0
267145152	divided	0	1
267145152	selective	1	1
267145152	divided	0	1
267145152	divided	1	1
267145152	divided	0	0
267145152	selective	0	0
267145152	selective	1	1
267145152	divided	0	0
267145152	divided	0	1
267145152	divided	1	0
267145152	divided	1	0
267145152	selective	1	0
267145152	selective	1	0
267145152	selective	1	0
267145152	divided	1	0
267145152	selective	1	0
267145152	divided	1	1
267145152	divided	0	1
267145152	selective	1	0
267145152	selective	1	1
267145152	selective	0	1
267145152	divided	0	1
267145152	selective	0	1
267145152	divided	0	1
267145152	selective	1	0
267145152	divided	0	0
267145152	selective	0	1
267145152	selective	1	1
267145152	selective	1	0
267145152	divided	0	1
267145152	divided	0	1
267145152	divided	1	0
267145152	divided	0	0
267145152	selective	1	0
267145152	selective	1	1
267145152	selective	1	1
267145152	divided	1	1
267145152	divided	1	0
267145152	selective	1	0
267145152	divided	1	0
267145152	selective	0	1
267145152	selective	1	0
267145152	selective	1	1
267145152	divided	1	0
267145152	divided	0	1
267145152	divided	0	1
267145152	divided	1	0
267145152	selective	1	1
267145152	divided	0	0
267145152	selective	1	0
267145152	selective	0	1
267145152	selective	0	1
267145152	selective	1	1
267145152	selective	0	0
267145152	selective	1	1
267145152	selective	0	1
267145152	selective	0	1
267145152	selective	1	0
267145152	selective	1	1
267145152	divided	0	1
267145152	selective	1	1
267145152	selective	0	1
267145152	divided	1	0
267145152	divided	0	0
267145152	divided	0	1
267145152	selective	1	0
267145152	divided	1	1
267145152	selective	1	0
267145152	divided	0	0
267145152	divided	1	1
267145152	divided	0	1
267145152	selective	0	1
267145152	selective	1	0
267145152	selective	0	1
267145152	divided	1	1
267145152	selective	0	1
267145152	divided	1	1
267145152	selective	1	0
267145152	divided	1	0
267145152	selective	1	0
267145152	selective	1	1
267145152	selective	1	1
267145152	selective	0	1
267145152	selective	0	0
267145152	divided	0	1
267145152	selective	1	1
267145152	selective	1	1
267145152	divided	0	1
267145152	divided	1	0
267145152	selective	1	0
267145152	selective	0	1
267145152	divided	1	0
267145152	selective	1	0
267145152	selective	1	1
267145152	selective	1	1
267145152	divided	0	0
267145152	selective	1	1
267145152	divided	1	1
267145152	divided	1	1
267145152	divided	0	1
267145152	selective	0	1
267145152	selective	0	1
267145152	selective	1	0
267145152	divided	1	0
267145152	divided	0	1
267145152	selective	1	0
267145152	divided	0	1
267145152	divided	1	0
267145152	divided	1	1
267145152	divided	1	1
267145152	divided	1	0
267145152	selective	1	0
267145152	divided	1	0
267145152	selective	0	1
267145152	selective	1	1
267145152	divided	0	0
267145152	divided	1	0
267145152	divided	0	0
267145152	selective	0	1
267145152	divided	1	1
267145152	selective	1	0
267145152	selective	1	1
267145152	divided	0	1
267145152	divided	1	0
267145152	selective	1	0
267145152	selective	0	0
267145152	selective	1	1
267145152	divided	0	1
267145152	selective	1	1
267145152	divided	0	0
267145152	selective	0	0
267145152	divided	1	1
267145152	divided	1	1
267145152	selective	1	0
267145152	divided	1	1
267145152	selective	0	1
267145152	divided	0	0
267145152	selective	0	1
267145152	divided	1	0
267145152	selective	1	1
267145152	selective	0	1
267145152	selective	1	0
267145152	divided	1	0
267145152	divided	1	1
267145152	selective	0	0
267145152	divided	0	0
267145152	selective	1	0
267145152	selective	1	0
267145152	divided	0	1
267145152	divided	1	0
267145152	divided	0	1
267145152	divided	0	0
267145152	divided	1	0
267145152	divided	0	1
267145152	selective	1	1
267145152	divided	0	1
267145152	divided	0	1
267145152	selective	1	1
267145152	selective	0	1
267145152	divided	1	1
267145152	selective	1	1
267145152	divided	0	1
267145152	selective	1	0
267145152	selective	1	1
267145152	divided	0	1
267145152	selective	0	1
267145152	divided	1	0
267145152	divided	1	0
267145152	divided	1	1
267145152	divided	1	1
267145152	selective	1	1
267145152	selective	0	1
267145152	divided	1	0
267145152	selective	0	1
267145152	divided	0	1
267145152	divided	0	1
267145152	divided	1	0
267145152	divided	1	1
267145152	selective	0	0
267145152	divided	0	1
267145152	selective	1	1
267145152	selective	1	1
267145152	selective	1	1
267145152	selective	1	0
267145152	divided	1	0
267145152	divided	0	1
267145152	selective	0	1
267145152	selective	1	0
267145152	selective	0	1
267145152	divided	1	1
267145152	divided	0	1
267145152	divided	0	0
267145152	divided	1	0
267145152	divided	1	0
267145152	divided	0	1
267145152	divided	1	0
267145152	divided	0	0
267145152	selective	1	0
267145152	selective	1	1
267145152	divided	1	0
908092186	selective	1	1
908092186	divided	1	0
908092186	divided	0	1
908092186	divided	1	1
908092186	divided	0	0
908092186	divided	1	1
908092186	selective	0	0
908092186	selective	0	1
908092186	selective	0	0
908092186	selective	1	1
908092186	selective	1	1
908092186	selective	0	1
908092186	divided	0	1
908092186	selective	1	0
908092186	divided	1	0
908092186	divided	0	1
908092186	divided	0	1
908092186	divided	0	0
908092186	selective	1	0
908092186	divided	1	0
908092186	selective	0	1
908092186	selective	1	0
908092186	divided	0	0
908092186	selective	0	1
908092186	divided	1	1
908092186	selective	1	0
908092186	divided	0	1
908092186	divided	0	1
908092186	divided	0	0
908092186	divided	1	1
908092186	selective	1	0
908092186	selective	1	1
908092186	divided	1	1
908092186	divided	1	1
908092186	selective	1	1
908092186	divided	1	0
908092186	selective	1	1
908092186	selective	1	1
908092186	divided	1	1
908092186	selective	1	0
908092186	divided	0	1
908092186	selective	0	1
908092186	selective	0	0
908092186	divided	1	0
908092186	selective	0	0
908092186	selective	0	1
908092186	selective	1	1
908092186	selective	1	1
908092186	divided	1	1
908092186	selective	0	1
908092186	selective	1	1
908092186	selective	1	1
908092186	selective	1	1
908092186	divided	0	1
908092186	divided	1	1
908092186	selective	1	0
908092186	selective	1	1
908092186	divided	0	1
908092186	divided	1	0
908092186	selective	1	1
908092186	selective	0	1
908092186	selective	1	0
908092186	divided	0	1
908092186	selective	0	0
908092186	selective	1	0
908092186	selective	1	1
908092186	selective	1	1
908092186	selective	1	1
908092186	divided	1	1
908092186	divided	1	1
908092186	selective	1	0
908092186	divided	0	0
908092186	divided	0	0
908092186	divided	1	1
908092186	selective	0	0
908092186	divided	0	1
908092186	selective	1	1
908092186	divided	1	0
908092186	selective	1	0
908092186	divided	0	1
908092186	selective	1	0
908092186	selective	1	0
908092186	divided	1	0
908092186	selective	0	1
908092186	divided	1	1
908092186	divided	0	1
908092186	divided	1	1
908092186	divided	0	0
908092186	selective	1	1
908092186	divided	1	1
908092186	selective	1	0
908092186	divided	1	0
908092186	selective	1	0
908092186	divided	1	1
908092186	divided	1	1
908092186	divided	0	0
908092186	selective	0	0
908092186	divided	0	1
908092186	selective	1	1
908092186	selective	1	1
908092186	divided	1	1
908092186	selective	1	0
908092186	selective	1	1
908092186	divided	1	1
908092186	divided	1	1
908092186	selective	1	1
908092186	selective	1	0
908092186	selective	1	1
908092186	selective	1	1
908092186	divided	1	1
908092186	selective	1	1
908092186	divided	1	1
908092186	selective	1	0
908092186	selective	1	1
908092186	selective	1	1
908092186	selective	1	1
908092186	divided	1	1
908092186	divided	0	0
908092186	selective	0	1
908092186	divided	1	1
908092186	selective	1	1
908092186	selective	1	0
908092186	divided	1	1
908092186	divided	1	1
908092186	divided	1	1
908092186	divided	0	1
908092186	selective	1	1
908092186	divided	0	1
908092186	selective	1	1
908092186	divided	1	1
908092186	divided	0	1
908092186	selective	1	1
908092186	selective	0	1
908092186	selective	1	1
908092186	selective	1	0
908092186	selective	0	1
908092186	selective	1	1
908092186	selective	0	1
908092186	divided	1	0
908092186	selective	0	1
908092186	selective	1	0
908092186	selective	1	1
908092186	divided	0	1
908092186	selective	0	1
908092186	divided	1	0
908092186	selective	1	1
908092186	selective	0	1
908092186	divided	0	1
908092186	divided	0	1
908092186	divided	0	1
908092186	divided	0	1
908092186	selective	1	1
908092186	divided	1	1
908092186	divided	1	1
908092186	selective	1	1
908092186	divided	0	0
908092186	divided	1	0
908092186	selective	1	0
908092186	selective	1	0
908092186	selective	1	0
908092186	divided	1	0
908092186	divided	0	0
908092186	selective	1	1
908092186	divided	1	1
908092186	selective	1	1
908092186	divided	0	1
908092186	divided	0	1
908092186	divided	1	0
908092186	divided	1	1
908092186	divided	1	0
908092186	divided	0	0
908092186	divided	1	0
908092186	divided	0	1
908092186	divided	1	0
908092186	divided	1	0
908092186	divided	1	1
908092186	selective	0	1
908092186	divided	1	0
908092186	divided	1	0
908092186	selective	1	1
908092186	divided	1	0
908092186	selective	0	1
908092186	divided	0	1
908092186	divided	0	0
908092186	divided	0	1
908092186	divided	1	0
908092186	divided	1	1
908092186	selective	0	0
908092186	selective	1	0
908092186	divided	0	0
908092186	selective	0	0
908092186	divided	1	0
908092186	selective	0	1
908092186	divided	1	1
908092186	divided	1	1
908092186	selective	0	0
908092186	selective	0	1
908092186	selective	1	1
908092186	divided	0	0
908092186	selective	0	1
908092186	selective	0	1
908092186	selective	1	1
908092186	selective	0	0
908092186	divided	1	0
908092186	selective	0	0
908092186	divided	1	0
908092186	divided	0	1
908092186	divided	1	0
908092186	selective	0	0
908092186	divided	1	0
908092186	divided	1	0
908092186	divided	0	1
908092186	selective	1	1
908092186	divided	1	1
908092186	selective	1	0
908092186	divided	0	0
908092186	divided	0	1
908092186	selective	1	0
908092186	selective	1	0
908092186	divided	1	1
908092186	selective	1	0
908092186	selective	1	0
908092186	selective	1	0
908092186	selective	0	0
908092186	divided	1	1
908092186	divided	0	1
908092186	selective	0	1
908092186	divided	1	0
908092186	selective	1	1
908092186	selective	1	1
908092186	divided	0	0
908092186	divided	1	0
908092186	selective	1	0
908092186	selective	1	0
908092186	divided	1	0
908092186	selective	1	0
908092186	selective	1	0
908092186	divided	1	1
908092186	divided	1	1
908092186	selective	0	0
616446717	divided	0	0
616446717	divided	0	1
616446717	selective	1	1
616446717	selective	1	1
616446717	selective	0	1
616446717	selective	1	1
616446717	divided	1	0
616446717	selective	1	1
616446717	selective	0	1
616446717	selective	1	0
616446717	divided	1	1
616446717	divided	1	1
616446717	divided	1	1
616446717	selective	0	1
616446717	selective	1	1
616446717	selective	1	0
616446717	divided	1	0
616446717	selective	1	1
616446717	divided	1	1
616446717	selective	1	1
616446717	divided	1	1
616446717	selective	1	0
616446717	selective	1	0
616446717	divided	1	1
616446717	selective	1	0
616446717	divided	0	1
616446717	selective	0	1
616446717	divided	1	0
616446717	divided	1	1
616446717	selective	1	1
616446717	divided	1	0
616446717	divided	1	1
616446717	divided	1	1
616446717	divided	0	1
616446717	divided	1	0
616446717	divided	1	1
616446717	divided	0	1
616446717	selective	0	1
616446717	selective	1	1
616446717	divided	0	1
616446717	selective	0	1
616446717	selective	1	0
616446717	selective	0	0
616446717	selective	0	1
616446717	divided	1	1
616446717	selective	1	0
616446717	divided	1	1
616446717	divided	1	0
616446717	selective	1	0
616446717	divided	1	0
616446717	divided	1	1
616446717	divided	0	0
616446717	divided	1	1
616446717	divided	1	1
616446717	selective	1	0
616446717	divided	1	0
616446717	selective	1	1
616446717	selective	0	0
616446717	divided	0	1
616446717	divided	0	1
616446717	divided	1	1
616446717	divided	1	1
616446717	selective	1	1
616446717	selective	1	1
616446717	divided	1	0
616446717	divided	1	1
616446717	divided	0	1
616446717	divided	1	1
616446717	divided	1	1
616446717	divided	1	0
616446717	selective	1	0
616446717	divided	1	1
616446717	selective	0	1
616446717	selective	1	1
616446717	selective	0	0
616446717	selective	1	0
616446717	selective	1	0
616446717	selective	1	0
616446717	divided	1	1
616446717	selective	0	1
616446717	divided	0	1
616446717	selective	0	1
616446717	divided	1	1
616446717	selective	1	1
616446717	selective	1	0
616446717	divided	1	1
616446717	selective	0	1
616446717	selective	1	0
616446717	divided	1	1
616446717	selective	1	1
616446717	selective	1	0
616446717	divided	1	1
616446717	selective	1	0
616446717	divided	0	1
616446717	divided	1	1
616446717	selective	1	1
616446717	selective	1	0
616446717	selective	1	0
616446717	divided	1	1
616446717	selective	0	1
616446717	divided	0	1
616446717	selective	0	1
616446717	divided	1	1
616446717	selective	1	0
616446717	selective	0	1
616446717	selective	1	0
616446717	divided	0	0
616446717	divided	1	1
616446717	selective	1	1
616446717	selective	1	1
616446717	selective	0	0
616446717	divided	0	1
616446717	divided	0	1
616446717	divided	0	0
616446717	divided	1	0
616446717	selective	0	1
616446717	selective	0	1
616446717	divided	0	0
616446717	divided	1	0
616446717	selective	1	0
616446717	divided	1	0
616446717	divided	1	1
616446717	divided	1	0
616446717	divided	0	0
616446717	selective	1	0
616446717	divided	1	1
616446717	selective	1	0
616446717	selective	1	1
616446717	selective	1	0
616446717	divided	1	0
616446717	selective	1	0
616446717	selective	1	1
616446717	divided	1	0
616446717	divided	1	0
616446717	divided	1	0
616446717	selective	1	0
616446717	divided	0	1
616446717	divided	0	1
616446717	divided	1	1
616446717	divided	0	0
616446717	divided	1	1
616446717	divided	0	1
616446717	selective	0	1
616446717	divided	0	1
616446717	selective	1	0
616446717	selective	1	1
616446717	divided	0	1
616446717	selective	0	1
616446717	divided	1	1
616446717	selective	0	0
616446717	selective	1	1
616446717	selective	0	1
616446717	selective	0	1
616446717	selective	0	1
616446717	selective	1	1
616446717	divided	0	1
616446717	divided	0	0
616446717	selective	0	0
616446717	divided	0	0
616446717	selective	0	0
616446717	selective	1	0
616446717	selective	1	0
616446717	divided	1	1
616446717	selective	0	1
616446717	selective	0	1
616446717	selective	0	0
616446717	divided	0	0
616446717	selective	0	1
616446717	selective	0	1
616446717	selective	1	1
616446717	divided	1	1
616446717	divided	1	1
616446717	divided	0	1
616446717	divided	1	1
616446717	divided	1	0
616446717	divided	0	0
616446717	divided	1	1
616446717	divided	1	1
616446717	divided	1	0
616446717	selective	0	1
616446717	selective	1	0
616446717	divided	0	1
616446717	divided	0	1
616446717	divided	0	1
616446717	selective	0	1
616446717	selective	1	0
616446717	selective	0	1
616446717	selective	1	1
616446717	divided	1	1
616446717	divided	1	1
616446717	selective	1	1
616446717	selective	0	1
616446717	selective	1	0
616446717	selective	0	0
616446717	divided	0	0
616446717	selective	1	1
616446717	selective	1	0
616446717	selective	1	0
616446717	selective	1	0
616446717	divided	1	0
616446717	divided	1	1
616446717	divided	1	1
616446717	selective	1	1
616446717	selective	1	1
616446717	divided	1	1
616446717	selective	1	0
616446717	divided	1	1
616446717	divided	1	0
616446717	selective	1	1
616446717	selective	0	0
616446717	selective	1	1
616446717	divided	1	1
616446717	divided	1	0
616446717	selective	1	1
616446717	divided	0	1
616446717	selective	1	0
616446717	divided	1	0
616446717	selective	0	1
616446717	divided	1	1
616446717	selective	1	0
616446717	selective	1	1
616446717	divided	1	1
616446717	selective	1	1
616446717	selective	1	0
616446717	selective	1	1
616446717	divided	0	1
616446717	selective	1	1
616446717	divided	1	1
616446717	divided	0	1
616446717	selective	0	1
616446717	selective	1	0
616446717	divided	1	1
616446717	divided	1	0
616446717	divided	0	0
616446717	selective	1	0
616446717	divided	0	0
616446717	divided	0	0
616446717	selective	0	0
616446717	divided	0	1
491416294	divided	1	1
491416294	selective	1	0
491416294	divided	0	1
491416294	divided	1	0
491416294	divided	1	1
491416294	selective	0	1
491416294	selective	0	1
491416294	divided	0	1
491416294	selective	0	1
491416294	selective	1	0
491416294	selective	1	1
491416294	divided	0	1
491416294	divided	1	1
491416294	selective	0	1
491416294	selective	0	1
491416294	divided	0	1
491416294	divided	0	1
491416294	selective	1	1
491416294	selective	0	0
491416294	divided	0	1
491416294	divided	0	1
491416294	divided	1	1
491416294	divided	1	0
491416294	selective	1	1
491416294	divided	0	1
491416294	divided	1	0
491416294	selective	1	0
491416294	divided	0	0
491416294	divided	0	1
491416294	selective	1	1
491416294	selective	1	1
491416294	divided	0	1
491416294	divided	0	1
491416294	divided	1	0
491416294	selective	1	1
491416294	divided	0	1
491416294	selective	0	1
491416294	divided	1	0
491416294	divided	0	1
491416294	selective	1	0
491416294	divided	1	0
491416294	selective	0	1
491416294	divided	1	0
491416294	selective	1	0
491416294	divided	0	1
491416294	divided	1	0
491416294	selective	0	1
491416294	divided	1	1
491416294	divided	0	1
491416294	selective	1	0
491416294	selective	0	1
491416294	divided	1	0
491416294	divided	0	0
491416294	selective	1	1
491416294	selective	0	0
491416294	divided	0	1
491416294	selective	1	0
491416294	selective	0	1
491416294	selective	0	1
491416294	divided	1	0
491416294	selective	1	1
491416294	divided	0	1
491416294	selective	1	0
491416294	selective	1	1
491416294	divided	1	0
491416294	divided	0	1
491416294	selective	1	1
491416294	divided	1	1
491416294	selective	0	0
491416294	divided	1	1
491416294	divided	1	1
491416294	divided	0	1
491416294	selective	1	0
491416294	selective	1	0
491416294	divided	1	0
491416294	selective	1	1
491416294	selective	1	1
491416294	selective	0	1
491416294	divided	1	0
491416294	selective	1	0
491416294	divided	0	0
491416294	divided	1	1
491416294	selective	1	0
491416294	selective	1	0
491416294	divided	1	0
491416294	selective	1	0
491416294	divided	0	1
491416294	selective	0	0
491416294	divided	1	1
491416294	divided	1	1
491416294	selective	0	0
491416294	selective	1	0
491416294	divided	0	1
491416294	selective	1	0
491416294	selective	0	1
491416294	divided	0	0
491416294	divided	1	0
491416294	divided	0	1
491416294	selective	0	1
491416294	divided	1	0
491416294	divided	0	1
491416294	divided	1	1
491416294	divided	0	0
491416294	divided	0	0
491416294	selective	1	1
491416294	selective	1	0
491416294	selective	1	1
491416294	divided	0	1
491416294	divided	1	0
491416294	divided	0	1
491416294	selective	0	1
491416294	selective	1	0
491416294	selective	0	1
491416294	selective	1	1
491416294	divided	1	1
491416294	selective	0	1
491416294	divided	0	1
491416294	selective	1	1
491416294	divided	0	0
491416294	divided	1	1
491416294	selective	0	1
491416294	divided	0	0
491416294	divided	0	1
491416294	selective	1	1
491416294	divided	0	1
491416294	selective	1	0
491416294	selective	1	1
491416294	divided	1	0
491416294	selective	1	0
491416294	divided	0	1
491416294	selective	1	0
491416294	selective	1	1
491416294	selective	0	1
491416294	divided	1	0
491416294	selective	1	1
491416294	divided	1	1
491416294	selective	0	1
491416294	selective	1	1
491416294	divided	0	0
491416294	divided	0	0
491416294	selective	1	0
491416294	divided	0	1
491416294	selective	1	1
491416294	selective	0	0
491416294	selective	0	1
491416294	selective	1	1
491416294	divided	1	1
491416294	selective	0	1
491416294	divided	0	1
491416294	divided	0	1
491416294	divided	0	1
491416294	divided	1	1
491416294	selective	1	0
491416294	divided	0	1
491416294	selective	0	1
491416294	divided	0	1
491416294	selective	1	0
491416294	divided	1	0
491416294	selective	0	1
491416294	divided	1	1
491416294	selective	0	1
491416294	divided	0	1
491416294	selective	1	0
491416294	selective	0	1
491416294	divided	1	0
491416294	divided	0	0
491416294	selective	1	1
491416294	divided	0	1
491416294	divided	0	1
491416294	selective	0	0
491416294	selective	0	1
491416294	selective	1	0
491416294	divided	0	1
491416294	selective	0	1
491416294	selective	0	1
491416294	selective	0	1
491416294	selective	1	1
491416294	divided	1	0
491416294	selective	0	0
491416294	divided	0	0
491416294	divided	0	1
491416294	selective	0	1
491416294	divided	0	0
491416294	divided	1	0
491416294	selective	1	0
491416294	selective	1	1
491416294	divided	0	0
491416294	selective	0	1
491416294	selective	1	0
491416294	divided	0	0
491416294	selective	1	0
491416294	selective	1	0
491416294	selective	1	1
491416294	selective	0	1
491416294	divided	0	1
491416294	divided	1	1
491416294	divided	0	1
491416294	divided	1	0
491416294	selective	1	1
491416294	divided	1	1
491416294	selective	1	1
491416294	divided	1	0
491416294	divided	1	1
491416294	selective	0	1
491416294	divided	1	0
491416294	selective	0	1
491416294	selective	1	1
491416294	divided	1	0
491416294	divided	1	0
491416294	selective	0	1
491416294	divided	0	0
491416294	selective	0	1
491416294	divided	1	1
491416294	divided	0	1
491416294	divided	1	1
491416294	divided	1	0
491416294	selective	0	0
491416294	divided	0	1
491416294	selective	0	0
491416294	selective	0	1
491416294	selective	1	1
491416294	divided	0	0
491416294	selective	1	1
491416294	divided	1	1
491416294	selective	0	0
491416294	divided	0	0
491416294	selective	0	1
491416294	selective	1	1
491416294	selective	0	0
491416294	selective	1	0
491416294	divided	1	1
491416294	selective	0	1
491416294	divided	1	0
491416294	selective	1	0
491416294	divided	0	0
491416294	selective	1	0
491416294	selective	0	1
491416294	selective	1	0
491416294	divided	1	1
491416294	divided	1	1
312850327	divided	0	0
312850327	divided	1	0
312850327	divided	1	1
312850327	selective	0	0
312850327	divided	0	0
312850327	divided	1	1
312850327	selective	1	0
312850327	divided	1	0
312850327	selective	1	1
312850327	divided	1	1
312850327	selective	1	0
312850327	divided	1	0
312850327	divided	1	0
312850327	divided	1	0
312850327	selective	0	1
312850327	divided	1	1
312850327	selective	1	0
312850327	divided	1	1
312850327	divided	0	1
312850327	selective	0	1
312850327	selective	1	0
312850327	selective	0	0
312850327	selective	0	1
312850327	divided	0	1
312850327	divided	1	1
312850327	divided	0	1
312850327	selective	0	1
312850327	divided	0	0
312850327	selective	1	1
312850327	selective	0	1
312850327	selective	1	1
312850327	selective	1	0
312850327	selective	0	0
312850327	selective	1	1
312850327	selective	1	1
312850327	selective	0	0
312850327	selective	1	1
312850327	selective	1	0
312850327	selective	1	1
312850327	divided	1	0
312850327	selective	1	1
312850327	divided	1	1
312850327	selective	1	0
312850327	selective	0	1
312850327	selective	1	0
312850327	divided	1	0
312850327	selective	0	0
312850327	divided	0	1
312850327	divided	0	1
312850327	selective	1	0
312850327	selective	1	0
312850327	divided	1	1
312850327	selective	0	1
312850327	divided	1	1
312850327	divided	0	0
312850327	selective	1	0
312850327	divided	1	1
312850327	divided	0	0
312850327	selective	0	1
312850327	divided	1	1
312850327	divided	1	1
312850327	divided	1	1
312850327	selective	1	1
312850327	selective	1	1
312850327	divided	0	0
312850327	divided	0	1
312850327	divided	1	0
312850327	selective	1	1
312850327	selective	1	0
312850327	selective	1	1
312850327	divided	0	1
312850327	selective	0	0
312850327	selective	0	1
312850327	selective	0	1
312850327	selective	0	1
312850327	divided	0	1
312850327	selective	0	1
312850327	selective	0	1
312850327	selective	1	1
312850327	divided	1	1
312850327	selective	0	1
312850327	selective	1	1
312850327	selective	1	1
312850327	divided	0	1
312850327	selective	0	1
312850327	divided	0	0
312850327	divided	0	0
312850327	divided	1	0
312850327	selective	1	0
312850327	divided	1	0
312850327	divided	1	1
312850327	divided	0	1
312850327	divided	0	0
312850327	selective	1	1
312850327	divided	1	1
312850327	selective	0	1
312850327	selective	1	0
312850327	divided	1	0
312850327	divided	1	0
312850327	selective	1	1
312850327	divided	1	1
312850327	selective	1	1
312850327	selective	0	0
312850327	divided	1	0
312850327	divided	0	1
312850327	divided	0	1
312850327	divided	0	0
312850327	divided	0	0
312850327	divided	0	1
312850327	divided	0	1
312850327	selective	0	1
312850327	divided	0	1
312850327	divided	1	0
312850327	divided	1	1
312850327	selective	1	0
312850327	divided	1	1
312850327	selective	1	0
312850327	divided	1	0
312850327	divided	1	1
312850327	divided	1	1
312850327	selective	0	1
312850327	divided	1	0
312850327	divided	0	0
312850327	divided	0	0
312850327	divided	1	1
312850327	divided	0	1
312850327	divided	1	1
312850327	selective	0	1
312850327	selective	1	1
312850327	divided	0	0
312850327	divided	1	0
312850327	divided	0	0
312850327	divided	0	0
312850327	selective	1	1
312850327	divided	1	1
312850327	divided	0	1
312850327	selective	0	1
312850327	selective	1	1
312850327	selective	0	1
312850327	divided	1	1
312850327	divided	0	1
312850327	divided	1	0
312850327	divided	1	1
312850327	selective	0	1
312850327	selective	1	0
312850327	divided	1	0
312850327	divided	1	0
312850327	divided	1	0
312850327	selective	1	0
312850327	divided	1	1
312850327	selective	0	1
312850327	selective	1	1
312850327	selective	0	1
312850327	selective	1	0
312850327	selective	1	0
312850327	selective	0	0
312850327	selective	1	1
312850327	selective	0	1
312850327	divided	1	1
312850327	selective	1	0
312850327	selective	0	0
312850327	divided	1	0
312850327	divided	1	0
312850327	divided	0	1
312850327	divided	0	0
312850327	divided	1	1
312850327	selective	1	1
312850327	selective	0	0
312850327	selective	1	0
312850327	divided	0	1
312850327	selective	0	1
312850327	divided	0	0
312850327	selective	1	0
312850327	selective	1	1
312850327	divided	1	0
312850327	selective	1	0
312850327	divided	1	0
312850327	divided	1	1
312850327	selective	1	1
312850327	divided	0	0
312850327	selective	1	0
312850327	selective	0	0
312850327	divided	1	1
312850327	divided	1	1
312850327	selective	0	1
312850327	divided	1	0
312850327	selective	1	0
312850327	selective	0	0
312850327	selective	1	0
312850327	selective	1	0
312850327	selective	1	1
312850327	divided	0	1
312850327	selective	1	0
312850327	divided	1	1
312850327	divided	0	1
312850327	divided	1	1
312850327	selective	1	0
312850327	selective	1	0
312850327	selective	0	0
312850327	divided	0	0
312850327	selective	1	0
312850327	selective	0	0
312850327	selective	1	0
312850327	selective	1	1
312850327	selective	1	1
312850327	selective	0	0
312850327	selective	1	0
312850327	selective	1	0
312850327	divided	0	0
312850327	divided	1	0
312850327	divided	1	0
312850327	divided	1	1
312850327	divided	0	1
312850327	divided	1	0
312850327	divided	0	1
312850327	divided	0	1
312850327	selective	0	0
312850327	divided	1	1
312850327	divided	0	0
312850327	selective	0	1
312850327	divided	1	0
312850327	divided	1	1
312850327	divided	1	0
312850327	divided	1	0
312850327	divided	0	0
312850327	selective	0	1
312850327	selective	1	0
312850327	selective	0	0
312850327	divided	1	1
312850327	selective	0	1
312850327	selective	1	1
312850327	selective	1	0
312850327	divided	0	1
312850327	selective	0	1
312850327	selective	0	1
312850327	divided	1	0
312850327	selective	0	1
312850327	selective	1	0
312850327	selective	1	1
312850327	selective	1	1
767215115	selective	1	1
767215115	selective	1	1
767215115	divided	1	1
767215115	selective	1	1
767215115	selective	1	1
767215115	selective	1	1
767215115	divided	0	1
767215115	divided	0	1
767215115	divided	1	0
767215115	selective	1	0
767215115	selective	1	0
767215115	divided	0	0
767215115	divided	1	1
767215115	selective	1	1
767215115	divided	0	0
767215115	selective	1	1
767215115	selective	1	0
767215115	divided	0	0
767215115	divided	1	1
767215115	divided	1	0
767215115	selective	0	1
767215115	divided	1	1
767215115	selective	0	1
767215115	selective	0	0
767215115	selective	1	0
767215115	divided	1	1
767215115	selective	0	0
767215115	selective	1	0
767215115	divided	1	0
767215115	divided	1	1
767215115	selective	1	1
767215115	selective	0	1
767215115	divided	1	0
767215115	divided	1	1
767215115	selective	1	1
767215115	divided	1	1
767215115	divided	1	0
767215115	selective	1	0
767215115	selective	1	0
767215115	divided	1	1
767215115	divided	0	0
767215115	divided	1	1
767215115	selective	1	1
767215115	divided	0	1
767215115	divided	1	1
767215115	selective	1	0
767215115	selective	1	1
767215115	divided	1	1
767215115	divided	1	0
767215115	divided	0	0
767215115	selective	1	0
767215115	selective	0	1
767215115	selective	1	1
767215115	selective	1	0
767215115	selective	0	1
767215115	selective	1	0
767215115	selective	1	0
767215115	divided	1	0
767215115	selective	1	1
767215115	selective	1	1
767215115	divided	1	1
767215115	divided	1	0
767215115	divided	1	0
767215115	selective	1	0
767215115	selective	0	1
767215115	divided	1	1
767215115	selective	1	0
767215115	divided	0	0
767215115	divided	0	1
767215115	selective	1	0
767215115	divided	0	0
767215115	selective	1	0
767215115	divided	1	0
767215115	divided	0	1
767215115	divided	1	1
767215115	divided	1	1
767215115	divided	0	1
767215115	divided	1	1
767215115	selective	0	1
767215115	divided	1	1
[truncated: 34,968 more rows]
