# Supplementary material for: Neural attentional-filter mechanisms of listening success in middle-aged and older individuals
Source: Nat Commun. 2021 Jul 26;12:4533. doi: 10.1038/s41467-021-24771-9 (PMC8313676; doi:10.1038/s41467-021-24771-9)
Supplement: Supplementary file 4 — Source Data [file 41467_2021_24771_MOESM4_ESM.zip › source data/Fig4d.csv]

ID	spatial_cue	probed_first	probed_ear	neural_tracking_index_final_word
594866155	spatial[+]	Y	L	-0.081
594866155	spatial[-]	N	L	-0.053
594866155	spatial[-]	Y	R	0.024
594866155	spatial[+]	Y	R	0.03
594866155	spatial[-]	N	R	-0.013
594866155	spatial[+]	Y	L	0.051
594866155	spatial[-]	N	R	-0.164
594866155	spatial[+]	Y	R	-0.002
594866155	spatial[+]	N	L	0.004
594866155	spatial[-]	N	L	-0.098
594866155	spatial[+]	Y	L	0.018
594866155	spatial[+]	Y	L	-0.025
594866155	spatial[+]	Y	R	-0.207
594866155	spatial[+]	N	L	0.057
594866155	spatial[+]	Y	L	-0.044
594866155	spatial[+]	Y	R	-0.036
594866155	spatial[-]	N	L	-0.053
594866155	spatial[-]	Y	L	-0.115
594866155	spatial[-]	N	L	-0.087
594866155	spatial[+]	N	L	0.056
594866155	spatial[+]	N	R	0.286
594866155	spatial[-]	N	R	0.131
594866155	spatial[+]	N	L	0.215
594866155	spatial[+]	N	L	0.009
594866155	spatial[-]	Y	L	0.134
594866155	spatial[+]	Y	R	0.027
594866155	spatial[+]	Y	L	0.091
594866155	spatial[+]	Y	R	-0.105
594866155	spatial[+]	Y	R	0.01
594866155	spatial[+]	Y	R	0.016
594866155	spatial[+]	Y	L	0.065
594866155	spatial[-]	Y	R	-0.018
594866155	spatial[-]	N	R	0.026
594866155	spatial[-]	Y	R	0.006
594866155	spatial[-]	N	L	-0.06
594866155	spatial[-]	Y	L	-0.082
594866155	spatial[-]	Y	R	0.05
594866155	spatial[-]	N	R	-0.063
594866155	spatial[-]	Y	L	0.076
594866155	spatial[-]	Y	R	-0.017
594866155	spatial[-]	N	L	0.044
594866155	spatial[+]	Y	R	0
594866155	spatial[-]	Y	R	0.023
594866155	spatial[-]	Y	R	0.012
594866155	spatial[+]	N	R	-0.016
594866155	spatial[-]	Y	L	0.074
594866155	spatial[+]	N	R	-0.029
594866155	spatial[-]	N	R	-0.033
594866155	spatial[-]	Y	R	-0.035
594866155	spatial[-]	Y	R	0.085
594866155	spatial[-]	N	L	-0.039
594866155	spatial[-]	Y	L	0.074
594866155	spatial[-]	N	L	-0.213
594866155	spatial[+]	N	L	0.08
594866155	spatial[+]	Y	R	0.006
594866155	spatial[-]	Y	R	0.091
594866155	spatial[+]	N	R	0.027
594866155	spatial[+]	N	R	0.079
594866155	spatial[-]	Y	R	0.023
594866155	spatial[+]	Y	L	-0.002
594866155	spatial[+]	Y	L	0.016
594866155	spatial[-]	Y	R	-0.001
594866155	spatial[+]	N	L	-0.077
594866155	spatial[-]	Y	R	-0.016
594866155	spatial[-]	Y	L	-0.085
594866155	spatial[-]	Y	R	-0.011
594866155	spatial[+]	Y	L	-0.056
594866155	spatial[-]	Y	R	0.048
594866155	spatial[+]	Y	R	-0.14
594866155	spatial[+]	Y	L	-0.071
594866155	spatial[+]	N	R	0.015
594866155	spatial[+]	Y	R	0.025
594866155	spatial[+]	N	R	-0.125
594866155	spatial[+]	N	L	0.064
594866155	spatial[-]	N	L	-0.043
594866155	spatial[+]	N	L	0.021
594866155	spatial[+]	N	R	-0.059
594866155	spatial[-]	N	L	-0.025
594866155	spatial[-]	N	R	0.001
594866155	spatial[-]	Y	L	0.078
594866155	spatial[-]	Y	L	-0.146
594866155	spatial[+]	N	L	-0.006
594866155	spatial[-]	Y	R	0.144
594866155	spatial[-]	N	L	0.032
594866155	spatial[+]	Y	R	-0.06
594866155	spatial[+]	Y	R	-0.089
594866155	spatial[+]	Y	L	-0.029
594866155	spatial[-]	N	L	0.153
594866155	spatial[-]	Y	R	0.014
594866155	spatial[-]	N	L	0.167
594866155	spatial[+]	Y	R	-0.032
594866155	spatial[-]	N	R	-0.149
594866155	spatial[-]	N	L	0.096
594866155	spatial[+]	N	L	0.044
594866155	spatial[+]	Y	L	-0.036
594866155	spatial[-]	Y	L	0.098
594866155	spatial[+]	Y	R	0.103
594866155	spatial[-]	N	L	0.004
594866155	spatial[-]	Y	R	-0.033
594866155	spatial[-]	Y	R	0.013
594866155	spatial[-]	N	L	-0.047
594866155	spatial[-]	Y	R	0.05
594866155	spatial[+]	Y	R	-0.124
594866155	spatial[+]	Y	R	0.021
594866155	spatial[+]	Y	L	0.124
594866155	spatial[+]	N	R	0.012
594866155	spatial[+]	Y	R	-0.158
594866155	spatial[+]	N	L	0.143
594866155	spatial[+]	Y	L	0.051
594866155	spatial[-]	N	L	0.091
594866155	spatial[+]	N	L	0.092
594866155	spatial[+]	N	R	-0.068
594866155	spatial[+]	N	R	0.105
594866155	spatial[-]	N	R	-0.011
594866155	spatial[-]	N	L	0.097
594866155	spatial[-]	Y	L	-0.092
594866155	spatial[-]	Y	L	-0.1
594866155	spatial[-]	Y	L	-0.18
594866155	spatial[+]	N	L	-0.028
594866155	spatial[+]	N	L	-0.094
594866155	spatial[+]	Y	L	-0.115
594866155	spatial[+]	N	R	-0.024
594866155	spatial[-]	N	R	0.017
594866155	spatial[+]	N	L	0.091
594866155	spatial[-]	N	L	-0.009
594866155	spatial[+]	N	L	0.056
594866155	spatial[-]	Y	L	-0.08
594866155	spatial[-]	N	L	0.074
594866155	spatial[+]	Y	R	0.003
594866155	spatial[-]	Y	R	0.024
594866155	spatial[-]	Y	R	-0.175
594866155	spatial[-]	N	L	-0.084
594866155	spatial[-]	N	R	-0.187
594866155	spatial[-]	Y	R	0.064
594866155	spatial[+]	N	L	-0.007
594866155	spatial[+]	Y	R	-0.043
594866155	spatial[+]	Y	R	-0.071
594866155	spatial[-]	N	L	-0.075
594866155	spatial[-]	N	L	-0.105
594866155	spatial[-]	Y	L	0.019
594866155	spatial[-]	Y	R	0.088
594866155	spatial[+]	N	L	0.309
594866155	spatial[+]	Y	L	-0.178
594866155	spatial[-]	Y	R	-0.035
594866155	spatial[-]	Y	R	0.065
594866155	spatial[-]	N	L	0.142
594866155	spatial[+]	N	R	-0.048
594866155	spatial[+]	Y	R	0.149
594866155	spatial[+]	N	R	0.138
594866155	spatial[+]	N	R	0
594866155	spatial[+]	Y	R	-0.127
594866155	spatial[+]	Y	L	0.03
594866155	spatial[+]	Y	R	-0.03
594866155	spatial[-]	Y	R	-0.148
594866155	spatial[+]	Y	R	-0.018
594866155	spatial[-]	Y	R	0.161
594866155	spatial[-]	N	L	-0.014
594866155	spatial[-]	N	R	-0.023
594866155	spatial[-]	N	L	0.09
594866155	spatial[-]	Y	R	0.11
594866155	spatial[+]	Y	L	0.053
594866155	spatial[+]	Y	R	0.007
594866155	spatial[-]	Y	R	0.156
594866155	spatial[+]	N	L	0.019
594866155	spatial[+]	N	R	0.143
594866155	spatial[-]	Y	R	-0.056
594866155	spatial[+]	N	R	-0.118
594866155	spatial[+]	N	R	-0.114
594866155	spatial[+]	N	L	-0.098
594866155	spatial[+]	N	L	-0.112
594866155	spatial[+]	Y	R	-0.155
594866155	spatial[-]	Y	R	-0.066
594866155	spatial[+]	N	L	-0.044
594866155	spatial[+]	Y	L	-0.068
594866155	spatial[+]	Y	R	-0.021
594866155	spatial[-]	Y	R	0.023
594866155	spatial[+]	N	R	0.262
594866155	spatial[-]	Y	R	-0.075
594866155	spatial[+]	N	L	0.034
594866155	spatial[-]	N	R	-0.121
594866155	spatial[-]	N	L	0.167
594866155	spatial[-]	N	L	0.075
594866155	spatial[-]	Y	L	-0.06
594866155	spatial[-]	N	R	-0.061
594866155	spatial[-]	Y	R	0.142
594866155	spatial[+]	N	R	-0.072
594866155	spatial[-]	Y	R	0.182
594866155	spatial[-]	Y	R	0.096
594866155	spatial[+]	N	L	-0.011
594866155	spatial[+]	Y	L	-0.098
594866155	spatial[+]	N	L	0.255
594866155	spatial[+]	Y	R	-0.176
594866155	spatial[+]	N	L	-0.111
594866155	spatial[+]	Y	R	0.028
594866155	spatial[-]	N	L	-0.05
594866155	spatial[-]	N	L	0.105
594866155	spatial[-]	N	R	-0.079
594866155	spatial[-]	N	L	0.082
594866155	spatial[-]	Y	L	-0.132
594866155	spatial[-]	Y	R	-0.051
594866155	spatial[+]	N	L	-0.059
594866155	spatial[-]	N	L	0.083
594866155	spatial[-]	N	L	0.126
594866155	spatial[+]	N	L	0.136
594866155	spatial[-]	N	L	-0.008
594866155	spatial[+]	N	L	-0.097
594866155	spatial[-]	Y	R	0.048
594866155	spatial[+]	N	L	0.019
594866155	spatial[+]	N	R	-0.082
594866155	spatial[+]	Y	R	-0.018
594866155	spatial[-]	N	R	-0.116
594866155	spatial[-]	N	L	0.01
594866155	spatial[-]	N	L	0.238
594866155	spatial[-]	N	R	0.024
594866155	spatial[+]	N	L	-0.102
594866155	spatial[+]	N	L	0.127
594866155	spatial[-]	Y	L	-0.173
594866155	spatial[+]	Y	R	-0.072
594866155	spatial[+]	Y	L	0.133
594866155	spatial[-]	Y	R	-0.16
594866155	spatial[-]	N	L	0.081
594866155	spatial[-]	N	L	0.085
594866155	spatial[-]	Y	L	0.191
594866155	spatial[-]	N	L	-0.017
594866155	spatial[+]	Y	R	0.054
594866155	spatial[+]	N	L	-0.02
594866155	spatial[+]	N	R	0.025
594866155	spatial[-]	N	R	0.158
594866155	spatial[+]	Y	R	0.042
594866155	spatial[+]	N	L	0.081
594866155	spatial[-]	Y	R	-0.047
594866155	spatial[-]	N	L	0.045
594866155	spatial[+]	Y	L	-0.022
594866155	spatial[-]	N	R	-0.018
594866155	spatial[+]	N	L	-0.134
913338219	spatial[-]	Y	L	-0.111
913338219	spatial[-]	Y	R	-0.011
913338219	spatial[+]	N	L	-0.088
913338219	spatial[-]	Y	R	-0.091
913338219	spatial[+]	Y	R	0.042
913338219	spatial[-]	Y	R	-0.076
913338219	spatial[+]	N	R	0.046
913338219	spatial[-]	N	L	0.028
913338219	spatial[+]	Y	L	0.07
913338219	spatial[+]	N	L	0.071
913338219	spatial[-]	Y	L	-0.034
913338219	spatial[-]	N	L	0.001
913338219	spatial[-]	Y	R	-0.054
913338219	spatial[-]	N	R	0.079
913338219	spatial[-]	N	L	0.073
913338219	spatial[-]	Y	R	-0.125
913338219	spatial[-]	N	L	-0.034
913338219	spatial[-]	N	R	-0.126
913338219	spatial[-]	N	R	0.071
913338219	spatial[-]	Y	R	-0.029
913338219	spatial[-]	Y	R	-0.189
913338219	spatial[-]	Y	R	-0.119
913338219	spatial[+]	N	R	0.026
913338219	spatial[-]	N	R	-0.058
913338219	spatial[-]	Y	L	0.073
913338219	spatial[+]	Y	R	0.001
913338219	spatial[-]	N	R	-0.038
913338219	spatial[+]	Y	R	-0.059
913338219	spatial[-]	Y	L	-0.012
913338219	spatial[+]	N	R	-0.049
913338219	spatial[-]	Y	R	-0.026
913338219	spatial[-]	N	L	-0.01
913338219	spatial[-]	Y	L	-0.01
913338219	spatial[+]	N	L	-0.029
913338219	spatial[-]	N	L	-0.029
913338219	spatial[-]	Y	L	0.091
913338219	spatial[+]	Y	L	0.128
913338219	spatial[-]	N	R	-0.027
913338219	spatial[-]	N	L	0.178
913338219	spatial[+]	Y	L	0.002
913338219	spatial[+]	N	L	-0.068
913338219	spatial[+]	Y	L	0.05
913338219	spatial[-]	Y	R	-0.087
913338219	spatial[+]	N	R	-0.018
913338219	spatial[+]	N	L	-0.042
913338219	spatial[+]	Y	R	0.005
913338219	spatial[-]	Y	R	0.122
913338219	spatial[+]	Y	R	0.217
913338219	spatial[-]	Y	R	-0.002
913338219	spatial[+]	N	R	0.107
913338219	spatial[+]	N	L	0.075
913338219	spatial[+]	N	L	0.112
913338219	spatial[-]	N	L	-0.038
913338219	spatial[+]	Y	L	-0.199
913338219	spatial[-]	N	L	0.024
913338219	spatial[+]	N	L	0.08
913338219	spatial[+]	Y	L	-0.006
913338219	spatial[-]	N	L	-0.08
913338219	spatial[-]	N	R	-0.086
913338219	spatial[-]	N	L	-0.036
913338219	spatial[-]	N	L	0.038
913338219	spatial[-]	N	R	-0.015
913338219	spatial[+]	Y	R	0.015
913338219	spatial[-]	Y	R	0.033
913338219	spatial[+]	Y	R	-0.052
913338219	spatial[-]	N	L	0.065
913338219	spatial[-]	N	R	-0.023
913338219	spatial[+]	Y	R	0.161
913338219	spatial[-]	Y	R	-0.011
913338219	spatial[+]	Y	L	-0.108
913338219	spatial[-]	N	L	-0.034
913338219	spatial[-]	N	R	0.086
913338219	spatial[+]	N	R	0.049
913338219	spatial[+]	Y	R	-0.056
913338219	spatial[+]	Y	L	0.011
913338219	spatial[+]	Y	L	-0.105
913338219	spatial[-]	Y	R	-0.074
913338219	spatial[+]	N	R	0.091
913338219	spatial[+]	N	R	0.007
913338219	spatial[-]	Y	R	-0.126
913338219	spatial[+]	Y	R	0.117
913338219	spatial[+]	N	R	-0.106
913338219	spatial[+]	Y	R	-0.087
913338219	spatial[+]	Y	R	0.016
913338219	spatial[-]	N	R	0.017
913338219	spatial[-]	N	R	0.002
913338219	spatial[+]	Y	L	0.078
913338219	spatial[+]	N	L	-0.054
913338219	spatial[+]	N	L	0.051
913338219	spatial[-]	N	L	-0.04
913338219	spatial[-]	N	R	-0.071
913338219	spatial[+]	Y	R	-0.042
913338219	spatial[+]	N	L	0.112
913338219	spatial[-]	N	L	-0.021
913338219	spatial[+]	N	L	-0.089
913338219	spatial[-]	Y	R	0.118
913338219	spatial[-]	N	L	0.063
913338219	spatial[-]	N	L	0.001
913338219	spatial[+]	N	L	0.107
913338219	spatial[-]	N	R	0.111
913338219	spatial[-]	Y	R	-0.119
913338219	spatial[+]	N	L	-0.021
913338219	spatial[+]	Y	R	-0.018
913338219	spatial[-]	N	R	-0.109
913338219	spatial[-]	N	R	0.037
913338219	spatial[+]	Y	L	0.109
913338219	spatial[+]	Y	L	0.032
913338219	spatial[-]	N	L	0.018
913338219	spatial[+]	N	R	-0.113
913338219	spatial[+]	N	L	-0.005
913338219	spatial[-]	N	L	0.149
913338219	spatial[-]	Y	R	-0.127
913338219	spatial[+]	N	L	0.098
913338219	spatial[-]	N	R	-0.072
913338219	spatial[-]	Y	R	-0.094
913338219	spatial[-]	N	L	0.086
913338219	spatial[-]	Y	R	-0.051
913338219	spatial[+]	Y	L	0.117
913338219	spatial[+]	Y	L	0.108
913338219	spatial[+]	N	R	0.106
913338219	spatial[+]	Y	R	0.051
913338219	spatial[+]	Y	R	-0.169
913338219	spatial[-]	N	R	-0.084
913338219	spatial[+]	Y	L	-0.001
913338219	spatial[-]	Y	L	0.039
913338219	spatial[+]	Y	R	0.063
913338219	spatial[+]	Y	R	-0.01
913338219	spatial[-]	Y	R	-0.149
913338219	spatial[-]	Y	R	0.06
913338219	spatial[-]	Y	R	-0.078
913338219	spatial[+]	N	R	-0.17
913338219	spatial[+]	Y	R	-0.001
913338219	spatial[-]	Y	R	0.188
913338219	spatial[-]	N	R	-0.071
913338219	spatial[-]	N	R	0.168
913338219	spatial[-]	N	L	-0.109
913338219	spatial[-]	N	L	0.003
913338219	spatial[+]	Y	R	0.037
913338219	spatial[-]	Y	L	-0.082
913338219	spatial[-]	Y	R	-0.068
913338219	spatial[-]	N	L	0.065
913338219	spatial[+]	Y	R	0.073
913338219	spatial[-]	Y	R	0.012
913338219	spatial[-]	Y	L	0.18
913338219	spatial[-]	Y	R	0.085
913338219	spatial[-]	Y	L	-0.034
913338219	spatial[-]	N	L	0.003
913338219	spatial[+]	Y	R	-0.035
913338219	spatial[+]	N	R	-0.207
913338219	spatial[-]	N	L	0.102
913338219	spatial[+]	Y	L	0.284
913338219	spatial[+]	N	R	0.05
913338219	spatial[-]	N	L	-0.016
913338219	spatial[-]	Y	L	-0.004
913338219	spatial[+]	Y	R	0.048
913338219	spatial[+]	Y	R	-0.035
913338219	spatial[+]	N	R	-0.033
913338219	spatial[+]	Y	R	0.148
913338219	spatial[-]	Y	R	-0.018
913338219	spatial[-]	Y	R	-0.029
913338219	spatial[+]	Y	R	0.215
913338219	spatial[+]	N	L	-0.042
913338219	spatial[+]	N	L	0.131
913338219	spatial[+]	Y	L	0.027
913338219	spatial[-]	N	L	-0.078
913338219	spatial[-]	N	L	0.009
913338219	spatial[-]	Y	L	0.062
913338219	spatial[+]	N	L	0.038
913338219	spatial[-]	N	L	-0.064
913338219	spatial[+]	N	R	0.236
913338219	spatial[-]	N	L	0.091
913338219	spatial[+]	N	R	-0.238
913338219	spatial[-]	N	L	0.061
913338219	spatial[+]	Y	L	-0.02
913338219	spatial[+]	N	R	0.097
913338219	spatial[+]	N	L	0.093
913338219	spatial[+]	N	L	0.066
913338219	spatial[-]	Y	R	0.038
913338219	spatial[-]	N	L	0.126
913338219	spatial[+]	N	L	-0.02
913338219	spatial[-]	Y	R	-0.027
913338219	spatial[-]	N	L	0.057
913338219	spatial[-]	N	R	0.062
913338219	spatial[+]	Y	R	0.17
913338219	spatial[+]	Y	R	-0.043
913338219	spatial[+]	Y	R	0.2
913338219	spatial[+]	N	L	0.053
913338219	spatial[-]	N	L	-0.062
913338219	spatial[-]	N	L	-0.081
913338219	spatial[-]	Y	R	-0.119
913338219	spatial[+]	N	L	-0.016
913338219	spatial[+]	N	R	-0.073
913338219	spatial[+]	Y	L	-0.047
913338219	spatial[+]	N	L	-0.044
913338219	spatial[-]	N	L	0.042
913338219	spatial[+]	N	L	0.183
913338219	spatial[+]	Y	R	-0.033
913338219	spatial[+]	N	R	0.111
913338219	spatial[+]	Y	R	0.049
913338219	spatial[-]	N	R	-0.012
913338219	spatial[-]	Y	L	-0.025
913338219	spatial[+]	N	L	-0.147
913338219	spatial[-]	N	L	-0.115
913338219	spatial[+]	N	L	-0.02
913338219	spatial[+]	Y	R	-0.033
913338219	spatial[-]	Y	R	-0.106
913338219	spatial[+]	Y	L	0.055
913338219	spatial[-]	N	L	0.011
913338219	spatial[+]	Y	L	-0.012
913338219	spatial[+]	N	R	-0.025
913338219	spatial[+]	N	L	-0.074
913338219	spatial[-]	Y	L	-0.007
913338219	spatial[-]	N	L	-0.04
913338219	spatial[+]	N	L	-0.041
913338219	spatial[-]	Y	L	-0.061
913338219	spatial[+]	N	L	-0.001
913338219	spatial[-]	N	R	0.003
913338219	spatial[+]	N	L	-0.134
913338219	spatial[-]	Y	L	0.091
913338219	spatial[-]	Y	R	-0.048
913338219	spatial[+]	N	L	0.034
913338219	spatial[+]	N	L	0.018
913338219	spatial[-]	Y	L	0.056
913338219	spatial[+]	N	R	-0.125
913338219	spatial[+]	Y	R	-0.062
913338219	spatial[+]	Y	R	0.063
913338219	spatial[-]	N	L	-0.035
913338219	spatial[+]	N	L	-0.065
913338219	spatial[+]	Y	R	0.078
913338219	spatial[+]	N	R	0.027
913338219	spatial[+]	Y	L	-0.069
913338219	spatial[+]	Y	R	0.01
913338219	spatial[-]	Y	R	-0.073
913338219	spatial[-]	N	L	-0.074
913338219	spatial[+]	N	L	0.045
913338219	spatial[+]	N	L	0.143
913338219	spatial[-]	Y	L	0
579481892	spatial[-]	N	L	0.002
579481892	spatial[-]	Y	R	0.075
579481892	spatial[+]	Y	R	-0.12
579481892	spatial[-]	Y	R	0.001
579481892	spatial[+]	N	L	0.012
579481892	spatial[+]	Y	L	-0.033
579481892	spatial[-]	Y	L	-0.103
579481892	spatial[-]	Y	R	-0.132
579481892	spatial[+]	N	L	0.135
579481892	spatial[+]	N	L	0.017
579481892	spatial[+]	N	L	0.071
579481892	spatial[-]	Y	L	0.06
579481892	spatial[-]	N	L	0.043
579481892	spatial[+]	Y	R	0.063
579481892	spatial[+]	N	R	0.099
579481892	spatial[+]	Y	R	0.076
579481892	spatial[-]	Y	L	-0.086
579481892	spatial[+]	N	L	0.042
579481892	spatial[-]	N	L	-0.018
579481892	spatial[+]	N	L	-0.2
579481892	spatial[-]	Y	R	-0.034
579481892	spatial[+]	Y	L	0.153
579481892	spatial[-]	Y	R	-0.015
579481892	spatial[-]	Y	R	-0.139
579481892	spatial[+]	Y	R	-0.025
579481892	spatial[+]	N	R	0.059
579481892	spatial[+]	Y	R	0.065
579481892	spatial[+]	N	R	0.135
579481892	spatial[+]	N	R	-0.043
579481892	spatial[+]	Y	R	-0.012
579481892	spatial[-]	Y	L	-0.016
579481892	spatial[+]	Y	L	-0.044
579481892	spatial[-]	Y	R	-0.067
579481892	spatial[-]	Y	R	0
579481892	spatial[+]	Y	R	0.041
579481892	spatial[-]	Y	R	-0.075
579481892	spatial[+]	N	L	-0.05
579481892	spatial[-]	Y	R	-0.023
579481892	spatial[-]	N	L	0.073
579481892	spatial[-]	Y	L	0.019
579481892	spatial[-]	N	L	-0.087
579481892	spatial[-]	Y	R	0.145
579481892	spatial[-]	N	L	0.044
579481892	spatial[+]	Y	R	-0.132
579481892	spatial[+]	N	R	-0.055
579481892	spatial[-]	N	L	0.087
579481892	spatial[+]	N	L	0.043
579481892	spatial[-]	Y	R	-0.023
579481892	spatial[+]	N	L	-0.163
579481892	spatial[-]	N	L	-0.046
579481892	spatial[-]	Y	R	0.04
579481892	spatial[-]	N	R	0.068
579481892	spatial[+]	N	L	0.058
579481892	spatial[+]	Y	R	-0.073
579481892	spatial[+]	Y	R	0.002
579481892	spatial[+]	N	L	0.001
579481892	spatial[-]	N	R	-0.073
579481892	spatial[-]	N	L	0.033
579481892	spatial[-]	Y	R	0.158
579481892	spatial[+]	Y	R	-0.131
579481892	spatial[+]	N	L	0.05
579481892	spatial[+]	Y	R	-0.03
579481892	spatial[-]	N	R	0.115
579481892	spatial[+]	N	L	0.07
579481892	spatial[-]	Y	R	0.015
579481892	spatial[+]	Y	R	-0.024
579481892	spatial[-]	Y	R	0.016
579481892	spatial[+]	N	R	-0.066
579481892	spatial[-]	N	R	-0.128
579481892	spatial[-]	Y	R	-0.094
579481892	spatial[-]	Y	R	0.027
579481892	spatial[-]	Y	L	0.066
579481892	spatial[+]	N	R	0.054
579481892	spatial[-]	N	L	0.041
579481892	spatial[-]	Y	R	0.04
579481892	spatial[+]	N	R	0.071
579481892	spatial[+]	Y	L	0.167
579481892	spatial[+]	N	L	-0.06
579481892	spatial[+]	N	L	0.11
579481892	spatial[-]	N	L	0.033
579481892	spatial[-]	N	R	0.041
579481892	spatial[+]	Y	L	-0.012
579481892	spatial[+]	Y	R	0.053
579481892	spatial[+]	N	R	0.158
579481892	spatial[+]	Y	L	0.196
579481892	spatial[+]	N	L	-0.02
579481892	spatial[+]	Y	R	0.107
579481892	spatial[-]	N	R	0.091
579481892	spatial[+]	Y	R	0.027
579481892	spatial[-]	Y	R	-0.017
579481892	spatial[+]	N	L	-0.023
579481892	spatial[+]	N	L	0.091
579481892	spatial[+]	Y	R	0.005
579481892	spatial[+]	N	R	0.1
579481892	spatial[-]	N	L	0.072
579481892	spatial[+]	Y	L	-0.094
579481892	spatial[+]	Y	R	-0.13
579481892	spatial[+]	Y	R	0.04
579481892	spatial[+]	Y	L	0.105
579481892	spatial[+]	Y	L	-0.028
579481892	spatial[+]	Y	L	0.016
579481892	spatial[+]	Y	L	0.092
579481892	spatial[-]	Y	R	-0.11
579481892	spatial[-]	N	R	0.103
579481892	spatial[-]	Y	R	-0.035
579481892	spatial[+]	N	L	-0.004
579481892	spatial[+]	Y	R	0.079
579481892	spatial[+]	Y	L	0.009
579481892	spatial[+]	N	L	0.076
579481892	spatial[-]	Y	L	0.037
579481892	spatial[-]	N	L	0.079
579481892	spatial[-]	N	R	-0.007
579481892	spatial[-]	N	L	-0.032
579481892	spatial[-]	N	L	-0.095
579481892	spatial[-]	Y	R	0.063
579481892	spatial[-]	N	R	-0.161
579481892	spatial[-]	Y	L	0.065
579481892	spatial[-]	N	L	-0.03
579481892	spatial[-]	N	R	0.07
579481892	spatial[-]	Y	L	0.066
579481892	spatial[-]	Y	R	-0.109
579481892	spatial[-]	N	R	0.07
579481892	spatial[-]	N	L	0.049
579481892	spatial[-]	N	L	0.016
579481892	spatial[-]	Y	L	-0.091
579481892	spatial[-]	N	R	-0.032
579481892	spatial[+]	Y	R	0.004
579481892	spatial[-]	Y	R	0.071
579481892	spatial[+]	Y	R	-0.035
579481892	spatial[-]	Y	R	0.049
579481892	spatial[+]	Y	L	-0.126
579481892	spatial[-]	N	L	0.09
579481892	spatial[+]	N	L	0.081
579481892	spatial[-]	Y	R	-0.077
579481892	spatial[-]	Y	R	0.032
579481892	spatial[+]	N	L	0.124
579481892	spatial[-]	N	L	0.114
579481892	spatial[+]	Y	R	-0.074
579481892	spatial[-]	N	L	-0.039
579481892	spatial[+]	N	R	-0.051
579481892	spatial[+]	Y	R	-0.204
579481892	spatial[-]	N	R	-0.064
579481892	spatial[+]	N	R	0.03
579481892	spatial[+]	N	L	0.029
579481892	spatial[-]	N	L	-0.015
579481892	spatial[+]	N	L	-0.022
579481892	spatial[-]	Y	R	0.058
579481892	spatial[+]	N	R	-0.019
579481892	spatial[-]	N	L	-0.127
579481892	spatial[+]	N	L	0.223
579481892	spatial[+]	N	R	0.087
579481892	spatial[-]	N	L	-0.025
579481892	spatial[+]	N	R	-0.02
579481892	spatial[+]	Y	L	0.028
579481892	spatial[+]	Y	L	-0.171
579481892	spatial[+]	Y	L	0.109
579481892	spatial[+]	Y	L	0.03
579481892	spatial[-]	Y	L	0.269
579481892	spatial[+]	Y	L	-0.022
579481892	spatial[+]	Y	R	0.119
579481892	spatial[+]	Y	R	0.124
579481892	spatial[-]	N	L	0.085
579481892	spatial[+]	N	L	-0.087
579481892	spatial[+]	Y	R	0.009
579481892	spatial[-]	Y	R	0.006
579481892	spatial[-]	N	L	0.009
579481892	spatial[-]	N	R	0.037
579481892	spatial[+]	N	L	-0.101
579481892	spatial[+]	N	R	0.082
579481892	spatial[+]	Y	R	0.24
579481892	spatial[-]	Y	R	0.068
579481892	spatial[-]	N	L	0.05
579481892	spatial[-]	N	L	0.125
579481892	spatial[-]	N	L	0.066
579481892	spatial[+]	N	L	0.068
579481892	spatial[+]	Y	R	0.056
579481892	spatial[-]	N	L	0.11
579481892	spatial[+]	Y	R	0.033
579481892	spatial[+]	Y	L	-0.055
579481892	spatial[-]	Y	L	0.018
579481892	spatial[+]	N	L	0.057
579481892	spatial[+]	N	R	0.1
579481892	spatial[-]	N	L	0.019
579481892	spatial[+]	N	L	-0.029
579481892	spatial[-]	Y	L	-0.043
579481892	spatial[-]	Y	L	0.087
579481892	spatial[+]	Y	L	0.107
579481892	spatial[+]	Y	L	-0.018
579481892	spatial[-]	Y	R	0.071
579481892	spatial[-]	Y	R	-0.085
579481892	spatial[+]	N	L	0.186
579481892	spatial[+]	N	L	0.15
579481892	spatial[+]	N	L	-0.026
579481892	spatial[+]	Y	L	0.037
579481892	spatial[-]	Y	R	-0.104
579481892	spatial[+]	Y	R	0.017
579481892	spatial[-]	N	L	0.16
579481892	spatial[+]	N	L	0.022
579481892	spatial[+]	Y	R	-0.031
579481892	spatial[-]	N	L	0.112
579481892	spatial[+]	Y	R	-0.012
579481892	spatial[+]	Y	L	-0.179
579481892	spatial[-]	Y	L	-0.047
579481892	spatial[-]	N	L	0.159
579481892	spatial[-]	N	R	0.108
579481892	spatial[-]	N	L	0.048
579481892	spatial[+]	Y	R	0.01
579481892	spatial[-]	Y	R	-0.116
579481892	spatial[+]	N	L	-0.008
579481892	spatial[-]	Y	R	0.008
579481892	spatial[+]	Y	R	0.087
579481892	spatial[-]	Y	R	-0.106
579481892	spatial[-]	N	R	-0.057
579481892	spatial[-]	Y	R	-0.041
579481892	spatial[-]	N	L	-0.003
579481892	spatial[-]	Y	L	0.043
579481892	spatial[-]	N	L	-0.017
579481892	spatial[-]	Y	L	-0.031
579481892	spatial[+]	N	R	-0.212
579481892	spatial[-]	Y	R	-0.06
579481892	spatial[+]	N	R	-0.081
579481892	spatial[-]	N	R	-0.054
579481892	spatial[-]	N	L	-0.039
579481892	spatial[+]	Y	R	0.041
579481892	spatial[-]	Y	L	-0.015
579481892	spatial[+]	N	L	-0.007
579481892	spatial[-]	N	L	0.124
579481892	spatial[-]	Y	L	-0.034
579481892	spatial[-]	N	L	0.055
579481892	spatial[+]	N	L	0.003
579481892	spatial[-]	N	R	-0.037
579481892	spatial[-]	Y	L	0.121
579481892	spatial[+]	N	R	-0.09
579481892	spatial[+]	N	R	0.161
579481892	spatial[+]	Y	R	0.123
579481892	spatial[-]	Y	R	-0.048
579481892	spatial[-]	N	R	0.066
579481892	spatial[+]	Y	R	0.152
579481892	spatial[-]	Y	R	0.094
267145152	spatial[+]	N	L	0.042
267145152	spatial[-]	N	R	0.034
267145152	spatial[-]	N	R	0.082
267145152	spatial[+]	Y	R	0.03
267145152	spatial[-]	Y	R	-0.027
267145152	spatial[+]	Y	L	-0.059
267145152	spatial[-]	Y	R	0.007
267145152	spatial[-]	N	L	-0.095
267145152	spatial[-]	N	L	-0.164
267145152	spatial[-]	Y	R	0.051
267145152	spatial[-]	Y	R	-0.028
267145152	spatial[-]	N	R	-0.091
267145152	spatial[+]	N	L	0.054
267145152	spatial[-]	Y	R	0.127
267145152	spatial[-]	Y	L	-0.018
267145152	spatial[+]	Y	R	0.156
267145152	spatial[-]	N	L	-0.093
267145152	spatial[-]	N	L	-0.022
267145152	spatial[+]	Y	L	0.073
267145152	spatial[-]	Y	R	-0.06
267145152	spatial[+]	N	L	-0.192
267145152	spatial[-]	N	R	0.012
267145152	spatial[+]	Y	L	0.045
267145152	spatial[+]	N	L	-0.011
267145152	spatial[+]	N	L	-0.011
267145152	spatial[-]	Y	R	0.099
267145152	spatial[-]	N	L	-0.067
267145152	spatial[+]	N	L	0.048
267145152	spatial[+]	N	L	-0.117
267145152	spatial[+]	N	L	-0.067
267145152	spatial[+]	Y	R	-0.067
267145152	spatial[+]	Y	R	0.075
267145152	spatial[-]	N	L	-0.145
267145152	spatial[+]	Y	L	-0.041
267145152	spatial[-]	N	R	0.069
267145152	spatial[-]	Y	R	0.135
267145152	spatial[+]	Y	R	-0.093
267145152	spatial[+]	Y	R	0.027
267145152	spatial[-]	N	R	-0.049
267145152	spatial[-]	N	L	-0.05
267145152	spatial[-]	Y	R	0.121
267145152	spatial[-]	Y	R	-0.04
267145152	spatial[+]	Y	L	0.066
267145152	spatial[+]	Y	R	-0.083
267145152	spatial[+]	N	L	-0.013
267145152	spatial[+]	N	R	0.039
267145152	spatial[+]	Y	R	0.13
267145152	spatial[-]	Y	L	0.114
267145152	spatial[+]	N	R	0.012
267145152	spatial[+]	Y	R	0.063
267145152	spatial[+]	N	R	-0.171
267145152	spatial[-]	N	L	-0.043
267145152	spatial[+]	N	L	-0.014
267145152	spatial[-]	Y	R	-0.025
267145152	spatial[-]	Y	L	-0.092
267145152	spatial[+]	Y	R	0.023
267145152	spatial[-]	N	L	0.012
267145152	spatial[+]	Y	L	0.039
267145152	spatial[+]	N	R	-0.15
267145152	spatial[-]	N	L	0.008
267145152	spatial[+]	N	L	-0.093
267145152	spatial[-]	Y	L	0.013
267145152	spatial[-]	N	L	-0.023
267145152	spatial[-]	Y	R	-0.019
267145152	spatial[+]	Y	R	0.036
267145152	spatial[+]	Y	R	0.086
267145152	spatial[-]	N	L	-0.132
267145152	spatial[+]	Y	L	0.159
267145152	spatial[+]	Y	L	0.089
267145152	spatial[-]	Y	R	-0.121
267145152	spatial[+]	Y	L	0.086
267145152	spatial[+]	N	L	0.023
267145152	spatial[-]	N	L	-0.052
267145152	spatial[-]	Y	L	0.041
267145152	spatial[-]	Y	L	-0.061
267145152	spatial[+]	Y	L	0.018
267145152	spatial[-]	Y	R	-0.04
267145152	spatial[+]	N	R	0.058
267145152	spatial[-]	N	R	-0.052
267145152	spatial[-]	Y	L	-0.008
267145152	spatial[-]	Y	R	0
267145152	spatial[+]	N	L	-0.041
267145152	spatial[+]	Y	L	0.148
267145152	spatial[+]	N	L	0.026
267145152	spatial[-]	N	L	-0.04
267145152	spatial[+]	N	L	-0.108
267145152	spatial[-]	N	L	-0.007
267145152	spatial[+]	N	L	-0.039
267145152	spatial[-]	N	L	0.019
267145152	spatial[+]	Y	R	0.027
267145152	spatial[+]	N	L	0.178
267145152	spatial[+]	Y	R	0.203
267145152	spatial[+]	Y	R	-0.083
267145152	spatial[+]	Y	R	0.08
267145152	spatial[-]	N	R	0.007
267145152	spatial[+]	N	R	0.053
267145152	spatial[+]	N	R	0.107
267145152	spatial[-]	N	R	-0.017
267145152	spatial[-]	N	L	-0.153
267145152	spatial[+]	Y	R	-0.214
267145152	spatial[-]	Y	R	-0.211
267145152	spatial[+]	Y	R	-0.048
267145152	spatial[-]	Y	R	-0.065
267145152	spatial[-]	Y	L	-0.273
267145152	spatial[+]	N	L	0.045
267145152	spatial[-]	N	L	0.008
267145152	spatial[+]	N	R	0.113
267145152	spatial[+]	N	L	-0.056
267145152	spatial[-]	Y	R	0.082
267145152	spatial[-]	Y	R	-0.022
267145152	spatial[-]	N	R	-0.099
267145152	spatial[-]	N	R	-0.008
267145152	spatial[+]	Y	R	-0.072
267145152	spatial[+]	N	R	-0.117
267145152	spatial[-]	N	L	-0.003
267145152	spatial[+]	Y	R	0.089
267145152	spatial[-]	Y	R	-0.034
267145152	spatial[-]	N	L	0.07
267145152	spatial[+]	Y	R	0.003
267145152	spatial[-]	N	L	0.03
267145152	spatial[+]	N	L	0.112
267145152	spatial[+]	N	L	0.085
267145152	spatial[-]	N	R	0.083
267145152	spatial[-]	Y	L	0.163
267145152	spatial[-]	Y	R	-0.131
267145152	spatial[+]	N	R	-0.238
267145152	spatial[-]	N	L	-0.009
267145152	spatial[+]	Y	R	-0.125
267145152	spatial[+]	Y	L	0.054
267145152	spatial[-]	N	L	-0.073
267145152	spatial[-]	N	L	-0.12
267145152	spatial[+]	N	R	0.24
267145152	spatial[+]	N	L	0.092
267145152	spatial[+]	N	R	-0.141
267145152	spatial[-]	N	L	-0.109
267145152	spatial[-]	Y	R	-0.092
267145152	spatial[-]	N	L	0.072
267145152	spatial[+]	Y	R	0.133
267145152	spatial[-]	Y	L	-0.053
267145152	spatial[+]	N	L	0.011
267145152	spatial[-]	N	R	0.031
267145152	spatial[-]	Y	R	-0.122
267145152	spatial[+]	Y	L	0.14
267145152	spatial[+]	N	R	0.084
267145152	spatial[+]	Y	R	-0.037
267145152	spatial[-]	Y	R	-0.014
267145152	spatial[+]	N	L	0.084
267145152	spatial[-]	N	L	0.087
267145152	spatial[-]	N	L	0.018
267145152	spatial[-]	Y	R	-0.013
267145152	spatial[-]	Y	R	0.075
267145152	spatial[-]	N	R	0.016
267145152	spatial[-]	Y	R	-0.054
267145152	spatial[+]	N	L	-0.023
267145152	spatial[-]	N	L	0.019
267145152	spatial[+]	Y	R	0.035
267145152	spatial[+]	N	L	0.201
267145152	spatial[+]	N	R	-0.039
267145152	spatial[+]	N	L	0.007
267145152	spatial[-]	N	L	-0.048
267145152	spatial[+]	N	R	-0.013
267145152	spatial[+]	N	R	0.073
267145152	spatial[+]	N	R	-0.122
267145152	spatial[-]	Y	L	-0.17
267145152	spatial[-]	Y	L	-0.102
267145152	spatial[+]	N	L	0.018
267145152	spatial[-]	N	L	-0.07
267145152	spatial[-]	Y	R	-0.076
267145152	spatial[-]	Y	L	-0.033
267145152	spatial[+]	Y	L	0.079
267145152	spatial[-]	N	L	0.054
267145152	spatial[+]	N	L	0.295
267145152	spatial[+]	N	R	0.006
267145152	spatial[+]	Y	R	-0.043
267145152	spatial[-]	N	R	0
267145152	spatial[-]	N	R	0.076
267145152	spatial[-]	N	R	-0.07
267145152	spatial[-]	Y	R	-0.061
267145152	spatial[+]	Y	R	-0.019
267145152	spatial[-]	Y	L	-0.018
267145152	spatial[+]	Y	L	0.035
267145152	spatial[+]	N	L	-0.144
267145152	spatial[+]	N	R	0.008
267145152	spatial[+]	Y	L	-0.178
267145152	spatial[+]	N	L	0.062
267145152	spatial[+]	Y	L	0.006
267145152	spatial[+]	Y	L	-0.02
267145152	spatial[+]	Y	L	0.003
267145152	spatial[+]	Y	R	-0.065
267145152	spatial[+]	N	R	-0.062
267145152	spatial[+]	N	L	-0.125
267145152	spatial[-]	Y	R	0.026
267145152	spatial[+]	Y	L	0.113
267145152	spatial[+]	Y	R	0.106
267145152	spatial[-]	N	L	-0.098
267145152	spatial[-]	N	L	0.001
267145152	spatial[+]	Y	L	-0.046
267145152	spatial[+]	Y	R	-0.03
267145152	spatial[-]	N	L	0.107
267145152	spatial[+]	Y	R	-0.156
267145152	spatial[+]	N	L	-0.034
267145152	spatial[-]	Y	L	-0.076
267145152	spatial[+]	Y	R	-0.004
267145152	spatial[-]	N	L	0.064
267145152	spatial[-]	Y	R	0.04
267145152	spatial[-]	N	R	0.187
267145152	spatial[-]	N	L	-0.019
267145152	spatial[-]	Y	R	-0.07
267145152	spatial[+]	Y	R	-0.036
267145152	spatial[-]	N	L	0.014
267145152	spatial[-]	N	R	-0.13
267145152	spatial[+]	N	L	0.059
267145152	spatial[+]	N	L	0.094
267145152	spatial[-]	N	R	-0.134
267145152	spatial[-]	Y	R	-0.022
267145152	spatial[+]	N	R	-0.074
267145152	spatial[+]	N	L	0.034
267145152	spatial[-]	Y	L	-0.098
267145152	spatial[-]	N	L	-0.075
267145152	spatial[-]	Y	R	0.009
267145152	spatial[-]	Y	R	0.013
267145152	spatial[-]	N	L	0.034
267145152	spatial[+]	N	L	-0.006
267145152	spatial[+]	Y	L	-0.007
267145152	spatial[+]	N	R	-0.103
267145152	spatial[-]	Y	R	0.041
267145152	spatial[+]	Y	R	0.128
267145152	spatial[-]	N	L	0.009
267145152	spatial[-]	Y	L	-0.066
267145152	spatial[+]	N	L	0.001
267145152	spatial[+]	N	R	-0.083
267145152	spatial[-]	N	R	-0.008
267145152	spatial[-]	Y	R	-0.027
267145152	spatial[+]	Y	R	0.008
267145152	spatial[+]	Y	R	-0.068
267145152	spatial[-]	Y	L	0.002
267145152	spatial[-]	N	L	-0.047
267145152	spatial[-]	N	R	-0.079
908092186	spatial[-]	N	L	-0.048
908092186	spatial[-]	Y	R	0.016
908092186	spatial[+]	Y	L	0.098
908092186	spatial[-]	Y	L	0.039
908092186	spatial[-]	Y	R	-0.006
908092186	spatial[+]	N	L	0.261
908092186	spatial[-]	N	L	-0.047
908092186	spatial[+]	Y	L	-0.207
908092186	spatial[+]	Y	R	-0.128
908092186	spatial[+]	Y	R	-0.098
908092186	spatial[-]	N	L	0.122
908092186	spatial[-]	Y	L	0.002
908092186	spatial[+]	N	R	0.115
908092186	spatial[-]	N	L	-0.16
908092186	spatial[+]	N	R	0.04
908092186	spatial[-]	Y	L	-0.047
908092186	spatial[+]	Y	R	0.066
908092186	spatial[-]	Y	R	0.007
908092186	spatial[-]	N	L	0.103
908092186	spatial[-]	N	L	-0.012
908092186	spatial[+]	Y	R	0.136
908092186	spatial[+]	Y	R	0.108
908092186	spatial[+]	Y	R	-0.091
908092186	spatial[-]	Y	R	-0.059
908092186	spatial[+]	N	R	-0.008
908092186	spatial[+]	N	R	0.103
908092186	spatial[+]	N	L	0.015
908092186	spatial[-]	N	R	0.087
908092186	spatial[+]	N	R	-0.091
908092186	spatial[-]	N	L	0.049
908092186	spatial[+]	Y	R	0.126
908092186	spatial[+]	N	L	-0.166
908092186	spatial[+]	N	R	-0.007
908092186	spatial[+]	N	R	0.099
908092186	spatial[-]	N	L	-0.012
908092186	spatial[+]	N	L	-0.086
908092186	spatial[-]	Y	L	0.094
908092186	spatial[+]	Y	R	0.022
908092186	spatial[+]	N	L	0.022
908092186	spatial[+]	N	L	0.013
908092186	spatial[+]	N	R	-0.02
908092186	spatial[+]	Y	R	-0.088
908092186	spatial[-]	Y	L	0.263
908092186	spatial[+]	Y	L	0.006
908092186	spatial[-]	Y	L	-0.037
908092186	spatial[+]	Y	L	0.08
908092186	spatial[+]	Y	R	0.05
908092186	spatial[+]	N	L	0.03
908092186	spatial[-]	N	R	0.011
908092186	spatial[-]	Y	R	-0.125
908092186	spatial[+]	N	L	-0.079
908092186	spatial[-]	N	L	-0.109
908092186	spatial[+]	N	L	-0.056
908092186	spatial[-]	N	L	-0.041
908092186	spatial[-]	Y	L	0.027
908092186	spatial[+]	Y	L	-0.008
908092186	spatial[+]	Y	L	-0.038
908092186	spatial[+]	N	L	-0.018
908092186	spatial[+]	N	L	0.104
908092186	spatial[+]	N	L	0.064
908092186	spatial[+]	Y	L	0.061
908092186	spatial[+]	Y	L	-0.097
908092186	spatial[-]	Y	R	0.185
908092186	spatial[-]	N	R	0.037
908092186	spatial[+]	Y	R	0.091
908092186	spatial[-]	Y	R	-0.033
908092186	spatial[+]	Y	L	-0.193
908092186	spatial[-]	N	R	0.089
908092186	spatial[+]	Y	R	-0.015
908092186	spatial[+]	N	L	0.076
908092186	spatial[-]	Y	R	-0.172
908092186	spatial[-]	N	L	-0.043
908092186	spatial[-]	N	L	0.144
908092186	spatial[-]	N	L	0.009
908092186	spatial[+]	Y	L	-0.093
908092186	spatial[-]	N	R	0.093
908092186	spatial[+]	N	R	0.061
908092186	spatial[+]	Y	L	-0.138
908092186	spatial[+]	N	R	0.012
908092186	spatial[-]	N	L	-0.056
908092186	spatial[-]	Y	R	-0.003
908092186	spatial[-]	N	R	0.071
908092186	spatial[-]	N	R	-0.065
908092186	spatial[-]	N	L	-0.134
908092186	spatial[-]	Y	L	-0.094
908092186	spatial[-]	Y	R	-0.116
908092186	spatial[-]	N	L	-0.098
908092186	spatial[-]	Y	R	0.002
908092186	spatial[-]	Y	L	-0.044
908092186	spatial[+]	N	R	0.056
908092186	spatial[+]	Y	R	-0.059
908092186	spatial[-]	N	L	-0.053
908092186	spatial[-]	Y	L	0.074
908092186	spatial[+]	Y	L	-0.157
908092186	spatial[-]	Y	R	0.108
908092186	spatial[-]	Y	R	0.075
908092186	spatial[+]	Y	L	0.095
908092186	spatial[+]	Y	R	-0.038
908092186	spatial[+]	N	R	0.127
908092186	spatial[-]	N	L	0.037
908092186	spatial[-]	Y	L	0.057
908092186	spatial[-]	N	L	0.005
908092186	spatial[-]	Y	R	0.038
908092186	spatial[-]	N	R	-0.027
908092186	spatial[-]	Y	L	-0.075
908092186	spatial[-]	Y	R	0.106
908092186	spatial[-]	Y	R	-0.073
908092186	spatial[-]	N	L	-0.152
908092186	spatial[-]	N	L	-0.043
908092186	spatial[+]	Y	R	-0.001
908092186	spatial[-]	Y	L	0.157
908092186	spatial[-]	N	L	0.065
908092186	spatial[-]	Y	R	0.008
908092186	spatial[+]	Y	R	0.074
908092186	spatial[+]	Y	R	-0.011
908092186	spatial[+]	N	L	-0.178
908092186	spatial[-]	N	L	-0.022
908092186	spatial[+]	Y	R	0.015
908092186	spatial[+]	N	L	0.063
908092186	spatial[+]	Y	R	-0.066
908092186	spatial[+]	N	L	0.091
908092186	spatial[-]	Y	R	0.056
908092186	spatial[+]	N	L	0.224
908092186	spatial[-]	Y	R	0.01
908092186	spatial[-]	Y	L	-0.037
908092186	spatial[-]	Y	R	-0.095
908092186	spatial[+]	N	L	-0.068
908092186	spatial[-]	Y	R	-0.051
908092186	spatial[-]	Y	R	0.032
908092186	spatial[-]	Y	R	0.102
908092186	spatial[-]	N	L	0.022
908092186	spatial[-]	Y	R	0.052
908092186	spatial[+]	Y	R	0.049
908092186	spatial[-]	N	R	0.02
908092186	spatial[-]	N	L	0.127
908092186	spatial[+]	N	R	0.16
908092186	spatial[+]	Y	R	-0.024
908092186	spatial[+]	N	L	0.105
908092186	spatial[-]	N	R	0.013
908092186	spatial[+]	Y	R	0.117
908092186	spatial[+]	Y	R	-0.041
908092186	spatial[+]	Y	L	0.02
908092186	spatial[+]	Y	L	0.033
908092186	spatial[-]	Y	R	-0.104
908092186	spatial[-]	N	L	0.011
908092186	spatial[+]	N	L	0.104
908092186	spatial[+]	Y	R	-0.01
908092186	spatial[-]	N	L	0.084
908092186	spatial[+]	Y	R	0.098
908092186	spatial[+]	Y	R	0.096
908092186	spatial[-]	Y	R	-0.187
908092186	spatial[-]	Y	R	0.14
908092186	spatial[+]	N	R	-0.107
908092186	spatial[+]	Y	R	0.131
908092186	spatial[-]	N	R	-0.018
908092186	spatial[+]	N	R	0.007
908092186	spatial[+]	N	L	-0.092
908092186	spatial[+]	N	L	0.111
908092186	spatial[-]	N	L	-0.045
908092186	spatial[+]	N	R	0.094
908092186	spatial[-]	N	L	-0.095
908092186	spatial[+]	Y	L	0.018
908092186	spatial[+]	Y	R	-0.025
908092186	spatial[-]	Y	R	-0.02
908092186	spatial[+]	N	L	0.002
908092186	spatial[-]	Y	L	0.029
908092186	spatial[+]	N	L	-0.022
908092186	spatial[+]	Y	R	0.19
908092186	spatial[-]	N	R	-0.075
908092186	spatial[+]	Y	R	0.053
908092186	spatial[-]	N	L	0.117
908092186	spatial[-]	Y	R	0.17
908092186	spatial[-]	N	R	-0.093
908092186	spatial[-]	Y	L	-0.241
908092186	spatial[+]	Y	R	0.253
908092186	spatial[-]	Y	R	0.015
908092186	spatial[+]	N	L	0.043
908092186	spatial[-]	N	L	0.241
908092186	spatial[+]	Y	R	0.073
908092186	spatial[-]	Y	R	0.128
908092186	spatial[-]	N	L	-0.168
908092186	spatial[-]	N	R	-0.056
908092186	spatial[-]	N	R	-0.093
908092186	spatial[+]	Y	L	-0.078
908092186	spatial[+]	N	R	0.073
908092186	spatial[-]	Y	R	-0.107
908092186	spatial[-]	N	L	-0.011
908092186	spatial[+]	N	R	0.052
908092186	spatial[+]	N	R	0.03
908092186	spatial[-]	N	R	0.003
908092186	spatial[-]	Y	R	-0.073
908092186	spatial[+]	Y	R	-0.133
908092186	spatial[+]	Y	R	0.056
908092186	spatial[+]	N	L	0.101
908092186	spatial[-]	N	L	-0.002
908092186	spatial[+]	N	L	-0.047
908092186	spatial[-]	Y	R	0.208
908092186	spatial[+]	Y	R	0.043
908092186	spatial[+]	N	L	0.102
908092186	spatial[+]	Y	L	-0.035
908092186	spatial[+]	Y	R	-0.098
908092186	spatial[-]	Y	R	0.16
908092186	spatial[+]	N	R	-0.004
908092186	spatial[+]	Y	L	-0.06
908092186	spatial[-]	N	L	0.005
908092186	spatial[-]	N	L	0.001
908092186	spatial[+]	N	R	0.013
908092186	spatial[-]	Y	L	-0.139
908092186	spatial[+]	N	L	-0.019
908092186	spatial[+]	Y	L	-0.104
908092186	spatial[-]	N	L	-0.032
908092186	spatial[+]	Y	L	0.152
908092186	spatial[+]	N	L	0.064
908092186	spatial[-]	Y	L	0.108
908092186	spatial[+]	N	L	0.039
908092186	spatial[-]	Y	L	-0.093
908092186	spatial[-]	N	L	0.071
908092186	spatial[+]	N	L	0.069
908092186	spatial[-]	N	L	0.023
908092186	spatial[+]	N	L	-0.075
908092186	spatial[+]	Y	L	0.074
908092186	spatial[+]	N	L	0.248
908092186	spatial[-]	Y	R	0.08
908092186	spatial[-]	Y	R	-0.248
908092186	spatial[+]	N	L	0.01
908092186	spatial[-]	Y	R	-0.116
908092186	spatial[-]	N	R	0.13
908092186	spatial[-]	Y	L	0.01
908092186	spatial[+]	Y	R	-0.123
908092186	spatial[+]	Y	L	0.126
908092186	spatial[-]	Y	R	-0.191
908092186	spatial[-]	Y	R	0.172
908092186	spatial[-]	N	R	-0.088
908092186	spatial[+]	N	L	0.083
908092186	spatial[+]	N	L	0.093
908092186	spatial[-]	N	R	0.001
908092186	spatial[-]	Y	R	0.111
616446717	spatial[-]	Y	R	0.012
616446717	spatial[+]	Y	R	-0.168
616446717	spatial[-]	N	L	0.086
616446717	spatial[-]	N	L	-0.006
616446717	spatial[+]	N	R	-0.032
616446717	spatial[+]	Y	L	0.036
616446717	spatial[+]	Y	R	0.068
616446717	spatial[+]	Y	R	0.049
616446717	spatial[-]	N	R	-0.091
616446717	spatial[+]	N	R	0.039
616446717	spatial[-]	N	R	0.104
616446717	spatial[-]	N	R	-0.139
616446717	spatial[+]	Y	R	-0.071
616446717	spatial[-]	Y	R	-0.044
616446717	spatial[-]	N	L	0.045
616446717	spatial[-]	N	L	0.015
616446717	spatial[-]	Y	L	0.032
616446717	spatial[-]	Y	R	-0.04
616446717	spatial[-]	N	R	-0.121
616446717	spatial[+]	Y	R	0
616446717	spatial[-]	Y	R	0.063
616446717	spatial[+]	N	R	-0.062
616446717	spatial[-]	N	R	0.159
616446717	spatial[-]	N	L	0.045
616446717	spatial[-]	N	L	0.034
616446717	spatial[-]	N	L	0.048
616446717	spatial[-]	N	L	0.103
616446717	spatial[-]	Y	R	0.202
616446717	spatial[-]	Y	R	0.07
616446717	spatial[+]	N	L	-0.012
616446717	spatial[-]	N	L	0.005
616446717	spatial[-]	N	L	0.025
616446717	spatial[-]	Y	R	0.048
616446717	spatial[-]	Y	R	0.057
616446717	spatial[+]	N	R	-0.177
616446717	spatial[-]	Y	L	-0.068
616446717	spatial[+]	N	L	0.025
616446717	spatial[-]	N	L	0.133
616446717	spatial[-]	Y	R	-0.081
616446717	spatial[-]	N	R	0.085
616446717	spatial[-]	N	L	-0.112
616446717	spatial[+]	Y	R	0.178
616446717	spatial[-]	Y	R	0.053
616446717	spatial[+]	Y	L	0.027
616446717	spatial[+]	Y	L	0.08
616446717	spatial[+]	N	L	-0.032
616446717	spatial[+]	Y	R	-0.075
616446717	spatial[+]	Y	L	0.092
616446717	spatial[+]	N	L	0.11
616446717	spatial[+]	N	L	0.022
616446717	spatial[-]	Y	L	-0.15
616446717	spatial[+]	N	L	0.156
616446717	spatial[-]	N	R	-0.076
616446717	spatial[+]	Y	R	-0.009
616446717	spatial[-]	Y	R	-0.062
616446717	spatial[-]	Y	R	-0.053
616446717	spatial[-]	N	L	0.266
616446717	spatial[+]	Y	L	0.224
616446717	spatial[+]	Y	L	0.252
616446717	spatial[+]	Y	L	0.12
616446717	spatial[+]	N	L	0.086
616446717	spatial[-]	N	L	-0.154
616446717	spatial[+]	N	L	-0.01
616446717	spatial[-]	N	L	-0.079
616446717	spatial[-]	Y	R	-0.025
616446717	spatial[+]	Y	R	0.06
616446717	spatial[-]	Y	L	-0.005
616446717	spatial[-]	Y	R	-0.048
616446717	spatial[+]	Y	R	-0.008
616446717	spatial[-]	N	R	-0.042
616446717	spatial[+]	N	L	0.009
616446717	spatial[+]	Y	L	0.088
616446717	spatial[-]	Y	L	0.034
616446717	spatial[+]	N	L	0.1
616446717	spatial[+]	N	L	0.089
616446717	spatial[+]	Y	L	0.025
616446717	spatial[-]	Y	R	-0.018
616446717	spatial[+]	Y	R	0.051
616446717	spatial[+]	Y	R	0.003
616446717	spatial[-]	N	L	-0.001
616446717	spatial[+]	N	R	-0.032
616446717	spatial[-]	Y	R	0.098
616446717	spatial[+]	N	L	-0.05
616446717	spatial[+]	N	R	0.168
616446717	spatial[+]	N	L	0.036
616446717	spatial[+]	N	L	-0.031
616446717	spatial[-]	Y	R	-0.095
616446717	spatial[-]	Y	R	0.09
616446717	spatial[+]	N	R	-0.168
616446717	spatial[+]	Y	L	0.069
616446717	spatial[-]	N	R	-0.147
616446717	spatial[-]	Y	L	-0.004
616446717	spatial[-]	N	L	0.133
616446717	spatial[+]	N	L	-0.045
616446717	spatial[+]	N	R	0.024
616446717	spatial[+]	N	R	-0.013
616446717	spatial[-]	N	R	-0.022
616446717	spatial[+]	N	L	0.045
616446717	spatial[+]	N	R	0.079
616446717	spatial[+]	Y	L	-0.152
616446717	spatial[+]	N	L	0.081
616446717	spatial[+]	N	L	-0.042
616446717	spatial[+]	N	L	0.102
616446717	spatial[+]	N	L	-0.083
616446717	spatial[+]	N	R	0.028
616446717	spatial[-]	N	R	-0.104
616446717	spatial[+]	Y	L	0.045
616446717	spatial[+]	Y	L	-0.045
616446717	spatial[+]	N	L	-0.014
616446717	spatial[-]	N	L	0.157
616446717	spatial[-]	N	L	0.03
616446717	spatial[-]	Y	R	-0.091
616446717	spatial[+]	N	R	0.093
616446717	spatial[-]	N	L	-0.025
616446717	spatial[+]	Y	R	-0.037
616446717	spatial[+]	Y	R	-0.158
616446717	spatial[-]	Y	R	-0.085
616446717	spatial[+]	Y	R	0.127
616446717	spatial[+]	Y	L	-0.051
616446717	spatial[+]	N	R	0.046
616446717	spatial[+]	Y	R	0.176
616446717	spatial[-]	N	L	0.149
616446717	spatial[-]	Y	L	-0.046
616446717	spatial[-]	Y	R	0.033
616446717	spatial[-]	N	R	-0.174
616446717	spatial[-]	N	R	-0.06
616446717	spatial[-]	N	L	0.005
616446717	spatial[+]	Y	L	0.024
616446717	spatial[+]	N	L	-0.007
616446717	spatial[-]	Y	R	-0.048
616446717	spatial[-]	Y	R	0.287
616446717	spatial[+]	Y	L	0.15
616446717	spatial[-]	N	R	0.116
616446717	spatial[-]	N	L	-0.026
616446717	spatial[-]	Y	L	-0.048
616446717	spatial[+]	Y	R	0.062
616446717	spatial[-]	Y	L	-0.134
616446717	spatial[-]	N	R	0.079
616446717	spatial[-]	Y	R	0.032
616446717	spatial[+]	N	R	0.236
616446717	spatial[+]	N	R	-0.014
616446717	spatial[+]	N	R	0.102
616446717	spatial[+]	Y	L	-0.135
616446717	spatial[-]	Y	R	0.161
616446717	spatial[+]	N	L	0.066
616446717	spatial[+]	N	R	0.243
616446717	spatial[-]	Y	L	0.129
616446717	spatial[-]	N	R	-0.012
616446717	spatial[+]	N	R	0.094
616446717	spatial[-]	Y	L	-0.001
616446717	spatial[+]	Y	R	0.013
616446717	spatial[-]	N	R	-0.083
616446717	spatial[-]	Y	R	0.025
616446717	spatial[-]	N	L	-0.143
616446717	spatial[-]	Y	L	0.025
616446717	spatial[+]	N	L	-0.068
616446717	spatial[+]	Y	L	0.129
616446717	spatial[-]	Y	L	0.058
616446717	spatial[-]	Y	R	0.096
616446717	spatial[+]	N	L	0.013
616446717	spatial[-]	Y	R	-0.045
616446717	spatial[+]	Y	R	-0.149
616446717	spatial[-]	N	L	-0.11
616446717	spatial[+]	N	R	0.085
616446717	spatial[+]	Y	R	-0.127
616446717	spatial[+]	Y	L	0.097
616446717	spatial[-]	Y	L	0.124
616446717	spatial[-]	N	L	-0.115
616446717	spatial[+]	Y	R	0.097
616446717	spatial[+]	Y	R	0.068
616446717	spatial[-]	Y	R	-0.05
616446717	spatial[+]	Y	L	0.044
616446717	spatial[+]	N	L	-0.115
616446717	spatial[-]	N	L	0.07
616446717	spatial[-]	Y	R	-0.045
616446717	spatial[-]	N	R	0.045
616446717	spatial[-]	Y	R	0.167
616446717	spatial[-]	Y	R	0.001
616446717	spatial[+]	N	R	0.027
616446717	spatial[+]	Y	R	-0.131
616446717	spatial[-]	N	L	0.052
616446717	spatial[+]	Y	R	0.133
616446717	spatial[-]	N	R	-0.042
616446717	spatial[+]	Y	R	0.073
616446717	spatial[-]	Y	L	0.055
616446717	spatial[-]	N	L	-0.06
616446717	spatial[-]	N	L	0.127
616446717	spatial[+]	Y	R	-0.112
616446717	spatial[-]	Y	L	0.045
616446717	spatial[-]	N	R	0.191
616446717	spatial[-]	N	R	-0.188
616446717	spatial[-]	N	L	-0.022
616446717	spatial[-]	Y	R	-0.05
616446717	spatial[-]	N	L	0.065
616446717	spatial[+]	N	R	0.067
616446717	spatial[-]	N	L	-0.079
616446717	spatial[+]	N	L	-0.155
616446717	spatial[+]	Y	R	-0.107
616446717	spatial[-]	N	L	-0.116
616446717	spatial[-]	N	L	0.04
616446717	spatial[+]	Y	R	-0.031
616446717	spatial[+]	N	L	0
616446717	spatial[-]	N	L	0.044
616446717	spatial[+]	Y	R	0.018
616446717	spatial[+]	Y	R	-0.014
616446717	spatial[+]	Y	R	0.198
616446717	spatial[+]	Y	R	0.152
616446717	spatial[+]	Y	R	-0.008
616446717	spatial[+]	N	L	-0.051
616446717	spatial[-]	N	L	-0.073
616446717	spatial[-]	Y	R	-0.235
616446717	spatial[-]	N	L	-0.092
616446717	spatial[-]	Y	L	-0.027
616446717	spatial[+]	Y	R	0.045
616446717	spatial[+]	N	L	0.008
616446717	spatial[-]	N	R	-0.039
616446717	spatial[-]	Y	R	0.105
616446717	spatial[-]	Y	R	-0.047
616446717	spatial[+]	N	R	-0.135
616446717	spatial[+]	Y	L	0.019
616446717	spatial[+]	N	L	-0.004
616446717	spatial[-]	Y	R	-0.069
616446717	spatial[+]	N	L	-0.021
616446717	spatial[+]	N	L	-0.09
616446717	spatial[+]	N	L	0.099
616446717	spatial[+]	N	L	0.028
616446717	spatial[+]	N	L	0.14
616446717	spatial[+]	N	R	0.01
616446717	spatial[+]	Y	R	0.115
616446717	spatial[+]	N	L	0.032
616446717	spatial[-]	N	L	0.134
616446717	spatial[+]	Y	R	0.11
616446717	spatial[-]	N	L	0.063
491416294	spatial[-]	Y	R	0.027
491416294	spatial[-]	N	R	0.043
491416294	spatial[+]	Y	L	0.018
491416294	spatial[-]	Y	R	0.053
491416294	spatial[+]	Y	R	0.001
491416294	spatial[+]	Y	L	0
491416294	spatial[-]	N	R	-0.016
491416294	spatial[-]	N	L	-0.002
491416294	spatial[+]	Y	R	-0.001
491416294	spatial[-]	Y	R	0.13
491416294	spatial[+]	N	L	-0.065
491416294	spatial[-]	Y	R	0.094
491416294	spatial[-]	Y	R	-0.014
491416294	spatial[-]	Y	R	-0.072
491416294	spatial[+]	Y	L	0.063
491416294	spatial[-]	Y	R	0.007
491416294	spatial[+]	N	R	-0.032
491416294	spatial[-]	Y	L	-0.039
491416294	spatial[-]	Y	L	-0.131
491416294	spatial[+]	Y	R	0.027
491416294	spatial[+]	N	R	0.065
491416294	spatial[-]	Y	L	0.105
491416294	spatial[+]	N	L	0.049
491416294	spatial[-]	N	L	0.06
491416294	spatial[+]	Y	R	0.032
491416294	spatial[+]	N	R	-0.103
491416294	spatial[-]	Y	R	0.146
491416294	spatial[-]	Y	R	0.018
491416294	spatial[+]	N	R	0.174
491416294	spatial[+]	N	L	-0.11
491416294	spatial[+]	Y	R	-0.047
491416294	spatial[-]	N	L	-0.104
491416294	spatial[+]	N	L	-0.042
491416294	spatial[-]	Y	R	0.035
491416294	spatial[+]	Y	R	-0.101
491416294	spatial[+]	Y	R	0.046
491416294	spatial[+]	Y	L	-0.096
491416294	spatial[+]	N	R	-0.011
491416294	spatial[+]	Y	R	-0.08
491416294	spatial[-]	N	R	-0.126
491416294	spatial[+]	Y	L	0.049
491416294	spatial[-]	Y	R	-0.036
491416294	spatial[+]	N	L	-0.112
491416294	spatial[-]	Y	L	-0.022
491416294	spatial[-]	N	R	0.132
491416294	spatial[+]	Y	R	-0.115
491416294	spatial[-]	N	L	-0.086
491416294	spatial[+]	Y	R	0.102
491416294	spatial[+]	N	L	0.103
491416294	spatial[+]	N	L	-0.041
491416294	spatial[+]	Y	R	0.02
491416294	spatial[-]	Y	R	-0.147
491416294	spatial[+]	Y	R	-0.091
491416294	spatial[+]	N	L	-0.052
491416294	spatial[+]	N	L	0.074
491416294	spatial[-]	N	L	-0.015
491416294	spatial[+]	N	L	-0.066
491416294	spatial[-]	Y	R	-0.043
491416294	spatial[+]	N	L	0.057
491416294	spatial[+]	N	L	0.025
491416294	spatial[-]	N	L	-0.141
491416294	spatial[-]	N	L	0.147
491416294	spatial[-]	N	L	0.072
491416294	spatial[+]	N	L	-0.103
491416294	spatial[-]	Y	R	-0.108
491416294	spatial[+]	Y	L	-0.259
491416294	spatial[-]	Y	R	-0.005
491416294	spatial[-]	Y	R	-0.031
491416294	spatial[+]	Y	R	0.04
491416294	spatial[+]	Y	L	0.002
491416294	spatial[-]	N	R	-0.049
491416294	spatial[-]	N	L	-0.005
491416294	spatial[+]	N	R	-0.05
491416294	spatial[+]	N	R	-0.015
491416294	spatial[-]	N	L	-0.053
491416294	spatial[-]	N	R	0.014
491416294	spatial[+]	Y	R	0.032
491416294	spatial[+]	N	L	0.121
491416294	spatial[-]	Y	L	0.025
491416294	spatial[-]	N	L	-0.055
491416294	spatial[+]	Y	R	-0.059
491416294	spatial[+]	N	L	0.006
491416294	spatial[-]	N	R	-0.01
491416294	spatial[-]	Y	R	-0.096
491416294	spatial[+]	Y	L	-0.075
491416294	spatial[-]	N	L	-0.148
491416294	spatial[+]	Y	R	0.071
491416294	spatial[-]	N	R	0.018
491416294	spatial[-]	Y	L	-0.024
491416294	spatial[+]	N	L	0.022
491416294	spatial[+]	N	L	-0.081
491416294	spatial[+]	Y	R	0.017
491416294	spatial[-]	Y	L	0.015
491416294	spatial[+]	N	L	-0.038
491416294	spatial[+]	N	R	-0.104
491416294	spatial[+]	N	R	0.119
491416294	spatial[+]	Y	R	0.05
491416294	spatial[-]	N	L	0.049
491416294	spatial[+]	Y	R	0.232
491416294	spatial[+]	N	L	-0.014
491416294	spatial[-]	N	L	-0.122
491416294	spatial[-]	Y	R	-0.115
491416294	spatial[-]	Y	R	-0.114
491416294	spatial[+]	N	R	0.172
491416294	spatial[+]	N	R	0.24
491416294	spatial[-]	Y	R	0.027
491416294	spatial[-]	N	L	0.022
491416294	spatial[+]	Y	R	0.039
491416294	spatial[+]	Y	R	0.147
491416294	spatial[-]	N	L	0.125
491416294	spatial[-]	Y	R	-0.117
491416294	spatial[+]	Y	R	-0.016
491416294	spatial[-]	N	L	0.031
491416294	spatial[+]	N	L	0.165
491416294	spatial[-]	N	L	0.005
491416294	spatial[-]	N	L	0.059
491416294	spatial[-]	N	L	0.016
491416294	spatial[+]	N	L	-0.067
491416294	spatial[+]	Y	L	0.027
491416294	spatial[+]	N	L	0.053
491416294	spatial[+]	N	R	-0.045
491416294	spatial[+]	Y	L	0.064
491416294	spatial[-]	N	L	-0.132
491416294	spatial[+]	Y	R	0.118
491416294	spatial[-]	N	L	0.034
491416294	spatial[-]	N	L	-0.06
491416294	spatial[+]	Y	R	0.12
491416294	spatial[+]	Y	L	-0.016
491416294	spatial[-]	Y	R	0.125
491416294	spatial[+]	Y	L	0.115
491416294	spatial[+]	N	L	-0.074
491416294	spatial[+]	Y	R	-0.082
491416294	spatial[+]	Y	L	-0.148
491416294	spatial[-]	N	R	0.063
491416294	spatial[-]	Y	R	0.1
491416294	spatial[+]	Y	L	-0.016
491416294	spatial[-]	Y	L	0.057
491416294	spatial[-]	Y	R	-0.063
491416294	spatial[-]	N	R	0.084
491416294	spatial[+]	N	R	-0.115
491416294	spatial[-]	Y	R	-0.111
491416294	spatial[+]	Y	R	-0.063
491416294	spatial[+]	N	R	0.054
491416294	spatial[+]	N	L	-0.187
491416294	spatial[-]	Y	L	-0.07
491416294	spatial[-]	N	L	-0.005
491416294	spatial[-]	N	R	-0.028
491416294	spatial[-]	N	R	-0.144
491416294	spatial[-]	N	L	-0.032
491416294	spatial[+]	N	R	0.215
491416294	spatial[+]	Y	R	-0.099
491416294	spatial[+]	Y	R	0.057
491416294	spatial[-]	Y	L	0.034
491416294	spatial[-]	N	L	-0.063
491416294	spatial[-]	Y	L	0.125
491416294	spatial[-]	N	R	-0.108
491416294	spatial[-]	N	L	0.238
491416294	spatial[+]	N	L	-0.044
491416294	spatial[+]	Y	R	-0.062
491416294	spatial[-]	Y	L	0.161
491416294	spatial[+]	N	R	-0.084
491416294	spatial[-]	Y	R	-0.078
491416294	spatial[+]	Y	R	-0.005
491416294	spatial[+]	N	L	0.039
491416294	spatial[+]	N	L	-0.048
491416294	spatial[-]	Y	L	-0.027
491416294	spatial[-]	Y	L	0.176
491416294	spatial[-]	N	R	-0.05
491416294	spatial[+]	N	L	-0.041
491416294	spatial[-]	N	L	0.097
491416294	spatial[+]	N	L	0.032
491416294	spatial[-]	N	R	-0.159
491416294	spatial[+]	Y	R	0.076
491416294	spatial[-]	Y	R	-0.02
491416294	spatial[-]	Y	R	0.238
491416294	spatial[-]	Y	R	-0.058
491416294	spatial[-]	N	R	0.054
491416294	spatial[-]	Y	R	-0.059
491416294	spatial[-]	N	R	-0.054
491416294	spatial[-]	N	L	-0.005
491416294	spatial[-]	N	L	0.114
491416294	spatial[+]	N	R	-0.015
491416294	spatial[+]	N	L	0.068
491416294	spatial[-]	N	L	-0.096
491416294	spatial[-]	Y	L	0.089
491416294	spatial[+]	Y	R	-0.01
491416294	spatial[-]	Y	R	-0.003
491416294	spatial[+]	Y	L	-0.029
491416294	spatial[-]	N	R	-0.091
491416294	spatial[+]	Y	L	-0.163
491416294	spatial[-]	Y	R	-0.079
491416294	spatial[+]	N	L	-0.144
491416294	spatial[-]	Y	L	-0.002
491416294	spatial[+]	N	R	0.131
491416294	spatial[-]	N	L	-0.069
491416294	spatial[-]	Y	R	-0.029
491416294	spatial[-]	Y	R	-0.008
491416294	spatial[+]	Y	R	0.191
491416294	spatial[+]	Y	R	-0.051
491416294	spatial[-]	Y	R	0.082
491416294	spatial[+]	N	R	-0.004
491416294	spatial[-]	Y	R	0.121
491416294	spatial[+]	Y	R	0.079
491416294	spatial[+]	Y	L	0.002
491416294	spatial[-]	N	L	0.051
491416294	spatial[+]	N	L	0.051
491416294	spatial[-]	N	L	0.003
491416294	spatial[+]	N	L	-0.034
491416294	spatial[-]	Y	R	0.089
491416294	spatial[-]	N	L	0.094
491416294	spatial[+]	N	R	0.073
491416294	spatial[+]	Y	L	-0.101
491416294	spatial[+]	N	L	0.076
491416294	spatial[-]	Y	L	0.094
491416294	spatial[-]	Y	R	-0.062
491416294	spatial[+]	Y	L	-0.032
491416294	spatial[+]	Y	L	0.172
491416294	spatial[-]	N	L	-0.058
491416294	spatial[+]	N	L	-0.063
491416294	spatial[-]	N	L	-0.24
491416294	spatial[-]	Y	R	-0.063
491416294	spatial[+]	Y	R	0.198
491416294	spatial[+]	Y	L	0.036
491416294	spatial[+]	N	R	-0.008
491416294	spatial[-]	N	R	0.058
491416294	spatial[+]	N	L	-0.066
491416294	spatial[-]	N	L	-0.081
491416294	spatial[+]	Y	R	-0.115
491416294	spatial[+]	Y	L	0.031
491416294	spatial[-]	Y	L	-0.002
491416294	spatial[-]	Y	L	-0.016
491416294	spatial[+]	Y	L	-0.063
491416294	spatial[+]	N	R	-0.193
491416294	spatial[+]	Y	R	0.158
491416294	spatial[-]	N	L	-0.192
491416294	spatial[-]	N	L	0.067
491416294	spatial[-]	Y	L	0.115
491416294	spatial[+]	N	L	-0.088
491416294	spatial[-]	Y	R	-0.011
312850327	spatial[+]	N	R	0.15
312850327	spatial[-]	Y	L	-0.026
312850327	spatial[-]	Y	L	-0.044
312850327	spatial[+]	Y	L	-0.028
312850327	spatial[-]	Y	L	0.108
312850327	spatial[-]	Y	L	-0.103
312850327	spatial[-]	Y	R	-0.044
312850327	spatial[-]	Y	L	0.143
312850327	spatial[-]	N	R	0.248
312850327	spatial[-]	N	R	-0.066
312850327	spatial[+]	Y	L	0.058
312850327	spatial[-]	Y	L	0.04
312850327	spatial[-]	Y	L	-0.099
312850327	spatial[+]	N	L	-0.087
312850327	spatial[+]	N	L	-0.199
312850327	spatial[-]	Y	L	0.015
312850327	spatial[+]	N	R	0.024
312850327	spatial[+]	N	L	0.037
312850327	spatial[+]	Y	L	-0.049
312850327	spatial[-]	N	R	0.187
312850327	spatial[+]	Y	L	0.012
312850327	spatial[-]	Y	L	-0.038
312850327	spatial[+]	Y	L	-0.156
312850327	spatial[+]	Y	L	0.061
312850327	spatial[+]	N	R	0.043
312850327	spatial[-]	N	R	0.069
312850327	spatial[+]	Y	R	0.12
312850327	spatial[+]	Y	R	0.029
312850327	spatial[+]	Y	L	0.002
312850327	spatial[+]	N	L	-0.019
312850327	spatial[-]	N	L	-0.049
312850327	spatial[+]	N	R	-0.001
312850327	spatial[-]	N	R	-0.165
312850327	spatial[+]	Y	R	0.129
312850327	spatial[+]	Y	L	-0.115
312850327	spatial[-]	N	L	-0.086
312850327	spatial[-]	N	L	0.009
312850327	spatial[-]	N	R	-0.014
312850327	spatial[+]	Y	R	-0.057
312850327	spatial[-]	Y	L	-0.095
312850327	spatial[-]	N	R	0.116
312850327	spatial[-]	Y	R	-0.04
312850327	spatial[+]	N	R	-0.017
312850327	spatial[-]	Y	R	0.027
312850327	spatial[+]	Y	L	0.188
312850327	spatial[+]	N	R	0.071
312850327	spatial[-]	Y	R	0.074
312850327	spatial[-]	Y	R	-0.169
312850327	spatial[-]	Y	L	0.027
312850327	spatial[-]	Y	R	-0.001
312850327	spatial[+]	Y	L	-0.001
312850327	spatial[-]	N	R	0.145
312850327	spatial[-]	N	R	-0.21
312850327	spatial[+]	N	R	0.062
312850327	spatial[-]	Y	L	-0.04
312850327	spatial[+]	Y	L	-0.033
312850327	spatial[+]	N	L	-0.047
312850327	spatial[+]	Y	L	-0.043
312850327	spatial[+]	Y	L	-0.17
312850327	spatial[-]	N	R	0.18
312850327	spatial[-]	N	R	0.165
312850327	spatial[-]	N	R	-0.091
312850327	spatial[+]	Y	R	-0.038
312850327	spatial[+]	Y	R	0.046
312850327	spatial[-]	N	L	0.083
312850327	spatial[+]	Y	L	-0.184
312850327	spatial[-]	Y	L	-0.221
312850327	spatial[-]	N	R	-0.042
312850327	spatial[+]	N	R	0.129
312850327	spatial[+]	N	R	0.181
312850327	spatial[+]	Y	R	-0.02
312850327	spatial[+]	N	R	0.08
312850327	spatial[+]	Y	R	0.093
312850327	spatial[+]	Y	R	-0.201
312850327	spatial[+]	Y	R	0.178
312850327	spatial[+]	N	R	-0.042
312850327	spatial[+]	Y	L	0.063
312850327	spatial[+]	N	R	-0.105
312850327	spatial[-]	Y	L	0.026
312850327	spatial[+]	N	R	-0.088
312850327	spatial[-]	N	R	-0.002
312850327	spatial[-]	N	R	-0.017
312850327	spatial[+]	N	L	0.118
312850327	spatial[+]	Y	L	0.03
312850327	spatial[-]	N	L	0.082
312850327	spatial[-]	N	R	0.062
312850327	spatial[+]	N	R	0.07
312850327	spatial[+]	N	R	0.095
312850327	spatial[+]	Y	L	-0.001
312850327	spatial[-]	N	R	0.117
312850327	spatial[+]	N	R	0.116
312850327	spatial[+]	N	L	0.062
312850327	spatial[-]	N	L	0.084
312850327	spatial[-]	Y	R	-0.072
312850327	spatial[-]	Y	L	-0.056
312850327	spatial[-]	N	L	0.019
312850327	spatial[+]	Y	L	-0.11
312850327	spatial[-]	Y	L	-0.076
312850327	spatial[-]	N	L	0.081
312850327	spatial[+]	Y	R	0.043
312850327	spatial[+]	N	L	0.007
312850327	spatial[-]	N	R	0.018
312850327	spatial[-]	N	L	0.022
312850327	spatial[-]	Y	L	-0.012
312850327	spatial[-]	N	R	-0.14
312850327	spatial[+]	Y	R	0.033
312850327	spatial[+]	N	L	-0.038
312850327	spatial[+]	N	R	0.057
312850327	spatial[-]	N	R	0.06
312850327	spatial[-]	N	R	-0.016
312850327	spatial[-]	Y	R	-0.134
312850327	spatial[+]	N	L	-0.033
312850327	spatial[+]	Y	R	0.01
312850327	spatial[-]	Y	L	0.196
312850327	spatial[-]	Y	L	-0.059
312850327	spatial[+]	Y	R	0.059
312850327	spatial[+]	N	R	0.208
312850327	spatial[-]	N	R	-0.115
312850327	spatial[-]	Y	L	0.086
312850327	spatial[+]	N	R	0.034
312850327	spatial[-]	Y	L	-0.151
312850327	spatial[+]	N	L	0.071
312850327	spatial[+]	N	R	0.009
312850327	spatial[+]	N	R	-0.086
312850327	spatial[-]	Y	L	-0.063
312850327	spatial[-]	N	R	-0.06
312850327	spatial[-]	Y	R	0.074
312850327	spatial[-]	Y	R	-0.068
312850327	spatial[-]	Y	R	-0.028
312850327	spatial[-]	N	R	0.046
312850327	spatial[-]	Y	L	-0.089
312850327	spatial[-]	Y	L	-0.216
312850327	spatial[+]	N	L	0.136
312850327	spatial[-]	N	L	0.037
312850327	spatial[+]	Y	L	0.142
312850327	spatial[-]	Y	L	0.036
312850327	spatial[-]	Y	R	-0.006
312850327	spatial[-]	N	L	-0.07
312850327	spatial[-]	Y	L	0.14
312850327	spatial[-]	Y	R	-0.024
312850327	spatial[-]	N	R	-0.013
312850327	spatial[+]	N	L	-0.13
312850327	spatial[+]	Y	L	0.013
312850327	spatial[-]	Y	L	0.027
312850327	spatial[+]	Y	R	-0.107
312850327	spatial[-]	N	R	-0.018
312850327	spatial[-]	N	R	0.107
312850327	spatial[+]	N	R	0.233
312850327	spatial[-]	N	R	-0.1
312850327	spatial[+]	Y	L	0.067
312850327	spatial[+]	N	L	-0.054
312850327	spatial[+]	Y	L	0.044
312850327	spatial[+]	Y	L	-0.205
312850327	spatial[+]	Y	R	0.054
312850327	spatial[+]	N	R	0.01
312850327	spatial[-]	N	R	-0.006
312850327	spatial[+]	N	R	0.022
312850327	spatial[+]	N	R	0.004
312850327	spatial[+]	N	R	0.054
312850327	spatial[+]	Y	L	0.096
312850327	spatial[+]	Y	L	-0.026
312850327	spatial[+]	N	L	0.071
312850327	spatial[+]	Y	L	0.116
312850327	spatial[-]	Y	L	-0.041
312850327	spatial[-]	N	L	0.172
312850327	spatial[-]	Y	L	-0.103
312850327	spatial[-]	N	R	0.224
312850327	spatial[-]	N	R	-0.116
312850327	spatial[+]	Y	R	0.202
312850327	spatial[+]	Y	L	0.004
312850327	spatial[-]	N	R	-0.149
312850327	spatial[-]	Y	L	0.103
312850327	spatial[-]	Y	L	-0.057
312850327	spatial[+]	Y	R	0.216
312850327	spatial[-]	Y	L	0.115
312850327	spatial[+]	Y	L	0.019
312850327	spatial[-]	N	R	-0.041
312850327	spatial[+]	N	R	0.122
312850327	spatial[-]	N	R	0.081
312850327	spatial[+]	N	L	0.089
312850327	spatial[-]	Y	R	-0.023
312850327	spatial[-]	N	L	-0.016
312850327	spatial[+]	Y	L	0.046
312850327	spatial[+]	N	L	0.056
312850327	spatial[-]	Y	R	0.144
312850327	spatial[+]	Y	R	-0.042
312850327	spatial[-]	Y	L	-0.043
312850327	spatial[+]	Y	R	-0.056
312850327	spatial[-]	N	R	-0.053
312850327	spatial[+]	Y	R	-0.045
312850327	spatial[-]	N	L	0.04
312850327	spatial[-]	Y	L	-0.08
312850327	spatial[+]	N	R	0.004
312850327	spatial[+]	N	R	0.012
312850327	spatial[+]	Y	L	-0.029
312850327	spatial[-]	Y	L	-0.047
312850327	spatial[+]	N	L	0.023
312850327	spatial[+]	N	R	0.106
312850327	spatial[+]	Y	L	0.003
312850327	spatial[+]	N	R	-0.095
312850327	spatial[+]	Y	L	-0.068
312850327	spatial[+]	Y	L	-0.067
312850327	spatial[+]	Y	R	0.038
312850327	spatial[+]	Y	R	0.034
312850327	spatial[-]	Y	L	0.025
312850327	spatial[+]	N	R	-0.068
312850327	spatial[-]	Y	L	0.028
312850327	spatial[+]	N	R	-0.052
312850327	spatial[+]	N	R	-0.026
312850327	spatial[-]	N	L	-0.015
312850327	spatial[-]	Y	R	0.113
312850327	spatial[+]	N	R	-0.064
312850327	spatial[-]	N	L	-0.063
312850327	spatial[+]	N	L	-0.136
312850327	spatial[+]	N	L	0.081
312850327	spatial[+]	Y	L	-0.02
312850327	spatial[-]	N	R	0.045
312850327	spatial[-]	Y	R	-0.05
312850327	spatial[-]	N	R	-0.122
312850327	spatial[-]	Y	R	0.119
312850327	spatial[+]	Y	L	0.038
312850327	spatial[-]	N	L	0.054
312850327	spatial[-]	Y	R	0.068
312850327	spatial[-]	Y	R	0.075
312850327	spatial[+]	Y	L	-0.137
312850327	spatial[+]	N	R	-0.202
312850327	spatial[-]	N	R	0.152
312850327	spatial[+]	N	R	0.048
312850327	spatial[+]	N	L	0.007
312850327	spatial[+]	N	L	0.105
312850327	spatial[-]	Y	L	-0.087
312850327	spatial[-]	Y	L	0.14
312850327	spatial[-]	N	L	-0.072
312850327	spatial[-]	N	R	0.048
312850327	spatial[-]	N	L	0.109
312850327	spatial[+]	Y	L	-0.035
312850327	spatial[-]	Y	L	-0.012
312850327	spatial[-]	N	R	0.081
312850327	spatial[-]	Y	L	0.033
312850327	spatial[+]	Y	L	0.017
767215115	spatial[+]	Y	R	-0.042
767215115	spatial[+]	Y	L	0.018
767215115	spatial[+]	Y	L	-0.078
767215115	spatial[-]	Y	L	-0.11
767215115	spatial[-]	N	L	0.068
767215115	spatial[+]	Y	L	0.108
767215115	spatial[+]	N	R	0.177
767215115	spatial[-]	N	R	-0.014
767215115	spatial[+]	N	L	0.047
767215115	spatial[+]	Y	L	-0.095
767215115	spatial[+]	Y	L	-0.004
767215115	spatial[+]	N	R	-0.131
767215115	spatial[-]	N	R	0.013
767215115	spatial[-]	Y	L	-0.142
767215115	spatial[-]	N	R	-0.101
767215115	spatial[+]	N	R	-0.087
767215115	spatial[-]	Y	L	0.166
767215115	spatial[-]	Y	R	0.074
767215115	spatial[+]	N	R	-0.138
767215115	spatial[+]	Y	R	0.014
767215115	spatial[+]	N	R	-0.043
767215115	spatial[+]	Y	L	0.011
767215115	spatial[+]	Y	R	-0.034
767215115	spatial[-]	Y	R	-0.116
767215115	spatial[-]	Y	L	-0.018
767215115	spatial[+]	N	L	0.112
767215115	spatial[-]	N	L	-0.091
767215115	spatial[+]	Y	L	0.079
767215115	spatial[-]	N	R	0.04
767215115	spatial[+]	Y	R	0.189
767215115	spatial[-]	N	L	0.056
767215115	spatial[-]	N	R	-0.242
767215115	spatial[+]	N	R	0.175
767215115	spatial[-]	Y	L	-0.072
767215115	spatial[+]	Y	L	-0.133
767215115	spatial[+]	N	L	-0.023
767215115	spatial[-]	N	R	0.008
767215115	spatial[-]	N	L	0.008
767215115	spatial[+]	N	L	0.108
767215115	spatial[+]	N	L	0.112
767215115	spatial[-]	Y	R	-0.168
767215115	spatial[+]	N	R	-0.164
767215115	spatial[+]	Y	L	0.149
767215115	spatial[+]	N	L	0.12
767215115	spatial[+]	Y	L	0.066
767215115	spatial[-]	Y	L	0.085
767215115	spatial[-]	N	L	0.067
767215115	spatial[-]	N	R	0.127
767215115	spatial[+]	Y	L	-0.135
767215115	spatial[-]	N	L	-0.16
767215115	spatial[-]	N	L	-0.105
767215115	spatial[-]	Y	L	0.029
767215115	spatial[+]	Y	L	0.057
767215115	spatial[+]	N	R	0.089
767215115	spatial[-]	N	R	0.082
767215115	spatial[+]	N	L	0.086
767215115	spatial[-]	N	R	0.042
767215115	spatial[-]	N	R	0.11
767215115	spatial[-]	Y	L	-0.074
767215115	spatial[+]	N	R	0.04
767215115	spatial[-]	N	R	-0.122
767215115	spatial[-]	Y	L	0.043
767215115	spatial[-]	Y	L	-0.049
767215115	spatial[-]	Y	L	-0.046
767215115	spatial[+]	N	R	-0.119
767215115	spatial[+]	Y	L	0.071
767215115	spatial[+]	N	L	0.018
767215115	spatial[-]	Y	L	0.035
767215115	spatial[+]	Y	L	-0.137
767215115	spatial[-]	N	R	0.067
767215115	spatial[-]	N	R	-0.019
767215115	spatial[-]	Y	R	-0.098
767215115	spatial[-]	Y	R	-0.056
767215115	spatial[-]	N	R	-0.096
767215115	spatial[+]	N	R	0.071
767215115	spatial[-]	Y	R	-0.056
767215115	spatial[-]	Y	R	0.148
767215115	spatial[+]	Y	L	0.061
767215115	spatial[-]	Y	L	-0.139
767215115	spatial[+]	Y	R	0.012
767215115	spatial[+]	N	R	0.068
767215115	spatial[-]	N	R	-0.099
767215115	spatial[-]	N	R	-0.029
767215115	spatial[-]	N	L	-0.23
767215115	spatial[+]	N	L	-0.11
767215115	spatial[+]	Y	L	-0.128
767215115	spatial[-]	N	L	-0.115
767215115	spatial[-]	Y	R	-0.015
767215115	spatial[-]	N	R	-0.123
767215115	spatial[+]	Y	L	0.056
767215115	spatial[+]	N	R	0.061
767215115	spatial[+]	Y	R	0.018
767215115	spatial[+]	Y	L	0.104
767215115	spatial[-]	N	R	-0.093
767215115	spatial[+]	N	L	-0.171
767215115	spatial[+]	Y	R	-0.211
767215115	spatial[+]	N	R	-0.103
767215115	spatial[-]	N	R	-0.134
767215115	spatial[+]	Y	L	0.032
767215115	spatial[+]	N	R	-0.013
767215115	spatial[-]	Y	L	0.089
[truncated: 33,792 more rows]
