# Supplementary material for: Neural attentional-filter mechanisms of listening success in middle-aged and older individuals
Source: Nat Commun. 2021 Jul 26;12:4533. doi: 10.1038/s41467-021-24771-9 (PMC8313676; doi:10.1038/s41467-021-24771-9)
Supplement: Supplementary file 4 — Source Data [file 41467_2021_24771_MOESM4_ESM.zip › source data/Fig5d.csv]

time lag [s]	-1	-0.975000000000000	-0.950000000000000	-0.925000000000000	-0.900000000000000	-0.875000000000000	-0.850000000000000	-0.825000000000000	-0.800000000000000	-0.775000000000000	-0.750000000000000	-0.725000000000000	-0.700000000000000	-0.675000000000000	-0.650000000000000	-0.625000000000000	-0.600000000000000	-0.575000000000000	-0.550000000000000	-0.525000000000000	-0.500000000000000	-0.475000000000000	-0.450000000000000	-0.425000000000000	-0.400000000000000	-0.375000000000000	-0.350000000000000	-0.325000000000000	-0.300000000000000	-0.275000000000000	-0.250000000000000	-0.225000000000000	-0.200000000000000	-0.175000000000000	-0.150000000000000	-0.125000000000000	-0.100000000000000	-0.0750000000000000	-0.0499999999999999	-0.0249999999999999	0	0.0249999999999999	0.0499999999999999	0.0750000000000000	0.100000000000000	0.125000000000000	0.150000000000000	0.175000000000000	0.200000000000000
ID
594866155	-0.165755627271370	-0.145804397241555	-0.121107255774561	-0.123950816223753	-0.156363003463158	-0.194765151700227	-0.212229667633719	-0.206555733700969	-0.198193541765218	-0.199899850233976	-0.205914635565703	-0.204111207194569	-0.207613213813506	-0.230006091491893	-0.267424904112622	-0.301448610695393	-0.330311789214428	-0.353527517424151	-0.368573593976556	-0.379156211872172	-0.386725820078045	-0.393705684944394	-0.389241956151213	-0.368631379191773	-0.332321714088710	-0.287514245743019	-0.250430465892705	-0.225162057947714	-0.202506547065786	-0.176775312270657	-0.148640051822488	-0.110206362020815	-0.0700713421210163	-0.0426443235317214	-0.0274356856625125	-0.0187644887196190	-0.00437757964322885	0.00125983546209904	-0.00911054602348634	-0.0242718079843088	-0.0287166632923425	-0.0105259905038395	0.00201784378323552	0.00957375696344026	0.0156940192460743	0.0307545467859682	0.0499671334581092	0.0569316928566952	0.0451691458796301
913338219	-0.190526185242576	-0.160360451730974	-0.127776015936513	-0.0999443521724412	-0.0773798364966318	-0.0613976404229982	-0.0536516639573925	-0.0566828019448805	-0.0698638273233761	-0.0853393202896486	-0.0955767161539741	-0.0961252214838485	-0.0886275599645257	-0.0760652680377795	-0.0582176180192474	-0.0353643679639828	-0.00657900425803346	0.0284518150545639	0.0677165449623111	0.106256419786380	0.137000474203695	0.154713741971373	0.155719303429862	0.141145895647316	0.114663632445194	0.0827000940224973	0.0488422734911995	0.0111066994944411	-0.0327342523125362	-0.0795919955360590	-0.119760117315983	-0.144010570149541	-0.150721052424339	-0.144585114935238	-0.126334179257307	-0.0964350328689591	-0.0560286176202873	-0.0225314195358274	-0.00366428545932220	-0.00666494152806953	-0.0155498653302997	-0.0204948862093872	-0.0124952861884559	-0.00545789335962578	-0.0109341459812832	-0.0348059358454664	-0.0719165997284999	-0.112159900589595	-0.143879436149865
579481892	0.00861480045258182	-0.0230108919397728	-0.0488901021258634	-0.0690891814792405	-0.0848298115017220	-0.0973899130737940	-0.107271574861957	-0.116755794558760	-0.121740246262359	-0.116892671126960	-0.105858215375863	-0.100940346319434	-0.112295320928653	-0.138136395744505	-0.166681071923288	-0.187673636150706	-0.198019244384931	-0.199184006512039	-0.195016657031030	-0.182811137545605	-0.156521523924869	-0.114750539182372	-0.0628027803236033	-0.00878364695097472	0.0391055317783395	0.0823166289293327	0.124987400498136	0.168922607939135	0.211284842599180	0.244365420523637	0.267218992911904	0.286707868123308	0.310453179933267	0.341965718148691	0.378020292579932	0.407039597984734	0.422863365261826	0.410656136702662	0.388272126388243	0.367449633518624	0.350057085352435	0.302332940306455	0.256070631464820	0.215757029975823	0.192912597962197	0.191276685232589	0.208189607051088	0.242220214996622	0.292924424891810
267145152	0.0868364498752755	0.112336278363229	0.135749722933384	0.152207244643806	0.160208578063047	0.160871877171846	0.154001024201621	0.139275561909460	0.115863983647933	0.0844828631297187	0.0465399066209866	0.00631590640040452	-0.0293884429459444	-0.0549559038235922	-0.0681521485408255	-0.0697344825755264	-0.0591379825030780	-0.0352052220061846	-0.000435012274528353	0.0380955674889339	0.0706985941654371	0.0900470610145070	0.0930017992712311	0.0784515488655176	0.0494342707230923	0.0125406505372825	-0.0257965161266258	-0.0632441919236197	-0.101314366492332	-0.138251585449389	-0.168188766363372	-0.184660356001882	-0.185164232672018	-0.170663682829850	-0.142457674691896	-0.107425768759697	-0.0735812953075916	-0.0484741809399364	-0.0384109961326143	-0.0439282219672909	-0.0671456744866776	-0.0840386464633838	-0.103048395212653	-0.120920500128151	-0.137745211359595	-0.156638983751960	-0.184865623532277	-0.224106606661550	-0.266733630703890
908092186	0.179389747466006	0.161969954744652	0.147480015881788	0.138379414965740	0.138351743565584	0.141526688717948	0.140563525034369	0.129289627745617	0.101216321855423	0.0583309613281661	0.0168483422727048	-0.00542452944728272	0.00243068310378189	0.0360221961629158	0.0863473252010270	0.144020361639494	0.193884707122777	0.224076721207226	0.231677258844765	0.228488086934797	0.228556324395871	0.240231885046534	0.262153384829349	0.289728874407098	0.315495531626016	0.333280890098984	0.341002359923848	0.342431636657773	0.346203258444316	0.356421022279588	0.375270411941759	0.399879313010329	0.422874005864901	0.433695754522287	0.426743646578582	0.399312270030300	0.358406589546318	0.308822375497558	0.262830190551608	0.225948572067111	0.206889363044559	0.166040317801845	0.117003972232703	0.0744383516438040	0.0459991607119625	0.0387831839981976	0.0535987051046294	0.0851939128180727	0.127155745026650
616446717	-0.122006610404881	-0.113607512250559	-0.0976672224961995	-0.0780326394406545	-0.0553957865729187	-0.0341612778590012	-0.0136909060388238	0.00153370220461549	0.00781707744344745	0.00154801032235799	-0.0123549749984043	-0.0281270755987491	-0.0434039281760389	-0.0564558318376785	-0.0661776391778254	-0.0680014115465604	-0.0570221723354144	-0.0306532655044758	0.0105855404677417	0.0626250905738562	0.118030458512938	0.171622161909038	0.221870875437426	0.267766724893409	0.306482553554891	0.334441358712461	0.352616983463824	0.364763535560733	0.373936955602044	0.378499977596814	0.371208988189607	0.347897698573922	0.307134063081373	0.251168751657382	0.183024358608310	0.106475989018571	0.0294576148956958	-0.0408856276160128	-0.100138869659328	-0.156154671420061	-0.213349207183611	-0.279596594868795	-0.348746245814611	-0.417140481253710	-0.477392454100026	-0.520520799843999	-0.541621264234057	-0.539262174321983	-0.518688252129504
491416294	0.159013955274466	0.138595345767919	0.110537534418990	0.0771722164358871	0.0418710607331313	0.00909734940426490	-0.0221361540278927	-0.0525738414368328	-0.0807144581295740	-0.100576948552373	-0.111388567353211	-0.119996758548173	-0.128530412766418	-0.132696759743553	-0.130848586102172	-0.123029906582992	-0.108746060528332	-0.0857882887538714	-0.0499748894032542	-0.00838251940330903	0.0286479355372015	0.0568430848373684	0.0695901468615069	0.0708844116082366	0.0632848671787771	0.0446448729492388	0.0198477688572220	-0.00885424849179159	-0.0347983682235308	-0.0597435063653346	-0.0915630714560458	-0.131673815787197	-0.175237330427182	-0.212217745815869	-0.230634556052109	-0.232577028100067	-0.221883654416627	-0.201620289482499	-0.182299930075825	-0.171389978754547	-0.192348609416643	-0.198353935013543	-0.225167124676099	-0.230682432491377	-0.206336266860574	-0.171643041761282	-0.144398718698714	-0.133026846804482	-0.121372834015965
312850327	0.0405091176552938	0.0869274535551650	0.129261126051878	0.165667854555859	0.192882276120317	0.205490008826479	0.194954368842731	0.159436575528371	0.111708510556081	0.0692748750688496	0.0413478786254565	0.0242337683856748	0.00988528946843861	-0.00327174444001537	-0.0109324541560962	-0.0108358724624013	-0.0103219350978253	-0.0209172565113153	-0.0513893367303521	-0.0974166956090925	-0.146889476958558	-0.185802084578090	-0.202862771085539	-0.197939173565939	-0.171936436830242	-0.124659954049763	-0.0563422914455719	0.0276182192416976	0.119133667245999	0.211434885994722	0.301614983307109	0.384713410508739	0.449843438200709	0.484447012483717	0.484606364265546	0.455361129613534	0.405610966341973	0.345401830297196	0.283124191761693	0.227416069766873	0.182660873870855	0.145868291074800	0.122634989173234	0.111409862578102	0.108865476832685	0.113309194475113	0.123113407383127	0.136258519319379	0.149958567853650
767215115	0.349509632691687	0.352380634830930	0.339030518818289	0.313151548425355	0.289052139559087	0.275948994887307	0.272995849517612	0.272072342717511	0.264770000558940	0.243066065628281	0.203005617003759	0.146704886371735	0.0825292028064328	0.0192227592647078	-0.0445611598829981	-0.107561685894964	-0.163128222014345	-0.202739190587996	-0.219535327253880	-0.214486421538446	-0.186437170807856	-0.133217270344343	-0.0535620774943223	0.0464223318645240	0.160369710313229	0.278169076590044	0.389517483601266	0.477540173255353	0.527897819554789	0.540729574598487	0.527282024329122	0.502534139998110	0.476011195344350	0.452441863204453	0.429215575051200	0.405064558429624	0.379165698739411	0.360663893356014	0.343360585154925	0.326565995996284	0.323743438753647	0.265034587532193	0.180298987749733	0.0837915781905198	-0.00400569689498806	-0.0592548605912467	-0.0778743811049931	-0.0648782571018500	-0.0356872303677752
78614964	-0.124690436063403	-0.133390702740643	-0.159836475155274	-0.209093171469551	-0.281296831225969	-0.354905614438240	-0.409653691044544	-0.429161672302311	-0.409983505504544	-0.382873580534064	-0.370582302349898	-0.383007305581102	-0.399795315758438	-0.399752359419115	-0.366519052092926	-0.307139559487280	-0.232729160086036	-0.163513896156417	-0.111406489814563	-0.0713350938192695	-0.0271359654968667	0.0146130917319861	0.0556029344329923	0.0844224044022540	0.101350059239506	0.100267549233091	0.0901717997851032	0.0753638910935552	0.0590743126353269	0.0412801190547587	0.0213225466686227	0.0174557772214350	0.0478579454200764	0.116649946731062	0.202778202047195	0.274780153222850	0.324442673899054	0.356910482171557	0.383428874066904	0.411962977196253	0.447445249901739	0.476600126469329	0.470900814735288	0.435685143425689	0.376287354122456	0.307168217243962	0.239988264937321	0.176655779252234	0.114396184667490
461212829	-0.0391746583746474	0.0241156666175057	0.0962408832210364	0.168859471905670	0.233798524507304	0.288927740952826	0.334673136819306	0.371210788046826	0.402002947916385	0.428385518862984	0.450627700001293	0.464370923044378	0.466061505365543	0.454029391737428	0.427772948327064	0.393109781191303	0.359082887763450	0.332700256236843	0.317895393144635	0.310479055552174	0.304603202244237	0.295102653495431	0.279434776742468	0.258345888423406	0.232152799502215	0.207965021141631	0.193947443898043	0.194725275135931	0.206884073714020	0.219070442023807	0.219974948574222	0.206404389475926	0.182971050600302	0.153591251601225	0.117850967463659	0.0725531857833323	0.0185918157658028	-0.0397396901863184	-0.100828979324626	-0.161825271750173	-0.218165800050850	-0.265592188455507	-0.291218426794483	-0.303864065467125	-0.310692633463077	-0.316952091850638	-0.319834792426185	-0.311063302694195	-0.283202126226671
568835142	0.136932288139230	0.155120956544444	0.179769360931598	0.206935584161188	0.234865741160911	0.264982922639834	0.298316709341901	0.325752343142111	0.339096991877428	0.331389492589776	0.305725688523188	0.269772660435476	0.236966545445316	0.217042785722696	0.211642453029592	0.215681886986057	0.221340090424281	0.220890672773269	0.212887776683668	0.205325732467407	0.208581201151728	0.225604972922136	0.250909352039143	0.270357562010174	0.271960398780322	0.255385900944474	0.230467760081579	0.205790201157570	0.185495056575795	0.171021911658208	0.160567862984707	0.149277379473925	0.130807900853986	0.105670793338736	0.0817995886644355	0.0621497761173308	0.0422475694836709	0.0212126938589099	-0.0131215451443162	-0.0620937922040682	-0.0952326169434276	-0.153970714667821	-0.213744101411211	-0.261865003828013	-0.293307422580760	-0.307058916818502	-0.307533772398825	-0.302504019634528	-0.297276345552480
821467811	-0.0285039481328899	-0.0361541747886121	-0.0444621716834858	-0.0534974689400007	-0.0652467035286280	-0.0842177107687814	-0.110941235553650	-0.141745364289875	-0.176326920721674	-0.211847629753578	-0.247735124125178	-0.280872415926698	-0.308082261717843	-0.327944358365801	-0.343098184693658	-0.354969280152051	-0.361631042430767	-0.358650935798944	-0.341784530658983	-0.312111676452347	-0.273760387208986	-0.234027474219389	-0.200866066588907	-0.185575902027472	-0.198123720082993	-0.239838369312821	-0.301868652311439	-0.372705985627806	-0.441860602848215	-0.500412354679225	-0.538999598422165	-0.551286235666400	-0.533519130789065	-0.489897420189996	-0.429768064129331	-0.363662525484372	-0.303971229971474	-0.253562479325423	-0.214448256546624	-0.181821424219866	-0.142716842949038	-0.118226109485701	-0.101323771450427	-0.0993303999144852	-0.117415456169112	-0.151802959199235	-0.197253083699753	-0.244632700458002	-0.282567212178306
42195083	-0.264323315358162	-0.267623555518321	-0.258041783287486	-0.240268378557940	-0.220688258380781	-0.206669564073953	-0.203914007604598	-0.215440777373311	-0.239504796424793	-0.268815014179043	-0.293459707048600	-0.305278615408333	-0.302917255383552	-0.290278884895763	-0.269692195955001	-0.240242922126753	-0.199584070088869	-0.149210401840569	-0.0949519440713703	-0.0442473762278838	0.000934934019161173	0.0402669778177399	0.0761937865890532	0.109400039890248	0.141446386769549	0.172598046347243	0.201645610087601	0.225798677490399	0.242827468210348	0.255803040845610	0.270508466297913	0.292404719532123	0.323058117769153	0.361114656122055	0.404463841509586	0.444883353784800	0.472535669892934	0.480272522859466	0.468999153167300	0.447281626373548	0.423657903503432	0.393412455678725	0.360174078145574	0.328274372450102	0.288717405351917	0.243014384493794	0.194510693202325	0.151912958134642	0.115582512110624
450135234	-0.0220152242682998	-0.0106929783272421	0.00372497383150420	0.0146610889596174	0.0108542263782719	-0.0178273537503971	-0.0719364572153668	-0.140263256090457	-0.218817577607091	-0.303645351903973	-0.392878483315854	-0.477985517288169	-0.546123761021966	-0.586439176524548	-0.593546513061201	-0.571791348034611	-0.533168095096829	-0.488957734159730	-0.441007904429402	-0.384425507438361	-0.317351015551628	-0.245157089018973	-0.175267199080904	-0.109711766110330	-0.0492714255198244	0.00911296238706660	0.0642623838326957	0.116355647505634	0.161171614725342	0.194355356234690	0.207776786106424	0.198634539732542	0.173583229782110	0.144507200029596	0.119608201261504	0.0955742698805380	0.0647648949402453	0.0299919297968437	-0.00218353001701941	-0.0212627381405952	-0.0241191330668712	-0.0159746332489206	0.00485145122300487	0.0381122177949419	0.0777030314292172	0.115044144916385	0.140873118838671	0.147933966487870	0.136192761383539
796880468	0.0737904198447938	0.0777067171034258	0.0797812744698170	0.0811224887267248	0.0875222565356379	0.0947062799784422	0.0999862134164827	0.100814942778277	0.0950663328458050	0.0856326667160786	0.0691448317165269	0.0464821011796114	0.0196766884355984	-0.00802386373193685	-0.0345004130633045	-0.0581556907371020	-0.0758018219287420	-0.0847933214683743	-0.0820267775952303	-0.0618843377451729	-0.0236629350397783	0.0295262394723540	0.0879987426381600	0.140069106044365	0.175861017471438	0.188407292592899	0.177513105159507	0.150057209383901	0.119062457410013	0.0924538495704942	0.0693919697380476	0.0427578264549444	0.00844469749962214	-0.0324488589154084	-0.0830693927641179	-0.137607492780776	-0.196569255239142	-0.250092579816429	-0.293247177362214	-0.318746279374650	-0.329633892795687	-0.331086475759927	-0.329140308943519	-0.321027706569969	-0.304030531947825	-0.278272101369155	-0.241960167945664	-0.193615188166351	-0.138555130881788
741831352	0.318615027349118	0.279746850160610	0.211687021324229	0.123984090047042	0.0320443266928281	-0.0469119520652355	-0.0957337522421310	-0.106093527874099	-0.0762758258625303	-0.0186855863201806	0.0477090077862833	0.109985129348903	0.163044983893519	0.204890111520222	0.229411480417154	0.233394795016681	0.223443379127105	0.210965727145087	0.202331296587691	0.194482694531368	0.181448237645551	0.160274392638572	0.129779623856993	0.0877661526878902	0.0360326239701875	-0.0166045345993708	-0.0621377983029942	-0.0984921176813205	-0.129915543656013	-0.157400258288250	-0.174908647380513	-0.172095911255112	-0.145890384415918	-0.0993207344515657	-0.0380009054748094	0.0346494599732666	0.111467489681125	0.186712764796694	0.248923379438592	0.283224182579515	0.284262699159072	0.243993186282479	0.167270190100426	0.0673350257844445	-0.0344325020170977	-0.117905460441273	-0.167794146819789	-0.177288558983127	-0.148650529210299
586824138	-0.242464185522762	-0.213247421518016	-0.159934665350133	-0.0914332691810743	-0.0208878523048476	0.0444749628617556	0.0940404674981320	0.127171514961968	0.143778284747288	0.151244603233359	0.152833860699238	0.156101836883840	0.175986450434439	0.215683527599883	0.265921246799003	0.309797753623164	0.341037928602538	0.357580380159436	0.357211721964520	0.331564267685691	0.278669567949532	0.211543413580819	0.146306071109487	0.0987034525608979	0.0787090017900641	0.0861711951463923	0.114715187230544	0.159826974102554	0.219343418916068	0.287177693105902	0.350161819835154	0.396926944182299	0.421824742524739	0.425775417943358	0.411803427716871	0.387936468240874	0.354713581426110	0.320515930219786	0.283310395135242	0.248276018803670	0.231379849058039	0.217360854638536	0.202272771723585	0.188930763203322	0.169447645159890	0.142618036154623	0.110293620794717	0.0711503344717625	0.0248891489419550
419988092	0.373540376104181	0.349466248829599	0.301805413840542	0.239067586957412	0.160235452957476	0.0812847929693071	0.0111005507821488	-0.0426269239315640	-0.0853400068844236	-0.114496576851326	-0.129090041119584	-0.120191339569702	-0.0823082426035253	-0.0201579189386077	0.0627427500545164	0.146720622847905	0.216661973325624	0.260131636398520	0.268562870919817	0.247033059830681	0.201805428569991	0.152202598054347	0.112981511598021	0.0877552801660789	0.0777525004547097	0.0736258499651655	0.0600725684165009	0.0333619873316194	0.00534761927481163	-0.0210260482928610	-0.0411392804814734	-0.0615743502734451	-0.0819655536406299	-0.102999871286350	-0.129693401968838	-0.156739416391420	-0.170143294416088	-0.168136232734656	-0.144409178941843	-0.105860943800895	-0.0470787482623415	0.00959602301828246	0.0664368264771869	0.136079497973220	0.212625924783382	0.282483086798099	0.325297727019247	0.326105993190363	0.281372899323815
10798262	-0.263960189664264	-0.280291407221312	-0.276505551268170	-0.251849340418726	-0.207587904794234	-0.148098989156978	-0.0804342632535699	-0.0125908806073914	0.0501143473178605	0.108104401473596	0.166373441488148	0.230565222401495	0.297473567932786	0.359143339826838	0.409125603372358	0.448528779771830	0.481555539878280	0.505781535064161	0.510841574534617	0.482673927349937	0.414369111086388	0.312855219015603	0.190670145936710	0.0620067311198135	-0.0613942295663804	-0.170355125857436	-0.256352962203907	-0.311952097692533	-0.334916249059612	-0.329196542777774	-0.303908356747516	-0.270158291789014	-0.239374727689848	-0.219181694083869	-0.210856983709618	-0.211401376506728	-0.216087151836687	-0.216932876308857	-0.211724095996882	-0.198774483813947	-0.175467904108330	-0.133162763862992	-0.0791104954227049	-0.0116363140448411	0.0609676914847380	0.127079936032700	0.175141631768439	0.202343347085724	0.216323845332132
457766886	0.0574892300834359	0.0186215916907935	-0.0294813918023053	-0.0797346885137744	-0.123296203069787	-0.162274972648915	-0.194979025157941	-0.225489107319471	-0.251332439917853	-0.265944578671208	-0.263431075760986	-0.243518069631129	-0.209318117125004	-0.166822925661074	-0.127690698932054	-0.108306450132068	-0.119512662874945	-0.160695952362481	-0.222007317465430	-0.286776924226013	-0.334729592386624	-0.353142716046005	-0.340183505522238	-0.303379922012390	-0.250156806720367	-0.188853217580844	-0.126718308968324	-0.0725807011670790	-0.0320492197174902	-0.00483223898111286	0.0108160279841898	0.0162165679319749	0.00765326513640801	-0.0140734413723364	-0.0435487459212735	-0.0765020397204463	-0.113892287214970	-0.156873071933639	-0.197002576116924	-0.233437123087338	-0.271225871861781	-0.299404175694902	-0.302536200681298	-0.299182551141474	-0.304399496448338	-0.322353804601479	-0.350803501586661	-0.383003623917479	-0.410283940506924
317193172	0.147471680066116	0.165700080643931	0.173467924085216	0.154583158182806	0.108180626115416	0.0462247771028068	-0.0184349495153069	-0.0691491731117166	-0.0977091878539819	-0.102265070276389	-0.0862432037276569	-0.0540134210270104	-0.00483000610154107	0.0611198275131813	0.131540033176745	0.182258177533601	0.194627032848905	0.164126642290444	0.104873512244153	0.0416452551226709	-0.00121027967277025	-0.00763936734286437	0.0147433097389664	0.0455727046235345	0.0661117885366876	0.0717995756944996	0.0648617516445828	0.0444409982950218	0.00870118166642859	-0.0406676465122913	-0.0930606916744937	-0.130260860406611	-0.137383698152995	-0.109002082705127	-0.0503443449923085	0.0285058569198443	0.117845332686060	0.211520041860051	0.303097834927013	0.389733545809338	0.473801053332165	0.542571821350532	0.574757110674061	0.561560972897951	0.476307818584501	0.329363958185375	0.157489243076759	0.000451651126433045	-0.113858496184630
911679213	-0.155285992641264	-0.186589643595121	-0.224343705894608	-0.262795808235497	-0.300903256027454	-0.336469981484855	-0.364728700655821	-0.379243016801713	-0.370676588898609	-0.335794726944099	-0.279251335773080	-0.213517924487734	-0.150033845604034	-0.0968718900350847	-0.0552277960689629	-0.0166940624371177	0.0303039848139768	0.0925727264631919	0.170236840835899	0.259398316130269	0.351597456537282	0.432918813018573	0.490223124020752	0.516167714274039	0.511026385595963	0.477815708455656	0.421857021871352	0.351519873006168	0.275860913213018	0.210812123736863	0.170262291598210	0.160216931974388	0.176450768455204	0.209679525543823	0.256567128728030	0.311127674913168	0.360890061591047	0.392817667993083	0.391662301420347	0.350590943106039	0.272937850519378	0.168800830655353	0.0657741397083775	-0.0190386702703320	-0.0715382466435304	-0.0892998500533045	-0.0775153710945506	-0.0434638751252102	0.000860096036593437
968310535	0.0361370510904916	0.0620396826172488	0.0697712376481453	0.0622013083896551	0.0456105313594319	0.0228386049990319	-0.0115868695519436	-0.0573839081263099	-0.113785690076433	-0.173816751416532	-0.227727332352095	-0.269999806753000	-0.297207998077097	-0.307665291438103	-0.300946166673585	-0.279440980169558	-0.249014567026260	-0.217173986750284	-0.183855301088257	-0.147367847670078	-0.107576086836904	-0.0710330249747153	-0.0443429514768698	-0.0286088747505026	-0.0175265158451034	-0.00530075075151416	0.0102462886324852	0.0267150107946812	0.0373899251826338	0.0362366131959525	0.0197832634641455	-0.0125134209150326	-0.0535911280053593	-0.0947693565043698	-0.126243914632342	-0.144850718506102	-0.149974272960967	-0.143670091458340	-0.128580871712803	-0.107436014031008	-0.0849379568206559	-0.0560461900727801	-0.0242574987316236	0.0101269436987050	0.0365608764190924	0.0460521097587505	0.0405692892914248	0.0257230157115712	0.00759263749838223
896977580	-0.372351496374147	-0.346343743073066	-0.318609612953393	-0.294448437789420	-0.274300348019477	-0.260840635738622	-0.250009849726765	-0.242608839031247	-0.236146800456126	-0.233333753172175	-0.234441082246349	-0.239848260741090	-0.244915963307723	-0.243384098592145	-0.234510315893366	-0.228525290702309	-0.224950817792597	-0.223979711288044	-0.219067536362745	-0.212914313482219	-0.205655682591895	-0.198905040932992	-0.193011861731008	-0.189029885341939	-0.188304212154895	-0.191633322907926	-0.199718988121802	-0.223592559746989	-0.268546298380764	-0.325735667881398	-0.383643083315200	-0.439757437646127	-0.496625045775903	-0.556560696627734	-0.610161240167204	-0.638908836403879	-0.639203363100225	-0.608985728339677	-0.564097176832985	-0.512359464103997	-0.444433092375688	-0.402021150753848	-0.370861433013991	-0.336812200848792	-0.298950631816293	-0.258495108199471	-0.222096472274866	-0.199336996986319	-0.198042821312232
206364958	-0.108718403898177	-0.124270895959749	-0.129539783506098	-0.118699505408777	-0.0969700830606918	-0.0657682660418999	-0.0293943421599540	0.0111171553238976	0.0579480649787566	0.104870544184783	0.142313884651677	0.155008365560218	0.145936633669093	0.122007287860104	0.0939248638518752	0.0719435139132180	0.0655819015947299	0.0864104039589592	0.133405137947180	0.194992926573353	0.247127944694066	0.278114561729227	0.286133628925576	0.277438202536763	0.258335774329142	0.232872007426752	0.198215672589181	0.148241785658674	0.0781069568066191	-0.0122087020546162	-0.110906613914545	-0.202695230170796	-0.278578842123207	-0.337564956076444	-0.384059729546590	-0.411755911949914	-0.417185545540264	-0.411118948835398	-0.399933417448475	-0.391353261415525	-0.385690760437742	-0.363714836028700	-0.353197245936940	-0.352959536876579	-0.366097714101674	-0.383207887756281	-0.388129090266150	-0.368769610730136	-0.330602306216962
588529275	-0.149605434177116	-0.137659321835352	-0.114225234529521	-0.0914178182283625	-0.0792306914910541	-0.0729098861696679	-0.0737227020494369	-0.0784459233474502	-0.0940480751692958	-0.118965075990048	-0.153854271519034	-0.195196952798535	-0.241261095336693	-0.286069168073155	-0.319719069366010	-0.345672794963812	-0.371615774481495	-0.401171562295941	-0.420109534535477	-0.422110535550129	-0.402472905921467	-0.373985502591619	-0.349287093469583	-0.341919090690429	-0.353957147635003	-0.382439637939435	-0.427005611459941	-0.474812008989123	-0.511765835635912	-0.526218611356638	-0.518937777792246	-0.500799671403287	-0.480562350598307	-0.468347573325904	-0.474819863569552	-0.488059274619845	-0.496848226899781	-0.498363474086575	-0.484449216535099	-0.449053253278060	-0.400598772897804	-0.340884118567219	-0.287934463759640	-0.236861021783706	-0.187589097632104	-0.144747633616165	-0.111595613498954	-0.0867110520556175	-0.0677214428793539
168443175	0.343602127325617	0.329637318779723	0.308336248383176	0.286267352629218	0.261212737036292	0.235984701105087	0.213166966389732	0.182596959164955	0.142895965547936	0.0947837032950380	0.0526173500318143	0.0225666631192858	0.00409340402280690	-0.00417030151813029	-0.00335296009424817	0.0155347990444099	0.0606036215231639	0.131583928008740	0.213219214508051	0.284928869131985	0.340557917100147	0.380136402874267	0.403876603245432	0.404419751061669	0.385670674872197	0.353315718291332	0.310255196962657	0.261015100418656	0.217628171273749	0.193897340986995	0.195574679261527	0.213726289202891	0.238299519636189	0.263669296293357	0.291624665660553	0.314423943916362	0.325035214274842	0.317834331948770	0.302088261574739	0.288040686064166	0.273666376744226	0.220504166516282	0.199785506177139	0.213522742414398	0.251492447068178	0.292395158160696	0.316483361549628	0.316189796272430	0.295773809425673
996123177	-0.0851941244717283	-0.0853595356539428	-0.0870045357619287	-0.0815568304835587	-0.0673312407294494	-0.0531913938545212	-0.0501288749753148	-0.0680469942273022	-0.101551455700240	-0.141102377273695	-0.181963751884027	-0.223003259963416	-0.259346602596996	-0.286172746565127	-0.300214220838697	-0.303950231248933	-0.295797065651318	-0.269998628941362	-0.225871896090331	-0.166034569229454	-0.0968905235396728	-0.0259645146980605	0.0343973916018278	0.0705338018874993	0.0776620563824441	0.0655913082857557	0.0559491298166562	0.0659142313919993	0.0972267460412364	0.139428313813073	0.178380329885337	0.201827994705004	0.206948362996196	0.192789492323898	0.165973740404617	0.133323284797618	0.107401301902225	0.0943381914848611	0.0820688458229031	0.0551602517370268	0.00643266250327332	-0.0973908673010737	-0.186901220607151	-0.257587477202915	-0.297277950897798	-0.310994611068108	-0.313410713085812	-0.316183731222176	-0.321400461275914
641550065	0.147467366560089	0.117684177207143	0.0661944620083297	0.00459832442277692	-0.0590853021340639	-0.110502170217427	-0.143579014833514	-0.154296840469174	-0.147471130686277	-0.130700978491998	-0.106851822881505	-0.0823447513854457	-0.0615755847576820	-0.0451076929975148	-0.0269458173322867	0.00122702570173100	0.0352673771015162	0.0716292728283327	0.101410440678282	0.122670986248460	0.137629939816990	0.148165224825324	0.150334886716303	0.137197566181976	0.0983550390251507	0.0308680607674692	-0.0621657647181424	-0.165591624244452	-0.259639447889068	-0.332614439362414	-0.380943587915890	-0.406312008753479	-0.413850710189249	-0.402912875544969	-0.376794650997724	-0.343344134599148	-0.306946393742011	-0.271652963702435	-0.238100818704143	-0.187474958740531	-0.129246992930918	-0.0939999156430391	-0.0529750462114621	-0.0160933503718809	0.0123228776080402	0.0380503889889890	0.0683971648434874	0.106872134596848	0.147218853838867
70998941	0.101166661935754	0.105471655683954	0.116290985058514	0.148882848601746	0.200800321950226	0.265191894881543	0.316419394816961	0.340040946284272	0.323793008586594	0.267800115858942	0.184623439480523	0.0883946734513432	-0.00569810695339360	-0.0882827018369401	-0.153354331381408	-0.200922667135227	-0.235432017105567	-0.252026159421612	-0.243006534189743	-0.199019005586147	-0.123903019324648	-0.0386032696101507	0.0335922725685913	0.0748857588932600	0.0841853117434284	0.0697771320155077	0.0464001356413144	0.0148925632510629	-0.0308249294743035	-0.0919148130688843	-0.156924248450794	-0.222764259399298	-0.297721960577273	-0.375209686611350	-0.446509311459374	-0.499398217416205	-0.522359106620126	-0.528832513368293	-0.532284203879113	-0.536636040317690	-0.526574282327402	-0.519186818059432	-0.453980062127514	-0.358820472163279	-0.251205888531579	-0.143323887836811	-0.0489186640780325	0.0203318332732588	0.0578044233480635
360661756	-0.132244671509717	-0.0837812555529431	-0.0346824059622482	0.00302659175612022	0.0215261686813068	0.0245487853182474	0.0240594289645833	0.0236406640244516	0.0235885941231349	0.0136194892150366	-0.0107727292899387	-0.0465985055034908	-0.0825453530255757	-0.101998260952446	-0.0956106462459314	-0.0647538608799136	-0.0128610269760701	0.0546130025571125	0.128756501213212	0.199920499227295	0.258037122757573	0.304732357504180	0.346495683241910	0.385647855439984	0.415105817946615	0.427778979799334	0.418217277067744	0.382864511783197	0.328316768489379	0.267471280420954	0.216034838524938	0.177860737800079	0.144769995232092	0.107964273964729	0.0614792347072609	0.0241410474461572	0.0103302265701314	0.0237154645906151	0.0561738680144522	0.0923986595554745	0.100942323104010	0.148308989570938	0.163076549636518	0.160069010175876	0.142050553713855	0.104649715939866	0.0568739466061178	0.0113810100463409	-0.0300188640953452
538449653	-0.103254809794466	-0.199811836411437	-0.264164024823106	-0.261485632106889	-0.191385013211406	-0.0876647612736052	0.0164292262168609	0.115531711187435	0.200073008052434	0.265612117979474	0.298842676269800	0.301747380695832	0.282302912986424	0.255007845629430	0.208422118281314	0.139783223698692	0.0459861189025533	-0.0640021346100891	-0.167501157956933	-0.240258976220661	-0.260904853011626	-0.234791947623106	-0.181577294175001	-0.115546930747792	-0.0397108170165637	0.0498038786947221	0.152339617014447	0.251709479136562	0.336515736496619	0.410480322209800	0.460257798345144	0.488479460077310	0.486863338882296	0.461795675561020	0.426724751933459	0.377117151572850	0.313056955459401	0.247783248435822	0.195120901174557	0.158619876134302	0.135394421438356	0.171026080438851	0.148769418906602	0.121990802726089	0.0977276561928927	0.0864469215313253	0.0904420371425648	0.109611208364119	0.141699611413262
218383756	0.174277712086248	0.146887434271083	0.128927862711589	0.113783462919428	0.0934135523741014	0.0631500182143546	0.0288726338837379	0.00100407567725847	-0.0109969156211160	-0.00158176853775306	0.0272807403656422	0.0621052961633305	0.0860151133423410	0.0901258751088117	0.0772304587334531	0.0529826216211685	0.0183318970072104	-0.0256566199669245	-0.0732455828352067	-0.112954918023695	-0.137896354112223	-0.145460217340445	-0.138639452914172	-0.127267643399465	-0.120582254228163	-0.123807325872718	-0.134860735970935	-0.149583945508354	-0.163144394950080	-0.167210586473196	-0.152532322493491	-0.116134902535502	-0.0672241591654965	-0.0205745499326112	0.0112476389208452	0.0240941470727226	0.0188905060367404	0.000957840200766279	-0.0159983121440708	-0.0233603866259246	-0.0193140343104023	-0.0142755331009586	-0.0111166192460035	-0.00803118550126144	-0.00455416112123229	-0.000905113716220200	0.00226215381371307	0.00573204080254479	0.0116714418549519
967106069	0.203959764209369	0.222160010072025	0.233057146958204	0.236548448186156	0.234212133034809	0.231909641908252	0.240009810959579	0.264386389718170	0.302032723764701	0.342890196663202	0.383806982632375	0.421652605531520	0.455166763482652	0.478296339060841	0.486878165537844	0.481123608177677	0.463260803037039	0.434999039143000	0.395967746632579	0.348295878757169	0.297082319209751	0.244315000010182	0.189579071539480	0.129464581038509	0.0687079929867774	0.0192280922211244	-0.00496826823851854	-0.00481161102388469	0.0124649432356286	0.0402300514748839	0.0733819611323038	0.105472459860941	0.132276511912507	0.148250916007375	0.158450939545302	0.175567471307233	0.200312445528500	0.231116655599412	0.254248494486975	0.268465607576211	0.277418891164398	0.307174550969070	0.310350826717838	0.317782694355116	0.338523567729835	0.373440406196843	0.417618431212174	0.461356781236268	0.496671897715576
600223092	0.0913390614496946	0.0986417872736381	0.108430350424921	0.116208832431923	0.124890394567371	0.140281653029483	0.156715534200921	0.166111131011786	0.162762497803086	0.147509405449203	0.120183332366983	0.0840547689005588	0.0385761309209839	-0.00143288745511592	-0.0245553599577899	-0.0304216075674219	-0.0226319923761277	-0.00731964089180299	0.00998389132172789	0.0325971345446080	0.0623458722420516	0.0950952521784731	0.124646740479766	0.139306557649616	0.133935334256282	0.114256387913391	0.0938962789336173	0.0885866439480619	0.101846895128737	0.133130835245952	0.177335930360937	0.236870893203582	0.308083026225859	0.380631694167763	0.445232046887176	0.494803922387426	0.525808147322116	0.530687149972586	0.508373693306720	0.460111071557798	0.403177035914721	0.384168040744121	0.336433444141355	0.290188971186529	0.249490077525540	0.220755006710150	0.210215951134478	0.216766054964928	0.233888745383968
962123552	0.0309246220792171	0.0289544075497084	0.0268931080507986	0.0270128224464436	0.0290129288705355	0.0335547752385055	0.0460599805526638	0.0655730257169438	0.0907960420247611	0.118445424464788	0.145036571174776	0.164302087454298	0.173925120843190	0.173976107893969	0.169107625997227	0.165515023411211	0.166997586058763	0.173387145181412	0.181516038257395	0.190445222477726	0.199613672738618	0.212535383540977	0.231638018806580	0.258998806831544	0.293110091011698	0.329777962694300	0.364461625946896	0.394836086160087	0.420420935865599	0.441785162714487	0.459348031144086	0.473987104857452	0.485418486242794	0.494888250438935	0.503455959607818	0.509613882488089	0.514827961735066	0.517371087444262	0.516755530080319	0.510216695257725	0.498349926968434	0.461695760682290	0.429874791996831	0.399697865911081	0.376747897879000	0.365935187819094	0.366549468108409	0.373403413994360	0.382701074612091
98027826	0.274403657089156	0.276696591730426	0.287273461973758	0.304697152180528	0.326686299903801	0.343891139335450	0.350499633460546	0.349434150240793	0.345961790725126	0.338304857418108	0.323423926851699	0.303804110829544	0.285978009578509	0.277712430222636	0.277872902735636	0.273874489409056	0.258655854435613	0.238871449472620	0.222314935233750	0.206778296420396	0.188324184740941	0.162181981378777	0.129072301412439	0.0864704248991638	0.0367435083681990	-0.0147526355098964	-0.0630935641267831	-0.112370205318454	-0.169029527169742	-0.225560147762968	-0.275198596337089	-0.310748829147971	-0.333435451146807	-0.348262418651325	-0.363287105015934	-0.382774352056275	-0.409811118958604	-0.445574010326776	-0.478724135686983	-0.510232056217797	-0.548447857906508	-0.542743095921217	-0.533747892421618	-0.520188572736511	-0.503548698229807	-0.482173350703590	-0.450299095971710	-0.405453858952665	-0.350850700709801
592503441	0.336829449569202	0.316848704949320	0.268371780778052	0.206058187097506	0.134776020505408	0.0570261376264852	-0.0207229802712542	-0.0907190248890676	-0.150339233896521	-0.195715964001592	-0.222279475567228	-0.229182917145633	-0.223100332571805	-0.207317084212441	-0.177602697781339	-0.132967739913850	-0.0773131449515964	-0.0201664788660876	0.0297232832565514	0.0687401393662793	0.0995373993651669	0.121802229932566	0.126551814955351	0.103889611609692	0.0541376983403308	-0.0104254040263581	-0.0791884675739631	-0.149005444828454	-0.215505667249610	-0.267506746874093	-0.290277381111297	-0.280783062560857	-0.247882702650569	-0.207416204155102	-0.166850306942090	-0.127216245476202	-0.0875494885963509	-0.0606336631567916	-0.0506384910820230	-0.0588059349094934	-0.0564439261643323	-0.0406383901796674	-0.00912659081466231	0.0154972063157178	0.0307794133125174	0.0331208465075686	0.0252861169000530	0.0128969724721027	-0.0135073323557544
524143092	-0.309879451105503	-0.291853789555576	-0.264873062109617	-0.238625793891432	-0.225365189517459	-0.229583291284896	-0.243126415400505	-0.254475664070361	-0.240349201366914	-0.193655714011577	-0.115338785694648	-0.0182952108882862	0.0756564713496319	0.143725822859981	0.173933907297307	0.171087830525410	0.150913644627904	0.129202363741162	0.111009928803205	0.0935837012864459	0.0773987942534814	0.0636441834667867	0.0563507888525581	0.0482695247104892	0.0275028878603991	-0.0145865503511835	-0.0757909945768142	-0.140646605739463	-0.196822924080022	-0.237014087997455	-0.267564878986339	-0.301659653331438	-0.346276511946263	-0.393600108646573	-0.426859187013712	-0.437255157828691	-0.417111875113499	-0.365735798340809	-0.303489642519101	-0.245189927843130	-0.189544031562277	-0.172627851158010	-0.135941044242192	-0.104809020802315	-0.0810681316736738	-0.0688727428480696	-0.0624681256654405	-0.0472636296852563	-0.0126814052488160
259439482	0.247473568598813	0.209099193168001	0.150799471891038	0.0801293703726794	0.00982491786325079	-0.0520031589487886	-0.100037979733269	-0.132717620100088	-0.146033077839133	-0.145634519880394	-0.133544525103573	-0.111304851359235	-0.0717662101924627	-0.0102102031400664	0.0747538146614892	0.172981073384005	0.271259521668087	0.354405304965641	0.409753085415778	0.428547666788003	0.413342309087742	0.376782555288656	0.337059858785676	0.310440945131136	0.302239408865886	0.308577627019213	0.315156211396479	0.304603100906161	0.265884222472567	0.193739717166358	0.0971642122373580	-0.00861870454335669	-0.102763924628633	-0.170476968293036	-0.208507423738928	-0.222673955678125	-0.216928704273158	-0.197618782977474	-0.169241999283114	-0.139825149038465	-0.108041895748949	-0.0843061532872864	-0.0610645987663591	-0.0423067688095389	-0.0293297230065620	-0.0241066316144483	-0.0323772075879859	-0.0565940669733612	-0.0959346489135854
763907636	-0.0264107983893876	-0.0224906035914300	-0.00833885115205085	0.0109753324423286	0.0317693778104682	0.0534313018248403	0.0809802400697184	0.117437956269113	0.158247536689425	0.193102709684386	0.215917780058780	0.226559361808158	0.224602143275515	0.211065337451426	0.186909131190074	0.154501185672045	0.112688261414147	0.0585557464646109	-0.00762847098981603	-0.0809539919994957	-0.151822762771997	-0.213803415494250	-0.263051467500403	-0.299989940288927	-0.323987673070539	-0.333042310199054	-0.320266628335098	-0.284298069130031	-0.233279647936994	-0.178869990270252	-0.131990862298372	-0.0968129383787075	-0.0705440884379928	-0.0514601654734286	-0.0312360407962373	-0.00701607921855225	0.0218920465857747	0.0457329526928545	0.0616218338019753	0.0734773973297337	0.0882436321647873	0.137624167052740	0.212986937746058	0.304497074258963	0.394618483594326	0.467106731346249	0.510534634961655	0.521426390986229	0.496881864992370
836593079	0.0388697959761506	0.0239341372566877	0.0154080781879537	0.0120621720043343	0.0171894028960564	0.0339197125138013	0.0642468485572211	0.106268191972495	0.157919987989146	0.216098256671479	0.274854412416377	0.328088713824408	0.368861413716047	0.395117109229793	0.402379586654566	0.384680625261656	0.339251300131794	0.273131154722752	0.195823939256359	0.117376241213277	0.0419229973771108	-0.0259606035034259	-0.0776937346357688	-0.107323499015518	-0.110323855504790	-0.0815690341326347	-0.0255795425428750	0.0486430793948819	0.126613070811143	0.193042197474979	0.242693246288863	0.271592166428086	0.276577738039711	0.256922291363750	0.214653560054337	0.149934152136149	0.0624312929930110	-0.0490822291719983	-0.177464049191321	-0.309945167143208	-0.436413012746526	-0.533192765317587	-0.619480779126350	-0.680472021651556	-0.706027211722433	-0.692220331017512	-0.639647866343422	-0.551522156681904	-0.432708068698178
724033912	0.296752272266502	0.300405270202444	0.292640637383654	0.278566678241949	0.261445978767760	0.245979680629695	0.234021986526087	0.232613714312347	0.237914169683109	0.244448194678363	0.241856586949485	0.218589489165621	0.168389682633761	0.0923321026459020	0.000303665310683440	-0.0944508686553452	-0.178012042606561	-0.239662404933947	-0.272132081709729	-0.273137403039245	-0.242379005119169	-0.189276149550516	-0.128972667046443	-0.0787736912731026	-0.0484627266869914	-0.0356975325570952	-0.0296275732223362	-0.0189306221124530	0.00583631031395200	0.0494397712500723	0.112639091442852	0.188035123215292	0.265161002239617	0.330055792984690	0.373578750045468	0.395653951907974	0.396725997980737	0.382371937827783	0.364893843126571	0.353086590763728	0.342130965393528	0.346040074059664	0.341553743900950	0.314557686899410	0.259104904913191	0.178548419829294	0.0803812987960297	-0.0254826322385834	-0.129431032395441
217946417	0.325599945746603	0.348490467213974	0.363715389857597	0.360937809759762	0.334941007503419	0.284595144405722	0.221058958842461	0.153697800581351	0.0882977399305662	0.0318218618852208	-0.0101675562425387	-0.0356735133723480	-0.0478549395971726	-0.0527999765398490	-0.0523499348463308	-0.0440249786678365	-0.0330211781463320	-0.0248774752069852	-0.0210571098343186	-0.0166939563005197	-0.0100766472404387	-0.00608031680209720	-0.0123156716257655	-0.0291345318122191	-0.0481456960187313	-0.0587059615872564	-0.0644601021376773	-0.0771922372631526	-0.108265023506147	-0.153203195331974	-0.203413976152363	-0.246755773596701	-0.272207243494590	-0.274108799096088	-0.250341511909883	-0.208350475575402	-0.164128467010495	-0.134426414982850	-0.133703463292255	-0.161981690757311	-0.215455590821831	-0.246242498355858	-0.269097916229351	-0.278268895194953	-0.275774577612169	-0.269994635325351	-0.271078201644553	-0.279735868275884	-0.297163799360785
773749344	-0.0347472370868608	0.0968744814776782	0.208828315707467	0.279878676910082	0.313494443777580	0.316036376312144	0.299276217776366	0.262536574239284	0.208044565599819	0.141150779082637	0.0823968744702559	0.0473838467900269	0.0328178598255635	0.0209600836348455	-0.00679948744846984	-0.0486936267084050	-0.0876235843496347	-0.0960944586476109	-0.0578366460500658	0.0177170267402668	0.100474048779401	0.159671339851545	0.185093078501672	0.187160324013943	0.178072902538797	0.159123614786820	0.142675880769321	0.145867629416293	0.175402302357011	0.223003889486945	0.260965738863114	0.266234741146027	0.231639501361795	0.184346227726142	0.152256897925562	0.165348339012209	0.197456261648168	0.224659461269816	0.248887754767377	0.264076411762873	0.275924463517384	0.295724091770650	0.324411934654763	0.339568480860369	0.336301225715813	0.316830584323592	0.279956733137679	0.223907229298312	0.153207398712447
837755981	0.189338245862042	0.224999077991689	0.250497691530755	0.257058099781816	0.241600689338851	0.206053635417251	0.157299343637298	0.0995025505937796	0.0381458832458636	-0.0239359130210493	-0.0845747727738947	-0.143814039242977	-0.203774948739399	-0.264086208936295	-0.319980967359323	-0.364317652663925	-0.389792717330125	-0.388901871328816	-0.360220075901695	-0.308309175482860	-0.243312154149841	-0.177111237887126	-0.117234480704484	-0.0680984994860066	-0.0247379720617747	0.0145235811321010	0.0447927847654271	0.0599798516981181	0.0570832590117964	0.0416080745722993	0.0196283210033493	-0.00434422018768409	-0.0315086147776209	-0.0656061118001011	-0.108233670957561	-0.151780085154109	-0.183512844915069	-0.201046739190061	-0.202054685675803	-0.191651893815777	-0.182185314339785	-0.179123256227763	-0.179449450088705	-0.184128549963068	-0.185889885206116	-0.180696306024453	-0.169166783444003	-0.155046102878864	-0.138306137590384
981868109	-0.182111480305035	-0.197320412745546	-0.223920806669503	-0.252924516738150	-0.271893371576401	-0.273615552145425	-0.259388991863043	-0.235563088026949	-0.210403098530146	-0.187980518555890	-0.167783323509181	-0.148046038596450	-0.124895032896759	-0.0976555966369272	-0.0645169842510125	-0.0276442254830982	0.0103627287264516	0.0503349561925249	0.0896597735162008	0.126513241264164	0.158920874242722	0.185657249321318	0.204999327991052	0.211980380581146	0.209712557276645	0.208731005920151	0.214367858293409	0.230442189794907	0.251830085374955	0.269631872602068	0.275887942466391	0.270966312890581	0.260290238757144	0.254876115871135	0.266266113495532	0.298004389260856	0.342991893126092	0.394269551158753	0.440600334194246	0.476181332870635	0.500975540728151	0.508160222415374	0.512241708286229	0.516852445840422	0.521180301260452	0.522682553489481	0.519395273591982	0.508811966904821	0.491632650202199
799142404	-0.157840439594802	-0.219139579259903	-0.250389074842768	-0.253486737269144	-0.242834103444896	-0.222601765689011	-0.194243262544562	-0.159730840452768	-0.126415974094292	-0.0988377051627437	-0.0801107783257787	-0.0726398516467787	-0.0741138626783091	-0.0660375977356849	-0.0317600656590162	0.0314671806772380	0.114602624693316	0.197749166509968	0.271595048721867	0.338520655056408	0.397014436854436	0.441288485613751	0.457433240734067	0.438194739303281	0.387250736928525	0.308754569242099	0.208288715829040	0.110409699166950	0.0311218149792707	-0.0111395016157459	-0.0163821759749706	-4,62E+09	0.0160291217109102	0.0242234871626370	0.0270354197624400	0.0259393737600717	0.00980987071087492	-0.0220887951127235	-0.0641716709458277	-0.104929709392885	-0.0979601303196557	-0.114628340689182	-0.108980823708873	-0.0979115883262947	-0.0870211831075161	-0.0769558170706541	-0.0592239219571211	-0.0330825160651712	0.00522130853775990
632865117	0.0327626787270180	0.0460743093112717	0.0593927058984759	0.0729615603539329	0.0826655514832207	0.0884786628960608	0.0924894504002185	0.0975429613265517	0.102430973485378	0.106481657765391	0.108914723325937	0.106801274884181	0.102654957943314	0.102876761188421	0.110079399071608	0.119431273623033	0.126138764158535	0.127955633465879	0.122311371192270	0.109996453007005	0.0913168006200623	0.0717495936263222	0.0558409894785098	0.0408708208445226	0.0249607786870149	0.0102929297062946	0.00562694920449800	0.0191523917864678	0.0518287188053829	0.103602644442694	0.169945484507307	0.243506091552333	0.315231791468405	0.381156245683427	0.441057697481537	0.493245322939342	0.531441751730862	0.553337164645725	0.560838173793881	0.556669147596483	0.540733172830832	0.508481025358967	0.477789224306051	0.444798485221863	0.412856334755117	0.386904694963315	0.369826319070928	0.359085068752807	0.350138146156653
793025761	-0.122755615229423	-0.148453993915712	-0.172208265170249	-0.194374546430584	-0.201356262453342	-0.167463943896645	-0.0994374155834338	-0.0368265740697982	-0.0120812169689575	-0.0280718698337878	-0.0680309270639962	-0.124878645191450	-0.184496401325408	-0.229558666084000	-0.250218602018466	-0.244926696974671	-0.209346432965067	-0.140284519803232	-0.0450740305632252	0.0536969649936839	0.127516667361228	0.157519419812834	0.144039556519588	0.0949056216067855	0.0306886037810929	-0.0295573756324037	-0.0660260268482862	-0.0715699826649885	-0.0474582021983596	-0.00139980777788195	0.0544925433200285	0.103287467772758	0.139682468796538	0.162753857126763	0.177530478891664	0.181884348909249	0.169410109763673	0.153476934157020	0.142306693619956	0.132661450916644	0.0958660029970199	0.0397467374198523	0.0285552272340888	0.0779742085218746	0.170937214913004	0.276472111355326	0.370531176800865	0.436495852856934	0.467195609851570
434943421	-0.162508231179262	-0.132061322770542	-0.0984220204254415	-0.0641454627614863	-0.0319328094454340	-0.00855359038767558	0.00310417483806246	0.00470237335203445	-0.00796716510155591	-0.0398607308734458	-0.0895427342060057	-0.148395724320481	-0.202072257400484	-0.239320407795269	-0.251834761057158	-0.237335884723162	-0.198755936386769	-0.151488028192452	-0.111026541474821	-0.0849454182838878	-0.0701378041704585	-0.0598542639107091	-0.0452307692992143	-0.0173713081884700	0.0286346138864800	0.0871759902241749	0.142978406971337	0.181972446601823	0.198911923643085	0.196654843057666	0.182658241032555	0.162542862733809	0.137699348321087	0.104604813246439	0.0554059255348728	-0.00964626242214338	-0.0928510974478444	-0.189052047711681	-0.285979140935235	-0.370611909796448	-0.427816398906209	-0.468542780585023	-0.476848862557327	-0.457253816235767	-0.418066759512149	-0.367141879875620	-0.312468915172951	-0.260993838903515	-0.217194708621106
205976686	0.215235719593313	0.245288471074650	0.265517106734560	0.272716499237070	0.270924861437653	0.272030248524539	0.282013584503998	0.299170390724725	0.317731677646751	0.332950325357566	0.345968518010465	0.356770001056944	0.364377281317605	0.367509019062829	0.370240702776397	0.379101184369155	0.396419575256019	0.417388936556380	0.433562357165435	0.438652597545924	0.428927765611432	0.405797814641313	0.374540955755011	0.339267889049547	0.304652592121853	0.275998855388860	0.257453506568398	0.248636485472923	0.243089644606643	0.235518967923531	0.225354262518222	0.217458888208954	0.218912359265619	0.232389767666055	0.254102320167424	0.284410250578502	0.320073483369875	0.362794288855898	0.405259022097628	0.445375334072880	0.473798853818164	0.521038015431438	0.562849090322722	0.601350198770743	0.632430920105013	0.657470329254385	0.674605398622648	0.676891234382377	0.655398784802554
417840776	-0.173949212062500	-0.189945431101821	-0.187035315854545	-0.166707477420697	-0.136870219028683	-0.104486253103136	-0.0716144427998122	-0.0373563254824552	-0.00101394506143439	0.0376474915031506	0.0760736733814723	0.108208376421484	0.129905189001350	0.139657494028815	0.141955988429965	0.143118206982649	0.147227357729216	0.152532240087476	0.158338395355792	0.167749094259893	0.187320812675880	0.219390357554778	0.261003774332654	0.306127820640871	0.343212107922399	0.363243107053397	0.362634112757481	0.348586427688759	0.329979627339623	0.310470506794413	0.288764318010112	0.266543940302363	0.247221168756230	0.234220154437077	0.227940179297817	0.221983902303446	0.211588259363797	0.196262439080706	0.178157004396145	0.159895518430525	0.146095752736437	0.125410647313658	0.121137988064391	0.122028245569599	0.125822498987041	0.133798084589318	0.142810178288191	0.151840573758377	0.159414403125337
727110363	0.0406713446183008	-0.0397993053284938	-0.102911832744938	-0.146252047257831	-0.165908482793272	-0.165972034441294	-0.149261272747119	-0.126541088758212	-0.103679515435324	-0.0871535244760350	-0.0779512718120584	-0.0746338779593665	-0.0734443117082338	-0.0656819867281130	-0.0518582779597398	-0.0388117364217790	-0.0252530296714726	-0.00585672145968704	0.0215085655851426	0.0421408328873874	0.0463556154716265	0.0371331217498557	0.0231185674432930	0.00435634676752520	-0.0208949087714592	-0.0547740431584644	-0.0862781897030517	-0.102163049021452	-0.100860569235845	-0.0855492165670981	-0.0673897832966935	-0.0521878477470214	-0.0469911638281344	-0.0539026530610920	-0.0717653009630574	-0.0997473131318055	-0.139731858750146	-0.183766148714490	-0.221987760194264	-0.245323213190550	-0.250561560340208	-0.233527809064446	-0.238139025171171	-0.245596340265595	-0.252122152808045	-0.254050176993128	-0.252848446199847	-0.246179869286066	-0.231556762464702
939317569	0.422114303350944	0.463247803773880	0.499716292645438	0.526624028401421	0.538681305310210	0.532600192711580	0.506490062144249	0.458721107479136	0.390405783701905	0.307087309235669	0.220609596438998	0.142262037728845	0.0786962352203307	0.0312791372373526	-0.000441010796915131	-0.0173452623538316	-0.0212371016869892	-0.0133207206156548	0.00597624942673492	0.0361914753781090	0.0734946740235502	0.110390786926075	0.139000643145717	0.155329984940357	0.159484361162198	0.154038601438780	0.142248706967846	0.127062547122946	0.110151074193088	0.0903236813705786	0.0648175001116089	0.0310818697792400	-0.0105504037311532	-0.0577117842803667	-0.107675607108873	-0.158420397232322	-0.210155890938362	-0.262621969291964	-0.318574093672649	-0.381210299819789	-0.451359316162752	-0.499486913256959	-0.526276134186749	-0.526769619561799	-0.504285767007395	-0.464189524571913	-0.414153538558957	-0.368435751971363	-0.337431841888967
413597585	-0.280830915757187	-0.301346732458591	-0.323464822008299	-0.353560154313868	-0.393691330821714	-0.439108607137400	-0.481112799476352	-0.509640686578861	-0.517810493222759	-0.503208571942544	-0.467831520999273	-0.423385860804003	-0.387574507672424	-0.372198296103162	-0.377603433294016	-0.396344617503751	-0.413605651845794	-0.413025550122174	-0.385638228391255	-0.335483815086162	-0.273614152771303	-0.211021726078532	-0.149504427034849	-0.0899611594427703	-0.0400766969594648	-0.0127103505721966	-0.0143039798495199	-0.0371902973552669	-0.0658573863864947	-0.0874916874363132	-0.0936670869806006	-0.0786592370729021	-0.0434726439057062	0.00476250744352656	0.0531108601241848	0.0956054620149667	0.129577735225964	0.148832011955722	0.145601498015708	0.117175714167044	0.0766807530167859	0.0547440996033928	0.0617903796533274	0.101406395612669	0.165478896476146	0.236190242067731	0.297037497561228	0.340977531314278	0.369323135908102
673342667	-0.130318179757752	-0.110061667466572	-0.0853343705679272	-0.0606260479753871	-0.0393333153950780	-0.0218829434583716	-0.00730728341079564	0.00226235825981445	0.00531701009500733	0.000726232967661686	-0.0115966078160383	-0.0289464862775228	-0.0483265415719576	-0.0681687682523165	-0.0872097115483573	-0.102125540717774	-0.108764888092771	-0.105720653619072	-0.0965163220544360	-0.0855985250869507	-0.0763285300413775	-0.0681355450226659	-0.0570307367607006	-0.0400249541103357	-0.0173784882591502	0.00823663707478798	0.0345082494474022	0.0588846474866458	0.0811802330443394	0.0986291741506565	0.111561233224425	0.120906068763758	0.127058567925655	0.129749230062226	0.128549410825932	0.122722896756308	0.111988177313175	0.100645126552137	0.0960064122081049	0.102421117201879	0.120183128936476	0.147330818775541	0.189459415321617	0.223904753469613	0.244334920998375	0.247422177539435	0.240590500151058	0.234300381268293	0.236213302868978
919491471	0.0334332068292466	0.0235721161987584	0.0299578442313793	0.0493066892469220	0.0764698762700567	0.115374204858194	0.160811852574809	0.192362424132642	0.188230230881435	0.137283863422632	0.0489704480167416	-0.0535804256632516	-0.132013348778973	-0.151295709998680	-0.103372297927885	-0.00695907024184941	0.100247476367054	0.184627833872334	0.230819543307401	0.242289253785470	0.242485284007911	0.253166240380175	0.276691017657282	0.299737047682773	0.308825622992159	0.309957312232460	0.314036209977354	0.318453746014169	0.311629081906510	0.286971913353630	0.252930279020935	0.219994710879019	0.192834528820154	0.163157435192857	0.120108716231122	0.0533858384486891	-0.0476361237189929	-0.170928281496426	-0.301820443788038	-0.424517492392393	-0.516064881311724	-0.549003014149526	-0.533067080631351	-0.488820633043479	-0.442927771580915	-0.405041387087249	-0.371224642664928	-0.333144190683675	-0.277843855723719
114802424	-0.242875375746615	-0.275752724830595	-0.304725484183022	-0.327998920962069	-0.337484319057890	-0.338371230438038	-0.331773164263645	-0.314755345411397	-0.291601760772236	-0.263441586456264	-0.236160210047519	-0.212502437355624	-0.190741337609904	-0.172063691826848	-0.159443396023549	-0.156814355692187	-0.165608770274704	-0.184544318494450	-0.210155755225687	-0.242377866062589	-0.275579380351223	-0.304474497065548	-0.324793892437690	-0.328532896326268	-0.311483191173594	-0.273016818280980	-0.217189931165275	-0.150715640947432	-0.0814223431819836	-0.0232969796565729	0.0137102617139614	0.0254497787453672	0.0190608657421938	0.00856332362920209	0.000843647317027559	-0.00161501054377777	0.00502725995393764	0.0183572102049118	0.0421792236400555	0.0567880818505735	0.0764872654250021	0.0352719850783315	0.00573694745395618	-0.0233583018908849	-0.0394538539483202	-0.0338655152473401	-0.00912266322806766	0.0239293894812490	0.0525548766811734
367662486	0.299707289095193	0.317056315773274	0.321660889276238	0.304377245286253	0.263435174879345	0.202644102901233	0.129752898571504	0.0536307847144023	-0.0172318995520665	-0.0762891523622859	-0.121501595075405	-0.156149713060395	-0.185473102392842	-0.213008160975998	-0.241009207522521	-0.269173315998718	-0.293349583228280	-0.303859935837704	-0.290884864566803	-0.253301308477979	-0.200891453275139	-0.151467319767233	-0.122433829304881	-0.123310392941615	-0.153582411424444	-0.205790108037761	-0.267636209944485	-0.325175997568408	-0.366867747931070	-0.388396858412990	-0.393904231717299	-0.392381976500271	-0.388593666065880	-0.380088191234878	-0.361816915071181	-0.332681337257927	-0.298202416258971	-0.264710831699583	-0.239773778094553	-0.227050442570521	-0.224466281292913	-0.237865897724198	-0.261342114141242	-0.282953410368326	-0.294234415082055	-0.288285025994414	-0.263838581644234	-0.226240219109195	-0.183515137048408
732994202	0.211131131560378	0.178436746366624	0.155079838369617	0.141348514495545	0.132704815514063	0.126896703449640	0.121358983379159	0.115373230786716	0.108524276070408	0.104094290833369	0.104974408072694	0.106562341092935	0.103778286727905	0.0968041068096097	0.0891161210501212	0.0784061182393272	0.0627183875847681	0.0474424596271277	0.0373630645161420	0.0400888494675547	0.0525229838762727	0.0691610935056901	0.0829275578856874	0.0897877398497959	0.0884208869892519	0.0836213310709697	0.0823448976771928	0.0903874324625888	0.112172613167117	0.153701296318613	0.213584111697130	0.281579745469444	0.340156641154722	0.375475844049632	0.380711165184309	0.357212070997749	0.310751496861399	0.244512897547678	0.166817591721961	0.0842662409573223	0.0243764053965961	-0.00575230683398844	-0.0236473672940959	-0.0252990260988620	-0.0135127398397408	0.00172687328707602	0.00920699734560186	0.00192805227231316	-0.0180716308791410
250630617	0.154801964902063	0.107633745830963	0.0738797498000089	0.0583051185945328	0.0528566644493356	0.0502534839024729	0.0513441269600969	0.0612823402985246	0.0748561657576637	0.0912740202305647	0.104793822200791	0.111453667990721	0.107626345529235	0.0943710001477446	0.0785747872664259	0.0655414285143177	0.0510716825650885	0.0312258765483176	0.00720340516219774	-0.0184216137320056	-0.0456259259471625	-0.0745167944976156	-0.0962091416118667	-0.103080858984017	-0.0943694459011922	-0.0736800878520311	-0.0408854445696900	0.00752357642428966	0.0714369539648790	0.137926616988338	0.188149131336634	0.212742769602043	0.201614769451828	0.151657127325484	0.0665582339026331	-0.0273908380563801	-0.111367825146920	-0.176001716317647	-0.230841088445798	-0.264708317376362	-0.266492374303226	-0.267032898226224	-0.247670773474534	-0.216955726814238	-0.185311784833361	-0.158791701686030	-0.140170653653058	-0.123545674535474	-0.100295421854897
206004113	-0.153094119626133	-0.131456287801583	-0.100108183668676	-0.0603188791431258	-0.0180971715413873	0.0190734484357252	0.0473437371538976	0.0676471416463738	0.0822061517453644	0.0961263795410939	0.111704114293252	0.126844899349108	0.140275064652961	0.151412525526754	0.157727562088600	0.153398696481785	0.130714236545350	0.0917737286097294	0.0500148193160777	0.0228259086659093	0.0197623372897259	0.0421453900962248	0.0808142663519766	0.117368025831926	0.140672542985243	0.154507504897968	0.164538840854120	0.169528770807911	0.175312201463631	0.193240166731304	0.228258799049410	0.272081780820813	0.310465105673562	0.336822067107636	0.353818235540246	0.365403586359141	0.369342196137003	0.363940060162184	0.348630613605348	0.332291536174081	0.323636560514057	0.318232415574649	0.322059413483464	0.320679931805148	0.314142958034481	0.308895763537721	0.306682722296901	0.299354838858748	0.280913229694006
876396572	0.0986711504321564	0.0760281553522314	0.0707338947742117	0.0723739756588060	0.0770728876506906	0.0761421863686632	0.0624212504962205	0.0433216289569661	0.0325646799889037	0.0482777889569656	0.0950473923544650	0.161764684466238	0.226008455256888	0.265141889680215	0.268279360787203	0.234504991491996	0.189681583142436	0.146951146782917	0.123093609203122	0.129229229876413	0.167264485560615	0.229175732688294	0.290465389187079	0.330871494374042	0.339794188338906	0.319539961447446	0.281885818268318	0.242286368594079	0.220043867331297	0.224235006917804	0.242055966471893	0.244969681282426	0.215878881932976	0.167150060941154	0.114249435367173	0.0740888132591230	0.0612773522441455	0.0780481020157175	0.121771599969864	0.186354375380748	0.247786645626637	0.276614406387056	0.329040153420400	0.349881318946876	0.334987223321180	0.285554470758062	0.221112943073814	0.156106342469820	0.101468449903909
668406671	0.108953555392929	0.160281008886299	0.213558809084614	0.271161364683096	0.326239989727483	0.364662074212101	0.374871349283981	0.355464764326476	0.316338769278095	0.267755456159598	0.215265200417512	0.158417176145996	0.0957198823222442	0.0301592023343814	-0.0332907173404693	-0.0907356674997082	-0.139779685452401	-0.176877577697343	-0.198248889619469	-0.200890536347093	-0.184852514401019	-0.150589532093561	-0.101433521697052	-0.0479021990415637	-0.00844825736299858	-0.000736238441724099	-0.0286053471134052	-0.0798520339633994	-0.134676644949727	-0.178121622870715	-0.205853883596394	-0.223497101296076	-0.236095355070711	-0.243843520729908	-0.242825705680665	-0.229575641050231	-0.205305418561374	-0.164469796478978	-0.102323518431783	-0.0187096893096271	0.0702417665906669	0.152297263196879	0.211977356623291	0.246653282743470	0.251019537164548	0.224950202017343	0.176503505898727	0.116285849281963	0.0546882973212806
667555173	-0.0163173051986053	0.00123459661574584	0.0247807604147313	0.0490573000691880	0.0713198361376625	0.0918149729732027	0.109046338484872	0.124549354264653	0.142779709581158	0.166035923628800	0.192956688932496	0.222081696463180	0.252680131514420	0.281354294203322	0.299757160737087	0.299140019185739	0.275514487348309	0.231584483439749	0.173243891773373	0.107109169821218	0.0386191475807223	-0.0274888804317260	-0.0904432029911013	-0.149873408653928	-0.204531295139973	-0.248073913964930	-0.271468531711639	-0.268829830761809	-0.238992763219320	-0.184151819213723	-0.110687993131044	-0.0264245110375405	0.0609356547462135	0.143301207322705	0.212887641104537	0.265142743522446	0.297515202141345	0.313319169116825	0.317310626277847	0.313373423516173	0.304743127279767	0.285571077161403	0.258179010982444	0.220365739593908	0.173640368937584	0.123851744089349	0.0784155279750964	0.0434625182565636	0.0190906691701234
12957371	0.140830697906579	0.196626944773017	0.237061198096944	0.263725240275510	0.274138426760267	0.267589101791334	0.243956735780030	0.205730834344504	0.156373652244080	0.0975999155354435	0.0312682781327385	-0.0340183909773385	-0.0900098214162140	-0.131989447424629	-0.162856597825432	-0.188567333010605	-0.213083245698930	-0.239096898602948	-0.262675132590170	-0.274895679412184	-0.260638243188048	-0.214563346635291	-0.150178728138386	-0.0913043709255074	-0.0583972354392353	-0.0615321747805735	-0.0971420312710131	-0.152831127172678	-0.215056741003450	-0.265493075826245	-0.291448627972331	-0.299799133780840	-0.296979488710395	-0.286331565206503	-0.253807253971721	-0.192007788819216	-0.106773901183494	-0.0196225713410554	0.0629962894183734	0.142658276108651	0.212034156959492	0.268599694565686	0.327364546999006	0.376698079042321	0.412695059688105	0.429081424683177	0.419943098509785	0.382821767548341	0.321468870049891
877221709	0.454231350244552	0.448745507427323	0.438306025367713	0.427343663389147	0.421125755264041	0.421842047024924	0.432720675314326	0.452983136729857	0.478272708864210	0.508864509016587	0.548121620863421	0.593333268044109	0.635752137004439	0.665404562755799	0.680712770914465	0.683202421485255	0.672578259583404	0.651268345151178	0.619671011833214	0.580485731407121	0.538416989551086	0.496275669303391	0.461822929535257	0.445116818610075	0.445540575867493	0.459079001499358	0.474922260335189	0.484654564093619	0.485009774888897	0.480947729370402	0.475981720233315	0.478377259027638	0.483096890985919	0.474723250666662	0.443788857362454	0.395829898065397	0.345425488852816	0.307313372875383	0.298941706836558	0.313794609395046	0.368837506538354	0.397296455249366	0.430439826177774	0.457966411442933	0.474987697742474	0.482032967006274	0.477243483929738	0.465748637070716	0.451874774680936
724996065	-0.155653823192523	-0.151895993121150	-0.160953298740037	-0.171861529274850	-0.175663235036367	-0.168664764784776	-0.155310108526445	-0.138641334569499	-0.120737680728472	-0.101622405951885	-0.0795348050944967	-0.0539354040892793	-0.0248772417506565	0.00585706194362597	0.0370752364945397	0.0694997739485961	0.102893874426515	0.133223020296884	0.157000181252961	0.173105083440762	0.182006156747827	0.186883604285211	0.193022317451537	0.205065823974987	0.222659020133343	0.236021457707246	0.232590478207483	0.207060256446952	0.162612081493483	0.107143014621790	0.0537357023095397	0.0126830892306169	-0.0115563355724145	-0.0238464142871596	-0.0315175932479511	-0.0411310221045003	-0.0595669178611910	-0.0826074969449383	-0.108970036893055	-0.132572071047472	-0.149028224464910	-0.168445496395992	-0.179300691157297	-0.188785118687997	-0.204535275367228	-0.230157587740678	-0.264054240228441	-0.299252104209443	-0.326442744961646
430367599	0.120747133035224	0.119112947206223	0.107383658994935	0.0946746760527212	0.0860499746498430	0.0819848660658125	0.0803852664591871	0.0809713045907688	0.0859716590850961	0.0880574732394424	0.0738576984918475	0.0347124640784389	-0.0201629078932547	-0.0699644660910632	-0.0996494301689576	-0.103121125017866	-0.0846744238742829	-0.0544056252666325	-0.0208941117330976	0.00717723984200334	0.0215361545376433	0.0171243962310956	-0.00515566812243947	-0.0323550922628452	-0.0510521050787115	-0.0571337056345739	-0.0563520293363901	-0.0603992530202624	-0.0825279790177262	-0.129981303945814	-0.199199432917981	-0.276344671695233	-0.338083509625891	-0.364783867071652	-0.353552956161761	-0.316951645995278	-0.274695703013071	-0.240499984270665	-0.220444883033555	-0.210076422398584	-0.196213895222922	-0.165387672469364	-0.114080398459205	-0.0556239337586240	-0.00662229842266383	0.0211017269265342	0.0255758521848348	0.0154593838552298	0.00490642785807719
653701172	0.0505275230559720	0.0159256963257086	-0.0224391083144142	-0.0549828704151119	-0.0768439536984983	-0.0911220649985196	-0.103386266230838	-0.117933934125583	-0.134941677905703	-0.148507056619512	-0.152307883577258	-0.144566665340810	-0.129673032685304	-0.115921753178588	-0.109747559461102	-0.110308471277773	-0.107480261166743	-0.0919158516092316	-0.0613624935178624	-0.0260288803282895	0.000294932064381427	0.0128274231678072	0.0151445495636676	0.0140795162428673	0.00989625963489640	-0.00265780145864539	-0.0277289120011512	-0.0634229097517335	-0.107692268462975	-0.158742021508953	-0.213544736129080	-0.265327606950799	-0.305194318156377	-0.328629799509489	-0.339849779063649	-0.345972393819279	-0.356850587590030	-0.372201566672738	-0.385169123638160	-0.387525380273492	-0.374457677858452	-0.350026747617380	-0.326798596563146	-0.318640491353308	-0.329593248848004	-0.359514205220297	-0.403301001605028	-0.452910050578667	-0.496695140265220
563718527	-0.127707768166006	-0.116249838339113	-0.106003854056231	-0.0938790191584996	-0.0771373648432923	-0.0560828159181266	-0.0339742258552294	-0.0111864932522146	0.0137989840983934	0.0426408187866466	0.0766386128726022	0.113677257846464	0.149357719791566	0.179321794441925	0.197849277076096	0.203844947243668	0.198282913265111	0.183340468678902	0.160743545923284	0.130131822652728	0.0925404073276095	0.0528562272809215	0.0173951648227786	-0.0105450544015767	-0.0302656745056270	-0.0428390388227626	-0.0511190732708886	-0.0596558798448378	-0.0761273450136552	-0.106700775080496	-0.150400826643599	-0.199058612081692	-0.244192804696637	-0.277992110605940	-0.295037361910488	-0.297337864598043	-0.286903893330098	-0.269739438353304	-0.250953130554042	-0.230235734614996	-0.210795019465614	-0.188737988384831	-0.157442862120583	-0.130983642883902	-0.109100827294311	-0.0921709094775009	-0.0778739925965469	-0.0638042897528672	-0.0506423378088691
80917293	-0.203575711652024	-0.224004899851311	-0.222176239078477	-0.197909863825208	-0.156412718923382	-0.103547012990464	-0.0468571123227089	0.0110576090198299	0.0770979151235099	0.156781698790890	0.243909868840629	0.321617839230025	0.374962661245118	0.399018094961326	0.395884691257899	0.368840857715098	0.319947088378280	0.255708310655521	0.183646166534311	0.111408984526977	0.0473851856989895	0.000108246222917834	-0.0219283245997850	-0.0164411850547873	0.0143025110917376	0.0621887706358046	0.113457290386551	0.154664783063142	0.180955998873349	0.194702363171157	0.200460204544528	0.201395934721923	0.197348933340377	0.188736539559103	0.172810801768083	0.142079892511650	0.0895879867598906	0.0151207964729584	-0.0714171569191366	-0.154404383850790	-0.213561597086399	-0.265131565610834	-0.294936304683040	-0.305918597821983	-0.305133836052055	-0.297223554209727	-0.279911572623313	-0.245415363471223	-0.185951364372271
95621498	0.127659555682084	0.132126178375532	0.123322377935791	0.101880562626244	0.0734307975380907	0.0470876126440763	0.0309905660162020	0.0220222234325706	0.0199459553779419	0.0248009025454161	0.0401015925474990	0.0631177148197022	0.0883267439786423	0.106265421288003	0.111669479680294	0.103470663231896	0.0829626049150206	0.0546427403960864	0.0266808956027119	0.0109426042155736	0.0185130329649707	0.0541381298465913	0.113991820355761	0.190923117417247	0.276278972436698	0.360087945144790	0.432399472914038	0.484527829803740	0.511094486314451	0.507861052527291	0.471520787675200	0.408605760014894	0.335188282718616	0.273620363150342	0.237783128404053	0.229141896793682	0.238529408895827	0.255133328154266	0.273415481010799	0.281362634566534	0.265337095936100	0.247350275377559	0.213558532933064	0.170457434247067	0.121688438647569	0.0773438192866380	0.0431461191057795	0.0195163764515975	0.00693897519444971
349575704	-0.0254971197784335	-0.0412688719919036	-0.0719831835302836	-0.108325408502061	-0.142073337896052	-0.158777406328340	-0.150454839918522	-0.119384890099106	-0.0723396040869893	-0.0142095240053680	0.0495349168067472	0.110865839898392	0.161514103389471	0.204276761715618	0.243629394262240	0.286975934001907	0.331257577510944	0.364183564620535	0.375475883061339	0.365882060625908	0.349437676953651	0.340242283659718	0.340049495049882	0.346068001434871	0.350713067429647	0.360846877111629	0.374682205976239	0.391324897936179	0.403684662243086	0.418103966488023	0.433200449963880	0.445847131896948	0.445481300388210	0.429642937499910	0.399078243450293	0.360374280182927	0.319996996004458	0.289951239350830	0.270335952315520	0.247926988032425	0.223284962657128	0.182576335371807	0.182834353784377	0.172235372626725	0.141122988545981	0.0859634968639421	0.0166182859327667	-0.0554380470606153	-0.115757637361646
115546453	0.0164733790734619	-0.0147522826957979	-0.0457702217246014	-0.0653968696081156	-0.0735133962490652	-0.0727249685663406	-0.0720785761367706	-0.0777080705558086	-0.0971986177929630	-0.136470631168076	-0.189639503615670	-0.238246345833950	-0.264105554032170	-0.260942686701351	-0.239456487695305	-0.218993722712137	-0.213746600527461	-0.227380395598419	-0.254627639551991	-0.286280175057379	-0.315333242937766	-0.330666713823237	-0.324963198298697	-0.300850100494385	-0.267975454638581	-0.240048478927988	-0.232661135207512	-0.248755758582094	-0.283546614912660	-0.324345535010125	-0.353564242257301	-0.361335819893160	-0.347237695562182	-0.318000558435750	-0.280980713801560	-0.240153712231347	-0.195424808053340	-0.145840596454467	-0.100806033987526	-0.0645245900523076	-0.0384918800599296	-0.0135358349441257	-0.0222953995659136	-0.0347436285577535	-0.0501383551430016	-0.0614534866176474	-0.0690062116801241	-0.0770480507316059	-0.0906791191773395
616707107	0.104096400326088	0.0810898318692511	0.0633196685041629	0.0561449416892611	0.0680004497459624	0.0869269626705029	0.108235140556758	0.113122055827875	0.0994673954877506	0.0723876112959707	0.0404872416630265	0.0141916432601826	-0.00761779604402536	-0.0201715712610395	-0.0212630698956199	-0.0101702856660867	0.00956245107947267	0.0340341971655995	0.0652411521953110	0.0939389252668639	0.106332171582114	0.100463093410956	0.0798530414094883	0.0563649555767459	0.0347082124810074	0.0187820069668379	0.00887138265812364	0.00227595851052947	-0.00833377355428252	-0.0256715594921823	-0.0485576546416970	-0.0693343227003451	-0.0781829492941796	-0.0724719599837807	-0.0492277069883209	-0.0246222408731643	0.0166874401606534	0.0481032261216014	0.0817984784910771	0.119204122447636	0.158338409374156	0.146176304577902	0.138325002670163	0.135012707076533	0.133119425872478	0.129019178479957	0.120180017340766	0.108845239919436	0.0988820096174802
797296650	-0.0621422958130502	-0.0752595239418970	-0.0888454406378583	-0.103232028391963	-0.121847083461223	-0.141979966307392	-0.158382253785781	-0.172618475856195	-0.189074933150597	-0.213183300034521	-0.239936919698617	-0.260524081327924	-0.269575258566468	-0.275544913590925	-0.279769691448925	-0.287312425276865	-0.303159536354648	-0.323074388192164	-0.335308361711876	-0.330348484366926	-0.310952720633604	-0.289318327742871	-0.274048371666482	-0.258722974403468	-0.237404103500930	-0.216413972654374	-0.206333415310864	-0.214177723766431	-0.235143505439754	-0.252237243447072	-0.251455169778908	-0.240363924787513	-0.229683204716183	-0.228080393112898	-0.225827279025396	-0.214980851555861	-0.190868209822928	-0.159034991528854	-0.127005944476527	-0.0965451469244018	-0.0601320673330075	-0.0371251244217743	0.00229616062005285	0.0404403439365183	0.0784261557767559	0.115646639467950	0.151237946197686	0.183645816388804	0.207091814660077
730932985	0.0385826529798011	0.0488191685599743	0.0668866253496357	0.0895124926044561	0.104125819205847	0.102642912606189	0.0767434836874489	0.0306871285939289	-0.0248903311466621	-0.0771530233233781	-0.125170139650458	-0.169660406536537	-0.208694184451641	-0.239394427101317	-0.257561727012860	-0.256186089906932	-0.231879569166379	-0.191806427992395	-0.141390988017590	-0.0791664663648444	-0.00176124548404681	0.0863355872712544	0.177431964609067	0.266103385543085	0.340793419572595	0.382240212899348	0.380804148755867	0.342331714071536	0.290797954495874	0.249033195359469	0.232189528001452	0.244809272793097	0.275391144326615	0.301886412808662	0.308267936125859	0.268651520769581	0.188877522769782	0.100332716840334	0.0259439496359891	-0.00643479963859398	0.0183105955253005	0.0322660070400643	0.0449007233776658	0.0469494752066045	0.0344977465095710	0.0150557823398976	0.000648264123113268	-0.0104326956345833	-0.0267735093428143
678879829	0.463590221618822	0.477916778476503	0.482237516463335	0.472438687896399	0.441058329867873	0.387287501064672	0.320789939507435	0.252082536506365	0.190955728686867	0.145400143023682	0.119813673785916	0.111041313403804	0.109450480751145	0.106269836535055	0.0961833646860897	0.0825172829833992	0.0704647159050306	0.0608834050733815	0.0459744770791698	0.0184938495636323	-0.0250319930471397	-0.0783848186102124	-0.132731964051193	-0.176726216881025	-0.204165933018553	-0.216026228911544	-0.217454954227741	-0.218994783968042	-0.232121419653947	-0.262781035085748	-0.307169535935587	-0.355410796572320	-0.398878958657365	-0.431383635829610	-0.446869209349102	-0.444834355038899	-0.425489875531935	-0.392122760709175	-0.346612427668541	-0.286023125603384	-0.206473109675300	-0.136506798714969	-0.0730302766015549	-0.0195503696963390	0.0249241213823171	0.0653034137564932	0.107874787382094	0.152753475539158	0.197368775304619
702010820	0.0763281770069521	0.0751571162870606	0.0746080962770680	0.0732995436567216	0.0733281029021347	0.0816370447017691	0.105857301294561	0.147884398488503	0.200265558021024	0.251474248822449	0.291452137472023	0.314593643269418	0.316830302720895	0.296204070882461	0.252759582241806	0.190937821321336	0.117130773492715	0.0394137674186602	-0.0328583048422131	-0.0864616131190755	-0.112758104320858	-0.108805715464376	-0.0787252083824625	-0.0294759616500204	0.0304252093049515	0.0897107847433313	0.138835240329163	0.173828525288539	0.196915821184300	0.216057401947327	0.238508245217129	0.265224848049007	0.291176413155805	0.309024090939581	0.316548815753405	0.312833025511837	0.297684699823792	0.270247034832537	0.234266985586828	0.191887825037484	0.144778971566424	0.0970056510563339	0.0481105136540048	-0.00910870480047257	-0.0700074397713578	-0.132788098296155	-0.190185922721636	-0.238130247122686	-0.275123005878613
958354579	0.267203339797612	0.246403803559120	0.217089209415196	0.188435002635410	0.162285743748992	0.132425249356011	0.0948009042108749	0.0463551179067953	-0.00742154484615193	-0.0532377014937215	-0.0794988358436155	-0.0859691337858116	-0.0811463345582993	-0.0780667916620538	-0.0800367406776559	-0.0864710844439605	-0.0935245848923801	-0.102490418526782	-0.115083880184390	-0.125932164284652	-0.118442363763263	-0.0770186999888328	-0.00504790193295159	0.0782385564242720	0.151243272632083	0.201176160860471	0.229132528146141	0.243415351605781	0.255218906005602	0.265615098072331	0.277976477149743	0.287039589509728	0.282819018789632	0.259002177043288	0.221008616420747	0.186715252623133	0.164865959024951	0.153744690401188	0.147348928435198	0.142491294063359	0.136793019316265	0.117539944843119	0.0912007967191679	0.0454089090574183	-0.0237461534858769	-0.113652253310278	-0.214797967493960	-0.317240798151964	-0.412416578789850
922256761	0.00854944758346376	0.00926148313867022	0.0106143398106669	-0.00495793764458883	-0.0450329827572191	-0.100199438386047	-0.148462985726806	-0.174156482943370	-0.174647664451625	-0.158002922027909	-0.131691724179818	-0.108889945387778	-0.101019697413515	-0.110887724421296	-0.134587728065958	-0.164797624090822	-0.198358294035027	-0.228462740954650	-0.245808470333378	-0.244270043675492	-0.225351126067636	-0.193461514616504	-0.156570363322450	-0.125963715335909	-0.108485558174289	-0.100144909009121	-0.0976009263017463	-0.0933096823382938	-0.0849299489266585	-0.0763355365378002	-0.0719379975881883	-0.0819330884099675	-0.108848222140814	-0.146392518546230	-0.182710692540883	-0.210195916902741	-0.229263500857685	-0.240762591181675	-0.243526059618665	-0.238945776114264	-0.225684580767784	-0.254002938931064	-0.268638653094512	-0.266434736332405	-0.242950747681997	-0.198371898940316	-0.145114477080633	-0.0996088360094572	-0.0758667976921819
597502785	0.0642548728134302	0.00251122472729550	-0.0559331168743252	-0.105414445009533	-0.144990577262196	-0.175333850752563	-0.196099316619694	-0.207286212459373	-0.208735733956626	-0.199406771740832	-0.178791058300175	-0.144456984224165	-0.0957809031828244	-0.0380931800656442	0.0192624870604093	0.0641963906726332	0.0903098934052249	0.0959954612532692	0.0834579145839665	0.0578377794993680	0.0307932690141557	0.0135194750674179	0.0135502625593206	0.0315600919119005	0.0600833270238243	0.0885019758300584	0.104859870819189	0.102590866443967	0.0826878494369642	0.0501712253311107	0.0149416183977516	-0.0142724119690825	-0.0382136807578151	-0.0639100423199165	-0.100403624016475	-0.152817448888371	-0.221101122253395	-0.301127455269450	-0.378900277748262	-0.436746173064975	-0.463926851265693	-0.447612051458792	-0.423582086834902	-0.403971279278604	-0.399160527028163	-0.413329146291469	-0.433741980333003	-0.439564283307000	-0.415722974664341
710303031	0.175716684023906	0.142265621755913	0.111219563021156	0.0979311939799859	0.102941480841241	0.114356213346251	0.116524364414755	0.111193299793178	0.114407341375379	0.130368577457835	0.155953819324438	0.181158703055871	0.203617284948213	0.219946613648018	0.221764271680921	0.205844383133807	0.174714978123912	0.143457246164961	0.129249897301087	0.137412650436915	0.162338343581316	0.191009736128236	0.213485598892375	0.224167355045759	0.221247712082484	0.208220273678724	0.192953455049108	0.184709818031965	0.183778439869454	0.181642793505600	0.170703616103149	0.150832196609372	0.128973260141744	0.106766268767046	0.0896485216132943	0.0918195239928181	0.123214496010704	0.200226794305401	0.302056533988570	0.407283853207647	0.509345144420490	0.512572552141948	0.487183642618284	0.448596731995975	0.410738578204809	0.378186572149727	0.354921349731356	0.344312887058180	0.349231212664561
318071309	0.167223497856949	0.217878743723338	0.256930749888365	0.275851299681367	0.267650831027323	0.230275078684805	0.167927409091442	0.0885993381980655	0.00123086639073887	-0.0895017898774620	-0.177146567231269	-0.250620992490484	-0.298017784149122	-0.316399426032227	-0.315858386805138	-0.311689553964131	-0.309321301131705	-0.306639072791108	-0.296493756434451	-0.277891407175093	-0.255637361619867	-0.233905604980281	-0.211372772816965	-0.182288338940146	-0.145502318344024	-0.103615568399978	-0.0682470912880165	-0.0511934038695174	-0.0538291978551362	-0.0667337416250227	-0.0695981441402413	-0.0505872283627160	-0.0101034627529763	0.0406283660697240	0.0890488070507027	0.133418842949818	0.175375732772394	0.210994985588461	0.233240483058057	0.237154464347591	0.222718622628472	0.200215413353547	0.163427898061322	0.125388351656600	0.0923047142102869	0.0639147816471578	0.0371051487993354	0.0126941846914404	-0.00509268988008463
568676907	-0.333181941132397	-0.302881965152378	-0.279457100178313	-0.277329591661489	-0.295969762917181	-0.321709272563066	-0.335582712530541	-0.323984748584992	-0.284241935010026	-0.224244871346064	-0.157837633473926	-0.100243966325973	-0.0599200687877182	-0.0273667521707835	0.0165357942434735	0.0859172980848790	0.178526916362328	0.278656184827517	0.370785445427239	0.444086245721481	0.497092356192169	0.535652422110271	0.566398716998979	0.591546743412445	0.608725981098212	0.613960898180820	0.607426475327452	0.591989160266486	0.570207685223324	0.542752998759191	0.508707960068465	0.466991895423424	0.415831890957131	0.356637377515107	0.296918412566699	0.248923763700448	0.225084789308013	0.226967879137852	0.244651069230673	0.265876712656587	0.278555707179513	0.261041803401025	0.215117367452543	0.158351698079859	0.103149500295203	0.0599930404723622	0.0314122648273100	0.0126404380864937	-0.00435198522083363
276617319	-0.0153800244594951	0.0192510594579537	0.0456712017713585	0.0567031237250048	0.0545026515419234	0.0471378642847430	0.0438510333419998	0.0535888262128445	0.0793266370420078	0.115126435015563	0.148289717635024	0.160594773134320	0.139780384627067	0.0806724764816405	-0.0115200492656623	-0.120380496515497	-0.225167300843994	-0.306077558860271	-0.347233676832893	-0.337972561362430	-0.276949333085785	-0.172747243034592	-0.0450195178770887	0.0816244452576824	0.187671331510101	0.261834399964845	0.304232292626052	0.320825464249635	0.319421027028034	0.306999146163088	0.284870188285907	0.246955082619827	0.184540287759893	0.0920693535788722	-0.0254806625076488	-0.154002139417299	-0.272379867386287	-0.361281644130825	-0.412773931440305	-0.428041012704103	-0.413532012730862	-0.377674645202230	-0.335197697425738	-0.297491715448998	-0.268947352106353	-0.243501843412798	-0.216299804476155	-0.184896041598273	-0.144125854936699
86711449	-0.262622891174867	-0.264209370813330	-0.252825698722211	-0.230775640469987	-0.204447515573271	-0.178624468867916	-0.163003061021847	-0.156640384121518	-0.159377168530637	-0.165357764768070	-0.158628533486603	-0.133724546409332	-0.0884827749789634	-0.0273064639166931	0.0383468491778619	0.0980211792561168	0.141974714639740	0.165881372528289	0.173135957174110	0.168927258343674	0.166274840192028	0.166017255190995	0.165361504733458	0.159669468609720	0.152814849092322	0.147734868893777	0.143102359996622	0.137061978619490	0.130194350049407	0.130450910276256	0.143338187032459	0.170951213247731	0.211798056807053	0.263402961792387	0.320501598440534	0.370919104585195	0.407988483434587	0.428338691039725	0.438899203421146	0.446348826108432	0.446150819389380	0.435182548618548	0.426643849688914	0.411755183514486	0.390251730664557	0.368569490975787	0.352539139553718	0.340878076254235	0.327875612963721
472486607	0.171698686174330	0.151425975928861	0.135472838740865	0.130823733528407	0.135704079406572	0.141037729549194	0.137343027220962	0.125118840255596	0.115628935773780	0.117352804829143	0.132117641917679	0.154254603532932	0.174746315348806	0.187678693892230	0.195030236239467	0.205815413705031	0.227309870365178	0.259029327864146	0.291720908637753	0.319136716590850	0.341261496229608	0.361948222512374	0.382905870471177	0.397691001928106	0.396997601615095	0.376314472747450	0.341400370429720	0.305342071903482	0.280442422156184	0.273995728662588	0.282244317086676	0.295118812436423	0.303417785882435	0.305766366676828	0.306000562911964	0.306149617811429	0.303646253004537	0.293842400704121	0.280897910379057	0.271333865290269	0.282863086286500	0.306498211668776	0.343503875667587	0.375206082768960	0.389384355266922	0.387755875072993	0.379062754281232	0.373662923201391	0.384018017565896
117211738	-0.0421516003346097	-0.0575464408125556	-0.0975966170439049	-0.143971887600399	-0.182353288360632	-0.202835467000144	-0.200214553613391	-0.168437959964012	-0.105977049366808	-0.0211311168553523	0.0747782279335366	0.168501754226336	0.248204921877827	0.302740860643407	0.325295137690164	0.314218263984866	0.271170597842775	0.201364733216071	0.116368740616018	0.0352281996595102	-0.0237207611974269	-0.0480488234776777	-0.0379246267758583	-0.0120780102004249	0.00852946835723104	0.0163400270390220	0.0190326219529948	0.0280188222768556	0.0478005310453665	0.0774110057043068	0.105113541926149	0.118420770432953	0.113500396614261	0.0965837830102770	0.0771102323566091	0.0564187040264494	0.0365911473269748	0.0267160877963638	0.0223779215276534	0.0193380547169941	0.00456386636631529	-0.0161863695138101	-0.0342991808013402	-0.0374410230940294	-0.0285309500551153	-0.0252054265411819	-0.0445117786044897	-0.0859048167752486	-0.137414348867758
829200467	0.00532132804958789	-0.00681303582184578	-0.0200474625077136	-0.0279270401440093	-0.0291644276176767	-0.0233061430952802	-0.0135947091522076	-5,07E+09	0.0113463261810480	0.0205113566211346	0.0267219149515932	0.0305780090660065	0.0355263401336299	0.0412140134837265	0.0485274119086946	0.0592928015579304	0.0782133527314939	0.103814964247042	0.132387825229794	0.159381736929189	0.175250416460368	0.179758928269653	0.178713484727494	0.182090460655013	0.190382168559299	0.202831804517919	0.214567142138021	0.228145784620056	0.244609213055008	0.260917443075527	0.270263813391456	0.269076280299092	0.263081900904777	0.261178240418675	0.262601795188811	0.263524308478093	0.260347456657324	0.257712747850538	0.262914844184294	0.276579365805874	0.300820706211797	0.310024744329795	0.321313512957795	0.337390379907142	0.357466823982400	0.380567556774858	0.406952004893963	0.438282624100307	0.475320545077048
520522858	-0.0124618809470902	0.00633525940438430	0.0413126033776944	0.0841892849499954	0.126175390512991	0.158883958937045	0.176649995739572	0.183472096107003	0.183727172270541	0.180003487607105	0.166350611435479	0.137142237054031	0.0833456265582512	-0.000240250908865240	-0.107476911756100	-0.221011896831356	-0.320181789090921	-0.387730747428045	-0.418628151715092	-0.417534800960788	-0.391792009935864	-0.344491170607841	-0.282355607262792	-0.221499293442552	-0.178273998079385	-0.161985062891838	-0.170034094399590	-0.191724818758325	-0.213427072228921	-0.218866471607701	-0.198204552355352	-0.153033627511439	-0.102402602847984	-0.0661496109650256	-0.0472803034766633	-0.0356227307224969	-0.0186329540272952	0.0165520504377432	0.0622125565241827	0.106251060059988	0.123284324978775	0.100698704862817	0.0660339860703941	0.0337867809408006	0.0219739154202506	0.0381720306701224	0.0728866230440569	0.109547072822441	0.133848467124614
21399495	-0.0652155102327695	-0.107203754149420	-0.137487072927992	-0.149989702025631	-0.147477946834249	-0.132228607155147	-0.103500114991924	-0.0594215937444690	-0.00980166402606358	0.0371614067325823	0.0777776318944946	0.117009405313125	0.153356771032688	0.187346773235416	0.219731320297743	0.253635784399477	0.287733428908228	0.320483050341285	0.350689088665876	0.376252340786870	0.399505289708208	0.420635973665150	0.439286284607890	0.453046408427094	0.460158256618607	0.455295600480331	0.437605299567763	0.405329067459594	0.354158912791790	0.281518875741374	0.193983832964875	0.106498463747111	0.0306837621428475	-0.0252974245726649	-0.0496035829306955	-0.0383640225268127	0.00161273613569572	0.0628999324634195	0.124513755135850	0.175897804021949	0.218204505994195	0.219431567743378	0.213807166401539	0.198394616432913	0.180902205601674	0.170638708191501	0.171111118172730	0.179928939749251	0.191613913506107
554603878	-0.101845377085928	-0.112211979640829	-0.118622604226394	-0.127596147828780	-0.145459269216661	-0.176216095587200	-0.219354543784604	-0.268436014134925	-0.320183510993200	-0.367328957282640	-0.403904638688634	-0.424358567275044	-0.432807728539825	-0.436975502309091	-0.443902194685602	-0.453091946594705	-0.456874397442401	-0.443783900139852	-0.404578405453151	-0.339801571422067	-0.261326377924943	-0.189823583474281	-0.140320168757345	-0.118622144829087	-0.122166225796446	-0.140314947232676	-0.155625018972973	-0.153845376103063	-0.134847197739941	-0.112412411299952	-0.102083980346965	-0.112384929946821	-0.144991022289493	-0.193099158772617	-0.247332350283066	-0.292079801950468	-0.316608004749192	-0.321691094464432	-0.313756636723477	-0.296463950506611	-0.270918877980861	-0.232006070989992	-0.214984660984788	-0.193176899897006	-0.159261674142780	-0.113598382208774	-0.0603139261030333	-0.00888979967291462	0.0315903404323453
305797430	0.122670460069870	0.0821771469381556	0.0347743985073533	-0.0135819554454102	-0.0578504626193254	-0.0917974037273179	-0.110288700849366	-0.109666447697105	-0.0921165627874340	-0.0659017372265288	-0.0401991718639607	-0.0232440902659851	-0.0187727501624843	-0.0293463145348849	-0.0549573133407604	-0.0948424912010684	-0.146055907663137	-0.201865675143112	-0.249797418686489	-0.276484265516242	-0.271008792112849	-0.232471965187802	-0.169072241527211	-0.0895567692588527	0.00205562018330289	0.104852121402760	0.212888293233760	0.313613397155221	0.392946580171392	0.441707388385036	0.456148384318737	0.440476635494226	0.404875586380887	0.363744288435876	0.328215177359629	0.299770989194250	0.274636361851091	0.252646195066036	0.241408613180890	0.247425383486183	0.268200700427491	0.292954060567332	0.300432563181174	0.283623295947213	0.240288136288657	0.175851855394459	0.100035517491538	0.0239121104988418	-0.0435622577512211
961854723	0.405923287904640	0.396986696818018	0.377480559452170	0.351760692339852	0.326237569948424	0.309049057203796	0.312171786471970	0.335750474988161	0.375200977008200	0.418703342067116	0.451032172443580	0.460539918861522	0.445364426135881	0.408474202221835	0.362199385493131	0.308507213019767	0.251842940701576	0.199103507865215	0.162540818063805	0.138030797950336	0.116386140114855	0.0897144744429350	0.0583121493043768	0.0265915828200469	-0.0104325721203374	-0.0530407597614473	-0.0940268959333351	-0.118381903633901	-0.115847548869613	-0.0878166945137677	-0.0412786113089679	0.0115729943127318	0.0522645415167215	0.0635865018332364	0.0439149244197159	-0.00287050452847584	-0.0552031049689809	-0.0935251184153793	-0.106614559845011	-0.104120333148789	-0.0333735623042412	-0.0730144953122429	-0.0785913429415284	-0.0671653740670014	-0.0434032153621446	-0.00984367738278464	0.0276553086303899	0.0714982531043861	0.114243268958724
836211416	-0.208143567170878	-0.246501161912519	-0.269641083681492	-0.268375833619453	-0.235977749809297	-0.174589372500172	-0.0922169283449698	-0.00944948217501246	0.0585103618740533	0.104408876868882	0.127274948486209	0.132064199080984	0.123065780705796	0.102782242620890	0.0721948912648424	0.0343727960681119	-0.00348167149848597	-0.0369698176545767	-0.0690747504052978	-0.108205167613655	-0.157436805892140	-0.206911655058164	-0.247157041687813	-0.267142083076080	-0.260399375493226	-0.221750292727705	-0.153238192590635	-0.0642368283414322	0.0322150536582139	0.121740390825723	0.195896840634288	0.251868979294653	0.293699729589718	0.326221540638290	0.349782207452158	0.357349454381219	0.347664090387338	0.316703459906436	0.277414788849668	0.227741961160760	0.201083391411073	0.137337906760736	0.0876103006183145	0.0528075276653167	0.0291720136334676	0.00705046866349096	-0.0162535103465206	-0.0366578363173903	-0.0488919732684284
445569089	-0.0358772658140984	-0.0271390202598323	-0.0245364171018078	-0.0298766630039337	-0.0501207567236739	-0.0883276697123967	-0.141423233744786	-0.201399310332708	-0.259750991025862	-0.311120241399479	-0.353223608807529	-0.387534199318025	-0.415338126208573	-0.436367132390974	-0.446938605483643	-0.442516753799854	-0.422576932755406	-0.387495172358082	-0.339793933399812	-0.280409693504177	-0.211069710383760	-0.139966842913894	-0.0743697181796868	-0.0203927342400086	0.0200792206098989	0.0480616405186759	0.0676123311825345	0.0831917335778032	0.0946885789558303	0.0981569758882818	0.0908156815059828	0.0704408643821338	0.0399957654321814	0.00779323296413126	-0.0204767467991021	-0.0379582330623098	-0.0437560806873925	-0.0385229951385185	-0.0240779038420469	-0.00318395002304393	0.0219472003897536	0.0403967481135759	0.0627902853548111	0.0836132138192016	0.105439998522695	0.126952386278828	0.144832094486388	0.154967297114695	0.156928572780181
106269382	0.296111746287809	0.335462241319764	0.296447641004378	0.197548859030460	0.0765870501306536	-0.0252776781058160	-0.0735814078963724	-0.0615978782485463	-0.00357864520779054	0.0719326055886638	0.137572846687248	0.174616891238963	0.184807859286803	0.174866459999846	0.137982824417706	0.0658617463558932	-0.0310001755235806	-0.130358707738174	-0.206803499176545	-0.251353882092171	-0.271425411901200	-0.277502007025618	-0.270758376241057	-0.246560458919093	-0.201418943470069	-0.145077038654709	-0.0882721419979301	-0.0375169837189040	0.00226863787395021	0.0378385633712554	0.0747738457342322	0.116734327263351	0.148027864566101	0.142418766938632	0.100779225701662	0.0575298687003356	0.0458681115456969	0.0677812948768871	0.105895590701035	0.142491063657992	0.167017804832831	0.177171043828215	0.145239984203744	0.0922277603607515	0.0338551832594435	-0.0164978277078916	-0.0518668640326398	-0.0749838915965117	-0.0871773624087577
702124277	0.00878219219919850	0.000663859607047948	-0.0137504451931640	-0.0131528444655143	0.00996424250192182	0.0487732063517422	0.0933992759683238	0.136438979946781	0.179565698752107	0.216758716717574	0.230196232157226	0.212855555194811	0.172736808080061	0.116144762211726	0.0523685029228573	-0.0167654466514231	-0.0808574719246235	-0.139195423648942	-0.194747368624095	-0.239456134702768	-0.265748759487781	-0.258799639510830	-0.220784429481621	-0.168938527060878	-0.111800085810516	-0.0659717087256950	-0.0301964335235904	-0.0112986089615345	-0.0162958761700898	-0.0482393263643249	-0.103295892453837	-0.174609095424360	-0.239874845446197	-0.289713381230678	-0.312582506036320	-0.306426789038563	-0.269678507388955	-0.212214246315022	-0.145235659103181	-0.0903560446152744	-0.0579569726431286	-0.00524370567829813	-0.0225158130380143	-0.0496314866960471	-0.0628682331871740	-0.0592818912571678	-0.0519761664141333	-0.0532091822392445	-0.0600205703440808
460183865	-0.0345279598742688	-0.0644424247550873	-0.101935211807496	-0.148292091225202	-0.196211110072999	-0.235678984308228	-0.258547369112680	-0.266658341863192	-0.264935026931911	-0.260810542133830	-0.260762263770690	-0.266295268396715	-0.275146567370729	-0.279643842647769	-0.273311216204558	-0.260733526987294	-0.252323793771112	-0.254121440193717	-0.265674397852648	-0.277071450942821	-0.282200667460401	-0.275858352691350	-0.255100449521733	-0.225356737061108	-0.195635535834596	-0.176377118120614	-0.171153178923619	-0.176086778435453	-0.182987060435221	-0.185476129792759	-0.178364919337449	-0.159357965045185	-0.125303025876137	-0.0790244018061173	-0.0276267497353334	0.0208828377559848	0.0608253708380252	0.0886317859086456	0.101294686740373	0.0999240285634428	0.0904869317129063	0.0813066537223487	0.0703544955154548	0.0600338584139746	0.0434002535182445	0.0142576417194786	-0.0304296507223881	-0.0900780536923924	-0.161876191135824
362640289	0.245986852661934	0.260626133855846	0.251464482957036	0.220580254400644	0.183748556364006	0.160697139605231	0.161170231823776	0.184124360057107	0.216733347964635	0.249630354450213	0.273537643871501	0.283957046863026	0.278470034820705	0.253968596626483	0.218953268508473	0.179702181437099	0.135091776901443	0.0796464187462351	0.0131813533682837	-0.0535436903936220	-0.109390972453195	-0.158843887644584	-0.203115860127883	-0.228553572698570	-0.224468125631450	-0.188605362382186	-0.142424071188845	-0.105394093604024	-0.0890423630841850	-0.103830058943512	-0.146664646139081	-0.204493389208281	-0.259855017980065	-0.300082054288273	-0.324027884847571	-0.320161142461928	-0.282595950651407	-0.208839217662879	-0.105768506506904	0.0111709149742775	0.147595965479356	0.233442067666586	0.300205652723473	0.342556780598400	0.358237182049105	0.345290265887928	0.303523424837160	0.236166480474851	0.158649929415698
27445561	0.446183620324031	0.427184398084210	0.413035123359167	0.405021961039833	0.399485308886388	0.395145677907445	0.389620685080498	0.386185110094806	0.384070767816408	0.383416760953640	0.382396642403529	0.376473844468876	0.361926703063881	0.330245229764718	0.282181775523405	0.225308170672512	0.171107780670614	0.121929534972541	0.0736323925428132	0.0266972413561401	-0.0183274421782164	-0.0598853287834333	-0.0969984248335583	-0.121984715123811	-0.132728728990419	-0.132094466125622	-0.130200677035381	-0.130697354303449	-0.132390278787093	-0.132262238100016	-0.124604218232391	-0.107015010992163	-0.0824601683419094	-0.0607857505065198	-0.0434400173237619	-0.0331088576768314	-0.0269622385261268	-0.0177775890270420	-0.00827250032051704	0.00246767425696265	-0.0196585446858739	-0.0195790496372437	-0.0139678832568654	-0.0219061682866930	-0.0467166312896106	-0.0829051476412965	-0.123098900661701	-0.161491554465620	-0.197592505365092
886575286	0.301221865977404	0.371922838456591	0.415034992961103	0.424786880808514	0.408080393653538	0.359890631095170	0.289161666820883	0.212951365667710	0.147354100409398	0.0916634753439122	0.0383850833693517	-0.0256406183524801	-0.0960232015608592	-0.153665576944482	-0.183762821251763	-0.184636049613848	-0.172048842209738	-0.148752805490918	-0.118832072979779	-0.0831787265014052	-0.0463386362330739	-0.0215847763244516	-0.0270718978460763	-0.0655578852593892	-0.134273627478093	-0.210642973919914	-0.278744604554432	-0.332075828606504	-0.371225154284712	-0.405524162567631	-0.427118384543604	-0.415604758990793	-0.366575718848535	-0.284486916624549	-0.186939152384240	-0.0820380762675962	0.0161759472325086	0.107922909794181	0.192435084927196	0.246636578067876	0.278694602871586	0.282132264131394	0.279066752947463	0.248382758434845	0.195327432405855	0.130477578208486	0.0684034261092408	0.0255765355483844	0.0101223360975076
599342113	0.337159518337241	0.328422522973067	0.316975915140168	0.304783044732308	0.292790122508639	0.283643904855964	0.275971216519370	0.266864871950356	0.254520412739365	0.242770226618692	0.235380976133378	0.235369398562533	0.240653141389056	0.252338749202911	0.270791074037241	0.296261781569357	0.328620600170666	0.367750094370461	0.410333089729483	0.450165750545742	0.482826930166180	0.505756940821889	0.516372385548322	0.513290016126440	0.500318002103169	0.485928342872037	0.475555126606568	0.469548552297118	0.464759192266377	0.459537723838804	0.453441702419786	0.446337368662429	0.437696950280976	0.427210748235677	0.413574930382537	0.400247231230385	0.387168702979605	0.376413834209347	0.370111177741101	0.365709742704647	0.359876821267436	0.356165961832735	0.357330439852920	0.363025372693002	0.373718502928390	0.389140356887481	0.408367903910857	0.431875180728018	0.459374496016020
894773271	-0.104756577320718	-0.107639756882470	-0.104278265653110	-0.0842197846333829	-0.0501580197362019	-0.0102485887770460	0.0265231074403148	0.0564946437452116	0.0751067983107472	0.0851207426442658	0.0858128132589426	0.0781418772900344	0.0624248367763032	0.0398675042327838	0.0143593831250737	-0.00611765540403107	-0.0121202549110400	-0.00170706583666574	0.0229622363860147	0.0548235674797181	0.0760710468945605	0.0751925677170269	0.0498333316219694	0.0158482408154761	-0.00868858663201933	-0.0158994421957369	-0.00999684031102120	0.000850744470190416	0.0105687404860589	0.0188397721551491	0.0286062602323666	0.0524786555740818	0.100064450932275	0.167362795389998	0.233114040280592	0.273895116518255	0.278486284599527	0.256765118268389	0.225542923425337	0.196907318230566	0.178432159384660	0.186091500591537	0.212293331941790	0.241531535573170	0.273197154521865	0.309427415882527	0.355636694009922	0.410450613584357	0.463167211845530
688702622	0.00259314564797580	0.00241337818258394	6,62E+09	-0.00207814931548021	-0.00335547050970344	-0.00394590516827132	-0.00239516120619755	0.00523863369014403	0.0265336227911167	0.0601467857886843	0.0966531499075527	0.125992909082806	0.143619265024413	0.153915834737745	0.161461046147202	0.167032773182196	0.169553379728600	0.172482208863727	0.181640454009218	0.195348345058369	0.203841656108494	0.196532323645124	0.172031304401754	0.138753508513847	0.105758519578127	0.0762552367703117	0.0500582135161482	0.0330942035374153	0.0394333240271892	0.0759116914396283	0.136610382300791	0.207705726237341	0.276566701100553	0.333957664463760	0.369796989273185	0.381299977438713	0.378997141732215	0.375170753049564	0.380464736025383	0.389868785701073	0.397370253078311	0.381122034689596	0.352977399184062	0.320362799156281	0.292227926872604	0.268932046170078	0.245900792698332	0.222977945089369	0.203621471603087
344523757	-0.250812532597682	-0.255252028263097	-0.247077604331677	-0.231276544961698	-0.214758834619984	-0.199162324086077	-0.182583553254815	-0.168267856554149	-0.156600123106547	-0.153320395118357	-0.163264099867255	-0.188752089088577	-0.221233726882359	-0.251238978932970	-0.269941153537723	-0.272764859480642	-0.262873480660382	-0.248148660522149	-0.238813236200363	-0.241904174400586	-0.264370783603948	-0.304405531235572	-0.351008996110688	-0.389613748466004	-0.412490068092795	-0.420661963615509	-0.421044369075918	-0.420449096080027	-0.421323112210265	-0.424910113681476	-0.431481670045989	-0.436528750071310	-0.434809640384836	-0.422530030152216	-0.407269894722363	-0.401199156772594	-0.410889596955815	-0.433822375618044	-0.459388588687069	-0.468670637473685	-0.464971630969187	-0.436800594264618	-0.391517258802756	-0.333986196859712	-0.274408428163663	-0.223551003666687	-0.190332124141857	-0.174649355849968	-0.169244975464440
451987292	-0.0621777849856456	-0.0593561602677154	-0.0551112135658060	-0.0512329908049932	-0.0489100154526958	-0.0502450294307810	-0.0544083935230829	-0.0577390216892977	-0.0594284711696817	-0.0591045589925670	-0.0573608518493252	-0.0515634443635209	-0.0386662278027596	-0.0182323119007848	0.0101968587636167	0.0429827966772268	0.0764161004125630	0.109443219989017	0.140492218334620	0.166548680809238	0.187728125801972	0.202633608399358	0.211224342067866	0.212133038568284	0.204861554731057	0.191579076887043	0.173775848752562	0.153393954251081	0.133886768814734	0.117151964202793	0.104987379791945	0.0977235500947239	0.0941584307527656	0.0910727627723109	0.0862209126372330	0.0778164021905698	0.0675489146783360	0.0616536508898709	0.0575255309633597	0.0573296383492205	0.0592715696272179	0.0618999251711811	0.0698208796761046	0.0808534728623398	0.0905514196200808	0.0956215398596360	0.0967949987980234	0.0950121000941437	0.0893869459776778
185950512	-0.109976486340825	-0.139798011440598	-0.164117591199091	-0.178673439986873	-0.183332366757673	-0.180887485576755	-0.168945472843318	-0.148614048876679	-0.118108786964821	-0.0854330854607618	-0.0633497909065189	-0.0628420298552033	-0.0857408358365031	-0.121695088663745	-0.152947881374541	-0.159589532228678	-0.135927201880383	-0.0924420644354919	-0.0396980157477704	0.00916259840553998	0.0404257376648953	0.0385509398116393	-0.00126320066660266	-0.0597656442220757	-0.108407202039980	-0.124312584236679	-0.114487056413087	-0.107591431287107	-0.130110477595154	-0.182710574771875	-0.243217022163371	-0.285684425879062	-0.294736315471516	-0.268867752938968	-0.215217712473099	-0.146532617051168	-0.0887814327928724	-0.0491850940276146	-0.0268430697509086	-0.0260215205340942	-0.0596350607321745	-0.0291314856788111	-0.00677024048402145	-0.000379294877646003	-0.0170725043748118	-0.0558646259986075	-0.108438712210281	-0.164343586845481	-0.211190299589773
587450146	0.144739364389657	0.138401571145327	0.130040608080314	0.117031828728521	0.0976990448658747	0.0689151037867557	0.0386107234270201	0.0100129669040414	-0.0123965708465740	-0.0236170109612591	-0.0162906140114778	0.00626779559612956	0.0324634734505191	0.0475149918346890	0.0409962568631302	0.0187779919134380	-0.00816824368578593	-0.0244713668440243	-0.0245310296200866	-0.0135861334784091	-0.00700250167148121	-0.0174676401468471	-0.0471150964414922	-0.0897425660357184	-0.135685307488954	-0.176026156123816	-0.199350607920099	-0.198413206692386	-0.172468989850496	-0.124538290971240	-0.0659078524820104	-0.00838508389361534	0.0368239539315044	0.0649076827597243	0.0713349406363810	0.0555305128477368	0.0213730318997195	-0.0231485629840476	-0.0612447985917151	-0.0902455425512210	-0.112440877146265	-0.165175526594280	-0.214605432216137	-0.246256814284524	-0.241345602152043	-0.197938506370392	-0.127382147894067	-0.0468089476611518	0.0273375810589012
523284788	-0.321811399071011	-0.313337992069965	-0.287872123011601	-0.248059845106107	-0.194359725532686	-0.128640802568567	-0.0561966375075300	0.00917350224031028	0.0569172530419932	0.0802775502341248	0.0831709018620110	0.0769504980829180	0.0678662315373230	0.0591206356722998	0.0489777969490034	0.0350900057435774	0.0142077052609754	-0.0127053479539283	-0.0396482064068774	-0.0570156229955019	-0.0619483484650510	-0.0583653827086880	-0.0497976847003605	-0.0363219342248990	-0.0207537648900124	-0.00782796594054720	-0.00114394864948950	0.00289142607811131	0.00871896784716687	0.0179933703259342	0.0303631655505311	0.0447309761329301	0.0600226691863309	0.0760284312438190	0.0876356786309958	0.0981104085548229	0.108687791885732	0.120904470606446	0.140203783938548	0.160328055972448	0.170642093037959	0.207336298058565	0.223524189873524	0.229154875609827	0.225983732824192	0.212373618663273	0.192625647762559	0.167579185994808	0.138924161688625
684737325	0.00946617286224866	0.00243326433604736	-0.00153197199596410	0.00156248141276908	0.0142512956122350	0.0306629059920572	0.0428776653114782	0.0460982272997166	0.0409040008793523	0.0270540560009803	0.00827195512081136	-0.0104140428339916	-0.0231201395750854	-0.0270480716144205	-0.0223010747567483	-0.0152250500764518	-0.00970535959660349	-0.00166799861928549	0.0151201643629784	0.0466296428725585	0.0941031885508899	0.154662538943082	0.224865292301335	0.295392906978667	0.353420692600798	0.386728154681885	0.398199511897774	0.400575574588847	0.402506083013900	0.402502024777927	0.396337552417314	0.386716375572746	0.379017173480077	0.375858920151757	0.369920644001909	0.353745460231902	0.322187563594810	0.273802764856284	0.211546702795218	0.141499200280737	0.0674427249648939	-0.00313131374531047	-0.0577236689640672	-0.101786404669424	-0.143903286759484	-0.192773237444793	-0.246553309647958	-0.297328071185186	-0.335727265785615
79881153	-0.109727572025182	-0.137211955861180	-0.150167939146956	-0.143330771557448	-0.116781565669518	-0.0752555392112000	-0.0320392865364664	-0.00288317365531199	4,28E+09	-0.0237678814000988	-0.0641825705309743	-0.107910798085810	-0.144748349590162	-0.168599275820679	-0.175937535466206	-0.162733520812310	-0.127895381207843	-0.0755016293721159	-0.0112010571425281	0.0599122544294054	0.129155860545720	0.184235180697219	0.214652266845429	0.218453318031865	0.200866362060002	0.166542134586508	0.116907571430443	0.0575952972494373	0.00194264926109877	-0.0341678148350111	-0.0429313941725777	-0.0233405947108539	0.0166783192720445	0.0633771040119611	0.104980945815625	0.139314007668494	0.172120492816812	0.207105125838422	0.246200614108671	0.282708061387640	0.312554490649460	0.311416814091182	0.275096693296560	0.213297021641604	0.136036498225541	0.0606834285294765	-0.0171932610652153	-0.0885085137950629	-0.149606132544668
771455284	0.0620313693437242	0.101484908838334	0.131976258144287	0.153174083569539	0.167091123063543	0.182859934819813	0.207891396370627	0.242569073914694	0.281991454798009	0.320239862113726	0.350972235537463	0.367322354329784	0.371255879005234	0.365401635781084	0.354224887460089	0.333598045573924	0.299466960193040	0.250573341451572	0.188191852462183	0.117074761487576	0.0426026607776917	-0.0250816529339772	-0.0785769744047386	-0.112875405855348	-0.129248074491370	-0.130143207729103	-0.116065580781155	-0.0887072981163885	-0.0525567190838639	-0.0160987017199482	0.00715017487890661	0.00822285735964645	-0.0159447587538052	-0.0567575926495135	-0.105613208592524	-0.161265854527630	-0.219747637846011	-0.284239362416678	-0.346223619066684	-0.397311760900781	-0.427296670073067	-0.418142593985438	-0.400782938296978	-0.374370805153342	-0.339242584064559	-0.300910786403902	-0.261498747713955	-0.225533684249793	-0.195802301907182
771564098	0.0324097513939310	0.0460575353562949	0.0525429146149300	0.0447232151231342	0.0249861884901692	0.00419145619356241	-0.0102950487899433	-0.0157160874795456	-0.0155148507383018	-0.00963067858471856	0.00115667095301097	0.0144599744176394	0.0208151629562863	0.0109782707003219	-0.0179286776681703	-0.0550145873090076	-0.0873778998939627	-0.106361600241273	-0.113735765804310	-0.118000373739043	-0.125703302062125	-0.135117369433298	-0.140310786657520	-0.135750768091683	-0.121908549065284	-0.104875529342930	-0.0885289447902514	-0.0769033168343404	-0.0752556182404557	-0.0852314378299933	-0.104655234888130	-0.128869620870003	-0.158183416993447	-0.200190478708977	-0.254091566902291	-0.307838596818140	-0.340698291119020	-0.344428166559249	-0.324394624202689	-0.291973736633504	-0.247206777662105	-0.189903720397552	-0.135375063991747	-0.0891080148024377	-0.0593371303191137	-0.0523025616134414	-0.0704337130405594	-0.109424222464204	-0.153651555597338
869250251	-0.200564406454574	-0.167544654067064	-0.125062532956110	-0.0805726280451325	-0.0374971886866506	0.00381313324341405	0.0375525030272351	0.0659589661129981	0.0973016173519752	0.138839786781754	0.191945616940086	0.249334680557370	0.304939223483832	0.354937414579518	0.397953149003944	0.429091477130895	0.445836890261648	0.452849974720259	0.453715836293553	0.447426207606919	0.428941451801302	0.395338571746578	0.346728053611995	0.289576608312858	0.236820871633372	0.202387057634867	0.195492204528824	0.210345104814565	0.230239237195950	0.239248840426588	0.230607290862584	0.206668415897849	0.174375614742093	0.143840030028425	0.128038660614948	0.129417153406017	0.141945050188511	0.153544265947015	0.159093025535969	0.159926315893537	0.164731350161824	0.205498284515893	0.244495110310780	0.279307260869092	0.310133349354610	0.338562516981764	0.362140202738361	0.377919965652103	0.380539301351028
979213615	-0.0403594770642858	-0.0505070565174329	-0.0575866392200065	-0.0550404916063368	-0.0414671888053821	-0.0223755455125953	-0.00427868737977262	0.00846619794148079	0.0149354714281754	0.0123464964419269	-0.000734069399197452	-0.0212161143859565	-0.0445703375624091	-0.0609654429346652	-0.0700031335905361	-0.0738661002881245	-0.0792015173709513	-0.0899483948397161	-0.106213047019760	-0.120886282478247	-0.131191725531318	-0.146109663672438	-0.169991898725449	-0.198894974544710	-0.224112310168117	-0.248147814887096	-0.275999639135797	-0.307164858323073	-0.335871810302261	-0.357121742217391	-0.376524982403122	-0.396072730430613	-0.413755095735524	-0.425687565326445	-0.426767442551169	-0.418464793276659	-0.408773512736232	-0.409378634606502	-0.424790965156519	-0.453770169354942	-0.485995061706093	-0.484560961027355	-0.516448708848346	-0.541563163996486	-0.560276129398450	-0.573196538418933	-0.577748459933649	-0.570096935708980	-0.550925378511649
709177622	0.0706191207810405	0.105575429822918	0.144679292666313	0.185148326896043	0.221783002688534	0.253088981985043	0.281982689003299	0.308282835226219	0.325287294049413	0.327181964557173	0.313127495565927	0.289622781394378	0.268283569237656	0.253136626686550	0.241830148143091	0.228468935142359	0.206145248479072	0.166812466156980	0.105511302832240	0.0270194800308553	-0.0552979052383527	-0.129459663417102	-0.188880487621362	-0.232806137843887	-0.261666922355875	-0.278402455082638	-0.286740109067010	-0.286005383869341	-0.275430844918887	-0.256023470284971	-0.229988652071236	-0.195907750002611	-0.153272584223231	-0.109905146381098	-0.0759083391984290	-0.0564747605496113	-0.0483296760112237	-0.0409834391300304	-0.0320912501458888	-0.0264670004655507	-0.0298675815549531	-0.0234488980955311	-0.0241290184400075	-0.0398053311896493	-0.0629941135666319	-0.0818306390860026	-0.0890599323692456	-0.0802604586985954	-0.0531053500138658
114210567	0.123669071881944	0.144510251585891	0.169358785810289	0.200180129959791	0.233140011402685	0.264670971719114	0.289108976010367	0.306012115851569	0.314213193159784	0.317126814489204	0.320305934187853	0.326158017452801	0.334104078230518	0.340555419336823	0.342084633107971	0.332440434046172	0.311741066782684	0.285915237790007	0.263335508628833	0.244671923544039	0.227034462208172	0.209704138171017	0.196374576892671	0.187765178702339	0.184748904451908	0.185023814334199	0.184639230909183	0.187752402888076	0.200155360645893	0.226800387108314	0.263025139980630	0.302113762878681	0.340172666928166	0.380439715670891	0.430775493976389	0.494272662109745	0.559687393510308	0.610010793743859	0.648826722272578	0.669145765424958	0.681386250850783	0.697553057779075	0.702679791449796	0.696320649643959	0.678002836165787	0.651923337949942	0.623457967593334	0.597325195926704	0.574079217087599
391806113	0.00665157040606291	0.00591298444447226	0.00753465144524673	0.0136761792580491	0.0173760925418412	0.0125069058520810	0.00384553397911371	-0.00665938496311381	-0.0170133394228942	-0.0322184721918238	-0.0599577744600826	-0.0996145763998540	-0.135485128460051	-0.157223342920439	-0.158749033425019	-0.141916225599063	-0.110695779394628	-0.0812176303445859	-0.0587237774730098	-0.0491344009852138	-0.0422728803491050	-0.0249458374103016	0.00277292105364483	0.0316325720600093	0.0576535436947396	0.0744117407116434	0.0866840130435425	0.0990770194401764	0.116897180327405	0.143786715901342	0.173723747788743	0.205388579466813	0.233268542485931	0.253538059055830	0.263427516777338	0.252501173672342	0.224980647110222	0.188992115583233	0.147715605302475	0.0998222482182872	0.0504985780829049	0.0104912508563859	-0.0372406386365874	-0.0773658848188496	-0.110015886765730	-0.134439942632194	-0.147521540104224	-0.145884361251652	-0.129831985231483
57238750	0.353857336863256	0.402107181364295	0.416732942574489	0.395083662061594	0.342838745719564	0.272551212350202	0.200789802558139	0.140178929310070	0.0926976842425930	0.0573398924863062	0.0326477186767029	0.0197197454860354	0.0180945361731968	0.0330009063958424	0.0703513630608166	0.132627426681777	0.214025157280667	0.303360600106956	0.386780767494525	0.458792884535494	0.519803154448592	0.571520171005662	0.611833615329967	0.636720068784415	0.639648625154564	0.616699260138437	0.572060890869062	0.513345065957843	0.444835658614210	0.369563250456310	0.295046351157770	0.229349637649319	0.180459678970213	0.154501505305561	0.157561334164255	0.190685666860899	0.239150009038606	0.291422223929286	0.335456873173926	0.369595573349320	0.391448974632559	0.371669952743069	0.320684906308573	0.254221677236665	0.184605492147151	0.127224775126225	0.0854577298806836	0.0604767740009846	0.0501530860460885
59424291	-0.197626078291227	-0.233384946418471	-0.262585756464514	-0.289916096398798	-0.312310204162826	-0.329404955470012	-0.336611171794743	-0.332466747807666	-0.309079161088670	-0.264968916698127	-0.206200927903221	-0.136198401430944	-0.0635071055414618	0.00901305068077536	0.0708399151327891	0.120553367969847	0.155917521772649	0.179251493138434	0.194955373205563	0.201511847457165	0.196986899729414	0.179713717523000	0.146984800564292	0.107385636894730	0.0685704171359439	0.0348361709259656	0.0117026763738701	-0.00219205196349267	-0.00636671819893317	-0.00313546306437929	0.000691947282366706	-7,77E+09	-0.00316463213462259	-0.000807994813764941	0.00992358021015751	0.0254289817407510	0.0394433717265983	0.0464327542750875	0.0430915715818280	0.0407977693011995	0.0237983201465791	0.0489618924397630	0.0359500410357316	0.0176083128631540	0.00249937401658510	-0.00382768745215672	-0.00485316513700090	-0.00407865734461184	-0.00612529550568439
577734954	0.0474820150821967	0.0832694351838168	0.102964355544279	0.100535351795177	0.0751577255795131	0.0281526151951977	-0.0352111583667082	-0.0975245776913392	-0.143052335218786	-0.163029822751839	-0.154153614629385	-0.120964591880868	-0.0634119490302719	0.00746547571314627	0.0738701121310688	0.119373787900897	0.140171981446258	0.139441381794246	0.123903011543737	0.103100751262566	0.0861064463132659	0.0781448241963821	0.0754103958583458	0.0713674420194094	0.0673288670125676	0.0675609305040225	0.0767399692295709	0.0898303401351508	0.0970253543110091	0.0910251035464719	0.0746817096946622	0.0596405567471817	0.0628179144192622	0.0901400724513026	0.147430668137742	0.231122975636300	0.333356175606739	0.435285802087445	0.516992049526112	0.568956201983116	0.597500235865554	0.542942574818286	0.469029708472515	0.396895430314143	0.345886652309137	0.338372063075952	0.376376043419531	0.442181680107268	0.502993584785917
672992025	0.105473928953600	0.0614589632051861	0.00630261274842417	-0.0393513975401475	-0.0761048535989958	-0.108061100562846	-0.132012255778316	-0.157470018022828	-0.190235131071087	-0.239089082826541	-0.301425939357676	-0.356139399644805	-0.389081972125011	-0.393550615512519	-0.370622232250499	-0.324364800913053	-0.263469048519991	-0.207964769932975	-0.175294364916195	-0.172169129609641	-0.194476270855194	-0.215930532998997	-0.213146796776562	-0.168760142311246	-0.0854729463841979	0.0129041948903663	0.0995407587481760	0.153666560791438	0.170842996919859	0.154729949798886	0.110253740024813	0.0499975819606078	-0.0131982434429827	-0.0722308599740644	-0.115377084067878	-0.133256658118384	-0.118305870129665	-0.0770722200271024	-0.0347956949651817	-0.0147089470779482	-0.0186239461784867	-0.0327020113088007	-0.0142135802292905	0.0198041299738523	0.0593836416569925	0.0983991457821956	0.131319226451692	0.150199492657247	0.141638595099125
440366891	0.354853106168368	0.399314369930092	0.424861493334085	0.434619426317015	0.433080771846104	0.440126803494105	0.446227620557065	0.439436073078629	0.417168707758746	0.400374563591560	0.404178637453881	0.421478311753361	0.431002450532815	0.423898394941884	0.400151016303757	0.372413953539571	0.341533584430964	0.308605151231890	0.269867400013461	0.221234540029800	0.150078532074213	0.0670400730644811	0.00134584522677801	-0.0207394491644083	-0.0133024221373905	0.00310565130058861	0.0150440570012512	0.0215020659632784	0.0261425246320579	0.0327772990490455	0.0460358933553900	0.0716096758489620	0.114726405261209	0.168456318754993	0.239813914061551	0.328810224527385	0.419444930475741	0.474001235934436	0.465697642126684	0.409969243270812	0.354192051072552	0.363383336681804	0.339382492679437	0.304992999916389	0.260427947415073	0.210739629177252	0.165067998181978	0.128866772539909	0.107854371634419
239395161	-0.0253388307226495	-0.0565003319933093	-0.0610362238697008	-0.0523020093608430	-0.0497789713362862	-0.0579718714328001	-0.0747576342320388	-0.0929303420423860	-0.107456352024254	-0.118606808688670	-0.119580989668142	-0.106178418894141	-0.0829020039151015	-0.0635773954327137	-0.0509601727283879	-0.0393322289082943	-0.0236569633136401	-0.0112317013674079	-0.00375246198568366	0.00709319738373390	0.0238351784843498	0.0315394221725959	0.0269413349357823	0.00698909067869069	-0.0195064649241551	-0.0511832667353533	-0.0874569072972948	-0.108435439380495	-0.100473670246086	-0.0780349498595977	-0.0632818898462663	-0.0575125214842453	-0.0449494867720072	-0.00486958357189805	0.0546043018218894	0.127993349050665	0.221568784972476	0.313408166364162	0.397134178184174	0.448763236030514	0.452175752020974	0.379679656624885	0.320080378842045	0.271629299611182	0.240144225345445	0.218402242244338	0.194652391815078	0.162679988376947	0.125154850611026
953770868	0.112547379368334	0.129500055001994	0.147576029910788	0.159778662116421	0.170002691136579	0.185365067497405	0.206698879314852	0.227776849585103	0.242471566139149	0.249838006793153	0.250308159701735	0.239106156888734	0.222902167136195	0.215189161783770	0.228119248693125	0.265614187324548	0.315343811848069	0.359479057326919	0.378488189593115	0.361698413756183	0.314465247241361	0.253819517517738	0.195238830381895	0.143725761050085	0.103193705712266	0.0772009921715754	0.0687863106365231	0.0735640444945009	0.0845013662533150	0.0957264637036437	0.101709163135753	0.0947316979187990	0.0722293261818301	0.0436601022140025	0.0238296839409292	0.0241317235579695	0.0433340796392799	0.0706572948813458	0.0952231436904448	0.104487261733995	0.0960741744058651	0.0666843757212995	0.0444329692223974	0.0369064991558145	0.0488897993051141	0.0743489302151673	0.104338907509631	0.130792184657276	0.149586851051250
391290306	-0.0669555369929852	-0.0259495508527257	-0.000624772055030180	0.0121081395056512	0.0153152898711093	0.00975310696381478	-0.00427747059928747	-0.0214738349204389	-0.0320795714382236	-0.0304090122304910	-0.0133959962656085	0.0181120249455265	0.0620734064226808	0.119621732156169	0.191237066783932	0.273003702467904	0.355025485160240	0.423183336318389	0.458998668857327	0.448300212105115	0.387370979456240	0.286412190845877	0.165965366339834	0.0496248952902535	-0.0420379925155922	-0.100547193908539	-0.126878833920554	-0.123581396791949	-0.0936190925150228	-0.0464081541886552	0.00247972918650186	0.0381900287969530	0.0479267336443110	0.0304345237444426	-0.00861868900591067	-0.0539518005729943	-0.0958169072640549	-0.126355732706514	-0.142076540099191	-0.142246544476971	-0.125187500546635	-0.0621802561360482	0.0123160359559568	0.0979118749184052	0.185085862477187	0.262597780662246	0.315349588760643	0.339597367476094	0.333042259780771
832875171	0.0130468878917083	0.0895200766764963	0.153733366254186	0.186399424952114	0.178500190464582	0.141822210550069	0.0984802078341566	0.0693197227369761	0.0568400852633317	0.0461689432187974	0.0212059248049617	-0.0263646406095284	-0.0940648041095849	-0.172603090547164	-0.246115235511818	-0.298413797517933	-0.324547070346481	-0.329736728651246	-0.323656555857887	-0.313148181222939	-0.298371930641166	-0.279288404631755	-0.256389456264761	-0.228345940621478	-0.191677277945566	-0.144758051900720	-0.0942231352587747	-0.0511127557297059	-0.0231914804350087	-0.0140695975024050	-0.0234589632867347	-0.0509541360957896	-0.0931200680078121	-0.143134798792050	-0.187923007689066	-0.224692575748385	-0.239867195818073	-0.232488999719065	-0.203814868399469	-0.159682745882904	-0.101546269748054	-0.0759492278466576	-0.0401210182578958	0.000980366499774619	0.0375990919307873	0.0613896632789673	0.0756309487777828	0.0816427296403647	0.0733273173432890
619061725	0.0878890282036277	0.0779339770832469	0.0584528326463175	0.0403999904972362	0.0372831475291362	0.0517593982210579	0.0829548714000882	0.123566079296726	0.167217852026224	0.200880205824427	0.215028379833752	0.208153872467210	0.183611536010043	0.147041220326932	0.110392896094964	0.0846502116303958	0.0799541857944779	0.101550358693488	0.147994115371239	0.206436678645426	0.266905029636227	0.323651660383276	0.368788503593903	0.394721943709012	0.395379213533255	0.371955061452913	0.330441774752560	0.277477660542572	0.225867632566240	0.185090715034436	0.156484616851002	0.130393428879486	0.0955869360883389	0.0469014995145057	-0.00815421174412454	-0.0597977827043363	-0.101111110361731	-0.133220267912266	-0.151224887383448	-0.174031756070892	-0.185617418944929	-0.185405250601999	-0.184965177699031	-0.191455774860843	-0.208469577689971	-0.235622949142971	-0.272392456961570	-0.317770470086641	-0.371875052160410
552380412	-0.176631924227625	-0.203886486106128	-0.231475693027205	-0.250777735019255	-0.264925441451799	-0.268059841645583	-0.275835427239286	-0.279729015050376	-0.276575236237120	-0.257251188565934	-0.236980800356597	-0.227966573609454	-0.228068835115059	-0.229251900491538	-0.222749123093625	-0.209606863508939	-0.197928527251745	-0.185820549030271	-0.171150019111728	-0.153772741780794	-0.145582494785442	-0.144020625607964	-0.140051955123395	-0.127614207030386	-0.117466596692114	-0.115476220699534	-0.119958927078139	-0.129954043441264	-0.147528364654910	-0.170598900406335	-0.184818500570045	-0.181990619162335	-0.164432434947547	-0.145408697195031	-0.143078766944097	-0.171756052657922	-0.217862019630420	-0.272279210816433	-0.317409896641226	-0.367644776477271	-0.410707865303854	-0.471531692452219	-0.478740372098145	-0.483829703218123	-0.490587953668571	-0.497394326457997	-0.498592953943763	-0.495562365085102	-0.492900295623038
110351684	0.270758923664829	0.291246952052683	0.296584172377524	0.283624032303436	0.256371026831274	0.223119109066351	0.190947416216937	0.161382719533340	0.131788520950948	0.100928516711230	0.0689839800320165	0.0348845065524798	0.000882855183079715	-0.0267709438645169	-0.0386002758041952	-0.0263843392540984	0.00655487292965142	0.0552572768934670	0.110797303220058	0.168221123373898	0.223772934884835	0.272655756648812	0.312351354861041	0.345659058695905	0.377511161693045	0.409945313306483	0.441242552752406	0.464128388612461	0.476524699686078	0.479958711375220	0.470974324584532	0.444523166147190	0.402462337424736	0.351456245777090	0.302989502393895	0.263225072778221	0.231806844646344	0.209355800770799	0.192656198313784	0.173876745795514	0.147559924294540	0.0960596807042866	0.0503195575666076	0.0131721825281581	-0.0112624803520244	-0.0184608176282540	-0.00927544052052829	0.0169112390661184	0.0606837482709547
587184947	-0.0441582248842658	-0.0706718753239303	-0.0634642817215722	-0.0310885393881397	0.0110224714866008	0.0448673963476681	0.0637267722281665	0.0591615813172806	0.0266292374947781	-0.0288847149462209	-0.105206035337387	-0.204597937674601	-0.306132797658853	-0.381212161536869	-0.407178169681775	-0.380297496253153	-0.326382944759299	-0.277749240380801	-0.248108905809240	-0.232495243725598	-0.214196198406741	-0.180205257199232	-0.137747308629418	-0.0976334663956091	-0.0587102461517497	-0.0210075807254777	0.0171956570835913	0.0566969245672293	0.0987553550706639	0.132543154884160	0.153398715856827	0.155048729932593	0.146189021155853	0.137635692847968	0.130724790126222	0.119208327162030	0.103470437893219	0.0785330989380114	0.0412257973641829	0.00309531933672188	-0.0331177893711733	-0.0644153621215706	-0.0576513846107139	-0.0379337341488220	-0.0199548937987944	-0.0176869731497234	-0.0394699970994052	-0.0859487409882436	-0.149839466716461
233532619	0.141074638452450	0.126528892159861	0.113226190803815	0.0980436219084960	0.0754992018915312	0.0446062330991784	0.0127109741213774	-0.00852438637098549	-0.0107999555440721	0.000522560593009426	0.0178728127310343	0.0357162218139583	0.0608017678680871	0.0975957666990779	0.145021440338956	0.191557355933272	0.226086592605635	0.246299151802555	0.251815419382736	0.245089520321798	0.223276791765090	0.185133953959842	0.140735526302932	0.104996894244317	0.0868796745685152	0.0870387315406526	0.0984795780368718	0.112449303246958	0.121429943235592	0.119687255073989	0.107572231641053	0.0869026626969916	0.0588764937538681	0.0263892952769976	-0.0106572139821836	-0.0510136641826663	-0.0988798897977222	-0.156554779946288	-0.224723592058485	-0.293571067015654	-0.350734276278993	-0.345853724282645	-0.329126625218538	-0.292436775524588	-0.243544955116455	-0.188346923991263	-0.131381631435576	-0.0751666632626210	-0.0309112361300886
62683514	0.0390514292231424	0.0313010660801691	0.0146487884240083	-0.00853879757783646	-0.0293785176815727	-0.0490721780272914	-0.0670675341669477	-0.0837842928640517	-0.0991023335905793	-0.106052608003662	-0.107259040599781	-0.103979475115335	-0.104443342241513	-0.105982977883105	-0.112654938839227	-0.125631398816936	-0.148644932388112	-0.179946607567899	-0.215877306061841	-0.258193003170341	-0.302380125738908	-0.348651217419498	-0.390488805336624	-0.425672220709605	-0.454762033992968	-0.469401720810444	-0.468288829732894	-0.450883077079107	-0.420062179071133	-0.372964770130945	-0.305577731244841	-0.232130880499370	-0.165340928311970	-0.120437652216252	-0.106280684880916	-0.128515875133961	-0.175937053646211	-0.237604393977762	-0.289905547915738	-0.326213208566299	-0.348560445085201	-0.369807515791617	-0.361649757871279	-0.347736741957107	-0.331689693437050	-0.315495023447414	-0.301409030753155	-0.285604052323847	-0.266196329239189
29367902	0.301413132469932	0.284964533040908	0.259053492241492	0.223760070411134	0.190709238802598	0.158436035392587	0.136285731366135	0.127118052553284	0.135776259425135	0.145637174853602	0.140055283196592	0.117349163110584	0.0790294575412828	0.0233217184261969	-0.0531359875295919	-0.136857910709206	-0.215693577343902	-0.282749529686559	-0.334045966804983	-0.370002450323087	-0.389315083554996	-0.393977938845886	-0.389045413855509	-0.376269335171810	-0.352517431906713	-0.320546029986369	-0.287638738477288	-0.253852342006680	-0.209418494319548	-0.153109148998244	-0.102742959910817	-0.0754225064354375	-0.0689647086187141	-0.0745336574992249	-0.0943261999899754	-0.120561898241960	-0.150756891166240	-0.167475308503886	-0.177298354628629	-0.173842118766858	-0.173387504224492	-0.171562709899756	-0.172462332091328	-0.181649900434878	-0.194151043952745	-0.205794376570296	-0.217053980465839	-0.228430556394309	-0.233014606876863
697873651	-0.0277968715617543	-0.0222052126509931	-0.0154423917518854	-0.0175715768900462	-0.0344974828861942	-0.0639751496751391	-0.102668628621202	-0.142988295404878	-0.181514101037559	-0.204804762983484	-0.197472602162003	-0.158475786245585	-0.0981789242546893	-0.0316283261204942	0.0289810951567213	0.0840795717789331	0.134898885233703	0.174351194694544	0.197728773298836	0.205888719949442	0.206517467771105	0.193786869641662	0.169758824167428	0.145338777380254	0.138965698975126	0.154065284442561	0.186478855351173	0.225253654545405	0.270593157462344	0.313364977546376	0.343231056883186	0.348993728520190	0.332538052975151	0.306778633089938	0.281664048188883	0.261826595017108	0.245667493543794	0.228500270816908	0.229772206893451	0.252086439595815	0.290978202561423	0.305578296436898	0.308993585255331	0.297721692466885	0.272580276634328	0.238505562695104	0.200294005695092	0.162640834339205	0.125997656259325
925371438	0.0757322350103626	0.107912921441493	0.146388775862405	0.186186289366810	0.220333786718195	0.242077954458835	0.244274524698261	0.219894424368973	0.166081285695238	0.0872715111044581	-0.00603927855959596	-0.100185823872229	-0.183160257146118	-0.249210945531437	-0.295941347886618	-0.324027961515370	-0.336085916258907	-0.335715464521329	-0.327413570804532	-0.314566213429426	-0.297991076698168	-0.276867576860752	-0.249814645269624	-0.217940205860144	-0.183871371647914	-0.151729212766265	-0.126458219467976	-0.111362161912279	-0.106950368317046	-0.111417177120190	-0.122441082412080	-0.138941503035431	-0.159810029263608	-0.181698091081228	-0.198030496415961	-0.204064823248168	-0.198670004794513	-0.182306166426347	-0.151961131869474	-0.101001847529935	-0.0266471697243093	0.0681288125650383	0.166214211753818	0.254304896506785	0.326648506234788	0.383608086097702	0.426560774627404	0.451716187269533	0.451999121133397
596008681	-0.163686116757050	-0.177664870946211	-0.198498473089147	-0.222219380311496	-0.242142758573543	-0.257364555215167	-0.266529314099162	-0.270603000005106	-0.269760671641759	-0.263323571636419	-0.249430870151704	-0.225034478174903	-0.187868685660319	-0.140514410058793	-0.0894402854713507	-0.0436687626599745	-0.0115276291081262	0.000701897843683459	-0.0100845149663568	-0.0396990865232588	-0.0775303535188174	-0.113232326572682	-0.143048347077301	-0.168664041123528	-0.191058717232263	-0.206905309389189	-0.211176002181352	-0.200236492380832	-0.175315528943651	-0.141835223659162	-0.106521804951504	-0.0765386667808475	-0.0580190911532007	-0.0534802603357797	-0.0592875201888319	-0.0692189236701493	-0.0766256594343477	-0.0804750992343093	-0.0853221553619566	-0.101663828466822	-0.129979121093901	-0.172863710830139	-0.223368717407592	-0.266483466801842	-0.297749299122060	-0.317609413257971	-0.331854203428210	-0.343351060295976	-0.352338642604691
474899215	0.0270203034184997	0.0199970572850317	0.00694913190244293	-0.00592512079064874	-0.0128431956659391	-0.00906574604787517	0.00978252977859912	0.0462280551712745	0.0991297918929069	0.158439512568905	0.207394302586704	0.230768261231884	0.223479422580670	0.199268320975275	0.182193578186771	0.193676939636284	0.236801269251545	0.295132601720635	0.346548687558294	0.377085534066928	0.383559984876089	0.369774129032357	0.342142880495504	0.306818709504719	0.266494415633189	0.225312822739840	0.188056942347304	0.159318354236186	0.141009431485118	0.130897372354819	0.125942738732827	0.123316945368048	0.121350070230539	0.116649804800609	0.111371722002347	0.104246719319267	0.0951207435724787	0.0855140167261705	0.0764314528158582	0.0692984058035895	0.0723900209001604	0.116505003282786	0.177947587009932	0.243387815616478	0.301693217554791	0.343590642600023	0.367088787353025	0.379694310592372	0.386743078530663
752442266	0.0685470947203312	0.0612948245618930	0.0466576537339395	0.0233977316037812	-0.00644887344572410	-0.0382026045070303	-0.0690287503937396	-0.0954737768849072	-0.124243603064556	-0.157684010220802	-0.194354333779142	-0.230627882453349	-0.258378288445457	-0.273077983063036	-0.275956245829885	-0.264973395632038	-0.246034861426621	-0.223237768889813	-0.201030946366552	-0.181909270977614	-0.164765116920657	-0.143584581810113	-0.112536841866355	-0.0711743775683003	-0.0254402292608634	0.0160239373810016	0.0463799335132106	0.0606648433118266	0.0545610596024074	0.0328238397040190	0.00694616525284520	-0.0158616585137004	-0.0385717270939082	-0.0625998441305901	-0.0943615705583673	-0.126892398261990	-0.154847183003763	-0.187695130844062	-0.229474271771012	-0.278625899353291	-0.329378878041218	-0.357551602133733	-0.387268376007677	-0.413590781914246	-0.438629638254798	-0.461181822439480	-0.470188558794432	-0.462002516359028	-0.442927400792141
469536779	-0.139820592535229	-0.137355130442270	-0.125218220469680	-0.105260753988709	-0.0791480454633917	-0.0505234520773376	-0.0166065000301406	0.0228601532538646	0.0677149461719004	0.116082158753498	0.166483920339018	0.215222352599758	0.258792557899166	0.286603931174678	0.297085265615135	0.286231609220151	0.258265606774289	0.218787118441591	0.175653030612670	0.143707071816236	0.133962716105311	0.147286419113480	0.168355280471533	0.184361774502798	0.192465694126627	0.195816980497352	0.199314659321264	0.208688671877298	0.224867560489200	0.243607009162159	0.252574671015238	0.240563238910182	0.201389657664305	0.142178916874732	0.0839038491573681	0.0411382928334073	0.0197892715698944	0.0284331008737056	0.0597389556778239	0.107714138242023	0.171815413052705	0.179033644490480	0.199387495487146	0.206797788947185	0.192824645439819	0.157659252009894	0.103220196536488	0.0421678390186416	-0.0108395540398370
835258237	-0.176662632167221	-0.249364360585190	-0.313425276837169	-0.356367719096119	-0.368829986429760	-0.357457116304339	-0.330532623809503	-0.291928096132407	-0.249308468208701	-0.214180000400533	-0.193926436636693	-0.183452214211890	-0.170083009174666	-0.152526619912796	-0.139051134092147	-0.137388995280576	-0.147313680618514	-0.162008967050156	-0.182931797145118	-0.207778835456729	-0.228948655685107	-0.240376446075021	-0.239767801492894	-0.229925157543263	-0.217078023250236	-0.203988678822110	-0.191721810283083	-0.181063851641503	-0.165590862126482	-0.137249910009352	-0.0970457087749198	-0.0518770959277361	-0.00749959534971210	0.0340402854461200	0.0764282215000613	0.118612510424044	0.157545572957424	0.198313415357965	0.236260264398500	0.264641601218573	0.299311641667527	0.326453279861701	0.354836904679463	0.373636042214974	0.379555537663051	0.378010393889571	0.375422357439988	0.374620176056783	0.376878999070401
676456752	0.149373546478027	0.203449410036207	0.246673110801781	0.277600346627477	0.302658944524571	0.329443764356646	0.362309390544656	0.399757737625670	0.433003714687492	0.448478361638821	0.432819019407562	0.380119824356826	0.297588152980360	0.198921235947934	0.0977371958978457	-0.00132176532872253	-0.100795830796737	-0.204046651031880	-0.307422781082881	-0.402645835239998	-0.475401152282114	-0.512120529605749	-0.505472774617320	-0.464605116106961	-0.403054648504851	-0.333686137403771	-0.262356747637106	-0.190496866762053	-0.122768983547039	-0.0674511965423726	-0.0258761465477188	0.00789143043210150	0.0380878378864125	0.0669119516315896	0.0988225136818370	0.143714370247779	0.213678988811468	0.309893582798979	0.413512336124063	0.494946636593843	0.532706084520052	0.506563723294284	0.442624580101045	0.358783684787139	0.273934185622915	0.195908248857747	0.118422370831586	0.0325651522975006	-0.0623501549340444
102860027	0.468561165637764	0.503836248748751	0.531242886554273	0.543517069587718	0.535682539542326	0.512446503826896	0.488553395460125	0.476956941668450	0.481164165440388	0.494618251249198	0.505551352980856	0.500704927777990	0.470736355980108	0.415898934506952	0.343246157445935	0.264289772443522	0.188421209593107	0.120442282187212	0.0641912978944865	0.0250959965196370	0.00613734091571147	0.00581421722266623	0.0179409324081933	0.0321824783377499	0.0402610244114134	0.0407100586224463	0.0367507046406197	0.0331202809151616	0.0317436701885687	0.0327314546350926	0.0349932183609152	0.0376552246956544	0.0386186325203968	0.0325843385711115	0.0210444284407780	0.00599835584385142	-0.00149097394553154	0.000949434270025026	0.0142348812687527	0.0351187511236651	0.0630988499074408	0.101676268496063	0.147040709398344	0.190948335073542	0.230385544471283	0.262678101413754	0.286568775160148	0.301031604563167	0.303654037050005
307136875	-0.112657534041794	-0.108948932536258	-0.0848924250148403	-0.0407360017911979	0.0141440394865329	0.0668331452810844	0.110760073709648	0.142809213983050	0.162378009646653	0.170131476544968	0.168671634980078	0.163126140680707	0.161550055543810	0.170023678677844	0.187908026722348	0.213071344837374	0.239591220449480	0.261414656522461	0.276534531300416	0.284463736801022	0.286041702123622	0.282052679062229	0.268813446319343	0.242418673586694	0.197697219393861	0.138148969141182	0.0764115569903315	0.0265360015964261	-0.00383613652340055	-0.0187157198823709	-0.0256117314986201	-0.0320280198680373	-0.0416100487319472	-0.0553489695942307	-0.0730501324788347	-0.0967053273850219	-0.121154123287129	-0.137039417266186	-0.134188537118762	-0.107485953024850	-0.0703836592046185	-0.0182362829166438	0.0242291664927567	0.0414683493025267	0.0280234309549265	-0.00482445542583521	-0.0421497461035535	-0.0741778942481856	-0.0996836760283878
531728050	0.0532404651321606	0.0586263076675641	0.0706906276967115	0.0860589664175612	0.105962737260893	0.131526690863981	0.163689900887766	0.196758784633651	0.225389324210112	0.247088375663602	0.264585712692030	0.280086160992220	0.294308470458393	0.306417832844991	0.314610649904644	0.318749069748773	0.321487328913490	0.324743856947485	0.329005430052968	0.334487822471155	0.341487787423168	0.350545156359022	0.359992446620284	0.369155626500071	0.379054826808032	0.390930704519681	0.408889455239570	0.435040332660983	0.466426283202975	0.495874066660237	0.516486436366974	0.528532678253164	0.534944969283773	0.541215369842442	0.548676630837856	0.558227917740500	0.569981947425805	0.583897592066844	0.600577153853857	0.617799854007462	0.634917425181845	0.635996424498517	0.631954263247417	0.624327898816350	0.613537057895743	0.599836751149910	0.584852194742184	0.570020814137832	0.554372647586811
327668468	0.397737134199718	0.420168020972634	0.435365342485420	0.439980226695932	0.432741579042383	0.412438374156904	0.376255358650262	0.321738261683344	0.251209329535333	0.172350241405995	0.0957632442400494	0.0265690456026622	-0.0314189824565348	-0.0738459223247599	-0.0970432751037062	-0.101548045372970	-0.0935267904079505	-0.0846814336983413	-0.0851046050956427	-0.0954946062606125	-0.109083129150032	-0.111874356996178	-0.0920586576487647	-0.0469405903535320	0.0166775768397138	0.0872212113697341	0.157818610168353	0.227887085335149	0.298881676314003	0.369120104873549	0.431819462946571	0.478773826256729	0.503963189494034	0.507470525937534	0.496360363062573	0.475393177513683	0.447472129259025	0.413278404806666	0.372109238522931	0.326253630393743	0.282078613211613	0.222302139016907	0.163856158305880	0.102520856182918	0.0308665562424909	-0.0488942260855927	-0.134972801754645	-0.218653456582593	-0.289817109699143
585995399	0.307189634486763	0.260784519776305	0.197087308807414	0.123344666455165	0.0465597294762549	-0.0232567216682801	-0.0746530638881032	-0.103293484466159	-0.107315892659021	-0.0883999295677606	-0.0526497923326645	-0.00839616831415767	0.0357285151123858	0.0769104754426400	0.113954277974706	0.146233510613791	0.173790388322350	0.193780142860042	0.202136638510168	0.195514727417763	0.174360370296030	0.140896848349567	0.100413754298293	0.0612853265639452	0.0311027281237138	0.0134290225936615	0.00878502605074670	0.0164346933148963	0.0365429542011698	0.0710286636874283	0.121981203096382	0.190707179323545	0.274969728882699	0.366224204550197	0.451625012207246	0.516233618030738	0.545708150309184	0.529627948468551	0.473336161674701	0.382747906277401	0.287190886348283	0.169626491253512	0.0512292372049481	-0.0587494255004847	-0.155977220361366	-0.235628833000440	-0.298401622465597	-0.341424125629683	-0.363163360962811
691568756	0.179029457059569	0.110474326924356	0.0359920766157511	-0.0336739471607509	-0.0901932820569147	-0.127037927681577	-0.141283528590548	-0.133683167430379	-0.113117061264529	-0.0880973443456750	-0.0642889493414741	-0.0433632982371220	-0.0214874868208304	0.00458372411892931	0.0353383514030643	0.0663692846197738	0.0906218031945522	0.103579412016217	0.106877658836858	0.114482447572757	0.135847456067819	0.172152418919251	0.212771481984243	0.249427336718967	0.280667334966183	0.304849133617592	0.323036168265060	0.330170136705804	0.324408221989507	0.307843942422633	0.279589426360481	0.243573742628330	0.204629096060802	0.166975221005216	0.133035709183578	0.102064369230865	0.0771628238728925	0.0700890631615092	0.0849564007518944	0.114154826843757	0.145743266484152	0.137666625440498	0.143542824161540	0.159553809581720	0.187631614001093	0.226535548771662	0.267483259749676	0.304327774557532	0.330231979860348
126259773	0.122151020669692	0.135587967992970	0.156591107273477	0.181068014207909	0.209009133956560	0.237030221404096	0.261449450312558	0.282343487530776	0.296288513031221	0.298068178188212	0.287432627550972	0.266463462157719	0.236970111204188	0.199189799517220	0.150766402968670	0.0924184996021164	0.0293960796986606	-0.0364627785198897	-0.103267009886178	-0.170584154425309	-0.238580609414268	-0.303853468743590	-0.359700939342862	-0.403332543605348	-0.435212472819673	-0.454489453473166	-0.461175616718053	-0.456703378848436	-0.444410240126040	-0.428622462704275	-0.410671819092734	-0.390334896746653	-0.368995674737334	-0.351118760315030	-0.340842277502573	-0.337187883765575	-0.338848235736847	-0.342970066303514	-0.346823865957630	-0.347150603594891	-0.345342587652999	-0.356903117852557	-0.369997047101748	-0.380655147254504	-0.388298154335509	-0.395813349444896	-0.405248827387398	-0.416017720835040	-0.424971517163762
471892082	0.339022816726130	0.351969205747531	0.379367988027231	0.418134172231214	0.456178209076259	0.482997024439862	0.495419167357300	0.488330570361766	0.461400500979771	0.410077162331038	0.333864949674034	0.240537447891522	0.137952160798681	0.0350653114188672	-0.0548519183229015	-0.119073962570406	-0.150837035425273	-0.155096004308937	-0.140455274317437	-0.116506080515977	-0.0882352349057295	-0.0581576744913411	-0.0266761198602486	0.00475995103714492	0.0327526624456346	0.0454419506041116	0.0322835491409602	-0.00565583457400064	-0.0562960766277080	-0.108049389424840	-0.149931359183526	-0.171394784332227	-0.163270147492656	-0.124889620872768	-0.0672274981033817	-0.000760165258459737	0.0698334681109242	0.143311766166516	0.210906640307168	0.266209928649074	0.307721522231688	0.323949307406639	0.317711274685434	0.297602106940455	0.267890130682199	0.236416993082293	0.207544708726520	0.178216998289163	0.148333455703244
[truncated: 32 more columns]
