# Supplementary material for: Neural attentional-filter mechanisms of listening success in middle-aged and older individuals
Source: Nat Commun. 2021 Jul 26;12:4533. doi: 10.1038/s41467-021-24771-9 (PMC8313676; doi:10.1038/s41467-021-24771-9)
Supplement: Supplementary file 4 — Source Data [file 41467_2021_24771_MOESM4_ESM.zip › source data/SupplementaryFig5.csv]

ALI_final_word_within_subj_zscored	predicted_speed	std.error	conf.low	conf.high	quartile_speech_tracking
-4	0.220721281528555	0.0634564553314132	0.0963400816813127	0.345102481375797	-0.97
-4	0.278664188277918	0.0571551647280976	0.166634168176427	0.390694208379408	0.03
-4	0.33660709502728	0.0633215879740257	0.212490249116048	0.460723940938513	1.03
-2	0.240189808744743	0.0543200010236698	0.133717002034362	0.346662615455124	-0.97
-2	0.263389675321175	0.0521962553786672	0.161079629201757	0.365699721440594	0.03
-2	0.286589541897608	0.0542348060685858	0.180283726089555	0.392895357705662	1.03
0	0.25965833596093	0.0508301245709162	0.160026047181233	0.359290624740628	-0.97
0	0.248115162364433	0.0504102132648453	0.149305943070822	0.346924381658044	0.03
0	0.236571988767936	0.0508270898779769	0.136945648299517	0.336198329236355	1.03
2	0.279126863177118	0.054091024036135	0.173102874988009	0.385150851366227	-0.97
2	0.232840649407691	0.0521242211707032	0.130671797768327	0.335009501047055	0.03
2	0.186554435638264	0.0541808096289891	0.0803544584231388	0.292754412853389	1.03
4	0.298595390393306	0.0630640504832993	0.174983344536455	0.422207436250156	-0.97
4	0.217566136450949	0.0570235352226661	0.105794123761554	0.329338149140343	0.03
4	0.136536882508592	0.0632290707591339	0.0126013798844159	0.260472385132768	1.03
