# Supplementary material for: Neural attentional-filter mechanisms of listening success in middle-aged and older individuals
Source: Nat Commun. 2021 Jul 26;12:4533. doi: 10.1038/s41467-021-24771-9 (PMC8313676; doi:10.1038/s41467-021-24771-9)
Supplement: Supplementary file 4 — Source Data [file 41467_2021_24771_MOESM4_ESM.zip › source data/SupplementaryFig1b.csv]

ID	age	side	frequency	threshold	age_group
594866155	56	R	8000Hz	75	50s
594866155	56	R	2000Hz	30	50s
594866155	56	R	1000Hz	15	50s
594866155	56	R	125Hz	15	50s
594866155	56	L	1500Hz	15	50s
594866155	56	L	250Hz	10	50s
594866155	56	L	4000Hz	65	50s
594866155	56	L	1000Hz	10	50s
594866155	56	R	750Hz	5	50s
594866155	56	L	8000Hz	75	50s
594866155	56	L	6000Hz	65	50s
594866155	56	R	4000Hz	60	50s
594866155	56	L	500Hz	5	50s
594866155	56	L	750Hz	10	50s
594866155	56	R	6000Hz	65	50s
594866155	56	R	250Hz	15	50s
594866155	56	L	3000Hz	45	50s
594866155	56	L	2000Hz	20	50s
594866155	56	R	500Hz	0	50s
594866155	56	R	3000Hz	35	50s
594866155	56	L	125Hz	15	50s
594866155	56	R	1500Hz	25	50s
913338219	50	R	500Hz	10	50s
913338219	50	R	3000Hz	0	50s
913338219	50	R	250Hz	10	50s
913338219	50	L	2000Hz	5	50s
913338219	50	R	125Hz	10	50s
913338219	50	R	750Hz	5	50s
913338219	50	L	8000Hz	0	50s
913338219	50	L	1500Hz	20	50s
913338219	50	R	1000Hz	10	50s
913338219	50	L	3000Hz	10	50s
913338219	50	L	250Hz	10	50s
913338219	50	R	6000Hz	10	50s
913338219	50	L	4000Hz	5	50s
913338219	50	R	4000Hz	10	50s
913338219	50	L	125Hz	10	50s
913338219	50	R	8000Hz	25	50s
913338219	50	R	2000Hz	20	50s
913338219	50	L	6000Hz	20	50s
913338219	50	L	1000Hz	10	50s
913338219	50	L	750Hz	5	50s
913338219	50	R	1500Hz	15	50s
913338219	50	L	500Hz	5	50s
579481892	65	L	2000Hz	15	60s
579481892	65	L	250Hz	5	60s
579481892	65	L	6000Hz	40	60s
579481892	65	L	500Hz	5	60s
579481892	65	R	250Hz	5	60s
579481892	65	L	4000Hz	50	60s
579481892	65	L	125Hz	10	60s
579481892	65	R	500Hz	5	60s
579481892	65	L	3000Hz	30	60s
579481892	65	L	1500Hz	15	60s
579481892	65	L	8000Hz	30	60s
579481892	65	R	1500Hz	15	60s
579481892	65	R	6000Hz	40	60s
579481892	65	R	750Hz	15	60s
579481892	65	R	4000Hz	35	60s
579481892	65	R	2000Hz	15	60s
579481892	65	L	1000Hz	10	60s
579481892	65	R	125Hz	10	60s
579481892	65	L	750Hz	15	60s
579481892	65	R	3000Hz	25	60s
579481892	65	R	1000Hz	15	60s
579481892	65	R	8000Hz	40	60s
267145152	55	R	1500Hz	20	50s
267145152	55	L	500Hz	0	50s
267145152	55	L	8000Hz	55	50s
267145152	55	R	4000Hz	50	50s
267145152	55	L	2000Hz	15	50s
267145152	55	R	6000Hz	45	50s
267145152	55	L	1000Hz	15	50s
267145152	55	L	4000Hz	45	50s
267145152	55	R	2000Hz	25	50s
267145152	55	R	1000Hz	10	50s
267145152	55	L	750Hz	10	50s
267145152	55	R	8000Hz	60	50s
267145152	55	L	1500Hz	15	50s
267145152	55	R	125Hz	15	50s
267145152	55	L	125Hz	15	50s
267145152	55	L	6000Hz	40	50s
267145152	55	R	250Hz	5	50s
267145152	55	R	3000Hz	40	50s
267145152	55	L	250Hz	0	50s
267145152	55	R	750Hz	5	50s
267145152	55	R	500Hz	0	50s
267145152	55	L	3000Hz	25	50s
908092186	51	L	125Hz	5	50s
908092186	51	L	2000Hz	5	50s
908092186	51	L	250Hz	5	50s
908092186	51	L	1500Hz	0	50s
908092186	51	L	4000Hz	15	50s
908092186	51	L	500Hz	0	50s
908092186	51	R	125Hz	5	50s
908092186	51	L	750Hz	5	50s
908092186	51	R	8000Hz	15	50s
908092186	51	L	6000Hz	10	50s
908092186	51	L	1000Hz	0	50s
908092186	51	R	3000Hz	-5	50s
908092186	51	R	500Hz	5	50s
908092186	51	L	8000Hz	5	50s
908092186	51	L	3000Hz	10	50s
908092186	51	R	1000Hz	0	50s
908092186	51	R	750Hz	5	50s
908092186	51	R	2000Hz	0	50s
908092186	51	R	250Hz	5	50s
908092186	51	R	4000Hz	15	50s
908092186	51	R	6000Hz	30	50s
908092186	51	R	1500Hz	0	50s
616446717	52	L	3000Hz	25	50s
616446717	52	L	125Hz	10	50s
616446717	52	L	8000Hz	65	50s
616446717	52	R	2000Hz	30	50s
616446717	52	R	6000Hz	70	50s
616446717	52	R	4000Hz	50	50s
616446717	52	R	250Hz	10	50s
616446717	52	L	1500Hz	20	50s
616446717	52	R	8000Hz	65	50s
616446717	52	L	750Hz	0	50s
616446717	52	R	750Hz	10	50s
616446717	52	R	3000Hz	30	50s
616446717	52	R	1500Hz	25	50s
616446717	52	L	1000Hz	5	50s
616446717	52	L	4000Hz	40	50s
616446717	52	L	2000Hz	30	50s
616446717	52	L	6000Hz	55	50s
616446717	52	L	250Hz	5	50s
616446717	52	R	125Hz	10	50s
616446717	52	R	1000Hz	10	50s
616446717	52	L	500Hz	0	50s
616446717	52	R	500Hz	5	50s
491416294	57	R	8000Hz	10	50s
491416294	57	L	750Hz	15	50s
491416294	57	L	125Hz	10	50s
491416294	57	R	250Hz	5	50s
491416294	57	L	1500Hz	25	50s
491416294	57	L	8000Hz	15	50s
491416294	57	R	2000Hz	15	50s
491416294	57	L	250Hz	10	50s
491416294	57	R	1500Hz	20	50s
491416294	57	L	3000Hz	30	50s
491416294	57	R	125Hz	5	50s
491416294	57	L	500Hz	15	50s
491416294	57	L	4000Hz	35	50s
491416294	57	R	750Hz	10	50s
491416294	57	R	3000Hz	30	50s
491416294	57	R	4000Hz	45	50s
491416294	57	L	1000Hz	15	50s
491416294	57	L	2000Hz	20	50s
491416294	57	R	500Hz	10	50s
491416294	57	R	6000Hz	20	50s
491416294	57	L	6000Hz	40	50s
491416294	57	R	1000Hz	5	50s
312850327	39	L	250Hz	10	40s
312850327	39	L	1500Hz	15	40s
312850327	39	L	1000Hz	0	40s
312850327	39	L	4000Hz	20	40s
312850327	39	L	750Hz	10	40s
312850327	39	L	8000Hz	0	40s
312850327	39	R	2000Hz	15	40s
312850327	39	L	2000Hz	15	40s
312850327	39	R	1500Hz	10	40s
312850327	39	L	3000Hz	15	40s
312850327	39	R	3000Hz	10	40s
312850327	39	R	8000Hz	5	40s
312850327	39	L	125Hz	10	40s
312850327	39	R	125Hz	15	40s
312850327	39	R	500Hz	15	40s
312850327	39	R	6000Hz	10	40s
312850327	39	R	750Hz	10	40s
312850327	39	L	500Hz	10	40s
312850327	39	R	250Hz	20	40s
312850327	39	R	1000Hz	5	40s
312850327	39	R	4000Hz	20	40s
312850327	39	L	6000Hz	15	40s
767215115	42	L	125Hz	0	40s
767215115	42	L	750Hz	0	40s
767215115	42	L	2000Hz	5	40s
767215115	42	R	4000Hz	15	40s
767215115	42	L	1500Hz	0	40s
767215115	42	L	250Hz	0	40s
767215115	42	R	1000Hz	5	40s
767215115	42	L	8000Hz	30	40s
767215115	42	L	500Hz	0	40s
767215115	42	R	3000Hz	10	40s
767215115	42	L	3000Hz	15	40s
767215115	42	R	500Hz	5	40s
767215115	42	R	1500Hz	10	40s
767215115	42	L	4000Hz	20	40s
767215115	42	R	6000Hz	20	40s
767215115	42	R	750Hz	5	40s
767215115	42	R	125Hz	10	40s
767215115	42	R	2000Hz	5	40s
767215115	42	L	1000Hz	0	40s
767215115	42	L	6000Hz	35	40s
767215115	42	R	250Hz	5	40s
767215115	42	R	8000Hz	25	40s
078614964	60	L	1500Hz	10	60s
078614964	60	R	3000Hz	10	60s
078614964	60	L	250Hz	0	60s
078614964	60	L	3000Hz	15	60s
078614964	60	R	4000Hz	45	60s
078614964	60	L	4000Hz	25	60s
078614964	60	R	1000Hz	10	60s
078614964	60	R	1500Hz	15	60s
078614964	60	L	8000Hz	65	60s
078614964	60	R	6000Hz	55	60s
078614964	60	L	125Hz	5	60s
078614964	60	R	125Hz	5	60s
078614964	60	L	6000Hz	35	60s
078614964	60	L	750Hz	0	60s
078614964	60	R	750Hz	15	60s
078614964	60	R	8000Hz	85	60s
078614964	60	R	500Hz	10	60s
078614964	60	R	250Hz	5	60s
078614964	60	L	500Hz	5	60s
078614964	60	L	2000Hz	20	60s
078614964	60	R	2000Hz	5	60s
078614964	60	L	1000Hz	5	60s
461212829	59	L	125Hz	20	50s
461212829	59	R	125Hz	15	50s
461212829	59	L	250Hz	20	50s
461212829	59	L	750Hz	15	50s
461212829	59	L	1500Hz	15	50s
461212829	59	L	2000Hz	15	50s
461212829	59	R	6000Hz	20	50s
461212829	59	L	3000Hz	10	50s
461212829	59	L	6000Hz	30	50s
461212829	59	R	4000Hz	20	50s
461212829	59	L	500Hz	15	50s
461212829	59	R	8000Hz	25	50s
461212829	59	L	4000Hz	20	50s
461212829	59	R	250Hz	10	50s
461212829	59	R	2000Hz	15	50s
461212829	59	R	3000Hz	20	50s
461212829	59	R	750Hz	10	50s
461212829	59	L	1000Hz	25	50s
461212829	59	R	1500Hz	20	50s
461212829	59	L	8000Hz	20	50s
461212829	59	R	1000Hz	20	50s
461212829	59	R	500Hz	10	50s
568835142	41	L	750Hz	10	40s
568835142	41	L	250Hz	15	40s
568835142	41	L	3000Hz	20	40s
568835142	41	L	6000Hz	30	40s
568835142	41	L	1500Hz	10	40s
568835142	41	R	125Hz	10	40s
568835142	41	L	4000Hz	30	40s
568835142	41	L	2000Hz	15	40s
568835142	41	R	3000Hz	30	40s
568835142	41	R	1500Hz	10	40s
568835142	41	R	500Hz	10	40s
568835142	41	L	8000Hz	-5	40s
568835142	41	R	8000Hz	5	40s
568835142	41	R	4000Hz	35	40s
568835142	41	R	2000Hz	15	40s
568835142	41	L	500Hz	5	40s
568835142	41	R	750Hz	15	40s
568835142	41	L	125Hz	20	40s
568835142	41	L	1000Hz	5	40s
568835142	41	R	1000Hz	10	40s
568835142	41	R	6000Hz	35	40s
568835142	41	R	250Hz	0	40s
821467811	69	L	3000Hz	40	60s
821467811	69	R	500Hz	30	60s
821467811	69	L	500Hz	30	60s
821467811	69	L	4000Hz	45	60s
821467811	69	R	8000Hz	70	60s
821467811	69	L	250Hz	25	60s
821467811	69	L	750Hz	30	60s
821467811	69	R	125Hz	20	60s
821467811	69	R	1000Hz	30	60s
821467811	69	R	1500Hz	40	60s
821467811	69	L	1000Hz	30	60s
821467811	69	L	125Hz	20	60s
821467811	69	R	3000Hz	40	60s
821467811	69	R	2000Hz	30	60s
821467811	69	L	2000Hz	40	60s
821467811	69	L	1500Hz	40	60s
821467811	69	L	6000Hz	55	60s
821467811	69	R	4000Hz	45	60s
821467811	69	R	250Hz	20	60s
821467811	69	L	8000Hz	50	60s
821467811	69	R	6000Hz	55	60s
821467811	69	R	750Hz	35	60s
042195083	54	L	250Hz	10	50s
042195083	54	L	500Hz	15	50s
042195083	54	L	1500Hz	5	50s
042195083	54	R	500Hz	15	50s
042195083	54	L	4000Hz	15	50s
042195083	54	L	750Hz	15	50s
042195083	54	R	125Hz	10	50s
042195083	54	L	3000Hz	15	50s
042195083	54	R	8000Hz	15	50s
042195083	54	R	1000Hz	15	50s
042195083	54	L	1000Hz	5	50s
042195083	54	R	3000Hz	5	50s
042195083	54	R	4000Hz	20	50s
042195083	54	L	8000Hz	25	50s
042195083	54	R	250Hz	10	50s
042195083	54	L	2000Hz	5	50s
042195083	54	L	6000Hz	35	50s
042195083	54	R	2000Hz	10	50s
042195083	54	R	6000Hz	20	50s
042195083	54	R	1500Hz	15	50s
042195083	54	L	125Hz	5	50s
042195083	54	R	750Hz	20	50s
450135234	54	L	1500Hz	25	50s
450135234	54	R	500Hz	5	50s
450135234	54	R	750Hz	10	50s
450135234	54	L	250Hz	10	50s
450135234	54	R	125Hz	20	50s
450135234	54	R	4000Hz	30	50s
450135234	54	L	2000Hz	10	50s
450135234	54	R	3000Hz	25	50s
450135234	54	L	1000Hz	5	50s
450135234	54	L	3000Hz	25	50s
450135234	54	R	8000Hz	15	50s
450135234	54	R	2000Hz	15	50s
450135234	54	L	125Hz	10	50s
450135234	54	R	6000Hz	30	50s
450135234	54	R	1000Hz	10	50s
450135234	54	L	6000Hz	35	50s
450135234	54	L	4000Hz	30	50s
450135234	54	L	750Hz	10	50s
450135234	54	L	500Hz	10	50s
450135234	54	R	250Hz	10	50s
450135234	54	R	1500Hz	15	50s
450135234	54	L	8000Hz	30	50s
796880468	69	R	3000Hz	20	60s
796880468	69	L	750Hz	10	60s
796880468	69	L	250Hz	10	60s
796880468	69	L	4000Hz	35	60s
796880468	69	L	125Hz	10	60s
796880468	69	R	6000Hz	50	60s
796880468	69	R	4000Hz	30	60s
796880468	69	R	1500Hz	15	60s
796880468	69	R	750Hz	10	60s
796880468	69	R	1000Hz	15	60s
796880468	69	R	500Hz	15	60s
796880468	69	R	250Hz	0	60s
796880468	69	L	8000Hz	45	60s
796880468	69	L	2000Hz	15	60s
796880468	69	L	1000Hz	10	60s
796880468	69	L	1500Hz	10	60s
796880468	69	R	8000Hz	50	60s
796880468	69	L	3000Hz	20	60s
796880468	69	R	2000Hz	10	60s
796880468	69	L	500Hz	15	60s
796880468	69	L	6000Hz	60	60s
796880468	69	R	125Hz	5	60s
741831352	56	L	1500Hz	15	50s
741831352	56	R	8000Hz	10	50s
741831352	56	L	8000Hz	25	50s
741831352	56	L	4000Hz	25	50s
741831352	56	R	1000Hz	10	50s
741831352	56	L	125Hz	0	50s
741831352	56	R	250Hz	0	50s
741831352	56	R	500Hz	0	50s
741831352	56	L	1000Hz	5	50s
741831352	56	L	750Hz	10	50s
741831352	56	L	2000Hz	15	50s
741831352	56	R	3000Hz	20	50s
741831352	56	R	125Hz	0	50s
741831352	56	R	750Hz	10	50s
741831352	56	L	6000Hz	35	50s
741831352	56	R	2000Hz	10	50s
741831352	56	R	6000Hz	20	50s
741831352	56	L	250Hz	0	50s
741831352	56	R	4000Hz	15	50s
741831352	56	L	500Hz	10	50s
741831352	56	L	3000Hz	20	50s
741831352	56	R	1500Hz	20	50s
586824138	48	L	8000Hz	5	40s
586824138	48	R	750Hz	5	40s
586824138	48	L	4000Hz	0	40s
586824138	48	R	6000Hz	40	40s
586824138	48	L	6000Hz	30	40s
586824138	48	L	250Hz	0	40s
586824138	48	L	125Hz	5	40s
586824138	48	R	125Hz	10	40s
586824138	48	R	3000Hz	5	40s
586824138	48	L	500Hz	0	40s
586824138	48	L	3000Hz	5	40s
586824138	48	R	250Hz	0	40s
586824138	48	L	2000Hz	-5	40s
586824138	48	L	1500Hz	0	40s
586824138	48	L	1000Hz	0	40s
586824138	48	L	750Hz	0	40s
586824138	48	R	1000Hz	5	40s
586824138	48	R	500Hz	5	40s
586824138	48	R	4000Hz	5	40s
586824138	48	R	8000Hz	20	40s
586824138	48	R	1500Hz	-5	40s
586824138	48	R	2000Hz	0	40s
419988092	59	L	125Hz	15	50s
419988092	59	L	6000Hz	15	50s
419988092	59	L	3000Hz	5	50s
419988092	59	R	500Hz	5	50s
419988092	59	L	4000Hz	15	50s
419988092	59	L	500Hz	10	50s
419988092	59	R	4000Hz	15	50s
419988092	59	R	125Hz	15	50s
419988092	59	L	8000Hz	5	50s
419988092	59	R	1000Hz	5	50s
419988092	59	R	750Hz	10	50s
419988092	59	R	3000Hz	0	50s
419988092	59	L	1500Hz	10	50s
419988092	59	L	2000Hz	10	50s
419988092	59	L	1000Hz	5	50s
419988092	59	R	1500Hz	5	50s
419988092	59	R	6000Hz	40	50s
419988092	59	R	8000Hz	15	50s
419988092	59	L	250Hz	10	50s
419988092	59	R	2000Hz	0	50s
419988092	59	R	250Hz	10	50s
419988092	59	L	750Hz	10	50s
010798262	48	R	1500Hz	10	40s
010798262	48	R	3000Hz	15	40s
010798262	48	R	2000Hz	5	40s
010798262	48	L	750Hz	5	40s
010798262	48	L	500Hz	5	40s
010798262	48	L	2000Hz	15	40s
010798262	48	L	125Hz	15	40s
010798262	48	L	4000Hz	25	40s
010798262	48	L	8000Hz	20	40s
010798262	48	L	3000Hz	35	40s
010798262	48	L	6000Hz	35	40s
010798262	48	R	8000Hz	15	40s
010798262	48	L	1000Hz	5	40s
010798262	48	R	6000Hz	20	40s
010798262	48	R	750Hz	10	40s
010798262	48	R	250Hz	15	40s
010798262	48	R	500Hz	10	40s
010798262	48	L	1500Hz	0	40s
010798262	48	R	4000Hz	20	40s
010798262	48	L	250Hz	10	40s
010798262	48	R	125Hz	20	40s
010798262	48	R	1000Hz	10	40s
457766886	60	L	125Hz	10	60s
457766886	60	R	250Hz	10	60s
457766886	60	R	125Hz	10	60s
457766886	60	L	4000Hz	20	60s
457766886	60	L	1000Hz	30	60s
457766886	60	L	3000Hz	20	60s
457766886	60	R	500Hz	10	60s
457766886	60	R	2000Hz	20	60s
457766886	60	L	6000Hz	40	60s
457766886	60	R	6000Hz	45	60s
457766886	60	L	750Hz	25	60s
457766886	60	R	750Hz	15	60s
457766886	60	R	3000Hz	30	60s
457766886	60	L	500Hz	10	60s
457766886	60	R	1500Hz	20	60s
457766886	60	L	1500Hz	25	60s
457766886	60	L	8000Hz	30	60s
457766886	60	R	8000Hz	40	60s
457766886	60	L	250Hz	5	60s
457766886	60	R	1000Hz	20	60s
457766886	60	L	2000Hz	15	60s
457766886	60	R	4000Hz	30	60s
317193172	48	R	1000Hz	5	40s
317193172	48	R	6000Hz	15	40s
317193172	48	R	1500Hz	10	40s
317193172	48	R	2000Hz	15	40s
317193172	48	L	1500Hz	20	40s
317193172	48	L	6000Hz	10	40s
317193172	48	L	4000Hz	10	40s
317193172	48	L	3000Hz	10	40s
317193172	48	R	125Hz	0	40s
317193172	48	L	125Hz	5	40s
317193172	48	L	2000Hz	15	40s
317193172	48	R	4000Hz	15	40s
317193172	48	R	250Hz	0	40s
317193172	48	R	3000Hz	20	40s
317193172	48	L	8000Hz	10	40s
317193172	48	R	750Hz	5	40s
317193172	48	R	8000Hz	20	40s
317193172	48	R	500Hz	0	40s
317193172	48	L	1000Hz	10	40s
317193172	48	L	250Hz	0	40s
317193172	48	L	750Hz	5	40s
317193172	48	L	500Hz	5	40s
911679213	66	R	2000Hz	5	60s
911679213	66	L	250Hz	5	60s
911679213	66	L	500Hz	5	60s
911679213	66	R	1000Hz	5	60s
911679213	66	R	3000Hz	5	60s
911679213	66	R	8000Hz	25	60s
911679213	66	L	2000Hz	5	60s
911679213	66	L	1000Hz	15	60s
911679213	66	R	500Hz	5	60s
911679213	66	L	6000Hz	40	60s
911679213	66	R	250Hz	0	60s
911679213	66	L	8000Hz	45	60s
911679213	66	R	4000Hz	20	60s
911679213	66	R	6000Hz	35	60s
911679213	66	R	1500Hz	10	60s
911679213	66	L	125Hz	10	60s
911679213	66	L	4000Hz	10	60s
911679213	66	R	125Hz	10	60s
911679213	66	L	3000Hz	5	60s
911679213	66	R	750Hz	10	60s
911679213	66	L	750Hz	10	60s
911679213	66	L	1500Hz	0	60s
968310535	66	R	1000Hz	5	60s
968310535	66	R	3000Hz	25	60s
968310535	66	R	8000Hz	60	60s
968310535	66	L	250Hz	20	60s
968310535	66	R	4000Hz	30	60s
968310535	66	L	6000Hz	80	60s
968310535	66	R	1500Hz	15	60s
968310535	66	R	250Hz	15	60s
968310535	66	R	500Hz	10	60s
968310535	66	R	6000Hz	65	60s
968310535	66	R	125Hz	20	60s
968310535	66	R	750Hz	5	60s
968310535	66	L	125Hz	20	60s
968310535	66	L	1500Hz	10	60s
968310535	66	R	2000Hz	25	60s
968310535	66	L	750Hz	5	60s
968310535	66	L	1000Hz	0	60s
968310535	66	L	8000Hz	75	60s
968310535	66	L	2000Hz	20	60s
968310535	66	L	4000Hz	35	60s
968310535	66	L	500Hz	15	60s
968310535	66	L	3000Hz	35	60s
896977580	63	R	500Hz	10	60s
896977580	63	L	3000Hz	5	60s
896977580	63	L	750Hz	5	60s
896977580	63	R	2000Hz	5	60s
896977580	63	L	8000Hz	30	60s
896977580	63	R	125Hz	10	60s
896977580	63	L	1500Hz	0	60s
896977580	63	L	6000Hz	45	60s
896977580	63	R	750Hz	10	60s
896977580	63	R	1000Hz	10	60s
896977580	63	R	3000Hz	5	60s
896977580	63	R	4000Hz	10	60s
896977580	63	L	4000Hz	10	60s
896977580	63	L	1000Hz	0	60s
896977580	63	L	250Hz	5	60s
896977580	63	R	1500Hz	5	60s
896977580	63	R	6000Hz	30	60s
896977580	63	L	500Hz	0	60s
896977580	63	L	2000Hz	5	60s
896977580	63	R	8000Hz	25	60s
896977580	63	R	250Hz	10	60s
896977580	63	L	125Hz	10	60s
206364958	53	R	1000Hz	0	50s
206364958	53	R	125Hz	10	50s
206364958	53	R	4000Hz	10	50s
206364958	53	L	3000Hz	15	50s
206364958	53	R	2000Hz	5	50s
206364958	53	R	8000Hz	10	50s
206364958	53	R	500Hz	-5	50s
206364958	53	L	4000Hz	5	50s
206364958	53	L	750Hz	5	50s
206364958	53	L	500Hz	0	50s
206364958	53	L	1000Hz	5	50s
206364958	53	L	1500Hz	0	50s
206364958	53	R	1500Hz	5	50s
206364958	53	L	250Hz	5	50s
206364958	53	R	250Hz	0	50s
206364958	53	L	125Hz	5	50s
206364958	53	R	750Hz	0	50s
206364958	53	L	2000Hz	5	50s
206364958	53	L	6000Hz	25	50s
206364958	53	R	6000Hz	25	50s
206364958	53	L	8000Hz	5	50s
206364958	53	R	3000Hz	5	50s
588529275	61	R	1000Hz	15	60s
588529275	61	L	8000Hz	25	60s
588529275	61	R	500Hz	5	60s
588529275	61	L	3000Hz	25	60s
588529275	61	R	750Hz	10	60s
588529275	61	L	4000Hz	30	60s
588529275	61	L	750Hz	5	60s
588529275	61	R	1500Hz	25	60s
588529275	61	R	125Hz	10	60s
588529275	61	R	2000Hz	30	60s
588529275	61	R	8000Hz	40	60s
588529275	61	L	250Hz	0	60s
588529275	61	R	3000Hz	30	60s
588529275	61	L	1000Hz	10	60s
588529275	61	R	4000Hz	40	60s
588529275	61	L	1500Hz	20	60s
588529275	61	L	6000Hz	35	60s
588529275	61	L	2000Hz	20	60s
588529275	61	L	125Hz	10	60s
588529275	61	R	6000Hz	40	60s
588529275	61	R	250Hz	5	60s
588529275	61	L	500Hz	0	60s
168443175	56	L	6000Hz	35	50s
168443175	56	R	6000Hz	15	50s
168443175	56	R	125Hz	10	50s
168443175	56	R	750Hz	10	50s
168443175	56	R	3000Hz	5	50s
168443175	56	L	750Hz	5	50s
168443175	56	R	2000Hz	0	50s
168443175	56	L	3000Hz	5	50s
168443175	56	R	1500Hz	5	50s
168443175	56	R	1000Hz	0	50s
168443175	56	L	1000Hz	0	50s
168443175	56	L	8000Hz	35	50s
168443175	56	L	250Hz	5	50s
168443175	56	L	4000Hz	10	50s
168443175	56	R	500Hz	10	50s
168443175	56	L	1500Hz	0	50s
168443175	56	L	500Hz	5	50s
168443175	56	R	250Hz	10	50s
168443175	56	R	8000Hz	30	50s
168443175	56	R	4000Hz	5	50s
168443175	56	L	125Hz	10	50s
168443175	56	L	2000Hz	0	50s
996123177	67	R	3000Hz	15	60s
996123177	67	L	3000Hz	15	60s
996123177	67	L	750Hz	10	60s
996123177	67	L	1000Hz	10	60s
996123177	67	L	250Hz	15	60s
996123177	67	R	6000Hz	15	60s
996123177	67	R	500Hz	15	60s
996123177	67	L	500Hz	10	60s
996123177	67	R	4000Hz	10	60s
996123177	67	R	125Hz	15	60s
996123177	67	R	2000Hz	10	60s
996123177	67	L	1500Hz	10	60s
996123177	67	R	1000Hz	10	60s
996123177	67	L	125Hz	20	60s
996123177	67	R	1500Hz	15	60s
996123177	67	R	750Hz	10	60s
996123177	67	L	8000Hz	15	60s
996123177	67	L	4000Hz	15	60s
996123177	67	R	8000Hz	10	60s
996123177	67	L	6000Hz	10	60s
996123177	67	R	250Hz	10	60s
996123177	67	L	2000Hz	10	60s
641550065	40	R	125Hz	5	40s
641550065	40	R	4000Hz	10	40s
641550065	40	L	125Hz	0	40s
641550065	40	L	250Hz	0	40s
641550065	40	R	750Hz	0	40s
641550065	40	R	8000Hz	5	40s
641550065	40	L	4000Hz	15	40s
641550065	40	L	8000Hz	5	40s
641550065	40	R	3000Hz	10	40s
641550065	40	L	1000Hz	-5	40s
641550065	40	R	500Hz	0	40s
641550065	40	R	1000Hz	0	40s
641550065	40	L	1500Hz	10	40s
641550065	40	L	2000Hz	5	40s
641550065	40	L	500Hz	0	40s
641550065	40	R	250Hz	0	40s
641550065	40	L	6000Hz	15	40s
641550065	40	R	2000Hz	5	40s
641550065	40	R	6000Hz	20	40s
641550065	40	R	1500Hz	10	40s
641550065	40	L	750Hz	0	40s
641550065	40	L	3000Hz	10	40s
070998941	54	L	2000Hz	5	50s
070998941	54	L	125Hz	15	50s
070998941	54	R	6000Hz	30	50s
070998941	54	L	250Hz	0	50s
070998941	54	R	3000Hz	10	50s
070998941	54	L	3000Hz	15	50s
070998941	54	L	8000Hz	10	50s
070998941	54	R	8000Hz	5	50s
070998941	54	R	1500Hz	5	50s
070998941	54	R	4000Hz	20	50s
070998941	54	L	500Hz	0	50s
070998941	54	R	750Hz	0	50s
070998941	54	L	6000Hz	25	50s
070998941	54	L	1000Hz	5	50s
070998941	54	L	1500Hz	10	50s
070998941	54	R	2000Hz	5	50s
070998941	54	L	750Hz	0	50s
070998941	54	R	125Hz	10	50s
070998941	54	R	500Hz	0	50s
070998941	54	L	4000Hz	35	50s
070998941	54	R	250Hz	5	50s
070998941	54	R	1000Hz	0	50s
360661756	56	R	6000Hz	15	50s
360661756	56	R	8000Hz	35	50s
360661756	56	R	750Hz	0	50s
360661756	56	R	3000Hz	15	50s
360661756	56	R	1000Hz	0	50s
360661756	56	R	500Hz	0	50s
360661756	56	L	2000Hz	0	50s
360661756	56	R	250Hz	10	50s
360661756	56	L	1000Hz	0	50s
360661756	56	L	4000Hz	10	50s
360661756	56	L	8000Hz	15	50s
360661756	56	R	125Hz	5	50s
360661756	56	L	3000Hz	10	50s
360661756	56	R	2000Hz	15	50s
360661756	56	R	4000Hz	20	50s
360661756	56	L	500Hz	0	50s
360661756	56	R	1500Hz	10	50s
360661756	56	L	125Hz	5	50s
360661756	56	L	6000Hz	10	50s
360661756	56	L	750Hz	0	50s
360661756	56	L	250Hz	5	50s
360661756	56	L	1500Hz	5	50s
538449653	60	L	2000Hz	5	60s
538449653	60	R	500Hz	15	60s
538449653	60	R	3000Hz	10	60s
538449653	60	L	500Hz	5	60s
538449653	60	L	1500Hz	5	60s
538449653	60	R	750Hz	15	60s
538449653	60	L	8000Hz	40	60s
538449653	60	R	2000Hz	15	60s
538449653	60	R	125Hz	15	60s
538449653	60	L	1000Hz	15	60s
538449653	60	R	6000Hz	50	60s
538449653	60	R	1500Hz	15	60s
538449653	60	R	250Hz	10	60s
538449653	60	L	125Hz	10	60s
538449653	60	L	6000Hz	30	60s
538449653	60	R	8000Hz	40	60s
538449653	60	R	1000Hz	10	60s
538449653	60	L	3000Hz	10	60s
538449653	60	R	4000Hz	40	60s
538449653	60	L	4000Hz	20	60s
538449653	60	L	750Hz	10	60s
538449653	60	L	250Hz	10	60s
218383756	65	R	3000Hz	25	60s
218383756	65	L	4000Hz	55	60s
218383756	65	R	8000Hz	80	60s
218383756	65	R	6000Hz	70	60s
218383756	65	R	4000Hz	40	60s
218383756	65	L	8000Hz	60	60s
218383756	65	L	125Hz	30	60s
218383756	65	R	750Hz	15	60s
218383756	65	R	1500Hz	20	60s
218383756	65	L	1500Hz	10	60s
218383756	65	L	500Hz	20	60s
218383756	65	R	2000Hz	15	60s
218383756	65	L	750Hz	15	60s
218383756	65	R	125Hz	30	60s
218383756	65	R	250Hz	15	60s
218383756	65	L	1000Hz	15	60s
218383756	65	L	250Hz	20	60s
218383756	65	R	500Hz	15	60s
218383756	65	L	3000Hz	40	60s
218383756	65	L	2000Hz	10	60s
218383756	65	R	1000Hz	15	60s
218383756	65	L	6000Hz	75	60s
967106069	54	R	3000Hz	10	50s
967106069	54	R	750Hz	0	50s
967106069	54	L	1000Hz	-5	50s
967106069	54	R	1500Hz	0	50s
967106069	54	R	125Hz	10	50s
967106069	54	L	750Hz	-5	50s
967106069	54	R	6000Hz	15	50s
967106069	54	L	8000Hz	5	50s
967106069	54	L	500Hz	0	50s
967106069	54	R	250Hz	5	50s
967106069	54	R	8000Hz	10	50s
967106069	54	R	1000Hz	0	50s
967106069	54	L	4000Hz	5	50s
967106069	54	R	2000Hz	-5	50s
967106069	54	L	250Hz	5	50s
967106069	54	L	125Hz	5	50s
967106069	54	R	500Hz	10	50s
967106069	54	R	4000Hz	10	50s
967106069	54	L	2000Hz	0	50s
967106069	54	L	1500Hz	0	50s
967106069	54	L	3000Hz	5	50s
967106069	54	L	6000Hz	5	50s
600223092	53	R	3000Hz	5	50s
600223092	53	R	6000Hz	20	50s
600223092	53	R	750Hz	10	50s
600223092	53	L	3000Hz	15	50s
600223092	53	L	1000Hz	10	50s
600223092	53	R	2000Hz	15	50s
600223092	53	R	1000Hz	5	50s
600223092	53	L	8000Hz	0	50s
600223092	53	R	1500Hz	0	50s
600223092	53	L	125Hz	15	50s
600223092	53	L	6000Hz	15	50s
600223092	53	R	125Hz	10	50s
600223092	53	L	750Hz	15	50s
600223092	53	L	2000Hz	15	50s
600223092	53	L	500Hz	15	50s
600223092	53	R	4000Hz	10	50s
600223092	53	L	4000Hz	15	50s
600223092	53	R	250Hz	15	50s
600223092	53	L	1500Hz	5	50s
600223092	53	R	500Hz	15	50s
600223092	53	L	250Hz	20	50s
600223092	53	R	8000Hz	10	50s
962123552	63	L	3000Hz	25	60s
962123552	63	R	1000Hz	5	60s
962123552	63	L	2000Hz	10	60s
962123552	63	R	6000Hz	65	60s
962123552	63	L	750Hz	10	60s
962123552	63	R	500Hz	15	60s
962123552	63	R	3000Hz	20	60s
962123552	63	R	2000Hz	10	60s
962123552	63	L	6000Hz	65	60s
962123552	63	L	125Hz	15	60s
962123552	63	R	750Hz	10	60s
962123552	63	L	4000Hz	40	60s
962123552	63	L	8000Hz	60	60s
962123552	63	R	250Hz	15	60s
962123552	63	R	4000Hz	45	60s
962123552	63	R	125Hz	15	60s
962123552	63	R	8000Hz	55	60s
962123552	63	R	1500Hz	10	60s
962123552	63	L	500Hz	15	60s
962123552	63	L	1500Hz	15	60s
962123552	63	L	1000Hz	10	60s
962123552	63	L	250Hz	20	60s
098027826	56	L	1000Hz	10	50s
098027826	56	L	6000Hz	15	50s
098027826	56	L	250Hz	15	50s
098027826	56	L	8000Hz	10	50s
098027826	56	R	500Hz	15	50s
098027826	56	L	750Hz	20	50s
098027826	56	L	3000Hz	10	50s
098027826	56	R	1000Hz	15	50s
098027826	56	R	2000Hz	20	50s
098027826	56	R	8000Hz	10	50s
098027826	56	R	6000Hz	5	50s
098027826	56	L	500Hz	15	50s
098027826	56	R	1500Hz	20	50s
098027826	56	L	1500Hz	15	50s
098027826	56	L	2000Hz	15	50s
098027826	56	L	125Hz	15	50s
098027826	56	R	125Hz	10	50s
098027826	56	R	4000Hz	10	50s
098027826	56	R	750Hz	20	50s
098027826	56	R	3000Hz	15	50s
098027826	56	R	250Hz	10	50s
098027826	56	L	4000Hz	10	50s
592503441	53	R	500Hz	10	50s
592503441	53	L	3000Hz	35	50s
592503441	53	R	750Hz	5	50s
592503441	53	R	1000Hz	5	50s
592503441	53	L	8000Hz	25	50s
592503441	53	R	4000Hz	15	50s
592503441	53	L	6000Hz	30	50s
592503441	53	R	8000Hz	40	50s
592503441	53	L	750Hz	5	50s
592503441	53	L	2000Hz	20	50s
592503441	53	L	4000Hz	25	50s
592503441	53	L	250Hz	5	50s
592503441	53	R	2000Hz	10	50s
592503441	53	R	6000Hz	25	50s
592503441	53	R	1500Hz	15	50s
592503441	53	R	125Hz	20	50s
592503441	53	R	3000Hz	20	50s
592503441	53	L	1500Hz	10	50s
592503441	53	L	500Hz	5	50s
592503441	53	L	125Hz	10	50s
592503441	53	L	1000Hz	10	50s
592503441	53	R	250Hz	15	50s
524143092	49	R	4000Hz	25	40s
524143092	49	R	8000Hz	45	40s
524143092	49	R	750Hz	0	40s
524143092	49	L	250Hz	0	40s
524143092	49	R	6000Hz	45	40s
524143092	49	R	3000Hz	20	40s
524143092	49	R	2000Hz	10	40s
524143092	49	L	4000Hz	5	40s
524143092	49	L	1000Hz	5	40s
524143092	49	L	500Hz	0	40s
524143092	49	L	8000Hz	30	40s
524143092	49	L	6000Hz	50	40s
524143092	49	R	125Hz	10	40s
524143092	49	L	750Hz	0	40s
524143092	49	R	1000Hz	-5	40s
524143092	49	R	1500Hz	-5	40s
524143092	49	L	3000Hz	5	40s
524143092	49	L	125Hz	0	40s
524143092	49	L	2000Hz	5	40s
524143092	49	L	1500Hz	5	40s
524143092	49	R	500Hz	0	40s
524143092	49	R	250Hz	0	40s
259439482	60	R	2000Hz	15	60s
259439482	60	R	750Hz	20	60s
259439482	60	L	500Hz	20	60s
259439482	60	L	1500Hz	25	60s
259439482	60	L	4000Hz	40	60s
259439482	60	R	8000Hz	45	60s
259439482	60	L	125Hz	10	60s
259439482	60	R	3000Hz	20	60s
259439482	60	L	250Hz	10	60s
259439482	60	L	3000Hz	35	60s
259439482	60	R	125Hz	15	60s
259439482	60	R	1000Hz	20	60s
259439482	60	L	6000Hz	50	60s
259439482	60	L	2000Hz	25	60s
259439482	60	R	6000Hz	45	60s
259439482	60	L	750Hz	20	60s
259439482	60	L	8000Hz	50	60s
259439482	60	R	4000Hz	35	60s
259439482	60	R	500Hz	20	60s
259439482	60	R	1500Hz	15	60s
259439482	60	L	1000Hz	20	60s
259439482	60	R	250Hz	15	60s
763907636	58	R	2000Hz	10	50s
763907636	58	R	4000Hz	5	50s
763907636	58	L	4000Hz	15	50s
763907636	58	L	125Hz	20	50s
763907636	58	R	125Hz	20	50s
763907636	58	L	3000Hz	10	50s
763907636	58	L	1500Hz	15	50s
763907636	58	R	8000Hz	30	50s
763907636	58	R	6000Hz	35	50s
763907636	58	L	500Hz	20	50s
763907636	58	R	1000Hz	10	50s
763907636	58	R	3000Hz	5	50s
763907636	58	L	750Hz	20	50s
763907636	58	L	6000Hz	50	50s
763907636	58	R	500Hz	20	50s
763907636	58	R	1500Hz	10	50s
763907636	58	R	750Hz	20	50s
763907636	58	L	1000Hz	10	50s
763907636	58	L	250Hz	20	50s
763907636	58	R	250Hz	20	50s
763907636	58	L	2000Hz	5	50s
763907636	58	L	8000Hz	15	50s
836593079	51	L	125Hz	10	50s
836593079	51	R	8000Hz	30	50s
836593079	51	L	1000Hz	0	50s
836593079	51	R	1500Hz	10	50s
836593079	51	R	750Hz	10	50s
836593079	51	R	6000Hz	20	50s
836593079	51	L	750Hz	5	50s
836593079	51	R	1000Hz	5	50s
836593079	51	R	125Hz	15	50s
836593079	51	R	4000Hz	10	50s
836593079	51	R	3000Hz	0	50s
836593079	51	L	1500Hz	5	50s
836593079	51	L	250Hz	10	50s
836593079	51	L	2000Hz	10	50s
836593079	51	L	3000Hz	10	50s
836593079	51	R	2000Hz	5	50s
836593079	51	R	250Hz	15	50s
836593079	51	L	6000Hz	15	50s
836593079	51	L	500Hz	10	50s
836593079	51	L	8000Hz	15	50s
836593079	51	L	4000Hz	25	50s
836593079	51	R	500Hz	10	50s
724033912	66	L	1500Hz	20	60s
724033912	66	L	125Hz	20	60s
724033912	66	R	8000Hz	50	60s
724033912	66	R	125Hz	20	60s
724033912	66	R	4000Hz	30	60s
724033912	66	L	4000Hz	35	60s
724033912	66	R	1000Hz	5	60s
724033912	66	L	2000Hz	20	60s
724033912	66	R	250Hz	15	60s
724033912	66	L	250Hz	15	60s
724033912	66	L	1000Hz	5	60s
724033912	66	R	6000Hz	35	60s
724033912	66	L	750Hz	5	60s
724033912	66	R	1500Hz	15	60s
724033912	66	L	6000Hz	40	60s
724033912	66	R	750Hz	5	60s
724033912	66	R	3000Hz	20	60s
724033912	66	L	3000Hz	20	60s
724033912	66	R	2000Hz	20	60s
724033912	66	R	500Hz	10	60s
724033912	66	L	8000Hz	60	60s
724033912	66	L	500Hz	5	60s
217946417	40	R	1500Hz	5	40s
217946417	40	R	2000Hz	5	40s
217946417	40	R	3000Hz	20	40s
217946417	40	R	125Hz	5	40s
217946417	40	R	6000Hz	40	40s
217946417	40	L	4000Hz	45	40s
217946417	40	R	8000Hz	25	40s
217946417	40	L	500Hz	10	40s
217946417	40	R	250Hz	10	40s
217946417	40	L	6000Hz	30	40s
217946417	40	L	125Hz	15	40s
217946417	40	L	1000Hz	5	40s
217946417	40	L	2000Hz	10	40s
217946417	40	R	750Hz	5	40s
217946417	40	L	250Hz	15	40s
217946417	40	L	750Hz	0	40s
217946417	40	R	1000Hz	5	40s
217946417	40	L	3000Hz	20	40s
217946417	40	R	4000Hz	25	40s
217946417	40	L	8000Hz	25	40s
217946417	40	R	500Hz	5	40s
217946417	40	L	1500Hz	15	40s
773749344	64	R	750Hz	10	60s
773749344	64	L	4000Hz	45	60s
773749344	64	R	2000Hz	15	60s
773749344	64	R	3000Hz	40	60s
773749344	64	R	1500Hz	20	60s
773749344	64	L	750Hz	15	60s
773749344	64	R	125Hz	15	60s
773749344	64	R	6000Hz	50	60s
773749344	64	L	3000Hz	25	60s
773749344	64	L	2000Hz	15	60s
773749344	64	L	250Hz	10	60s
773749344	64	R	8000Hz	60	60s
773749344	64	L	8000Hz	50	60s
773749344	64	R	1000Hz	15	60s
773749344	64	L	1500Hz	15	60s
773749344	64	L	500Hz	10	60s
773749344	64	R	250Hz	10	60s
773749344	64	R	4000Hz	50	60s
773749344	64	R	500Hz	10	60s
773749344	64	L	1000Hz	15	60s
773749344	64	L	125Hz	5	60s
773749344	64	L	6000Hz	50	60s
837755981	65	L	8000Hz	25	60s
837755981	65	R	6000Hz	25	60s
837755981	65	L	4000Hz	20	60s
837755981	65	L	500Hz	15	60s
837755981	65	L	750Hz	15	60s
837755981	65	R	250Hz	15	60s
837755981	65	R	2000Hz	15	60s
837755981	65	L	2000Hz	10	60s
837755981	65	R	4000Hz	15	60s
837755981	65	L	6000Hz	20	60s
837755981	65	R	1000Hz	5	60s
837755981	65	R	125Hz	25	60s
837755981	65	R	1500Hz	15	60s
837755981	65	R	3000Hz	20	60s
837755981	65	L	250Hz	15	60s
837755981	65	R	500Hz	10	60s
837755981	65	L	1500Hz	15	60s
837755981	65	R	750Hz	10	60s
837755981	65	L	1000Hz	5	60s
837755981	65	L	3000Hz	15	60s
837755981	65	L	125Hz	20	60s
837755981	65	R	8000Hz	35	60s
981868109	50	L	750Hz	0	50s
981868109	50	R	1500Hz	5	50s
981868109	50	R	3000Hz	10	50s
981868109	50	L	2000Hz	0	50s
981868109	50	L	125Hz	10	50s
981868109	50	L	8000Hz	15	50s
981868109	50	R	8000Hz	25	50s
981868109	50	L	1500Hz	5	50s
981868109	50	L	4000Hz	10	50s
981868109	50	R	250Hz	5	50s
981868109	50	L	1000Hz	0	50s
981868109	50	R	500Hz	5	50s
981868109	50	L	500Hz	5	50s
981868109	50	R	750Hz	5	50s
981868109	50	R	6000Hz	20	50s
981868109	50	R	2000Hz	0	50s
981868109	50	L	6000Hz	20	50s
981868109	50	L	3000Hz	10	50s
981868109	50	L	250Hz	5	50s
981868109	50	R	125Hz	5	50s
981868109	50	R	4000Hz	15	50s
981868109	50	R	1000Hz	0	50s
799142404	43	R	3000Hz	10	40s
799142404	43	L	2000Hz	5	40s
799142404	43	L	6000Hz	40	40s
799142404	43	L	3000Hz	15	40s
799142404	43	L	4000Hz	35	40s
799142404	43	L	125Hz	15	40s
799142404	43	R	1500Hz	5	40s
799142404	43	L	8000Hz	25	40s
799142404	43	R	2000Hz	0	40s
799142404	43	L	500Hz	10	40s
799142404	43	R	4000Hz	15	40s
799142404	43	R	8000Hz	30	40s
799142404	43	L	1000Hz	10	40s
799142404	43	R	750Hz	5	40s
799142404	43	R	250Hz	15	40s
799142404	43	R	6000Hz	40	40s
799142404	43	R	125Hz	15	40s
799142404	43	R	500Hz	5	40s
799142404	43	R	1000Hz	0	40s
799142404	43	L	750Hz	10	40s
799142404	43	L	1500Hz	10	40s
799142404	43	L	250Hz	10	40s
632865117	65	R	1500Hz	10	60s
632865117	65	L	750Hz	5	60s
632865117	65	L	8000Hz	15	60s
632865117	65	L	6000Hz	35	60s
632865117	65	L	1000Hz	0	60s
632865117	65	R	4000Hz	15	60s
632865117	65	R	250Hz	5	60s
632865117	65	L	2000Hz	5	60s
632865117	65	L	500Hz	5	60s
632865117	65	R	750Hz	15	60s
632865117	65	L	4000Hz	15	60s
632865117	65	L	3000Hz	5	60s
632865117	65	R	8000Hz	25	60s
632865117	65	L	250Hz	0	60s
632865117	65	L	1500Hz	10	60s
632865117	65	R	3000Hz	10	60s
632865117	65	L	125Hz	5	60s
632865117	65	R	6000Hz	30	60s
632865117	65	R	500Hz	0	60s
632865117	65	R	125Hz	10	60s
632865117	65	R	1000Hz	10	60s
632865117	65	R	2000Hz	10	60s
793025761	49	R	8000Hz	10	40s
793025761	49	R	2000Hz	5	40s
793025761	49	R	1000Hz	0	40s
793025761	49	L	3000Hz	0	40s
793025761	49	R	250Hz	5	40s
793025761	49	L	500Hz	0	40s
793025761	49	L	6000Hz	15	40s
793025761	49	R	3000Hz	5	40s
793025761	49	R	125Hz	10	40s
793025761	49	R	500Hz	0	40s
793025761	49	R	1500Hz	5	40s
793025761	49	L	125Hz	0	40s
793025761	49	L	750Hz	0	40s
793025761	49	L	250Hz	0	40s
793025761	49	R	6000Hz	5	40s
793025761	49	L	1000Hz	0	40s
793025761	49	R	750Hz	0	40s
793025761	49	L	4000Hz	5	40s
793025761	49	L	1500Hz	5	40s
793025761	49	R	4000Hz	5	40s
793025761	49	L	8000Hz	10	40s
793025761	49	L	2000Hz	0	40s
434943421	65	R	3000Hz	15	60s
434943421	65	R	1000Hz	5	60s
434943421	65	L	6000Hz	35	60s
434943421	65	R	8000Hz	40	60s
434943421	65	R	2000Hz	10	60s
434943421	65	R	750Hz	5	60s
434943421	65	L	1500Hz	5	60s
434943421	65	L	8000Hz	15	60s
434943421	65	L	125Hz	5	60s
434943421	65	L	1000Hz	10	60s
434943421	65	L	250Hz	0	60s
434943421	65	L	3000Hz	25	60s
434943421	65	R	1500Hz	15	60s
434943421	65	R	4000Hz	25	60s
434943421	65	L	500Hz	0	60s
434943421	65	L	2000Hz	10	60s
434943421	65	L	750Hz	5	60s
434943421	65	R	6000Hz	30	60s
434943421	65	R	250Hz	0	60s
434943421	65	R	500Hz	0	60s
434943421	65	L	4000Hz	15	60s
434943421	65	R	125Hz	5	60s
205976686	49	L	1500Hz	25	40s
205976686	49	L	6000Hz	30	40s
205976686	49	R	8000Hz	30	40s
205976686	49	R	1000Hz	-5	40s
205976686	49	R	750Hz	0	40s
205976686	49	L	2000Hz	15	40s
205976686	49	R	500Hz	5	40s
205976686	49	L	125Hz	5	40s
205976686	49	L	1000Hz	0	40s
205976686	49	L	500Hz	10	40s
205976686	49	R	2000Hz	10	40s
205976686	49	R	1500Hz	10	40s
205976686	49	R	6000Hz	20	40s
205976686	49	L	750Hz	10	40s
205976686	49	L	250Hz	5	40s
205976686	49	R	4000Hz	0	40s
205976686	49	R	250Hz	0	40s
205976686	49	L	8000Hz	45	40s
205976686	49	L	4000Hz	15	40s
205976686	49	R	125Hz	5	40s
205976686	49	L	3000Hz	15	40s
205976686	49	R	3000Hz	10	40s
417840776	68	R	2000Hz	10	60s
417840776	68	L	4000Hz	35	60s
417840776	68	R	500Hz	-5	60s
417840776	68	L	250Hz	10	60s
417840776	68	R	8000Hz	45	60s
417840776	68	R	6000Hz	40	60s
417840776	68	R	1000Hz	0	60s
417840776	68	R	1500Hz	5	60s
417840776	68	L	1500Hz	0	60s
417840776	68	R	4000Hz	50	60s
417840776	68	L	3000Hz	30	60s
417840776	68	L	6000Hz	25	60s
417840776	68	L	750Hz	0	60s
417840776	68	L	8000Hz	35	60s
417840776	68	L	500Hz	0	60s
417840776	68	R	125Hz	10	60s
417840776	68	R	750Hz	-5	60s
417840776	68	R	3000Hz	40	60s
417840776	68	L	1000Hz	0	60s
417840776	68	R	250Hz	5	60s
417840776	68	L	2000Hz	0	60s
417840776	68	L	125Hz	15	60s
727110363	46	R	500Hz	0	40s
727110363	46	R	750Hz	5	40s
727110363	46	L	8000Hz	20	40s
727110363	46	R	1000Hz	0	40s
727110363	46	L	1500Hz	10	40s
727110363	46	R	2000Hz	0	40s
727110363	46	L	3000Hz	5	40s
727110363	46	R	125Hz	10	40s
727110363	46	R	8000Hz	15	40s
727110363	46	L	500Hz	0	40s
727110363	46	L	4000Hz	10	40s
727110363	46	R	6000Hz	10	40s
727110363	46	L	2000Hz	0	40s
727110363	46	R	1500Hz	5	40s
727110363	46	L	250Hz	5	40s
727110363	46	R	4000Hz	20	40s
727110363	46	L	750Hz	0	40s
727110363	46	R	250Hz	5	40s
727110363	46	L	6000Hz	25	40s
727110363	46	L	1000Hz	5	40s
727110363	46	L	125Hz	10	40s
727110363	46	R	3000Hz	5	40s
939317569	67	L	8000Hz	45	60s
939317569	67	L	4000Hz	55	60s
939317569	67	L	250Hz	0	60s
939317569	67	L	3000Hz	55	60s
939317569	67	R	500Hz	5	60s
939317569	67	R	2000Hz	10	60s
939317569	67	R	750Hz	10	60s
939317569	67	L	500Hz	5	60s
939317569	67	L	2000Hz	20	60s
939317569	67	R	250Hz	5	60s
939317569	67	R	125Hz	15	60s
939317569	67	R	4000Hz	45	60s
939317569	67	R	1500Hz	5	60s
939317569	67	L	6000Hz	50	60s
939317569	67	R	6000Hz	50	60s
939317569	67	L	125Hz	10	60s
939317569	67	L	1000Hz	5	60s
939317569	67	L	1500Hz	15	60s
939317569	67	R	1000Hz	10	60s
939317569	67	L	750Hz	10	60s
939317569	67	R	8000Hz	60	60s
939317569	67	R	3000Hz	55	60s
413597585	66	R	750Hz	5	60s
413597585	66	R	500Hz	10	60s
413597585	66	R	4000Hz	35	60s
413597585	66	L	125Hz	10	60s
413597585	66	L	8000Hz	40	60s
413597585	66	R	250Hz	0	60s
413597585	66	R	125Hz	5	60s
413597585	66	R	2000Hz	5	60s
413597585	66	L	1000Hz	0	60s
413597585	66	R	1500Hz	5	60s
413597585	66	L	250Hz	5	60s
413597585	66	L	4000Hz	35	60s
413597585	66	L	500Hz	0	60s
413597585	66	L	3000Hz	20	60s
413597585	66	R	6000Hz	35	60s
413597585	66	L	1500Hz	5	60s
413597585	66	L	6000Hz	45	60s
413597585	66	L	750Hz	0	60s
413597585	66	L	2000Hz	0	60s
413597585	66	R	8000Hz	20	60s
413597585	66	R	1000Hz	5	60s
413597585	66	R	3000Hz	5	60s
673342667	57	R	750Hz	10	50s
673342667	57	L	1000Hz	0	50s
673342667	57	R	6000Hz	50	50s
673342667	57	L	8000Hz	50	50s
673342667	57	R	8000Hz	55	50s
673342667	57	L	3000Hz	20	50s
673342667	57	R	1000Hz	5	50s
673342667	57	R	3000Hz	5	50s
673342667	57	R	4000Hz	15	50s
673342667	57	L	4000Hz	30	50s
673342667	57	L	500Hz	5	50s
673342667	57	R	250Hz	10	50s
673342667	57	L	125Hz	10	50s
673342667	57	L	1500Hz	0	50s
673342667	57	R	125Hz	10	50s
673342667	57	L	250Hz	10	50s
673342667	57	L	6000Hz	45	50s
673342667	57	R	1500Hz	5	50s
673342667	57	R	500Hz	10	50s
673342667	57	L	2000Hz	0	50s
673342667	57	L	750Hz	5	50s
673342667	57	R	2000Hz	0	50s
919491471	62	R	1500Hz	10	60s
919491471	62	R	8000Hz	40	60s
919491471	62	R	750Hz	5	60s
919491471	62	R	6000Hz	30	60s
919491471	62	L	1000Hz	0	60s
919491471	62	R	3000Hz	5	60s
919491471	62	L	8000Hz	55	60s
919491471	62	L	4000Hz	10	60s
919491471	62	R	2000Hz	5	60s
919491471	62	R	125Hz	10	60s
919491471	62	L	1500Hz	0	60s
919491471	62	L	500Hz	5	60s
919491471	62	L	125Hz	5	60s
919491471	62	R	1000Hz	10	60s
919491471	62	R	250Hz	5	60s
919491471	62	L	750Hz	0	60s
919491471	62	L	2000Hz	0	60s
919491471	62	L	6000Hz	40	60s
919491471	62	R	500Hz	5	60s
919491471	62	L	250Hz	5	60s
919491471	62	L	3000Hz	5	60s
919491471	62	R	4000Hz	15	60s
114802424	64	L	125Hz	5	60s
114802424	64	R	1000Hz	5	60s
114802424	64	L	250Hz	0	60s
114802424	64	L	500Hz	5	60s
114802424	64	R	750Hz	5	60s
114802424	64	L	2000Hz	30	60s
114802424	64	L	4000Hz	50	60s
114802424	64	L	3000Hz	45	60s
114802424	64	L	750Hz	10	60s
114802424	64	L	8000Hz	60	60s
114802424	64	R	500Hz	5	60s
114802424	64	L	6000Hz	70	60s
114802424	64	R	6000Hz	60	60s
114802424	64	R	3000Hz	30	60s
114802424	64	R	250Hz	5	60s
114802424	64	L	1500Hz	20	60s
114802424	64	R	4000Hz	40	60s
114802424	64	R	1500Hz	10	60s
114802424	64	R	8000Hz	65	60s
114802424	64	R	125Hz	5	60s
114802424	64	L	1000Hz	5	60s
114802424	64	R	2000Hz	15	60s
367662486	48	R	500Hz	10	40s
367662486	48	L	125Hz	5	40s
367662486	48	L	500Hz	0	40s
367662486	48	R	6000Hz	30	40s
367662486	48	L	6000Hz	30	40s
367662486	48	R	8000Hz	25	40s
367662486	48	L	250Hz	0	40s
367662486	48	L	2000Hz	5	40s
367662486	48	L	4000Hz	15	40s
367662486	48	L	750Hz	5	40s
367662486	48	R	1500Hz	10	40s
367662486	48	L	8000Hz	10	40s
367662486	48	R	3000Hz	10	40s
367662486	48	R	750Hz	15	40s
367662486	48	R	2000Hz	5	40s
367662486	48	R	250Hz	5	40s
367662486	48	L	3000Hz	15	40s
367662486	48	R	1000Hz	5	40s
367662486	48	R	125Hz	5	40s
367662486	48	L	1000Hz	0	40s
367662486	48	L	1500Hz	10	40s
367662486	48	R	4000Hz	20	40s
732994202	47	R	8000Hz	20	40s
732994202	47	L	2000Hz	15	40s
732994202	47	R	4000Hz	20	40s
732994202	47	L	125Hz	5	40s
732994202	47	L	750Hz	10	40s
732994202	47	L	4000Hz	20	40s
732994202	47	L	500Hz	5	40s
732994202	47	R	2000Hz	15	40s
732994202	47	R	250Hz	5	40s
732994202	47	L	6000Hz	20	40s
732994202	47	R	750Hz	5	40s
732994202	47	R	1500Hz	10	40s
732994202	47	L	8000Hz	15	40s
732994202	47	R	6000Hz	20	40s
732994202	47	R	3000Hz	20	40s
732994202	47	R	1000Hz	10	40s
732994202	47	L	250Hz	5	40s
732994202	47	L	1500Hz	10	40s
732994202	47	R	500Hz	5	40s
732994202	47	L	3000Hz	15	40s
732994202	47	L	1000Hz	5	40s
732994202	47	R	125Hz	5	40s
250630617	67	L	6000Hz	25	60s
250630617	67	R	125Hz	5	60s
250630617	67	L	125Hz	10	60s
250630617	67	R	3000Hz	10	60s
250630617	67	R	1000Hz	10	60s
250630617	67	L	4000Hz	15	60s
250630617	67	L	750Hz	5	60s
250630617	67	R	8000Hz	20	60s
250630617	67	L	2000Hz	10	60s
250630617	67	R	500Hz	5	60s
250630617	67	R	250Hz	0	60s
250630617	67	R	750Hz	10	60s
250630617	67	L	8000Hz	15	60s
250630617	67	L	3000Hz	10	60s
250630617	67	R	1500Hz	10	60s
250630617	67	R	4000Hz	20	60s
250630617	67	L	500Hz	5	60s
250630617	67	R	2000Hz	5	60s
250630617	67	L	1500Hz	10	60s
250630617	67	L	1000Hz	5	60s
250630617	67	R	6000Hz	20	60s
250630617	67	L	250Hz	5	60s
206004113	66	L	6000Hz	25	60s
206004113	66	L	4000Hz	10	60s
206004113	66	R	6000Hz	30	60s
206004113	66	L	1500Hz	10	60s
206004113	66	L	750Hz	5	60s
206004113	66	R	1500Hz	15	60s
206004113	66	L	125Hz	10	60s
206004113	66	R	1000Hz	15	60s
206004113	66	R	2000Hz	10	60s
206004113	66	L	250Hz	5	60s
206004113	66	R	125Hz	10	60s
206004113	66	L	2000Hz	15	60s
206004113	66	L	3000Hz	15	60s
206004113	66	R	8000Hz	25	60s
206004113	66	R	4000Hz	15	60s
206004113	66	R	500Hz	10	60s
206004113	66	R	3000Hz	10	60s
206004113	66	L	1000Hz	10	60s
206004113	66	R	750Hz	10	60s
206004113	66	L	500Hz	5	60s
206004113	66	L	8000Hz	15	60s
206004113	66	R	250Hz	5	60s
876396572	65	L	6000Hz	20	60s
876396572	65	L	750Hz	5	60s
876396572	65	L	3000Hz	20	60s
876396572	65	L	500Hz	5	60s
876396572	65	L	125Hz	10	60s
876396572	65	R	8000Hz	40	60s
876396572	65	L	2000Hz	20	60s
876396572	65	L	1500Hz	15	60s
876396572	65	R	6000Hz	5	60s
876396572	65	R	125Hz	15	60s
876396572	65	R	2000Hz	10	60s
876396572	65	R	3000Hz	10	60s
876396572	65	R	1000Hz	10	60s
876396572	65	R	4000Hz	15	60s
876396572	65	R	1500Hz	15	60s
876396572	65	L	4000Hz	15	60s
876396572	65	R	750Hz	10	60s
876396572	65	R	500Hz	5	60s
876396572	65	L	1000Hz	10	60s
876396572	65	L	250Hz	0	60s
876396572	65	L	8000Hz	10	60s
876396572	65	R	250Hz	5	60s
668406671	66	R	4000Hz	5	60s
668406671	66	R	6000Hz	15	60s
668406671	66	R	8000Hz	45	60s
668406671	66	R	250Hz	10	60s
668406671	66	R	750Hz	5	60s
668406671	66	L	250Hz	10	60s
668406671	66	R	125Hz	20	60s
668406671	66	L	6000Hz	50	60s
668406671	66	L	1500Hz	5	60s
668406671	66	L	8000Hz	65	60s
668406671	66	R	1000Hz	5	60s
668406671	66	L	2000Hz	10	60s
668406671	66	L	1000Hz	5	60s
668406671	66	R	500Hz	5	60s
668406671	66	R	1500Hz	10	60s
668406671	66	L	500Hz	5	60s
668406671	66	R	3000Hz	10	60s
668406671	66	L	750Hz	5	60s
668406671	66	R	2000Hz	10	60s
668406671	66	L	4000Hz	30	60s
668406671	66	L	125Hz	20	60s
668406671	66	L	3000Hz	15	60s
667555173	50	R	2000Hz	0	50s
667555173	50	L	6000Hz	20	50s
667555173	50	R	8000Hz	15	50s
667555173	50	L	1000Hz	0	50s
667555173	50	L	750Hz	0	50s
667555173	50	R	500Hz	0	50s
667555173	50	R	1500Hz	0	50s
667555173	50	R	4000Hz	15	50s
667555173	50	L	500Hz	0	50s
667555173	50	L	4000Hz	10	50s
667555173	50	R	1000Hz	0	50s
667555173	50	L	1500Hz	0	50s
667555173	50	L	3000Hz	0	50s
667555173	50	R	125Hz	5	50s
667555173	50	L	8000Hz	10	50s
667555173	50	L	250Hz	0	50s
667555173	50	L	125Hz	5	50s
667555173	50	R	250Hz	0	50s
667555173	50	R	6000Hz	15	50s
667555173	50	R	750Hz	0	50s
667555173	50	L	2000Hz	0	50s
667555173	50	R	3000Hz	10	50s
012957371	43	R	6000Hz	45	40s
012957371	43	L	6000Hz	40	40s
012957371	43	R	2000Hz	15	40s
012957371	43	R	4000Hz	40	40s
012957371	43	L	750Hz	20	40s
012957371	43	L	2000Hz	20	40s
012957371	43	R	8000Hz	40	40s
012957371	43	L	3000Hz	20	40s
012957371	43	L	8000Hz	45	40s
012957371	43	R	125Hz	15	40s
012957371	43	L	500Hz	20	40s
012957371	43	R	1500Hz	15	40s
012957371	43	L	1500Hz	25	40s
012957371	43	R	500Hz	20	40s
012957371	43	L	4000Hz	25	40s
012957371	43	R	3000Hz	25	40s
012957371	43	L	125Hz	15	40s
012957371	43	R	1000Hz	15	40s
012957371	43	L	250Hz	15	40s
012957371	43	R	250Hz	15	40s
012957371	43	R	750Hz	15	40s
012957371	43	L	1000Hz	20	40s
877221709	54	R	1000Hz	5	50s
877221709	54	L	3000Hz	10	50s
877221709	54	R	750Hz	5	50s
877221709	54	L	2000Hz	5	50s
877221709	54	R	6000Hz	25	50s
877221709	54	L	6000Hz	15	50s
877221709	54	R	250Hz	5	50s
877221709	54	R	1500Hz	15	50s
877221709	54	R	4000Hz	5	50s
877221709	54	L	8000Hz	45	50s
877221709	54	L	1500Hz	10	50s
877221709	54	L	125Hz	5	50s
877221709	54	L	4000Hz	10	50s
877221709	54	L	750Hz	5	50s
877221709	54	R	125Hz	5	50s
877221709	54	R	8000Hz	15	50s
877221709	54	R	500Hz	5	50s
877221709	54	L	500Hz	5	50s
877221709	54	R	3000Hz	5	50s
877221709	54	L	1000Hz	5	50s
877221709	54	R	2000Hz	5	50s
877221709	54	L	250Hz	5	50s
724996065	64	R	1500Hz	35	60s
724996065	64	R	750Hz	15	60s
724996065	64	R	2000Hz	30	60s
724996065	64	R	3000Hz	20	60s
724996065	64	R	250Hz	15	60s
724996065	64	L	4000Hz	25	60s
724996065	64	R	4000Hz	25	60s
724996065	64	L	750Hz	15	60s
724996065	64	R	125Hz	15	60s
724996065	64	L	3000Hz	25	60s
724996065	64	L	8000Hz	30	60s
724996065	64	R	8000Hz	20	60s
724996065	64	L	1000Hz	15	60s
724996065	64	R	6000Hz	10	60s
724996065	64	L	1500Hz	10	60s
724996065	64	L	6000Hz	30	60s
724996065	64	R	1000Hz	25	60s
724996065	64	L	2000Hz	25	60s
724996065	64	L	125Hz	10	60s
724996065	64	L	250Hz	15	60s
724996065	64	L	500Hz	20	60s
724996065	64	R	500Hz	20	60s
430367599	61	R	1500Hz	25	60s
430367599	61	R	750Hz	15	60s
430367599	61	R	6000Hz	35	60s
430367599	61	L	250Hz	15	60s
430367599	61	R	125Hz	20	60s
430367599	61	L	6000Hz	40	60s
430367599	61	R	500Hz	15	60s
430367599	61	L	750Hz	20	60s
430367599	61	L	1000Hz	15	60s
430367599	61	L	4000Hz	40	60s
430367599	61	L	8000Hz	25	60s
430367599	61	R	1000Hz	15	60s
430367599	61	R	2000Hz	25	60s
430367599	61	R	250Hz	15	60s
430367599	61	L	1500Hz	15	60s
430367599	61	L	500Hz	15	60s
430367599	61	R	4000Hz	35	60s
430367599	61	L	2000Hz	20	60s
430367599	61	L	3000Hz	30	60s
430367599	61	L	125Hz	20	60s
430367599	61	R	3000Hz	25	60s
430367599	61	R	8000Hz	30	60s
653701172	64	R	6000Hz	30	60s
653701172	64	L	6000Hz	30	60s
653701172	64	L	500Hz	5	60s
653701172	64	R	250Hz	5	60s
653701172	64	R	750Hz	5	60s
653701172	64	L	750Hz	5	60s
653701172	64	R	125Hz	5	60s
653701172	64	L	8000Hz	20	60s
653701172	64	L	1500Hz	5	60s
653701172	64	R	1500Hz	0	60s
653701172	64	L	125Hz	15	60s
653701172	64	R	500Hz	0	60s
653701172	64	L	3000Hz	0	60s
653701172	64	L	4000Hz	10	60s
653701172	64	R	2000Hz	10	60s
653701172	64	L	1000Hz	0	60s
653701172	64	L	2000Hz	0	60s
653701172	64	R	8000Hz	15	60s
653701172	64	R	3000Hz	5	60s
653701172	64	R	1000Hz	10	60s
653701172	64	R	4000Hz	10	60s
653701172	64	L	250Hz	10	60s
563718527	69	R	6000Hz	50	60s
563718527	69	R	1500Hz	20	60s
563718527	69	R	1000Hz	15	60s
563718527	69	R	8000Hz	40	60s
563718527	69	R	750Hz	10	60s
563718527	69	L	500Hz	5	60s
563718527	69	R	3000Hz	25	60s
563718527	69	R	250Hz	10	60s
563718527	69	L	750Hz	10	60s
563718527	69	L	8000Hz	55	60s
563718527	69	L	6000Hz	60	60s
563718527	69	L	1000Hz	15	60s
563718527	69	L	2000Hz	25	60s
563718527	69	R	500Hz	0	60s
563718527	69	L	4000Hz	60	60s
563718527	69	R	4000Hz	45	60s
563718527	69	R	2000Hz	20	60s
563718527	69	L	125Hz	10	60s
563718527	69	L	3000Hz	40	60s
563718527	69	L	250Hz	5	60s
563718527	69	R	125Hz	10	60s
563718527	69	L	1500Hz	20	60s
080917293	68	L	4000Hz	35	60s
080917293	68	R	1500Hz	20	60s
080917293	68	L	2000Hz	15	60s
080917293	68	L	8000Hz	65	60s
080917293	68	R	6000Hz	70	60s
080917293	68	R	750Hz	10	60s
080917293	68	L	500Hz	0	60s
080917293	68	L	1500Hz	20	60s
080917293	68	L	250Hz	10	60s
080917293	68	L	125Hz	5	60s
080917293	68	R	1000Hz	10	60s
080917293	68	L	6000Hz	70	60s
080917293	68	R	3000Hz	15	60s
080917293	68	L	1000Hz	10	60s
080917293	68	R	250Hz	15	60s
080917293	68	R	4000Hz	20	60s
080917293	68	R	2000Hz	15	60s
080917293	68	R	500Hz	10	60s
080917293	68	R	125Hz	15	60s
080917293	68	L	750Hz	0	60s
080917293	68	L	3000Hz	20	60s
080917293	68	R	8000Hz	75	60s
095621498	58	L	4000Hz	15	50s
095621498	58	L	1000Hz	0	50s
095621498	58	L	2000Hz	15	50s
095621498	58	R	8000Hz	40	50s
095621498	58	R	250Hz	10	50s
095621498	58	R	3000Hz	20	50s
095621498	58	R	2000Hz	10	50s
095621498	58	L	8000Hz	35	50s
095621498	58	R	750Hz	0	50s
095621498	58	R	6000Hz	35	50s
095621498	58	R	4000Hz	15	50s
095621498	58	R	1500Hz	10	50s
095621498	58	R	500Hz	5	50s
095621498	58	L	250Hz	5	50s
095621498	58	L	6000Hz	25	50s
095621498	58	L	750Hz	5	50s
095621498	58	L	125Hz	10	50s
095621498	58	R	1000Hz	5	50s
095621498	58	L	1500Hz	5	50s
095621498	58	L	3000Hz	5	50s
095621498	58	L	500Hz	0	50s
095621498	58	R	125Hz	10	50s
349575704	62	R	3000Hz	35	60s
349575704	62	R	500Hz	15	60s
349575704	62	R	2000Hz	15	60s
349575704	62	L	4000Hz	50	60s
349575704	62	R	6000Hz	50	60s
349575704	62	L	250Hz	5	60s
349575704	62	L	2000Hz	35	60s
349575704	62	L	6000Hz	55	60s
349575704	62	L	125Hz	10	60s
349575704	62	R	1000Hz	20	60s
349575704	62	R	125Hz	10	60s
349575704	62	L	3000Hz	40	60s
349575704	62	L	1000Hz	25	60s
349575704	62	L	750Hz	25	60s
349575704	62	R	750Hz	25	60s
349575704	62	R	250Hz	5	60s
349575704	62	R	8000Hz	55	60s
349575704	62	R	4000Hz	40	60s
349575704	62	L	8000Hz	60	60s
349575704	62	R	1500Hz	25	60s
349575704	62	L	500Hz	20	60s
349575704	62	L	1500Hz	25	60s
115546453	67	R	4000Hz	20	60s
115546453	67	R	1500Hz	25	60s
115546453	67	R	2000Hz	20	60s
115546453	67	R	250Hz	5	60s
115546453	67	R	500Hz	10	60s
115546453	67	R	8000Hz	30	60s
115546453	67	L	750Hz	15	60s
115546453	67	L	500Hz	10	60s
115546453	67	L	6000Hz	40	60s
115546453	67	L	4000Hz	50	60s
115546453	67	R	3000Hz	15	60s
115546453	67	L	3000Hz	15	60s
115546453	67	R	1000Hz	15	60s
115546453	67	R	6000Hz	30	60s
115546453	67	R	125Hz	5	60s
115546453	67	L	1000Hz	20	60s
115546453	67	R	750Hz	15	60s
115546453	67	L	250Hz	5	60s
115546453	67	L	2000Hz	30	60s
115546453	67	L	1500Hz	25	60s
115546453	67	L	125Hz	5	60s
115546453	67	L	8000Hz	45	60s
616707107	67	L	1000Hz	5	60s
616707107	67	L	8000Hz	10	60s
616707107	67	R	500Hz	10	60s
616707107	67	R	6000Hz	35	60s
616707107	67	R	3000Hz	5	60s
616707107	67	L	500Hz	5	60s
616707107	67	R	8000Hz	25	60s
616707107	67	L	125Hz	5	60s
616707107	67	L	4000Hz	25	60s
616707107	67	R	1500Hz	5	60s
616707107	67	R	4000Hz	20	60s
616707107	67	L	3000Hz	5	60s
616707107	67	R	125Hz	5	60s
616707107	67	R	1000Hz	15	60s
616707107	67	R	2000Hz	5	60s
616707107	67	L	250Hz	0	60s
616707107	67	R	250Hz	0	60s
616707107	67	L	6000Hz	20	60s
616707107	67	R	750Hz	15	60s
616707107	67	L	750Hz	5	60s
616707107	67	L	1500Hz	5	60s
616707107	67	L	2000Hz	5	60s
797296650	70	R	3000Hz	30	70s
797296650	70	L	500Hz	5	70s
797296650	70	R	6000Hz	30	70s
797296650	70	L	750Hz	5	70s
797296650	70	R	500Hz	10	70s
797296650	70	R	2000Hz	5	70s
797296650	70	L	1500Hz	5	70s
797296650	70	R	750Hz	15	70s
797296650	70	L	3000Hz	10	70s
797296650	70	R	1500Hz	10	70s
797296650	70	L	4000Hz	20	70s
797296650	70	L	1000Hz	5	70s
797296650	70	L	6000Hz	25	70s
797296650	70	L	2000Hz	0	70s
797296650	70	R	125Hz	15	70s
797296650	70	L	125Hz	10	70s
797296650	70	R	250Hz	20	70s
797296650	70	R	8000Hz	50	70s
797296650	70	L	250Hz	10	70s
797296650	70	L	8000Hz	40	70s
797296650	70	R	4000Hz	30	70s
797296650	70	R	1000Hz	15	70s
730932985	65	R	250Hz	10	60s
730932985	65	R	125Hz	15	60s
730932985	65	L	4000Hz	50	60s
730932985	65	L	750Hz	20	60s
730932985	65	L	6000Hz	35	60s
730932985	65	R	8000Hz	25	60s
730932985	65	R	3000Hz	30	60s
730932985	65	L	1000Hz	15	60s
730932985	65	L	500Hz	20	60s
730932985	65	R	6000Hz	30	60s
730932985	65	L	3000Hz	25	60s
730932985	65	R	2000Hz	20	60s
730932985	65	R	1000Hz	10	60s
730932985	65	R	500Hz	20	60s
730932985	65	L	8000Hz	30	60s
730932985	65	R	1500Hz	20	60s
730932985	65	L	2000Hz	30	60s
730932985	65	L	125Hz	15	60s
730932985	65	R	4000Hz	45	60s
730932985	65	L	1500Hz	25	60s
730932985	65	R	750Hz	15	60s
730932985	65	L	250Hz	15	60s
678879829	59	L	6000Hz	35	50s
678879829	59	R	1500Hz	0	50s
678879829	59	R	3000Hz	10	50s
678879829	59	L	125Hz	15	50s
678879829	59	L	750Hz	5	50s
678879829	59	L	1000Hz	0	50s
678879829	59	L	1500Hz	5	50s
678879829	59	L	3000Hz	15	50s
678879829	59	L	2000Hz	5	50s
678879829	59	L	8000Hz	25	50s
678879829	59	L	4000Hz	10	50s
678879829	59	R	250Hz	5	50s
678879829	59	R	125Hz	10	50s
678879829	59	R	2000Hz	5	50s
678879829	59	R	500Hz	0	50s
678879829	59	L	500Hz	5	50s
678879829	59	R	8000Hz	25	50s
678879829	59	L	250Hz	10	50s
678879829	59	R	1000Hz	0	50s
678879829	59	R	4000Hz	10	50s
678879829	59	R	750Hz	0	50s
678879829	59	R	6000Hz	10	50s
702010820	61	L	3000Hz	25	60s
702010820	61	L	6000Hz	35	60s
702010820	61	R	1500Hz	10	60s
702010820	61	R	250Hz	5	60s
702010820	61	L	8000Hz	20	60s
702010820	61	R	6000Hz	40	60s
702010820	61	R	8000Hz	60	60s
702010820	61	R	125Hz	15	60s
702010820	61	L	1000Hz	5	60s
702010820	61	R	4000Hz	20	60s
702010820	61	L	2000Hz	20	60s
702010820	61	R	2000Hz	15	60s
702010820	61	L	250Hz	15	60s
702010820	61	R	1000Hz	5	60s
702010820	61	R	3000Hz	25	60s
702010820	61	R	750Hz	15	60s
702010820	61	R	500Hz	15	60s
702010820	61	L	1500Hz	15	60s
702010820	61	L	125Hz	10	60s
702010820	61	L	750Hz	5	60s
702010820	61	L	500Hz	5	60s
702010820	61	L	4000Hz	35	60s
958354579	41	L	500Hz	5	40s
958354579	41	L	8000Hz	10	40s
958354579	41	L	6000Hz	15	40s
958354579	41	L	1500Hz	10	40s
958354579	41	R	4000Hz	15	40s
958354579	41	L	125Hz	5	40s
958354579	41	R	3000Hz	5	40s
958354579	41	R	250Hz	10	40s
958354579	41	L	2000Hz	15	40s
958354579	41	R	6000Hz	15	40s
958354579	41	L	3000Hz	0	40s
958354579	41	R	750Hz	15	40s
958354579	41	R	500Hz	10	40s
958354579	41	L	1000Hz	0	40s
958354579	41	L	4000Hz	10	40s
958354579	41	R	1000Hz	5	40s
958354579	41	R	2000Hz	10	40s
958354579	41	L	750Hz	5	40s
958354579	41	R	125Hz	10	40s
958354579	41	L	250Hz	0	40s
958354579	41	R	1500Hz	15	40s
958354579	41	R	8000Hz	20	40s
922256761	50	R	8000Hz	25	50s
922256761	50	R	125Hz	10	50s
922256761	50	R	3000Hz	5	50s
922256761	50	R	4000Hz	15	50s
922256761	50	L	125Hz	10	50s
922256761	50	L	8000Hz	35	50s
922256761	50	R	2000Hz	0	50s
922256761	50	L	250Hz	0	50s
922256761	50	L	1500Hz	5	50s
922256761	50	L	4000Hz	20	50s
922256761	50	R	750Hz	5	50s
922256761	50	R	6000Hz	15	50s
922256761	50	L	750Hz	5	50s
922256761	50	L	2000Hz	5	50s
922256761	50	R	1000Hz	5	50s
922256761	50	L	500Hz	0	50s
922256761	50	L	1000Hz	5	50s
922256761	50	R	250Hz	0	50s
922256761	50	L	6000Hz	25	50s
922256761	50	L	3000Hz	10	50s
922256761	50	R	1500Hz	5	50s
922256761	50	R	500Hz	0	50s
597502785	66	L	1000Hz	5	60s
597502785	66	R	500Hz	5	60s
597502785	66	L	6000Hz	35	60s
597502785	66	L	8000Hz	25	60s
597502785	66	L	4000Hz	20	60s
597502785	66	R	4000Hz	15	60s
597502785	66	R	125Hz	10	60s
597502785	66	L	3000Hz	5	60s
597502785	66	R	8000Hz	45	60s
597502785	66	R	3000Hz	15	60s
597502785	66	R	2000Hz	5	60s
597502785	66	R	1500Hz	10	60s
597502785	66	R	750Hz	5	60s
597502785	66	L	250Hz	10	60s
597502785	66	L	2000Hz	0	60s
597502785	66	R	1000Hz	5	60s
597502785	66	L	750Hz	5	60s
597502785	66	R	250Hz	0	60s
597502785	66	L	500Hz	5	60s
597502785	66	R	6000Hz	50	60s
597502785	66	L	1500Hz	5	60s
597502785	66	L	125Hz	20	60s
710303031	67	L	6000Hz	25	60s
710303031	67	L	3000Hz	20	60s
710303031	67	L	500Hz	10	60s
710303031	67	R	750Hz	15	60s
710303031	67	L	250Hz	0	60s
710303031	67	R	500Hz	10	60s
710303031	67	R	2000Hz	10	60s
710303031	67	L	4000Hz	15	60s
710303031	67	L	750Hz	10	60s
710303031	67	L	1500Hz	15	60s
710303031	67	R	4000Hz	20	60s
710303031	67	R	125Hz	10	60s
710303031	67	L	1000Hz	5	60s
710303031	67	L	2000Hz	20	60s
710303031	67	R	3000Hz	15	60s
710303031	67	R	8000Hz	20	60s
710303031	67	L	8000Hz	15	60s
710303031	67	R	1000Hz	10	60s
710303031	67	R	6000Hz	30	60s
710303031	67	L	125Hz	5	60s
710303031	67	R	1500Hz	10	60s
710303031	67	R	250Hz	5	60s
318071309	66	R	500Hz	20	60s
318071309	66	L	1000Hz	20	60s
318071309	66	L	4000Hz	50	60s
318071309	66	L	3000Hz	30	60s
318071309	66	L	1500Hz	15	60s
318071309	66	R	125Hz	10	60s
318071309	66	R	6000Hz	45	60s
318071309	66	R	2000Hz	25	60s
318071309	66	L	750Hz	15	60s
318071309	66	L	250Hz	5	60s
318071309	66	R	4000Hz	50	60s
318071309	66	R	750Hz	25	60s
318071309	66	R	3000Hz	35	60s
318071309	66	L	6000Hz	30	60s
318071309	66	L	500Hz	10	60s
318071309	66	R	8000Hz	40	60s
318071309	66	L	8000Hz	30	60s
318071309	66	L	125Hz	10	60s
318071309	66	R	1000Hz	25	60s
318071309	66	R	1500Hz	25	60s
318071309	66	L	2000Hz	25	60s
318071309	66	R	250Hz	10	60s
568676907	53	R	6000Hz	0	50s
568676907	53	L	250Hz	-5	50s
568676907	53	R	125Hz	0	50s
568676907	53	R	1500Hz	0	50s
568676907	53	R	3000Hz	5	50s
568676907	53	L	1500Hz	0	50s
568676907	53	R	2000Hz	0	50s
568676907	53	L	3000Hz	10	50s
568676907	53	R	500Hz	10	50s
568676907	53	L	500Hz	0	50s
568676907	53	L	8000Hz	0	50s
568676907	53	L	6000Hz	15	50s
568676907	53	R	4000Hz	10	50s
568676907	53	R	8000Hz	5	50s
568676907	53	L	750Hz	5	50s
568676907	53	L	125Hz	0	50s
568676907	53	L	4000Hz	15	50s
568676907	53	R	250Hz	0	50s
568676907	53	L	2000Hz	0	50s
568676907	53	R	1000Hz	0	50s
568676907	53	R	750Hz	5	50s
568676907	53	L	1000Hz	0	50s
276617319	53	R	3000Hz	5	50s
276617319	53	L	250Hz	10	50s
276617319	53	L	125Hz	15	50s
276617319	53	L	500Hz	10	50s
276617319	53	L	1000Hz	15	50s
276617319	53	L	1500Hz	15	50s
276617319	53	R	2000Hz	10	50s
276617319	53	L	3000Hz	25	50s
276617319	53	R	4000Hz	10	50s
276617319	53	R	750Hz	15	50s
276617319	53	R	1500Hz	15	50s
276617319	53	R	1000Hz	10	50s
276617319	53	R	6000Hz	15	50s
276617319	53	L	4000Hz	20	50s
276617319	53	L	750Hz	10	50s
276617319	53	L	8000Hz	15	50s
276617319	53	R	250Hz	10	50s
276617319	53	R	8000Hz	15	50s
276617319	53	R	125Hz	15	50s
276617319	53	L	2000Hz	10	50s
276617319	53	L	6000Hz	30	50s
276617319	53	R	500Hz	10	50s
086711449	45	R	1500Hz	5	40s
086711449	45	R	3000Hz	10	40s
086711449	45	L	4000Hz	20	40s
086711449	45	R	750Hz	0	40s
086711449	45	R	125Hz	15	40s
086711449	45	R	6000Hz	25	40s
086711449	45	R	8000Hz	20	40s
086711449	45	L	6000Hz	15	40s
086711449	45	R	1000Hz	-5	40s
086711449	45	L	8000Hz	5	40s
086711449	45	R	500Hz	0	40s
086711449	45	L	2000Hz	0	40s
086711449	45	L	1000Hz	-5	40s
086711449	45	L	750Hz	-5	40s
086711449	45	L	500Hz	-5	40s
086711449	45	L	1500Hz	0	40s
086711449	45	R	4000Hz	10	40s
086711449	45	L	125Hz	15	40s
086711449	45	L	3000Hz	5	40s
086711449	45	R	2000Hz	0	40s
086711449	45	R	250Hz	10	40s
086711449	45	L	250Hz	5	40s
472486607	68	R	250Hz	10	60s
472486607	68	L	8000Hz	20	60s
472486607	68	R	1500Hz	10	60s
472486607	68	L	500Hz	10	60s
472486607	68	L	125Hz	10	60s
472486607	68	L	250Hz	0	60s
472486607	68	L	3000Hz	10	60s
472486607	68	R	6000Hz	30	60s
472486607	68	R	8000Hz	15	60s
472486607	68	R	3000Hz	5	60s
472486607	68	R	125Hz	10	60s
472486607	68	R	500Hz	10	60s
472486607	68	L	1000Hz	0	60s
472486607	68	L	4000Hz	25	60s
472486607	68	R	750Hz	10	60s
472486607	68	L	2000Hz	5	60s
472486607	68	R	1000Hz	0	60s
472486607	68	R	4000Hz	15	60s
472486607	68	L	750Hz	5	60s
[truncated: 1,411 more rows]
