# Supplementary material for: Neural attentional-filter mechanisms of listening success in middle-aged and older individuals
Source: Nat Commun. 2021 Jul 26;12:4533. doi: 10.1038/s41467-021-24771-9 (PMC8313676; doi:10.1038/s41467-021-24771-9)
Supplement: Supplementary file 4 — Source Data [file 41467_2021_24771_MOESM4_ESM.zip › source data/Fig4b_right.csv]

ID	spatial_cue	r_att_att_decoder	r_ign_att_decoder	r_ign_ign_decoder	r_att_ign_decoder
594866155	spatial[+]	-0.22469	-0.21465	-0.19677	-0.16064
594866155	spatial[+]	-0.26468	0.062267	0.090336	0.038818
594866155	spatial[+]	-0.0093309	0.014396	0.067969	0.092737
594866155	spatial[+]	0.24358	0.15567	0.2677	0.24807
594866155	spatial[+]	-0.088258	0.020595	-0.055555	-0.081007
594866155	spatial[+]	0.054154	-0.0089484	-0.21628	-0.010966
594866155	spatial[+]	0.24375	0.063955	0.023044	0.0010431
594866155	spatial[+]	0.35506	0.13166	0.20569	-0.26139
594866155	spatial[+]	0.32522	0.49401	0.34251	-0.00043579
594866155	spatial[+]	0.3491	0.27754	0.21795	0.19028
594866155	spatial[+]	0.10368	0.14432	0.036809	-0.14258
594866155	spatial[+]	0.15365	0.05042	0.3804	0.20611
594866155	spatial[+]	0.11341	-0.18487	0.029102	-0.11547
594866155	spatial[+]	0.31967	-0.039752	0.03241	0.227
594866155	spatial[+]	0.09816	0.02917	0.16899	-0.14535
594866155	spatial[+]	-0.0856	0.047395	0.052982	-0.24498
594866155	spatial[+]	0.033505	0.0074588	0.18511	-0.25098
594866155	spatial[+]	0.31424	0.27566	0.34056	-0.084365
594866155	spatial[+]	0.19343	0.22747	0.13985	0.27938
594866155	spatial[+]	0.12216	-0.17347	0.12332	0.18257
594866155	spatial[+]	0.088879	0.084679	0.0052156	-0.092721
594866155	spatial[+]	-0.049678	-0.16203	0.18312	-0.038822
594866155	spatial[+]	-0.18168	0.037564	-0.13274	-0.097359
594866155	spatial[+]	0.080449	0.012208	0.2938	0.19553
594866155	spatial[+]	-0.15702	-0.060276	0.067402	-0.1831
594866155	spatial[+]	0.23732	0.23031	0.49393	-0.087038
594866155	spatial[+]	0.3286	0.24459	0.42567	0.090633
594866155	spatial[+]	0.32769	0.11941	0.49951	0.1453
594866155	spatial[+]	-0.10925	-0.13632	0.12042	-0.18129
594866155	spatial[+]	-0.11456	0.12705	0.076481	0.11191
594866155	spatial[+]	-0.085967	0.041829	0.099476	0.20386
594866155	spatial[+]	0.34749	-0.03294	0.16816	0.19129
594866155	spatial[+]	0.1813	0.0030906	0.12787	0.058197
594866155	spatial[+]	0.35466	0.0048037	0.10915	0.11549
594866155	spatial[+]	0.01103	-0.10336	0.12981	0.17049
594866155	spatial[+]	0.0079167	0.20099	0.1537	0.16998
594866155	spatial[+]	0.18606	0.34722	0.38289	0.086016
594866155	spatial[+]	0.28993	-0.029163	0.061686	0.036405
594866155	spatial[+]	-0.054255	0.24146	0.081795	-0.12701
594866155	spatial[+]	-0.10561	0.04372	0.21138	0.02891
594866155	spatial[+]	-0.16766	0.034782	0.12654	-0.19623
594866155	spatial[+]	-0.21103	0.13415	0.22048	-0.10829
594866155	spatial[+]	-0.053743	-0.094114	0.14429	0.064432
594866155	spatial[+]	0.31723	0.088378	0.19099	-0.081953
594866155	spatial[+]	0.11153	0.20335	-0.12591	0.22714
594866155	spatial[+]	-0.080467	0.019381	-0.29238	0.0094728
594866155	spatial[+]	-0.064679	0.28317	0.016357	-0.012615
594866155	spatial[+]	0.39892	0.11558	-0.087991	-0.081726
594866155	spatial[+]	0.37279	0.52882	0.18442	0.21228
594866155	spatial[+]	0.03832	0.1193	0.29951	0.031584
594866155	spatial[+]	0.21566	0.33745	0.23639	0.24023
594866155	spatial[+]	0.28693	0.031332	0.143	0.29614
594866155	spatial[+]	-0.15506	-0.048223	0.14246	-0.015851
594866155	spatial[+]	0.045605	0.33821	0.35257	0.22745
594866155	spatial[+]	0.27773	-0.035478	0.17714	-0.139
594866155	spatial[+]	0.19825	0.11126	0.105	0.14718
594866155	spatial[+]	-0.086075	0.19528	0.30798	0.027827
594866155	spatial[+]	0.18137	0.12169	0.24399	0.23793
594866155	spatial[+]	0.37516	0.26174	0.21049	0.27691
594866155	spatial[+]	0.03656	0.058314	0.26518	-0.16328
594866155	spatial[+]	-0.12754	0.080711	0.42533	0.11532
594866155	spatial[+]	-0.061183	0.057643	0.12907	-0.23233
594866155	spatial[+]	0.16327	0.024984	0.044863	0.077234
594866155	spatial[+]	-0.09391	-0.17471	-0.12777	-0.082407
594866155	spatial[+]	-0.019674	-0.27905	-0.29882	-0.055523
594866155	spatial[+]	0.075179	0.079412	0.02027	-0.065298
594866155	spatial[+]	0.26746	0.17396	-0.015047	0.19248
594866155	spatial[+]	-0.11492	-0.18489	-0.0030837	0.26369
594866155	spatial[+]	-0.077367	-0.23369	0.20057	0.022212
594866155	spatial[+]	0.035305	-0.25037	-0.046233	-0.16912
594866155	spatial[+]	0.093593	-0.21712	-0.12771	-0.10961
594866155	spatial[+]	-0.059293	-0.26894	0.064648	-0.11829
594866155	spatial[+]	0.35233	0.0054563	-0.034335	0.18016
594866155	spatial[+]	0.15203	0.23701	0.1356	0.10575
594866155	spatial[+]	0.052294	-0.083248	0.33616	0.049084
594866155	spatial[+]	0.17342	0.025917	0.31229	0.28528
594866155	spatial[+]	-0.47867	0.16028	-0.14455	-0.095671
594866155	spatial[+]	0.11993	0.13626	0.29615	0.016501
594866155	spatial[+]	0.23352	-0.25134	-0.18162	0.17577
594866155	spatial[+]	0.33522	0.11941	0.039726	0.22142
594866155	spatial[+]	0.42153	-0.060879	0.21365	-0.12833
594866155	spatial[+]	0.037956	0.026674	0.33671	-0.043337
594866155	spatial[+]	0.03919	-0.10199	-0.0098082	0.055688
594866155	spatial[+]	0.064932	0.36211	0.33898	-0.02884
594866155	spatial[+]	-0.064991	0.081619	0.22038	-0.23041
594866155	spatial[+]	-0.14688	0.2084	0.063724	-0.27739
594866155	spatial[+]	0.12409	-0.033366	0.12989	0.15545
594866155	spatial[+]	0.12449	0.1015	0.096627	-0.1232
594866155	spatial[+]	0.047135	-0.12616	-0.0262	-0.11193
594866155	spatial[+]	0.29135	0.21754	0.27207	0.17937
594866155	spatial[+]	0.13924	-0.037988	0.069085	0.21914
594866155	spatial[+]	0.19882	0.052644	-0.10393	0.11189
594866155	spatial[+]	0.1035	-0.21196	0.065904	0.11237
594866155	spatial[+]	-0.13055	-0.052974	-0.12932	-0.17913
594866155	spatial[+]	-0.098404	-0.018435	0.22585	-0.074897
594866155	spatial[+]	0.058615	0.39155	0.3831	-0.044323
594866155	spatial[+]	0.17921	-0.12852	-0.17924	-0.063656
594866155	spatial[+]	-0.10461	-0.14725	-0.067786	-0.0703
594866155	spatial[+]	-0.14304	0.088987	0.21961	-0.13544
594866155	spatial[+]	0.13407	0.047058	0.18851	-0.057133
594866155	spatial[+]	0.0072236	-0.20998	-0.02356	0.11665
594866155	spatial[+]	0.085717	0.46356	0.15965	-0.21681
594866155	spatial[+]	0.33762	0.36025	0.1056	0.065557
594866155	spatial[+]	0.36213	0.18919	0.1566	0.25122
594866155	spatial[+]	0.3851	0.25907	0.073472	-0.033821
594866155	spatial[+]	0.1278	-0.26304	0.17552	-0.11062
594866155	spatial[+]	0.19339	-0.026541	0.026962	-0.064331
594866155	spatial[+]	0.041644	-0.075334	0.14069	0.078111
594866155	spatial[+]	-0.1261	-0.20255	-0.03104	-0.00033817
594866155	spatial[+]	-0.15719	0.070028	0.23399	-0.40373
594866155	spatial[+]	0.007826	0.0067507	-0.0023599	-0.15404
594866155	spatial[+]	-0.024964	0.21933	-0.17354	-0.049923
594866155	spatial[+]	-0.27176	-0.085342	-0.23096	0.094329
594866155	spatial[+]	-0.18887	0.083727	0.063842	0.018248
594866155	spatial[+]	0.22824	-0.10255	-0.015075	0.055789
594866155	spatial[+]	0.33307	-0.095885	-0.099007	0.20331
594866155	spatial[+]	0.19379	0.33581	0.11972	0.15597
594866155	spatial[+]	0.030547	-0.20243	0.18602	-0.0054832
594866155	spatial[+]	0.030055	0.089537	0.035633	-0.0093856
594866155	spatial[+]	0.15582	-0.087945	0.2336	-0.12276
913338219	spatial[+]	0.51864	0.18494	0.14118	0.30824
913338219	spatial[+]	0.23678	0.53665	0.14529	0.24982
913338219	spatial[+]	0.071659	0.066115	0.17741	0.08505
913338219	spatial[+]	0.28576	-0.145	-0.267	0.019819
913338219	spatial[+]	-0.21799	-0.30432	-0.16805	-0.042039
913338219	spatial[+]	0.089329	0.20117	0.11302	-0.041845
913338219	spatial[+]	0.44051	-0.01337	0.34311	0.0014385
913338219	spatial[+]	0.23691	-0.12099	-0.11437	0.26661
913338219	spatial[+]	0.01287	0.12797	0.23658	-0.20913
913338219	spatial[+]	0.066392	-0.021209	0.15487	-0.022687
913338219	spatial[+]	-0.18964	-0.11387	0.034363	-0.053667
913338219	spatial[+]	-0.066364	-0.28578	-0.019007	0.12442
913338219	spatial[+]	0.15276	0.14973	0.15522	-0.23915
913338219	spatial[+]	0.36308	0.39152	0.3939	0.13493
913338219	spatial[+]	0.30006	0.11203	-0.14376	0.0052079
913338219	spatial[+]	0.29569	-0.077961	0.11904	0.18914
913338219	spatial[+]	0.35614	0.028599	0.02743	0.002848
913338219	spatial[+]	-0.044434	0.34989	-0.054687	-0.024921
913338219	spatial[+]	0.15535	0.062119	-0.070273	0.010185
913338219	spatial[+]	0.36317	-0.074166	-0.12668	0.28478
913338219	spatial[+]	0.081554	0.19444	-0.12145	-0.22797
913338219	spatial[+]	-0.098745	0.0017851	-0.022997	-0.094071
913338219	spatial[+]	0.03471	-0.16193	-0.21867	-0.084165
913338219	spatial[+]	0.24185	0.036348	0.23436	0.17356
913338219	spatial[+]	0.3215	0.41349	0.21076	0.096764
913338219	spatial[+]	0.084303	-0.13079	0.044394	-0.17985
913338219	spatial[+]	0.13739	-0.010083	0.12647	-0.11022
913338219	spatial[+]	0.18312	-0.12197	-0.060963	0.20751
913338219	spatial[+]	-0.053521	-0.017599	-0.32608	0.072983
913338219	spatial[+]	-0.1828	0.18364	-0.080961	-0.18105
913338219	spatial[+]	0.25704	0.1788	0.13824	0.30644
913338219	spatial[+]	0.62124	-0.021232	-0.033859	-0.017857
913338219	spatial[+]	0.25393	0.12157	-0.023635	-0.015036
913338219	spatial[+]	0.17674	-0.14008	-0.01961	0.35947
913338219	spatial[+]	0.14132	0.11152	0.063098	0.26717
913338219	spatial[+]	-0.0043658	0.44181	0.094172	0.15327
913338219	spatial[+]	0.27432	-0.091446	0.31263	0.19988
913338219	spatial[+]	-0.044455	0.14914	0.23922	0.14679
913338219	spatial[+]	-0.1318	0.0089733	0.36169	0.0001016
913338219	spatial[+]	0.22692	-0.029101	0.40058	-0.17889
913338219	spatial[+]	0.030599	0.13492	-0.023221	-0.11418
913338219	spatial[+]	-0.028947	0.070362	0.040921	0.08238
913338219	spatial[+]	0.16254	-0.25108	-0.087335	-0.04096
913338219	spatial[+]	0.27553	0.37963	0.54256	0.19861
913338219	spatial[+]	0.16722	0.071879	0.23092	0.15894
913338219	spatial[+]	0.15298	0.20086	0.12472	0.1618
913338219	spatial[+]	0.16555	-0.11385	0.0073497	0.3301
913338219	spatial[+]	0.33415	0.19043	-0.081802	0.020325
913338219	spatial[+]	0.40493	0.11573	0.34367	0.019374
913338219	spatial[+]	0.32583	0.16533	0.011836	0.18928
913338219	spatial[+]	0.22039	0.11705	0.25983	0.30897
913338219	spatial[+]	0.18417	-0.16314	-0.070971	0.021993
913338219	spatial[+]	0.19156	0.083099	0.0070073	0.021101
913338219	spatial[+]	-0.11163	-0.029073	0.030518	0.18016
913338219	spatial[+]	0.078122	0.23382	0.23374	0.15267
913338219	spatial[+]	0.061875	-0.06485	-0.0028358	0.040748
913338219	spatial[+]	-0.14632	-0.15114	0.20855	-0.1177
913338219	spatial[+]	0.19333	-0.11766	-0.28037	-0.040721
913338219	spatial[+]	-0.043743	-0.011585	0.28613	0.14324
913338219	spatial[+]	0.41511	0.11892	0.00061103	-0.16191
913338219	spatial[+]	-0.034278	0.20499	0.16777	-0.019422
913338219	spatial[+]	-0.029335	0.1487	0.33869	0.1997
913338219	spatial[+]	0.12918	-0.090485	0.033429	-0.24121
913338219	spatial[+]	0.20819	0.23122	-0.067775	0.0028153
913338219	spatial[+]	-0.036485	-0.011526	-0.051004	0.3711
913338219	spatial[+]	-0.02258	0.35939	0.048776	-0.13765
913338219	spatial[+]	0.15656	0.32621	0.16203	0.10629
913338219	spatial[+]	0.2076	0.25602	0.17943	0.1025
913338219	spatial[+]	0.37181	-0.028509	0.1769	0.37305
913338219	spatial[+]	-0.08355	-0.035329	0.1427	-0.13418
913338219	spatial[+]	-0.02424	-0.14476	0.04814	-0.022236
913338219	spatial[+]	0.15238	-0.19687	-0.10489	0.072375
913338219	spatial[+]	-0.018545	0.042655	0.14659	-0.024496
913338219	spatial[+]	0.39022	0.071528	-0.034697	0.32783
913338219	spatial[+]	-0.079286	-0.12404	0.054538	0.046889
913338219	spatial[+]	0.21388	0.3062	0.023179	0.12613
913338219	spatial[+]	-0.0089833	0.089136	0.19288	-0.053833
913338219	spatial[+]	0.47549	-0.20245	0.10706	0.16541
913338219	spatial[+]	-0.10237	0.31988	-0.014221	-0.13075
913338219	spatial[+]	0.26644	0.071807	0.26512	0.28502
913338219	spatial[+]	0.033174	0.009503	0.017766	0.2558
913338219	spatial[+]	-0.060422	0.19041	0.076213	-0.20578
913338219	spatial[+]	0.082792	-0.22537	-0.052422	0.018758
913338219	spatial[+]	-0.024316	0.25708	0.19881	-0.30602
913338219	spatial[+]	0.30432	0.10804	0.26411	0.21329
913338219	spatial[+]	0.26352	-0.13775	-0.13487	0.077507
913338219	spatial[+]	0.27492	0.23796	0.12089	0.20692
913338219	spatial[+]	0.041292	-0.056046	0.084482	-0.12348
913338219	spatial[+]	0.26854	0.17009	0.17789	0.26756
913338219	spatial[+]	0.38903	0.030607	0.18981	-0.020942
913338219	spatial[+]	0.33752	0.032849	-0.065613	0.079302
913338219	spatial[+]	0.030124	0.058474	-0.25075	0.071205
913338219	spatial[+]	-0.17153	0.09299	0.16018	0.23608
913338219	spatial[+]	0.31521	0.25641	0.11788	0.23039
913338219	spatial[+]	0.17561	0.13814	0.30581	0.13764
913338219	spatial[+]	-0.079183	-0.10236	0.064611	0.049753
913338219	spatial[+]	0.098136	-0.15335	-0.21592	-0.019741
913338219	spatial[+]	0.32244	0.083326	0.072989	0.19338
913338219	spatial[+]	-0.1101	0.12456	0.28218	0.19847
913338219	spatial[+]	0.086393	-0.3107	-0.083734	-0.24218
913338219	spatial[+]	0.05191	0.32595	0.1184	0.15959
913338219	spatial[+]	0.39081	0.037139	0.38533	-0.010803
913338219	spatial[+]	0.11078	-0.13489	-0.15776	-0.08203
913338219	spatial[+]	0.13544	0.1364	0.1958	0.19051
913338219	spatial[+]	0.040922	0.13189	0.27914	-0.051439
913338219	spatial[+]	-0.11903	-0.23208	-0.036525	0.046174
913338219	spatial[+]	0.17647	0.14627	0.20822	0.23506
913338219	spatial[+]	0.088671	0.041355	0.15898	0.15761
913338219	spatial[+]	-0.034537	0.15666	0.15452	-0.022808
913338219	spatial[+]	-0.20998	0.31062	0.17899	-0.15699
913338219	spatial[+]	0.42188	0.11902	0.06813	0.30417
913338219	spatial[+]	0.30275	0.39098	0.3983	0.18405
913338219	spatial[+]	0.14687	0.095331	-0.074895	-0.22407
913338219	spatial[+]	0.25226	0.07915	0.20855	0.10611
913338219	spatial[+]	0.085395	0.11554	0.06132	0.079287
913338219	spatial[+]	-0.15313	0.049183	0.26823	-0.061418
913338219	spatial[+]	-0.056632	0.068926	-0.09235	0.057537
913338219	spatial[+]	0.089111	-0.15524	0.27559	-0.076613
913338219	spatial[+]	-0.049835	-0.041413	0.24021	-0.11608
913338219	spatial[+]	0.50662	0.23894	0.14173	0.24824
579481892	spatial[+]	0.1954	-0.2227	0.15021	0.1205
579481892	spatial[+]	-0.19357	-0.18881	-0.054095	-0.062178
579481892	spatial[+]	-0.13293	0.045045	0.15804	-0.056262
579481892	spatial[+]	0.30509	-0.062112	0.23209	-0.23449
579481892	spatial[+]	0.12892	0.23035	0.17552	0.111
579481892	spatial[+]	-0.1079	-0.062163	-0.16785	0.0063601
579481892	spatial[+]	0.24796	0.14559	0.00098132	0.037342
579481892	spatial[+]	0.35653	0.015054	0.10709	0.34713
579481892	spatial[+]	0.071464	-0.10891	-0.21267	-0.078596
579481892	spatial[+]	-0.16051	0.068687	0.3079	-0.10901
579481892	spatial[+]	-0.040475	-0.29095	-0.089609	-0.049807
579481892	spatial[+]	0.01686	-0.088388	-0.10112	-0.022301
579481892	spatial[+]	0.0095055	0.23833	-0.011836	0.042351
579481892	spatial[+]	-0.25802	-0.023072	-0.21095	-0.10474
579481892	spatial[+]	-0.0083125	0.16053	0.30364	0.080198
579481892	spatial[+]	0.10071	0.41772	0.24831	0.050537
579481892	spatial[+]	0.0031033	0.085445	0.14535	-0.056911
579481892	spatial[+]	0.096738	-0.066033	-0.14692	0.20537
579481892	spatial[+]	0.43314	-0.139	-0.16198	0.34265
579481892	spatial[+]	-0.18006	0.079906	0.20059	0.090229
579481892	spatial[+]	0.13713	-0.067772	-0.090595	0.23273
579481892	spatial[+]	0.099221	0.16019	0.05	0.2278
579481892	spatial[+]	-0.016672	-0.049803	0.1205	0.21566
579481892	spatial[+]	0.098568	0.08466	0.090507	-0.23185
579481892	spatial[+]	0.24705	0.22021	0.17396	0.12913
579481892	spatial[+]	-0.15896	-0.07125	-0.14814	-0.32784
579481892	spatial[+]	-0.018858	-0.065972	-0.27519	-0.16572
579481892	spatial[+]	0.018954	0.089712	0.014334	0.088098
579481892	spatial[+]	0.083753	0.012689	0.034712	-0.022267
579481892	spatial[+]	0.10193	0.3696	0.11672	0.021007
579481892	spatial[+]	-0.057163	-0.065699	-0.0085654	0.17598
579481892	spatial[+]	-0.11973	-0.07323	0.10258	0.11719
579481892	spatial[+]	0.074629	-0.015086	0.0041365	0.12871
579481892	spatial[+]	-0.0027537	0.049814	-0.00045082	-0.050688
579481892	spatial[+]	-0.21685	-0.067087	0.029024	0.057371
579481892	spatial[+]	0.23292	-0.20018	0.007256	-0.0031209
579481892	spatial[+]	0.0082204	0.11196	-0.029581	0.11718
579481892	spatial[+]	0.17675	0.17467	-0.08158	0.0097478
579481892	spatial[+]	-0.15519	-0.043926	-0.048683	-0.052518
579481892	spatial[+]	0.068975	-0.16418	-0.094764	-0.1018
579481892	spatial[+]	-0.085557	-0.46362	-0.17653	-0.066428
579481892	spatial[+]	-0.21336	0.17434	0.061431	0.02794
579481892	spatial[+]	0.23243	-0.11814	0.0043847	0.16247
579481892	spatial[+]	0.16715	0.082818	0.070469	0.090304
579481892	spatial[+]	-0.16215	-0.078237	-0.18911	-0.18298
579481892	spatial[+]	-0.18898	-0.20587	-0.17252	-0.14785
579481892	spatial[+]	0.11255	-0.13174	0.10349	0.0062078
579481892	spatial[+]	0.20052	-0.017535	0.090942	0.19287
579481892	spatial[+]	-0.22717	-0.15073	0.27048	-0.055639
579481892	spatial[+]	-0.13417	-0.058964	-0.15328	0.018192
579481892	spatial[+]	0.055832	-0.063962	-0.12191	-0.1103
579481892	spatial[+]	-0.14529	0.067468	-0.1192	-0.16275
579481892	spatial[+]	0.08561	0.25178	0.23138	0.23905
579481892	spatial[+]	0.025669	0.10144	-0.040861	0.0086399
579481892	spatial[+]	0.070161	-0.34201	-0.076458	-0.18961
579481892	spatial[+]	-0.021625	-0.14631	0.065717	-0.23533
579481892	spatial[+]	-0.24824	-0.13761	-0.13554	-0.36167
579481892	spatial[+]	0.14287	-0.060128	0.064962	0.065715
579481892	spatial[+]	-0.31698	0.059148	0.13562	-0.046456
579481892	spatial[+]	-0.2527	-0.057351	-0.25242	-0.035247
579481892	spatial[+]	-0.047012	0.15783	0.0013358	-0.12968
579481892	spatial[+]	0.14384	0.02388	0.26816	0.38871
579481892	spatial[+]	0.11787	-0.016577	-0.15294	0.20511
579481892	spatial[+]	0.27738	0.070891	0.027983	0.14868
579481892	spatial[+]	0.018229	0.12347	0.068002	0.14657
579481892	spatial[+]	-0.017678	-0.094114	-0.32917	-0.099269
579481892	spatial[+]	0.41103	0.1941	0.19599	0.24019
579481892	spatial[+]	-0.017475	0.050386	-0.21752	-0.16884
579481892	spatial[+]	0.4244	0.35921	0.034278	0.22532
579481892	spatial[+]	-0.026683	-0.023278	-0.16303	-0.059268
579481892	spatial[+]	0.12016	0.1532	0.07566	0.1832
579481892	spatial[+]	0.15822	0.065791	0.35564	-0.029519
579481892	spatial[+]	0.019985	0.033805	0.22241	0.016992
579481892	spatial[+]	-0.045048	0.015197	-0.18398	-0.00060202
579481892	spatial[+]	-0.37004	-0.27663	-0.30828	-0.0070496
579481892	spatial[+]	-0.018204	0.20517	-0.12445	-0.09924
579481892	spatial[+]	0.046617	0.036319	-0.07447	0.28945
579481892	spatial[+]	0.0079511	-0.0065914	-0.12748	0.069053
579481892	spatial[+]	-0.22077	-0.22355	0.035223	-0.092658
579481892	spatial[+]	0.14382	0.17317	0.072542	0.12091
579481892	spatial[+]	-0.16995	-0.16419	-0.15859	-0.33242
579481892	spatial[+]	-0.11338	-0.021654	-0.16691	-0.15453
579481892	spatial[+]	-0.012942	-0.012304	0.091571	-0.12082
579481892	spatial[+]	0.18648	0.32074	-0.33426	-0.23373
579481892	spatial[+]	-0.17681	0.21671	0.18664	-0.10408
579481892	spatial[+]	-0.070048	0.020387	0.19264	-0.10237
579481892	spatial[+]	-0.017444	-0.053507	-0.2223	-0.012814
579481892	spatial[+]	-0.072295	0.021724	-0.2448	-0.23065
579481892	spatial[+]	0.055045	-0.0535	-0.16132	-0.046921
579481892	spatial[+]	-0.0388	-0.1779	0.15613	0.028741
579481892	spatial[+]	0.0044074	0.11847	0.020467	-0.14363
579481892	spatial[+]	-0.208	-0.1397	-0.046814	-0.17435
579481892	spatial[+]	-0.065319	0.29566	0.15188	0.091647
579481892	spatial[+]	0.0078842	-0.12677	0.0086026	0.044529
579481892	spatial[+]	0.27677	0.18174	0.42128	-0.0035389
579481892	spatial[+]	0.012531	0.11737	0.15548	-0.2261
579481892	spatial[+]	-0.18502	-0.15721	0.11795	-0.085747
579481892	spatial[+]	-0.1242	-0.33762	-0.10224	0.070375
579481892	spatial[+]	0.15248	0.015798	0.07663	-0.10192
579481892	spatial[+]	0.23763	0.052652	0.30059	0.12585
579481892	spatial[+]	0.23696	0.05772	-0.024689	-0.10191
579481892	spatial[+]	-0.033718	-0.013219	-0.11254	0.071184
579481892	spatial[+]	0.19033	0.40355	0.28263	0.27209
579481892	spatial[+]	-0.15247	0.019039	0.090067	-0.12862
579481892	spatial[+]	0.044639	-0.11794	-0.35584	-0.080241
579481892	spatial[+]	-0.089074	-0.051969	0.17013	0.10654
579481892	spatial[+]	0.1438	0.32398	0.24615	0.0026567
579481892	spatial[+]	0.006535	-0.03308	-0.081806	-0.30189
579481892	spatial[+]	0.08503	0.023873	0.063039	0.18961
579481892	spatial[+]	0.074197	-0.0088037	0.043404	0.099222
579481892	spatial[+]	-0.015641	-0.054471	-0.14493	0.2271
579481892	spatial[+]	0.1464	0.27352	0.45204	0.11169
579481892	spatial[+]	0.067764	-0.18091	0.21365	0.087988
579481892	spatial[+]	0.15946	0.0058735	-0.17007	0.048979
579481892	spatial[+]	-0.09284	0.18403	0.26606	0.020977
579481892	spatial[+]	0.044419	0.1797	0.14637	0.076952
579481892	spatial[+]	0.41291	-0.087762	0.079825	0.071771
579481892	spatial[+]	-0.26552	-0.30004	-0.25645	-0.15788
579481892	spatial[+]	-0.093205	-0.085458	0.081834	0.34095
579481892	spatial[+]	0.18882	-0.10104	-0.018803	0.15577
267145152	spatial[+]	0.097875	0.22174	0.35971	0.33557
267145152	spatial[+]	0.32092	0.07103	0.13138	0.062262
267145152	spatial[+]	-0.23021	0.13012	-0.25207	0.071311
267145152	spatial[+]	0.2609	0.13732	-0.092354	0.12649
267145152	spatial[+]	0.24927	-0.4677	-0.29602	-0.056796
267145152	spatial[+]	0.25221	0.0052218	0.10142	0.12481
267145152	spatial[+]	0.2755	0.0027321	-0.05343	0.1334
267145152	spatial[+]	0.25185	0.15713	0.18214	-0.082277
267145152	spatial[+]	-0.20819	0.22899	-1.1735e-05	0.18329
267145152	spatial[+]	-0.12495	0.19058	0.2057	-0.19203
267145152	spatial[+]	0.011683	0.07448	0.20186	-0.19936
267145152	spatial[+]	0.19195	0.2097	0.27049	0.23475
267145152	spatial[+]	0.23206	0.12975	0.21518	0.16307
267145152	spatial[+]	0.069371	0.21074	0.11293	-0.094578
267145152	spatial[+]	-0.015872	-0.064744	0.12323	0.077765
267145152	spatial[+]	0.14438	-0.0090059	-0.29254	-0.00052865
267145152	spatial[+]	0.30803	0.10196	0.096024	0.13265
267145152	spatial[+]	0.13954	-0.19462	0.078384	0.24442
267145152	spatial[+]	-0.034955	-0.13616	-0.0013043	0.21888
267145152	spatial[+]	0.092516	0.090895	0.13522	0.18078
267145152	spatial[+]	0.25537	0.18898	0.086943	-0.062796
267145152	spatial[+]	0.0026902	0.21108	0.1605	-0.062081
267145152	spatial[+]	-0.03747	0.023172	0.4424	-0.11892
267145152	spatial[+]	0.32119	0.28209	-0.068424	0.23915
267145152	spatial[+]	0.12284	0.24211	0.22886	-0.20211
267145152	spatial[+]	0.21177	-0.14549	0.11962	0.1027
267145152	spatial[+]	0.19688	-0.088709	-0.12496	0.029817
267145152	spatial[+]	0.29286	-0.087165	0.045007	0.14299
267145152	spatial[+]	0.045548	-0.12916	0.069077	-0.19754
267145152	spatial[+]	0.30906	-0.19285	0.01202	-0.14431
267145152	spatial[+]	0.22491	-0.053846	-0.088793	0.091152
267145152	spatial[+]	0.043084	-0.42197	0.11503	-0.17657
267145152	spatial[+]	0.26066	0.07446	-0.14079	0.024821
267145152	spatial[+]	-0.10075	0.061188	0.19964	-0.12053
267145152	spatial[+]	0.090233	-0.073147	0.091668	-0.023706
267145152	spatial[+]	0.22574	0.19756	0.23602	0.098056
267145152	spatial[+]	-0.094556	-0.35025	-0.34641	0.22393
267145152	spatial[+]	0.0065711	0.10228	-0.0069642	-0.16052
267145152	spatial[+]	-0.2419	-0.073963	0.26198	0.061963
267145152	spatial[+]	0.14554	-0.038491	0.22124	0.0957
267145152	spatial[+]	0.16334	0.23611	0.16592	0.19683
267145152	spatial[+]	0.44206	-0.03312	0.22365	0.21502
267145152	spatial[+]	0.13855	0.20205	0.12278	-0.32299
267145152	spatial[+]	0.25468	0.27032	0.23428	0.073257
267145152	spatial[+]	0.31394	0.18799	0.14066	0.28358
267145152	spatial[+]	0.080828	-0.16212	-0.027953	-0.085977
267145152	spatial[+]	0.29909	-0.15424	0.1416	0.099121
267145152	spatial[+]	0.025229	0.19443	0.19429	-0.0060911
267145152	spatial[+]	-0.018006	-0.14572	-0.014485	0.24799
267145152	spatial[+]	0.11204	-0.31311	-0.16941	0.12296
267145152	spatial[+]	0.29477	0.35546	0.44126	0.21705
267145152	spatial[+]	0.058626	-0.18166	-0.23497	0.057938
267145152	spatial[+]	0.049099	0.1554	0.10245	0.084228
267145152	spatial[+]	-0.17966	0.024764	-0.0077596	-0.14312
267145152	spatial[+]	0.23977	-0.14529	-0.19478	0.29652
267145152	spatial[+]	0.44228	0.014265	0.040404	0.085743
267145152	spatial[+]	0.42564	0.18183	0.33356	0.093094
267145152	spatial[+]	0.0913	-0.16238	0.090018	-0.042092
267145152	spatial[+]	0.30642	0.41747	0.30417	0.064908
267145152	spatial[+]	0.12327	0.18313	-0.14113	0.015954
267145152	spatial[+]	0.23882	0.19906	0.034089	-0.095727
267145152	spatial[+]	0.27929	0.24976	0.21112	-0.020716
267145152	spatial[+]	0.20391	-0.0067955	0.12689	0.18341
267145152	spatial[+]	-0.10691	0.045859	0.0038078	-0.24378
267145152	spatial[+]	0.073048	0.12843	0.24443	0.046413
267145152	spatial[+]	-0.096302	-0.10142	-0.17437	-0.040443
267145152	spatial[+]	0.16775	0.077726	0.045056	-0.066209
267145152	spatial[+]	0.054642	-0.25155	0.0991	0.073218
267145152	spatial[+]	0.17016	0.20529	0.13175	-0.066854
267145152	spatial[+]	0.35703	-0.056169	0.17243	0.29978
267145152	spatial[+]	0.15045	0.04503	0.12572	0.333
267145152	spatial[+]	0.40424	0.46547	0.060315	-0.11427
267145152	spatial[+]	0.13868	0.051088	0.051599	-0.035613
267145152	spatial[+]	0.14446	-0.14977	0.068235	0.17425
267145152	spatial[+]	0.10743	-0.098997	-0.22152	-0.1127
267145152	spatial[+]	0.35342	0.075953	0.34304	0.091439
267145152	spatial[+]	0.28621	0.22258	-0.023375	0.080199
267145152	spatial[+]	-0.048959	0.14537	-0.094271	-0.082132
267145152	spatial[+]	0.037315	-0.20556	0.21644	-0.13213
267145152	spatial[+]	0.35921	0.27328	0.33798	0.28941
267145152	spatial[+]	0.16971	-0.032388	0.14525	-0.076112
267145152	spatial[+]	0.27183	-0.030155	-0.13603	0.31468
267145152	spatial[+]	-0.086065	0.040456	0.20078	-0.12594
267145152	spatial[+]	0.10108	0.12748	0.19085	-0.035626
267145152	spatial[+]	0.33139	-0.16504	0.25917	0.038256
267145152	spatial[+]	-0.0124	0.14895	0.04217	-0.11627
267145152	spatial[+]	-0.032531	-0.32765	0.14168	0.15629
267145152	spatial[+]	-0.16082	-0.079769	0.010092	0.071929
267145152	spatial[+]	0.28604	-0.12221	-0.01604	0.12079
267145152	spatial[+]	0.35172	0.0066237	0.039557	0.051939
267145152	spatial[+]	0.15374	0.21242	0.16815	0.11834
267145152	spatial[+]	0.19529	-0.010173	0.16403	-0.30593
267145152	spatial[+]	0.083309	-0.080522	0.027003	-0.27129
267145152	spatial[+]	0.20952	-0.17804	0.108	-0.01843
267145152	spatial[+]	0.30351	-0.24078	-0.07291	-0.01842
267145152	spatial[+]	0.20194	-0.17825	0.059312	0.10593
267145152	spatial[+]	0.42366	-0.04431	-0.1292	0.18887
267145152	spatial[+]	0.13494	0.022838	0.31484	-0.035673
267145152	spatial[+]	-0.1891	-0.020181	0.065452	-0.14661
267145152	spatial[+]	0.14694	-0.020828	-0.023626	-0.1671
267145152	spatial[+]	-0.0086733	0.046578	-0.018198	0.11853
267145152	spatial[+]	-0.0019391	0.092576	0.0079269	-0.076758
267145152	spatial[+]	0.34476	-0.14379	0.50518	0.35233
267145152	spatial[+]	0.13989	0.23987	0.19558	0.049327
267145152	spatial[+]	0.088638	0.16904	0.015224	0.065793
267145152	spatial[+]	-0.080914	-0.19667	0.11546	-0.063891
267145152	spatial[+]	0.10395	-0.063553	-0.16679	-0.069489
267145152	spatial[+]	-0.0094851	0.15834	0.0082752	-0.072353
267145152	spatial[+]	0.1255	-0.094689	0.31612	0.29595
267145152	spatial[+]	-0.010043	0.19604	0.16959	-0.09573
267145152	spatial[+]	0.26746	0.0079539	-0.04947	-0.098539
267145152	spatial[+]	0.016098	-0.28992	-0.032101	0.095686
267145152	spatial[+]	0.19829	0.013005	0.28802	-0.1514
267145152	spatial[+]	0.059297	0.059671	0.19784	-0.013805
267145152	spatial[+]	0.3014	0.026692	-0.04714	0.054915
267145152	spatial[+]	0.16534	0.21872	0.00096161	-0.13334
267145152	spatial[+]	-0.13695	-0.2066	0.037934	-0.28856
267145152	spatial[+]	0.2259	0.049966	0.085825	-0.14318
267145152	spatial[+]	0.11891	0.32566	0.15783	0.040447
267145152	spatial[+]	0.42547	0.069747	-0.038111	0.30481
908092186	spatial[+]	0.14535	-0.25116	0.1009	-0.31364
908092186	spatial[+]	-0.19933	-0.11774	0.1423	0.053965
908092186	spatial[+]	0.20151	-0.10626	-0.038786	-0.14436
908092186	spatial[+]	0.33284	-0.13807	0.17714	-0.49303
908092186	spatial[+]	-0.15735	-0.15657	0.30169	-0.23362
908092186	spatial[+]	0.10822	-0.18444	0.12632	-0.023425
908092186	spatial[+]	0.17101	0.070449	0.2713	0.058816
908092186	spatial[+]	-0.081032	-0.21781	0.071618	0.41598
908092186	spatial[+]	-0.049125	0.33688	0.26543	0.082133
908092186	spatial[+]	0.052694	-0.10337	0.23381	0.12992
908092186	spatial[+]	-0.2778	0.22064	0.12812	0.096992
908092186	spatial[+]	-0.028634	-0.39561	0.093341	0.20742
908092186	spatial[+]	0.013142	-0.048254	0.096526	-0.024947
908092186	spatial[+]	-0.067294	0.39988	0.29911	0.024339
908092186	spatial[+]	0.15079	0.078504	-0.037435	-0.023674
908092186	spatial[+]	-0.053412	0.031479	0.044312	-0.062625
908092186	spatial[+]	-0.074484	-0.19051	-0.025173	0.0022595
908092186	spatial[+]	-0.13271	-0.17566	0.2538	-0.14779
908092186	spatial[+]	0.31794	-0.090097	0.44626	0.14684
908092186	spatial[+]	0.3281	-0.075046	-0.14882	0.26745
908092186	spatial[+]	0.057161	-0.084871	-0.25896	-0.004829
908092186	spatial[+]	0.1752	0.092036	-0.29262	-0.27482
908092186	spatial[+]	0.30394	0.27534	-0.0051674	-0.051179
908092186	spatial[+]	-0.028604	-0.085852	0.16207	-0.015126
908092186	spatial[+]	-0.051721	-0.2716	0.003153	-0.11168
908092186	spatial[+]	0.16893	-0.084765	0.25437	-0.035359
908092186	spatial[+]	-0.12002	-0.0076321	0.15438	-0.080063
908092186	spatial[+]	0.048189	0.10048	0.096459	-0.018539
908092186	spatial[+]	0.34219	0.11286	-0.13511	0.14949
908092186	spatial[+]	0.1385	0.30489	0.28768	-0.26147
908092186	spatial[+]	0.29565	-0.19389	0.16779	-0.26572
908092186	spatial[+]	0.029374	0.041211	-0.25811	0.12578
908092186	spatial[+]	-0.11463	0.10991	-0.0044204	-0.01624
908092186	spatial[+]	0.0016728	-0.1264	-0.03646	-0.20223
908092186	spatial[+]	0.0095168	0.015389	0.21874	-0.024836
908092186	spatial[+]	0.097173	-0.29173	-0.011807	0.021282
908092186	spatial[+]	0.29532	0.25586	-0.021163	0.13139
908092186	spatial[+]	-0.20247	0.20899	0.08358	-0.054504
908092186	spatial[+]	-0.15992	0.19448	-0.018682	0.22993
908092186	spatial[+]	0.10917	-0.23	-0.01888	-0.0040645
908092186	spatial[+]	0.076259	-0.01383	-0.25118	0.19917
908092186	spatial[+]	-0.074882	-0.20993	-0.011707	0.085522
908092186	spatial[+]	0.16555	0.11453	0.044957	-0.019017
908092186	spatial[+]	0.17868	-0.20975	-0.05536	0.086591
908092186	spatial[+]	-0.066779	-0.11473	0.0025687	0.072662
908092186	spatial[+]	-0.015914	0.16067	-0.03987	0.15008
908092186	spatial[+]	-0.10794	0.020494	0.066905	0.037906
908092186	spatial[+]	-0.018341	0.10887	-0.061663	0.099785
908092186	spatial[+]	0.25288	-0.072048	-0.16781	0.101
908092186	spatial[+]	-0.031937	0.23666	0.093593	0.20761
908092186	spatial[+]	0.077206	0.12702	0.29415	0.2927
908092186	spatial[+]	0.13186	0.11733	-0.052175	-0.018813
908092186	spatial[+]	0.25862	0.05485	-0.10672	0.29198
908092186	spatial[+]	0.16337	0.10383	-0.0090071	0.14842
908092186	spatial[+]	0.14254	-0.00099068	0.20097	-0.13649
908092186	spatial[+]	0.32102	-0.28196	0.27854	0.26558
908092186	spatial[+]	-0.00846	0.042959	0.2084	0.30386
908092186	spatial[+]	-0.051931	-0.014461	-0.16813	-0.072251
908092186	spatial[+]	0.2044	-0.10512	0.086297	-0.18742
908092186	spatial[+]	-0.11798	0.045062	-0.051553	0.1062
908092186	spatial[+]	0.19607	-0.2855	0.15466	0.33361
908092186	spatial[+]	0.43959	0.1427	0.18678	-0.0876
908092186	spatial[+]	0.23414	0.11401	0.097604	-0.037802
908092186	spatial[+]	0.18464	-0.014141	-0.088525	0.3019
908092186	spatial[+]	0.17704	-0.1606	0.024932	0.34942
908092186	spatial[+]	0.29275	0.25971	0.018755	0.32061
908092186	spatial[+]	-0.12065	-0.061335	-0.21668	0.18713
908092186	spatial[+]	-0.15744	0.090322	-0.023978	-0.095552
908092186	spatial[+]	0.082698	0.06018	-0.11868	-0.11712
908092186	spatial[+]	0.013181	0.26689	0.24919	-0.038504
908092186	spatial[+]	-0.066403	-0.25672	-0.19112	0.020541
908092186	spatial[+]	-0.28769	-0.078009	0.013176	-0.14305
908092186	spatial[+]	-0.058001	0.12826	-0.052339	-0.0015059
908092186	spatial[+]	0.45064	-0.053762	0.075263	0.037954
908092186	spatial[+]	-0.11177	-0.34928	0.32522	0.051123
908092186	spatial[+]	0.25114	0.1651	-0.1324	-0.28343
908092186	spatial[+]	0.062672	-0.34642	-0.068186	0.16774
908092186	spatial[+]	-0.041774	0.32337	-0.015961	-0.18851
908092186	spatial[+]	0.053027	0.135	0.027931	0.05736
908092186	spatial[+]	-0.078957	0.21965	0.035151	0.067128
908092186	spatial[+]	-0.04984	0.11151	0.040133	0.021824
908092186	spatial[+]	0.28512	-0.0081152	0.1009	-0.24359
908092186	spatial[+]	-0.25829	0.11293	0.077443	0.045396
908092186	spatial[+]	0.33953	0.36147	0.098466	0.35516
908092186	spatial[+]	-0.023308	-0.031293	0.3831	0.056524
908092186	spatial[+]	0.047736	0.02513	0.39312	0.12696
908092186	spatial[+]	0.22758	0.065173	-0.12299	-0.17304
908092186	spatial[+]	0.31085	0.02768	0.069584	0.26543
908092186	spatial[+]	-0.025981	-0.037149	0.062494	-0.20474
908092186	spatial[+]	0.029949	-0.19184	-0.01534	-0.052871
908092186	spatial[+]	-0.069972	0.070079	-0.094384	-0.11802
908092186	spatial[+]	0.43863	-0.20251	-0.19697	-0.091398
908092186	spatial[+]	-0.051107	0.018622	-0.027708	0.016313
908092186	spatial[+]	-0.23922	-0.24528	0.12807	0.2657
908092186	spatial[+]	0.19522	-0.12476	-0.042248	-0.18823
908092186	spatial[+]	0.14473	-0.12052	0.051962	-0.0036183
908092186	spatial[+]	0.079557	-0.0039702	-0.20684	0.13739
908092186	spatial[+]	0.19937	0.15658	-0.032809	-0.09685
908092186	spatial[+]	0.16853	0.077565	0.229	0.087395
908092186	spatial[+]	0.2121	-0.030139	-0.021681	0.037539
908092186	spatial[+]	0.022992	0.16311	0.076965	0.10592
908092186	spatial[+]	0.37169	-0.085168	0.1003	-0.021551
908092186	spatial[+]	0.22955	0.02657	0.1212	0.13119
908092186	spatial[+]	0.026743	-0.015962	0.045681	-0.21853
908092186	spatial[+]	0.038385	-0.068152	0.29155	0.038451
908092186	spatial[+]	-0.043453	-0.051585	-0.012638	-0.26573
908092186	spatial[+]	0.10084	0.060894	0.22087	0.028737
908092186	spatial[+]	0.19574	0.21112	0.086009	-0.1425
908092186	spatial[+]	-0.011373	-0.20705	-0.14231	-0.18533
908092186	spatial[+]	0.23872	-0.12369	0.13676	0.20755
908092186	spatial[+]	0.022834	-0.073063	0.012259	-0.022348
908092186	spatial[+]	0.020861	-0.02318	0.48009	0.033379
908092186	spatial[+]	0.30742	0.25607	-0.20661	0.072436
908092186	spatial[+]	-0.019217	-0.13341	0.45813	0.13694
908092186	spatial[+]	0.16373	0.12507	0.015828	-0.092447
908092186	spatial[+]	-0.12834	-0.31861	0.048122	-0.27156
908092186	spatial[+]	0.25014	-0.098216	0.036215	0.30176
908092186	spatial[+]	-0.090859	-0.12466	0.1319	-0.098259
908092186	spatial[+]	0.13152	0.30121	0.077254	-0.043808
908092186	spatial[+]	0.082287	0.0054258	0.065184	-0.0075128
616446717	spatial[+]	-0.14241	0.012951	0.081649	-0.03539
616446717	spatial[+]	0.14621	-0.16824	0.14655	-0.087377
616446717	spatial[+]	-0.070322	-0.15453	-0.23201	0.083831
616446717	spatial[+]	0.19916	-0.0019049	-0.043743	0.37247
616446717	spatial[+]	0.33063	0.37628	0.26324	0.31398
616446717	spatial[+]	0.1903	-0.27137	0.20866	0.076085
616446717	spatial[+]	0.08861	0.18126	0.25791	0.14956
616446717	spatial[+]	-0.10567	0.066261	-0.052771	-0.38588
616446717	spatial[+]	0.20013	-0.041202	0.22173	0.0037249
616446717	spatial[+]	-0.2011	0.022446	-0.070104	0.082758
616446717	spatial[+]	-0.074208	0.22397	0.2926	0.31374
616446717	spatial[+]	0.18725	0.088313	-0.17804	0.42965
616446717	spatial[+]	0.20674	0.051213	0.03328	0.043864
616446717	spatial[+]	0.050247	0.25646	0.20264	0.004388
616446717	spatial[+]	0.1199	0.12067	0.18956	0.074608
616446717	spatial[+]	0.19084	0.082608	0.088816	-0.054486
616446717	spatial[+]	-0.15084	0.1289	-0.12239	-0.17738
616446717	spatial[+]	0.18805	0.35523	0.2477	-0.0045308
616446717	spatial[+]	0.072081	0.053514	0.061332	-0.14942
616446717	spatial[+]	0.16171	0.059057	0.01266	0.12431
616446717	spatial[+]	0.091926	0.55024	0.066416	-0.10298
616446717	spatial[+]	0.38159	0.0014304	-0.031616	0.16513
616446717	spatial[+]	-0.22831	-0.022634	0.27639	0.19352
616446717	spatial[+]	0.030642	0.20732	0.077988	0.0139
616446717	spatial[+]	0.32508	0.10627	-0.13919	0.072909
616446717	spatial[+]	-0.074947	-0.011179	0.0089287	-0.20002
616446717	spatial[+]	0.12911	0.12574	-0.0036543	-0.25424
616446717	spatial[+]	0.14621	0.20508	0.05275	0.28403
616446717	spatial[+]	0.32485	-0.097118	0.023702	-0.18335
616446717	spatial[+]	-0.0082976	0.045729	-0.019074	-0.11525
616446717	spatial[+]	0.26292	0.4802	0.13079	-0.028282
616446717	spatial[+]	-0.1575	0.045779	0.086832	-0.033539
616446717	spatial[+]	0.15101	0.31521	-0.15344	-0.2569
616446717	spatial[+]	-0.10789	0.19145	0.37761	0.0030338
616446717	spatial[+]	-0.084418	-0.18413	0.10519	-0.14759
616446717	spatial[+]	0.15552	-0.05652	0.14913	0.20915
616446717	spatial[+]	0.43329	0.13413	0.096914	-0.038525
616446717	spatial[+]	0.29966	0.29325	0.39741	0.11655
616446717	spatial[+]	-0.0039078	-0.26392	-0.103	-0.059396
616446717	spatial[+]	0.12654	0.16891	-0.04063	-0.19093
616446717	spatial[+]	0.094162	-0.033629	0.0468	-0.07751
616446717	spatial[+]	-0.081482	0.10412	-0.4233	-0.01149
616446717	spatial[+]	0.25414	-0.025421	-0.0048457	-0.10775
616446717	spatial[+]	0.2095	-0.13256	0.057455	-0.16903
616446717	spatial[+]	-0.054314	-0.11979	-0.029192	0.23214
616446717	spatial[+]	0.20074	-0.05719	-0.052202	-0.16825
616446717	spatial[+]	0.12497	-0.16796	0.16392	-0.16724
616446717	spatial[+]	0.084983	0.039404	0.043173	0.002086
616446717	spatial[+]	0.47111	-0.23451	0.043588	0.025679
616446717	spatial[+]	0.048443	0.06242	0.15287	-0.079878
616446717	spatial[+]	0.12069	-0.10326	0.15228	0.36144
616446717	spatial[+]	-0.15202	0.047801	-0.22846	0.020928
616446717	spatial[+]	0.23188	-0.30512	0.10189	-0.017216
616446717	spatial[+]	0.20847	-0.041207	-0.16865	0.10158
616446717	spatial[+]	0.37244	-0.092696	0.048123	-0.086639
616446717	spatial[+]	0.49676	-0.060392	0.039795	-0.047817
616446717	spatial[+]	0.36447	-0.037181	0.032781	0.47112
616446717	spatial[+]	0.072417	-0.19871	0.10695	0.15511
616446717	spatial[+]	0.17469	0.032926	-0.072737	0.21486
616446717	spatial[+]	-0.22992	0.019259	-0.14767	0.15046
616446717	spatial[+]	0.19762	0.069996	0.23005	0.013075
616446717	spatial[+]	0.064214	-0.33305	0.041417	0.17471
616446717	spatial[+]	0.20309	-0.049402	0.043532	0.10803
616446717	spatial[+]	0.18739	-0.059634	-0.16393	-0.10733
616446717	spatial[+]	0.24848	0.041719	-0.12075	-0.17263
616446717	spatial[+]	0.12239	-0.10878	0.14919	0.2211
616446717	spatial[+]	0.21875	0.35026	0.14816	-0.21783
616446717	spatial[+]	0.26184	0.28613	0.14819	-0.085074
616446717	spatial[+]	-0.074052	-0.085792	-0.1076	0.20934
616446717	spatial[+]	-0.20584	-0.20444	0.24093	-0.0064778
616446717	spatial[+]	0.25056	-0.087186	0.32001	-0.12725
616446717	spatial[+]	0.32205	0.20782	0.31503	0.037314
616446717	spatial[+]	0.17567	0.04298	0.18993	0.099268
616446717	spatial[+]	0.14494	-0.022964	-0.24193	-0.00048352
616446717	spatial[+]	0.15261	0.22302	0.27225	-0.11426
616446717	spatial[+]	0.21404	0.1204	0.14699	-0.11723
616446717	spatial[+]	-0.0035066	0.099705	0.014319	-0.20705
616446717	spatial[+]	0.16427	0.038185	0.24141	0.33583
616446717	spatial[+]	-0.089952	0.0055858	0.024677	0.30186
616446717	spatial[+]	-0.26216	-0.081628	0.27761	-0.15357
616446717	spatial[+]	0.025355	-0.045	0.033781	0.091582
616446717	spatial[+]	0.2421	0.013047	0.10844	0.17352
616446717	spatial[+]	-0.01877	0.088581	0.082563	-0.2858
616446717	spatial[+]	0.12276	0.16703	0.0091874	0.26642
616446717	spatial[+]	-0.09384	-0.17281	0.17893	0.013633
616446717	spatial[+]	0.11751	-0.048312	0.048962	-0.061144
616446717	spatial[+]	0.40962	0.25057	-0.17024	-0.14001
616446717	spatial[+]	0.17793	0.19901	0.36001	0.07015
616446717	spatial[+]	0.020999	-0.082871	0.26353	0.10988
616446717	spatial[+]	-0.16943	0.11356	-0.061257	0.046989
616446717	spatial[+]	0.32029	-0.36113	0.057586	0.11086
616446717	spatial[+]	0.35362	0.13927	-0.22988	0.03402
616446717	spatial[+]	0.19886	0.029845	-0.061787	-0.025108
616446717	spatial[+]	0.15944	0.34574	0.20049	0.094627
616446717	spatial[+]	-0.12398	-0.093495	-0.054504	-0.072163
616446717	spatial[+]	0.11655	-0.12657	-0.058837	0.24586
616446717	spatial[+]	-0.049915	0.26535	0.080786	0.060416
616446717	spatial[+]	0.20133	-0.077367	-0.38268	-0.26914
616446717	spatial[+]	0.14638	-0.11161	0.049246	-0.3401
616446717	spatial[+]	0.24971	0.089626	0.39976	-0.0041446
616446717	spatial[+]	0.047193	0.17771	0.069631	0.14576
616446717	spatial[+]	-0.043315	-0.036324	-0.015603	-0.12838
616446717	spatial[+]	0.31668	0.017773	0.057913	0.069939
616446717	spatial[+]	0.060781	-0.39446	0.13431	-0.26401
616446717	spatial[+]	-0.029163	-0.14274	-0.34171	0.031748
616446717	spatial[+]	0.047142	0.027602	-0.16041	-0.0092591
616446717	spatial[+]	0.30226	-0.1941	0.018946	-0.16798
616446717	spatial[+]	0.093012	-0.14995	0.0097222	0.22939
616446717	spatial[+]	0.37789	0.1165	-0.054408	0.048588
616446717	spatial[+]	0.18497	0.14132	0.07985	-0.061289
616446717	spatial[+]	0.27573	0.089139	0.005064	0.076753
616446717	spatial[+]	0.33087	0.23649	0.37724	0.42726
616446717	spatial[+]	0.044909	-0.18565	-0.016136	0.045059
616446717	spatial[+]	-0.096256	-0.18158	-0.0084181	0.06984
616446717	spatial[+]	0.22707	-0.2092	0.23578	-0.12788
616446717	spatial[+]	0.19871	0.21023	0.16945	0.1172
616446717	spatial[+]	0.47802	-0.21494	-0.097599	0.31766
616446717	spatial[+]	0.068945	-0.066656	-0.0039132	0.028421
616446717	spatial[+]	0.29561	-0.073631	-0.095084	0.012293
616446717	spatial[+]	0.44281	0.13322	0.13081	-0.17862
491416294	spatial[+]	-0.18767	-0.050028	0.12788	0.11955
491416294	spatial[+]	0.010026	-0.13025	0.13554	-0.13928
491416294	spatial[+]	0.19781	-0.17328	0.1679	0.28678
491416294	spatial[+]	0.31957	0.24427	0.23912	-0.0095835
491416294	spatial[+]	-0.05643	0.13498	0.1165	0.16296
491416294	spatial[+]	0.2275	0.11113	0.16877	0.059234
491416294	spatial[+]	0.081782	0.0042299	-0.02901	0.24278
491416294	spatial[+]	0.086261	-0.014935	0.2171	-0.047857
491416294	spatial[+]	0.18032	-0.027762	-0.041117	-0.034866
491416294	spatial[+]	0.040038	0.31073	0.26598	-0.01209
491416294	spatial[+]	0.1982	-0.054423	0.44495	0.059082
491416294	spatial[+]	-0.13799	-0.12286	0.2181	-0.047339
491416294	spatial[+]	0.018634	-0.11026	0.024199	0.15246
491416294	spatial[+]	0.24533	0.21094	-0.12419	0.30864
491416294	spatial[+]	0.13448	0.16795	0.29014	0.22105
491416294	spatial[+]	-0.08483	0.36077	0.3271	-0.27357
491416294	spatial[+]	-0.17872	0.20174	0.20781	0.19029
491416294	spatial[+]	-0.079124	0.080666	0.11623	-0.052047
491416294	spatial[+]	0.17208	-0.19278	-0.018686	0.18005
491416294	spatial[+]	-0.023752	-0.0305	0.26856	-0.09691
491416294	spatial[+]	0.079405	0.25014	0.13806	0.27595
491416294	spatial[+]	0.31893	0.11762	-0.19344	-0.14193
491416294	spatial[+]	0.20307	0.31698	0.13117	-0.037203
491416294	spatial[+]	-0.083225	0.27778	0.12463	-0.14086
491416294	spatial[+]	-0.035356	0.051697	0.15194	0.24832
491416294	spatial[+]	-0.18967	-0.099157	0.15696	-0.0028348
491416294	spatial[+]	0.34451	0.076367	0.27308	0.25869
491416294	spatial[+]	0.052417	0.21593	0.33195	0.09025
491416294	spatial[+]	0.28583	0.19247	0.049885	0.20231
491416294	spatial[+]	0.28136	0.008038	-0.15343	0.18235
491416294	spatial[+]	0.15518	-0.076574	0.075309	0.0080327
491416294	spatial[+]	0.089088	0.24193	0.10291	-0.1597
491416294	spatial[+]	0.21055	0.2029	0.08736	0.089165
491416294	spatial[+]	-0.13367	0.00033877	0.050796	-0.2484
491416294	spatial[+]	-0.13379	0.13939	0.3345	-0.13138
491416294	spatial[+]	0.051725	0.2366	0.29037	-0.067296
491416294	spatial[+]	-0.32505	-0.01843	-0.072168	-0.23052
491416294	spatial[+]	0.11866	0.11367	0.26215	0.03154
491416294	spatial[+]	0.29704	0.1835	-0.15874	0.1461
491416294	spatial[+]	-0.33259	-0.015808	0.10837	0.32452
491416294	spatial[+]	-0.054033	0.032337	-0.20849	0.064763
491416294	spatial[+]	-0.10454	0.19872	0.090862	-0.17241
491416294	spatial[+]	0.1314	0.20008	0.41461	-0.045098
491416294	spatial[+]	0.060157	0.0095172	0.11637	0.049533
491416294	spatial[+]	-0.053303	0.3285	-0.059271	-0.19335
491416294	spatial[+]	0.11089	0.078771	0.23431	0.043985
491416294	spatial[+]	0.085118	0.3432	0.16554	-0.11575
491416294	spatial[+]	0.10677	0.096782	-0.060409	0.29623
491416294	spatial[+]	0.11218	0.15704	0.21438	0.1405
491416294	spatial[+]	0.046408	0.12211	0.00074687	-0.024111
491416294	spatial[+]	-0.035396	-0.27335	0.11464	-0.12006
491416294	spatial[+]	0.16664	-0.076014	0.17413	-0.041074
491416294	spatial[+]	0.11782	0.20148	0.15883	0.16021
491416294	spatial[+]	0.39017	-0.39725	-0.32237	0.38612
491416294	spatial[+]	0.078023	0.27598	0.15761	-0.00030064
491416294	spatial[+]	0.27509	0.060587	0.16986	0.33523
491416294	spatial[+]	0.31702	0.067699	-0.19746	0.053993
491416294	spatial[+]	0.0019049	0.1121	0.25797	0.069459
491416294	spatial[+]	0.092371	0.10685	0.2404	0.15731
491416294	spatial[+]	-0.089123	-0.11282	-0.045856	-0.14223
491416294	spatial[+]	0.036748	0.11531	0.093792	-0.011021
491416294	spatial[+]	0.49464	0.13815	0.01898	0.14088
491416294	spatial[+]	-0.037783	0.060959	0.28762	0.089016
491416294	spatial[+]	0.1989	-0.074883	-0.035256	0.10969
491416294	spatial[+]	0.057677	0.048774	-0.07114	-0.18405
491416294	spatial[+]	-0.17072	0.10953	0.035917	0.19553
491416294	spatial[+]	-0.29426	0.093613	-0.019764	-0.13045
491416294	spatial[+]	0.16866	0.39182	0.3775	0.12946
491416294	spatial[+]	0.31104	0.021632	0.09149	0.12993
491416294	spatial[+]	-0.11583	-0.084568	0.35063	0.20354
491416294	spatial[+]	0.21297	-0.20556	0.10385	0.37594
491416294	spatial[+]	-0.14923	-0.035722	0.10969	0.3542
491416294	spatial[+]	0.33283	-0.015543	0.16754	0.072377
491416294	spatial[+]	0.23601	-0.14596	0.26247	-0.016095
491416294	spatial[+]	-0.00011459	-0.16731	-0.0056468	0.11803
491416294	spatial[+]	-0.19308	0.065829	0.19144	0.012379
491416294	spatial[+]	0.068168	0.028746	-0.14926	-0.10061
491416294	spatial[+]	-0.20555	-0.060872	0.012447	-0.082045
491416294	spatial[+]	0.12227	-0.075473	0.025898	0.12929
491416294	spatial[+]	-0.026886	0.070532	0.16228	-0.33857
491416294	spatial[+]	0.18604	-0.018712	0.031252	-0.06815
491416294	spatial[+]	0.047357	0.12928	-0.17581	-0.15992
491416294	spatial[+]	0.078735	-0.19378	-0.014695	-0.066764
491416294	spatial[+]	-0.071032	0.17461	0.10365	-0.093144
491416294	spatial[+]	0.20368	-0.18019	0.088788	-0.11303
491416294	spatial[+]	-0.021024	-0.074413	0.0039256	-0.064657
491416294	spatial[+]	0.08627	-0.10383	0.063964	0.0096288
491416294	spatial[+]	0.14624	0.31847	0.011002	0.081741
491416294	spatial[+]	0.07161	-0.31224	0.16041	0.23827
491416294	spatial[+]	0.20589	0.19225	0.12654	0.17581
491416294	spatial[+]	0.23598	0.22676	0.2292	0.35168
491416294	spatial[+]	0.33689	-0.16946	0.35268	0.15198
491416294	spatial[+]	-0.14985	0.14915	0.059629	-0.27342
491416294	spatial[+]	-0.036442	-0.32002	-0.11856	0.035524
491416294	spatial[+]	0.17287	0.13725	-0.066248	0.025114
491416294	spatial[+]	0.0067635	-0.23548	-0.11406	0.22764
491416294	spatial[+]	-0.035153	0.36663	0.41068	-0.092837
491416294	spatial[+]	-0.044054	-0.15688	0.039218	-0.20714
491416294	spatial[+]	0.12188	0.1952	0.1357	0.047284
491416294	spatial[+]	0.27914	-0.070569	0.4479	0.33195
491416294	spatial[+]	-0.011692	0.14092	0.3323	0.051241
491416294	spatial[+]	0.39539	0.1806	0.21641	0.15359
491416294	spatial[+]	0.19981	-0.018382	-0.19819	0.19187
491416294	spatial[+]	0.041258	0.22463	0.0010586	-0.0043153
491416294	spatial[+]	0.19436	0.15096	0.034477	-0.032606
491416294	spatial[+]	0.31787	0.14027	0.080481	0.10135
491416294	spatial[+]	-0.059375	-0.088783	0.24768	0.16155
491416294	spatial[+]	-0.042571	0.35612	0.13251	-0.12904
491416294	spatial[+]	0.10579	-0.13677	0.094901	-0.0058923
491416294	spatial[+]	0.18854	0.12096	-0.076538	0.012984
491416294	spatial[+]	0.21326	-0.18099	0.024552	-0.098108
491416294	spatial[+]	-0.20947	-0.05911	-0.1387	0.0012488
491416294	spatial[+]	0.040428	0.017742	0.1464	0.01996
491416294	spatial[+]	0.075497	-0.10447	-0.28093	0.042137
491416294	spatial[+]	0.085711	0.045408	-0.065825	0.077651
491416294	spatial[+]	0.027623	0.26433	0.11347	-0.15252
491416294	spatial[+]	-0.050416	-0.0179	-0.10425	0.14071
491416294	spatial[+]	0.18517	-0.0099855	0.0090315	0.24845
491416294	spatial[+]	0.34119	0.24525	0.2508	0.089739
491416294	spatial[+]	0.16072	-0.10179	0.19129	-0.082356
312850327	spatial[+]	0.31081	0.19964	0.055076	0.18596
312850327	spatial[+]	-0.016336	0.097346	0.21578	-0.22738
312850327	spatial[+]	0.17163	0.075017	-0.036813	0.17197
312850327	spatial[+]	-0.018005	-0.024592	-0.12238	0.033409
312850327	spatial[+]	0.30784	-0.015001	0.090078	0.34302
312850327	spatial[+]	0.079602	-0.22973	0.17646	0.10488
312850327	spatial[+]	0.27323	0.13576	0.074484	0.2815
312850327	spatial[+]	-0.16809	-0.024712	0.17139	0.11395
312850327	spatial[+]	0.44271	-0.034479	0.47111	0.13612
312850327	spatial[+]	-0.093354	0.029212	0.19297	-0.22391
312850327	spatial[+]	-0.41875	-0.0036174	0.25857	0.22887
312850327	spatial[+]	-0.0011898	0.068863	0.01376	0.19312
312850327	spatial[+]	-0.3701	0.20855	0.013981	-0.35306
312850327	spatial[+]	0.2712	-0.12431	-0.092726	-0.26872
312850327	spatial[+]	0.20008	0.31282	0.013816	0.030871
312850327	spatial[+]	0.097678	-0.02283	0.28552	-0.24303
312850327	spatial[+]	-0.019459	-0.075022	0.12762	-0.11024
312850327	spatial[+]	-0.067694	-0.019336	-0.17002	-0.090948
312850327	spatial[+]	-0.073016	0.053739	0.0079453	-0.20488
312850327	spatial[+]	0.27243	0.50967	-0.21451	0.15724
312850327	spatial[+]	0.22222	-0.09	0.21406	0.28549
312850327	spatial[+]	0.14529	0.28579	-0.034612	-0.23047
312850327	spatial[+]	0.19231	-0.02455	-0.096282	0.040767
312850327	spatial[+]	-0.002921	0.010107	-0.20241	-0.068847
312850327	spatial[+]	0.29902	-0.13035	-0.10773	-0.062561
312850327	spatial[+]	0.49544	-0.17842	0.15481	-0.099785
312850327	spatial[+]	0.10219	-0.080744	0.075426	0.13159
312850327	spatial[+]	0.23115	-0.1015	-0.13988	0.18495
312850327	spatial[+]	-0.046131	-0.015776	0.17184	0.066804
312850327	spatial[+]	0.095039	0.077392	0.10815	0.27533
312850327	spatial[+]	0.057162	-0.18675	0.065042	0.01749
312850327	spatial[+]	0.054662	-0.010766	0.35899	-0.02104
312850327	spatial[+]	0.19537	0.025232	-0.11354	0.16461
312850327	spatial[+]	0.040897	-0.13749	0.057592	-0.0053459
312850327	spatial[+]	0.084328	0.086953	-0.26359	-0.25339
312850327	spatial[+]	-0.21154	0.063106	0.091338	-0.17212
312850327	spatial[+]	-0.17673	0.41202	0.26542	0.13334
312850327	spatial[+]	-0.15741	-0.037954	0.038309	0.013275
312850327	spatial[+]	0.14018	-0.067655	-0.022042	0.069197
312850327	spatial[+]	-0.040682	-0.022503	-0.043061	-0.10616
312850327	spatial[+]	0.052389	-0.012811	0.20605	0.026251
312850327	spatial[+]	-0.18943	-0.030005	0.069606	-0.36841
312850327	spatial[+]	0.19774	0.12301	0.10098	0.032659
312850327	spatial[+]	0.45958	0.081724	0.15179	0.081524
312850327	spatial[+]	-0.04455	0.079011	0.32624	0.042772
312850327	spatial[+]	0.25496	0.31674	0.063317	0.032788
312850327	spatial[+]	0.13958	0.060842	0.24721	0.19952
312850327	spatial[+]	-0.16383	0.1087	0.008616	-0.22091
312850327	spatial[+]	0.44367	0.2759	0.073182	0.059846
312850327	spatial[+]	-0.010283	0.050015	0.12292	0.10093
312850327	spatial[+]	0.099271	-0.073076	-0.14104	0.34347
312850327	spatial[+]	0.0036728	-0.23691	0.13008	-0.26405
312850327	spatial[+]	0.25707	0.020923	0.41297	0.10717
312850327	spatial[+]	0.087953	0.21556	-0.14653	0.031891
312850327	spatial[+]	0.11523	0.11603	-0.048546	-0.093836
312850327	spatial[+]	0.30285	0.15797	0.36195	0.56461
312850327	spatial[+]	0.063192	-0.012083	-0.035313	0.2008
312850327	spatial[+]	0.16711	0.18535	0.14334	0.076719
312850327	spatial[+]	0.20314	-0.20901	-0.19503	-0.023374
312850327	spatial[+]	-0.24292	0.093688	0.092645	0.17422
312850327	spatial[+]	0.15612	-0.088574	-0.17587	-0.20422
312850327	spatial[+]	0.26923	-0.089572	0.1499	-0.11154
312850327	spatial[+]	0.25564	-0.16421	-0.22397	0.23699
312850327	spatial[+]	0.01908	-0.18019	0.016549	0.09489
312850327	spatial[+]	0.26417	-0.17373	-0.087459	0.058323
312850327	spatial[+]	0.30712	-0.1092	-0.23382	-0.21414
312850327	spatial[+]	0.11336	-0.35507	-0.067921	-0.070472
312850327	spatial[+]	0.0086896	0.13163	0.16735	-0.21582
312850327	spatial[+]	0.276	0.29934	-0.036852	-0.02427
312850327	spatial[+]	0.096244	0.12388	0.01048	-0.10652
312850327	spatial[+]	-0.0889	-0.12942	0.14134	-0.060695
312850327	spatial[+]	0.19202	-0.089867	-0.060639	-0.03777
312850327	spatial[+]	0.29739	0.2711	0.064356	0.24632
312850327	spatial[+]	0.0099067	-0.10135	0.080325	-0.22635
312850327	spatial[+]	0.27414	0.06987	0.00075214	0.088802
312850327	spatial[+]	-0.24172	-0.032755	0.095239	-0.0033183
312850327	spatial[+]	0.11891	-0.094196	0.2546	0.18862
312850327	spatial[+]	0.06147	-0.052278	0.28801	0.19765
312850327	spatial[+]	-0.004696	-0.023243	0.22276	-0.26651
312850327	spatial[+]	0.061359	0.071248	0.023024	0.12649
312850327	spatial[+]	0.035415	-0.18923	-0.050946	0.28393
312850327	spatial[+]	0.09766	0.22352	0.12148	0.10986
312850327	spatial[+]	0.038351	-0.014286	0.22755	0.46928
312850327	spatial[+]	0.28282	-0.14523	0.010458	-0.019519
312850327	spatial[+]	0.12181	0.099908	-0.25818	0.072368
312850327	spatial[+]	-0.093595	0.14856	-0.26064	-0.22608
312850327	spatial[+]	-0.19516	0.15007	0.13437	0.0043687
312850327	spatial[+]	0.24759	0.19519	-0.055706	0.047474
312850327	spatial[+]	-0.010837	0.078926	0.055275	0.12899
312850327	spatial[+]	0.26064	0.073041	0.13646	0.026888
312850327	spatial[+]	-0.22828	-0.23988	0.1102	0.31717
312850327	spatial[+]	-0.018918	0.35088	0.2004	0.28688
312850327	spatial[+]	0.25166	0.23952	-0.22294	0.042567
312850327	spatial[+]	-0.2104	-0.048132	0.28239	0.057843
312850327	spatial[+]	-0.14621	-0.2317	-0.13677	0.020981
312850327	spatial[+]	0.26311	-0.1438	0.0057686	0.21062
312850327	spatial[+]	0.011794	0.047438	0.24039	-0.14711
312850327	spatial[+]	0.24821	0.04387	0.22888	0.1766
312850327	spatial[+]	-0.096951	-0.15933	0.071888	0.088721
312850327	spatial[+]	0.036533	0.28798	0.14275	0.035356
312850327	spatial[+]	-0.027027	-0.05891	-0.056635	-0.25267
312850327	spatial[+]	-0.0074158	0.13489	0.17428	0.20542
312850327	spatial[+]	0.037259	-0.34611	0.0096381	0.28444
312850327	spatial[+]	-0.26029	0.38189	-0.17412	-0.15457
312850327	spatial[+]	-0.071114	0.026408	-0.10477	0.069321
312850327	spatial[+]	-0.12201	0.088731	0.054447	-0.026689
312850327	spatial[+]	0.16095	-0.059609	-0.1787	0.025308
312850327	spatial[+]	0.20646	-0.17329	0.087184	-0.027951
312850327	spatial[+]	-0.073979	-0.026413	0.25435	0.09259
312850327	spatial[+]	0.26744	0.13659	0.11324	0.056333
312850327	spatial[+]	0.25898	-0.20639	-0.028915	-0.00029089
312850327	spatial[+]	0.32573	0.16328	0.45251	0.19213
312850327	spatial[+]	-0.086629	-0.079974	0.22846	0.19419
312850327	spatial[+]	0.07958	0.03885	-0.089639	0.12407
312850327	spatial[+]	0.30241	-0.13757	-0.039776	0.030963
312850327	spatial[+]	0.13744	-0.098964	0.18549	-0.055296
312850327	spatial[+]	-0.34828	0.0017007	0.031908	-0.15043
312850327	spatial[+]	-0.11187	0.076081	0.11007	-0.078475
312850327	spatial[+]	-0.0043687	0.083574	0.10231	0.20053
312850327	spatial[+]	0.097801	0.22661	0.014718	-0.31217
767215115	spatial[+]	0.11433	-0.1363	-0.1737	0.032998
767215115	spatial[+]	-0.027145	-0.07033	0.24971	0.20457
767215115	spatial[+]	-0.19623	-0.013247	0.0095497	0.17653
767215115	spatial[+]	0.010298	0.44343	-0.035199	-0.025522
767215115	spatial[+]	0.20924	0.10572	0.40294	-0.018
767215115	spatial[+]	0.037792	-0.10014	0.14283	-0.14072
767215115	spatial[+]	-0.056447	-0.093815	0.14416	0.15611
767215115	spatial[+]	-0.082625	-0.1145	-0.25656	-0.32909
767215115	spatial[+]	0.15475	0.085361	-0.1546	-0.025343
767215115	spatial[+]	-0.0033941	0.20171	0.010919	-0.15427
767215115	spatial[+]	0.13249	-0.055277	0.36587	-0.24473
767215115	spatial[+]	0.081133	-0.042663	0.077776	-0.20102
767215115	spatial[+]	-0.16791	0.11559	0.10203	-0.334
767215115	spatial[+]	0.27698	0.28077	-0.13688	-0.16927
767215115	spatial[+]	-0.22642	0.22738	-0.16092	-0.043986
767215115	spatial[+]	-0.10975	0.18239	0.23654	-0.12595
767215115	spatial[+]	0.064332	-0.062316	0.007068	0.07102
767215115	spatial[+]	0.14403	-0.25402	0.10094	-0.25879
767215115	spatial[+]	0.18228	-0.062818	-0.053425	-0.011263
767215115	spatial[+]	0.11394	0.18451	0.054723	0.17829
767215115	spatial[+]	0.19867	-0.14192	0.097014	0.083506
767215115	spatial[+]	0.14782	-0.0039594	0.081486	-0.091933
767215115	spatial[+]	-0.075245	-0.085457	0.14005	-0.29731
767215115	spatial[+]	0.17622	-0.29612	-0.10344	0.17579
767215115	spatial[+]	0.054751	-0.018133	0.31591	-0.17368
767215115	spatial[+]	-0.093214	-0.15624	-0.12542	-0.12371
767215115	spatial[+]	-0.05629	0.038235	0.15562	0.015473
767215115	spatial[+]	-0.13522	-0.36675	-0.013699	-0.1142
767215115	spatial[+]	0.094116	0.33754	0.23221	-0.036964
767215115	spatial[+]	0.34947	-0.098492	0.018087	0.16078
767215115	spatial[+]	-0.028504	0.16035	0.0085345	-0.25749
767215115	spatial[+]	-0.014284	0.11196	0.068887	-0.16135
767215115	spatial[+]	0.14618	-0.11784	-0.14331	-0.10442
767215115	spatial[+]	-0.16854	-0.04541	0.12791	-0.09861
767215115	spatial[+]	0.027877	-0.19843	0.15525	0.16235
767215115	spatial[+]	0.19132	-0.18716	0.26985	-0.11739
767215115	spatial[+]	0.23247	0.07218	0.12481	0.020705
767215115	spatial[+]	0.079999	-0.22473	0.075501	-0.02277
767215115	spatial[+]	0.12312	0.28801	0.13374	-0.018569
767215115	spatial[+]	0.12506	-0.11726	-0.066685	-0.21903
767215115	spatial[+]	0.085269	-0.23105	-0.038475	0.11619
767215115	spatial[+]	0.036205	0.0019755	-0.083643	0.026402
767215115	spatial[+]	0.055471	-0.1612	0.089172	0.18897
767215115	spatial[+]	0.094873	0.12884	0.22978	0.070187
767215115	spatial[+]	0.076708	0.032418	0.1045	0.038759
767215115	spatial[+]	0.34882	-0.088303	0.21276	-0.19735
767215115	spatial[+]	0.28062	0.0012044	0.25121	-0.34516
767215115	spatial[+]	0.023116	0.061387	0.053439	-7.1892e-05
767215115	spatial[+]	0.06503	-0.22413	0.22119	-0.11723
767215115	spatial[+]	0.13316	0.23272	0.12663	-0.1992
767215115	spatial[+]	-0.27623	-0.044617	0.013252	-0.41523
767215115	spatial[+]	0.0027335	-0.089421	0.064036	-0.12568
767215115	spatial[+]	0.14794	-0.23821	0.13044	0.34736
767215115	spatial[+]	0.28033	0.21484	0.17455	-0.095441
767215115	spatial[+]	0.36199	-0.1687	0.072911	-0.071837
767215115	spatial[+]	-0.037333	-0.12158	0.078408	0.021579
767215115	spatial[+]	0.26962	-0.19329	0.041664	0.11648
767215115	spatial[+]	0.018833	-0.061019	-0.0090264	0.051465
767215115	spatial[+]	-0.11489	-0.19836	-0.1571	-0.25806
767215115	spatial[+]	-0.1053	0.019439	0.17125	-0.30189
767215115	spatial[+]	-0.010851	-0.30956	-0.211	-0.076154
767215115	spatial[+]	-0.048238	-0.28583	0.13929	-0.29031
767215115	spatial[+]	0.25819	-0.12896	-0.022636	0.30518
767215115	spatial[+]	0.13774	-0.0079894	0.124	0.0017651
767215115	spatial[+]	0.13144	-0.13159	0.50416	-0.022591
767215115	spatial[+]	0.019914	-0.063199	-0.059984	-0.056431
767215115	spatial[+]	0.15894	0.15041	0.19804	0.14684
767215115	spatial[+]	0.32874	-0.15255	0.16425	0.19184
767215115	spatial[+]	-0.032383	0.036947	0.23422	0.20769
767215115	spatial[+]	0.11006	0.067324	0.069564	0.10309
767215115	spatial[+]	0.29399	0.41628	-0.22197	-0.42557
767215115	spatial[+]	0.25235	0.033439	-0.16435	-0.024071
767215115	spatial[+]	0.17563	-0.0389	0.090575	-0.024157
767215115	spatial[+]	0.13905	-0.14731	-0.077493	-0.0087
767215115	spatial[+]	0.010174	-0.30379	0.058721	-0.037518
767215115	spatial[+]	0.31328	-0.23236	0.059791	-0.025681
767215115	spatial[+]	0.092713	-0.075972	0.031041	0.26996
767215115	spatial[+]	0.22949	0.25789	0.092018	-0.16837
767215115	spatial[+]	-0.084517	0.10038	0.13183	0.21873
767215115	spatial[+]	0.0052578	-0.027588	-0.081651	-0.050616
767215115	spatial[+]	0.082739	-0.0093919	-0.0018359	-0.098112
767215115	spatial[+]	0.30992	0.019519	0.067796	0.079478
767215115	spatial[+]	0.11799	0.13819	0.25723	0.13139
767215115	spatial[+]	0.21076	-0.17947	0.070737	-0.16579
767215115	spatial[+]	0.33809	-0.14574	0.088319	0.34773
767215115	spatial[+]	-0.065179	-0.0064249	0.068756	-0.16454
767215115	spatial[+]	0.020207	-0.13867	-0.091129	0.029331
767215115	spatial[+]	0.13961	-0.139	0.033378	-0.33969
767215115	spatial[+]	0.30923	-0.198	-0.10055	0.026016
767215115	spatial[+]	0.16214	0.18286	0.20898	-0.27997
767215115	spatial[+]	-0.051485	0.098249	0.24175	0.31335
767215115	spatial[+]	0.07178	0.037798	-0.078518	-0.083055
767215115	spatial[+]	0.23919	0.051547	0.12141	0.28278
767215115	spatial[+]	0.097484	-0.31441	-0.14739	0.079551
767215115	spatial[+]	0.20959	-0.23304	-0.097357	0.28779
767215115	spatial[+]	-0.030495	0.043886	0.037122	-0.086467
767215115	spatial[+]	0.098435	0.17901	-0.025991	0.18678
767215115	spatial[+]	0.00017771	0.057543	0.11314	0.060571
767215115	spatial[+]	-0.15148	-0.28488	-0.27192	0.10786
767215115	spatial[+]	-0.051805	0.27349	0.17556	-0.082818
767215115	spatial[+]	-0.078382	0.15475	0.082285	0.34169
767215115	spatial[+]	0.30734	0.18556	-0.15492	0.15153
767215115	spatial[+]	0.028533	-0.10257	-0.17022	0.00061988
767215115	spatial[+]	0.08855	0.2971	0.28787	0.020129
767215115	spatial[+]	0.11331	-0.072555	0.16185	-0.15505
767215115	spatial[+]	0.081452	0.39311	0.0029198	0.0050234
767215115	spatial[+]	-0.01358	-0.38138	0.13832	-0.097606
767215115	spatial[+]	0.18478	0.24518	0.019339	0.156
767215115	spatial[+]	0.16428	0.031518	0.14908	0.025234
767215115	spatial[+]	0.00045416	0.1624	-0.048709	0.26106
767215115	spatial[+]	0.086242	-0.074907	-0.24202	0.44577
767215115	spatial[+]	0.31432	0.0060599	-0.22804	-0.25916
767215115	spatial[+]	0.20764	0.1941	0.020786	0.19236
767215115	spatial[+]	-0.17223	0.056542	0.27682	-0.16302
767215115	spatial[+]	0.28214	0.24195	0.082433	0.27799
767215115	spatial[+]	-0.014775	0.038744	0.12272	0.02544
767215115	spatial[+]	-0.079167	0.26044	0.26466	-0.20628
767215115	spatial[+]	0.16696	0.093864	0.37344	-0.16622
767215115	spatial[+]	0.14459	-0.044568	0.48036	0.035594
767215115	spatial[+]	-0.036084	0.20497	0.067189	-0.010364
078614964	spatial[+]	0.14041	0.083092	0.057769	-0.11481
078614964	spatial[+]	-0.012497	-0.14241	-0.10136	-0.12161
078614964	spatial[+]	0.067822	0.21782	-0.14608	-0.12556
078614964	spatial[+]	0.062107	0.28138	0.14566	-0.1796
078614964	spatial[+]	-0.13042	-0.030115	-0.050736	-0.1282
078614964	spatial[+]	0.073501	0.018934	-0.087357	0.14382
078614964	spatial[+]	0.29303	-0.35211	-0.1423	-0.064867
078614964	spatial[+]	0.33703	0.1423	0.084353	-0.0068913
078614964	spatial[+]	0.10394	-0.054963	-0.059798	-0.019275
078614964	spatial[+]	0.22899	0.34587	0.22998	0.13005
078614964	spatial[+]	-0.12626	-0.25186	0.039596	-0.069563
078614964	spatial[+]	-0.099721	-0.17701	-0.12861	0.037182
078614964	spatial[+]	0.22441	0.12851	0.023974	0.030178
078614964	spatial[+]	-0.19694	-0.047816	-0.051796	0.18396
078614964	spatial[+]	-0.25271	0.17607	-0.23958	-0.29291
078614964	spatial[+]	-0.032299	0.037796	0.016618	-0.010737
078614964	spatial[+]	0.018679	0.25907	0.18908	0.083213
078614964	spatial[+]	0.015965	-0.17029	-0.011822	-0.16529
078614964	spatial[+]	0.068803	0.15379	0.054304	0.24003
078614964	spatial[+]	-0.052107	0.075152	0.19998	0.0049446
078614964	spatial[+]	0.081773	0.25116	0.15061	0.067019
078614964	spatial[+]	0.27657	0.20975	-0.12528	-0.24132
078614964	spatial[+]	-0.11336	0.17431	0.14663	-0.08311
078614964	spatial[+]	0.19704	-0.10213	-0.014554	0.094161
078614964	spatial[+]	-0.087401	0.05817	0.15686	0.18098
078614964	spatial[+]	-0.29317	0.12603	0.17002	0.16948
078614964	spatial[+]	0.068443	-0.31704	-0.27622	0.041779
078614964	spatial[+]	0.18656	0.28531	0.27273	0.22036
078614964	spatial[+]	-0.042975	0.022952	-0.15619	0.10573
078614964	spatial[+]	0.39804	0.16628	0.34351	0.049353
078614964	spatial[+]	0.042924	-0.047702	-0.11924	0.27278
078614964	spatial[+]	-0.24094	-0.0094097	0.053586	-0.068138
078614964	spatial[+]	0.11725	-0.034783	0.087635	0.27997
078614964	spatial[+]	0.3352	0.25902	0.34445	-0.044088
078614964	spatial[+]	0.14982	0.04877	0.066937	-0.015245
078614964	spatial[+]	-0.018992	-0.1589	0.13523	-0.22077
078614964	spatial[+]	0.11389	-0.049662	0.20213	-0.05387
078614964	spatial[+]	0.18211	0.16137	-0.010645	-0.13515
078614964	spatial[+]	-0.11343	0.34923	0.27907	-0.075586
078614964	spatial[+]	-0.046236	0.17273	0.27485	-0.042377
078614964	spatial[+]	0.20071	-0.089077	-0.079827	0.30038
078614964	spatial[+]	0.21953	-0.058181	0.0494	0.06476
078614964	spatial[+]	0.29524	0.33033	0.16331	-0.027203
078614964	spatial[+]	0.10968	0.28948	0.29957	0.2885
078614964	spatial[+]	0.11087	0.098073	0.14895	0.18864
078614964	spatial[+]	0.0086689	0.069813	-0.19729	-0.036338
078614964	spatial[+]	0.058764	0.10284	0.20916	0.2265
078614964	spatial[+]	-0.24453	-0.27725	0.039464	-0.16892
078614964	spatial[+]	0.39662	0.32528	0.16335	0.1807
078614964	spatial[+]	0.12297	0.36604	0.28778	0.27602
078614964	spatial[+]	-0.089827	0.29273	0.3477	-0.12636
078614964	spatial[+]	-0.16478	0.26534	0.11554	0.13391
078614964	spatial[+]	0.070019	-0.05782	0.14785	-0.097795
078614964	spatial[+]	0.069481	0.082016	0.030678	0.043044
078614964	spatial[+]	0.08878	-0.014035	-0.020468	0.058139
078614964	spatial[+]	0.065852	0.081799	-0.24335	-0.2678
078614964	spatial[+]	-0.16137	-0.0028242	-0.28076	-0.26386
078614964	spatial[+]	0.3506	0.49046	0.1873	0.21691
078614964	spatial[+]	0.24938	0.020006	-0.020502	-0.0088711
078614964	spatial[+]	0.23451	-0.013898	0.073511	0.014387
078614964	spatial[+]	-0.16385	-0.17714	-0.05251	0.011662
078614964	spatial[+]	0.29283	0.25969	-0.028354	0.28023
078614964	spatial[+]	0.15259	0.18219	-0.19753	0.11391
078614964	spatial[+]	0.19364	-0.15292	-0.31428	-0.10604
078614964	spatial[+]	0.047528	-0.0074152	-0.10773	0.11595
078614964	spatial[+]	-0.19276	-0.1099	0.11138	0.175
078614964	spatial[+]	0.098007	0.10802	0.069209	0.14498
078614964	spatial[+]	-0.22597	-0.18354	0.10893	0.14468
078614964	spatial[+]	0.055381	0.09733	0.17377	-0.011172
078614964	spatial[+]	0.23317	0.032684	-0.040801	-0.036801
078614964	spatial[+]	-0.083068	-0.21232	-0.1685	0.014041
078614964	spatial[+]	-0.0038044	-0.28924	0.041349	-0.086915
078614964	spatial[+]	0.021893	-0.052142	-0.00016737	-0.13422
078614964	spatial[+]	-0.093873	0.097833	-0.11394	0.18944
078614964	spatial[+]	-0.086729	0.023334	0.042062	0.18357
078614964	spatial[+]	0.21338	0.037721	-0.026817	0.14704
078614964	spatial[+]	0.064035	-0.040225	0.034531	-0.047675
078614964	spatial[+]	-0.11723	0.037068	-0.0049345	-0.098798
078614964	spatial[+]	0.1175	0.058168	0.20973	0.24942
078614964	spatial[+]	-0.05315	-0.24583	0.058976	0.087576
078614964	spatial[+]	-0.00029699	-0.011571	0.060668	0.10292
078614964	spatial[+]	0.073637	0.17123	0.45006	0.22705
078614964	spatial[+]	0.22639	0.22209	0.10056	0.071943
078614964	spatial[+]	-0.0087637	0.24486	-0.009967	-0.0098269
078614964	spatial[+]	-0.020756	-0.084399	0.081298	-0.19329
078614964	spatial[+]	0.0841	0.20002	0.02295	0.27978
078614964	spatial[+]	-0.19524	-0.17426	0.016192	0.17306
078614964	spatial[+]	-0.22101	-0.17376	-0.10247	0.134
078614964	spatial[+]	0.22902	0.25857	-0.091825	0.053602
078614964	spatial[+]	0.091179	-0.085263	0.081469	0.04595
078614964	spatial[+]	0.14329	0.2001	0.11449	0.07742
078614964	spatial[+]	-0.039539	-0.1174	-0.14346	-0.18265
078614964	spatial[+]	0.37632	0.075688	0.25993	0.1489
078614964	spatial[+]	-0.18883	0.2923	0.16883	0.13397
078614964	spatial[+]	-0.022267	0.1347	0.17139	0.18868
078614964	spatial[+]	0.1189	-0.0067337	0.35188	0.14336
078614964	spatial[+]	0.30692	0.08162	0.021726	0.17516
078614964	spatial[+]	-0.097059	-0.12768	-0.087141	0.065869
078614964	spatial[+]	-0.13486	0.0092908	-0.041853	-0.12943
078614964	spatial[+]	0.28474	0.32573	0.17887	-0.0077134
078614964	spatial[+]	0.20425	0.31187	0.25286	0.21448
078614964	spatial[+]	-0.025277	-0.34946	0.066985	0.0803
078614964	spatial[+]	0.049245	-0.1645	-0.11513	-0.032381
078614964	spatial[+]	0.097732	-0.20921	-0.087011	0.21967
078614964	spatial[+]	0.36267	0.14546	0.20161	0.12373
078614964	spatial[+]	0.04909	0.16557	-0.0075675	-0.18085
078614964	spatial[+]	0.22873	0.34151	0.2008	0.012335
078614964	spatial[+]	-0.028259	0.21562	-0.090449	0.11349
078614964	spatial[+]	-0.062729	0.013564	0.12618	-0.12872
078614964	spatial[+]	0.29338	-0.029705	-0.31631	-0.073582
078614964	spatial[+]	-0.090307	-0.014469	-0.1158	-0.01614
078614964	spatial[+]	0.079839	-0.083014	0.026267	0.06925
078614964	spatial[+]	0.016306	0.1866	0.19362	0.19136
078614964	spatial[+]	0.017859	0.17336	0.11205	0.10264
078614964	spatial[+]	0.0029112	-0.061337	0.011861	0.043904
078614964	spatial[+]	0.30107	0.17486	0.0027406	0.36673
078614964	spatial[+]	-0.084458	0.21742	0.1337	-0.1012
078614964	spatial[+]	-0.081612	-0.31149	-0.27407	-0.20345
078614964	spatial[+]	0.27181	0.027574	-0.10962	0.15915
078614964	spatial[+]	0.020527	0.13244	0.2473	0.043456
461212829	spatial[+]	-0.070229	-0.067101	0.1995	-0.097034
461212829	spatial[+]	0.45474	0.16995	0.12073	0.11121
461212829	spatial[+]	0.23899	0.10744	-0.14079	0.16191
461212829	spatial[+]	0.12822	0.094254	0.040057	-0.18341
461212829	spatial[+]	-0.038811	0.22661	0.23492	0.072866
461212829	spatial[+]	0.12433	0.15776	-0.024207	-0.010571
461212829	spatial[+]	0.082433	0.18631	0.18038	0.12613
461212829	spatial[+]	0.0077262	0.23173	0.06804	-0.18372
461212829	spatial[+]	0.18614	0.47291	0.22276	0.10222
461212829	spatial[+]	0.089024	0.1205	0.55645	0.088661
461212829	spatial[+]	0.21484	0.0074366	0.25703	0.22113
461212829	spatial[+]	0.13637	0.15907	0.046044	0.16325
461212829	spatial[+]	0.2968	0.24192	0.20652	0.044702
461212829	spatial[+]	0.27132	-0.031704	0.065495	0.28384
461212829	spatial[+]	0.32094	0.13305	0.29881	0.32947
461212829	spatial[+]	-0.011649	0.22797	-0.22117	0.089609
461212829	spatial[+]	0.40467	0.45043	0.23765	0.24246
461212829	spatial[+]	0.32695	0.10152	0.39039	0.1905
461212829	spatial[+]	0.22301	0.33144	0.27244	0.29091
461212829	spatial[+]	0.34905	0.15105	0.20512	0.21624
461212829	spatial[+]	-0.040243	-0.12676	0.22019	0.28416
461212829	spatial[+]	0.29973	0.030677	0.12137	0.22463
461212829	spatial[+]	0.021032	0.11375	0.090209	-0.068935
461212829	spatial[+]	0.45704	-0.14253	0.14384	0.0075372
461212829	spatial[+]	0.38769	0.06983	0.21842	-0.11213
461212829	spatial[+]	0.085779	0.16487	0.1885	0.076275
461212829	spatial[+]	0.0045544	0.04224	0.14065	0.04194
461212829	spatial[+]	0.021772	0.37691	0.45814	-0.023076
461212829	spatial[+]	0.02767	0.059656	0.14752	0.1184
461212829	spatial[+]	0.43847	0.030342	-0.17324	0.049437
461212829	spatial[+]	0.2364	-0.041485	0.15674	0.33563
461212829	spatial[+]	0.053289	0.13903	0.20073	0.10153
461212829	spatial[+]	0.37623	0.05546	0.26242	0.11111
461212829	spatial[+]	0.042502	0.079981	-0.01633	0.17412
461212829	spatial[+]	-0.079926	-0.042886	-0.21783	-0.0072592
461212829	spatial[+]	0.37875	0.037222	0.069696	0.28953
461212829	spatial[+]	-0.013197	0.066375	0.21781	0.032157
461212829	spatial[+]	0.10455	0.022209	0.37791	-0.29815
461212829	spatial[+]	0.091272	0.19466	0.038075	0.069304
461212829	spatial[+]	-0.032673	-0.045496	0.32399	0.22479
461212829	spatial[+]	0.11526	-0.39718	-0.3877	-0.059754
461212829	spatial[+]	-0.28429	0.1438	0.16553	-0.10871
461212829	spatial[+]	0.18015	0.33101	0.26368	0.2359
461212829	spatial[+]	-0.16618	0.090427	0.38736	-0.14247
461212829	spatial[+]	0.17409	0.25424	0.12125	-0.086278
461212829	spatial[+]	0.10313	-0.070164	0.26685	0.025242
461212829	spatial[+]	0.17235	0.21996	0.35258	0.19518
461212829	spatial[+]	0.28566	0.061758	0.17289	0.090192
461212829	spatial[+]	0.3439	0.097027	0.17374	0.0014426
461212829	spatial[+]	0.46253	0.33724	0.24008	0.44085
461212829	spatial[+]	0.0095321	-0.035257	0.19826	-0.098796
461212829	spatial[+]	0.16941	0.28098	0.15065	0.062888
461212829	spatial[+]	0.53809	0.2415	0.28853	0.37766
461212829	spatial[+]	0.39504	0.10105	-0.074888	-0.12686
461212829	spatial[+]	0.060152	0.18089	-0.13179	0.091174
461212829	spatial[+]	-0.012539	0.22163	0.36556	0.1445
461212829	spatial[+]	0.10842	-0.062171	0.13317	-0.16226
461212829	spatial[+]	0.042966	-0.060152	0.17045	0.038117
461212829	spatial[+]	0.28625	0.1428	0.20395	0.0084631
461212829	spatial[+]	0.38788	-0.080744	0.34899	0.3834
461212829	spatial[+]	0.10135	-0.070266	0.17137	0.034686
461212829	spatial[+]	0.17178	0.12495	-0.039924	0.04807
461212829	spatial[+]	0.23143	-0.025431	-0.16616	-0.031305
461212829	spatial[+]	0.40347	-0.13746	-0.12182	-0.16549
461212829	spatial[+]	0.16713	0.11284	0.090203	0.15168
461212829	spatial[+]	0.33138	0.12692	0.38137	0.30891
461212829	spatial[+]	-0.02227	0.083097	0.08439	-0.044573
461212829	spatial[+]	0.24412	0.12896	-0.14881	0.29414
461212829	spatial[+]	0.28733	0.19214	-0.068812	0.040214
461212829	spatial[+]	0.080525	-0.015372	0.26206	-0.026316
461212829	spatial[+]	0.053359	-0.10393	0.023599	-0.48861
461212829	spatial[+]	0.45026	0.047969	0.10504	0.15236
461212829	spatial[+]	0.17562	-0.025164	0.37982	-0.010987
461212829	spatial[+]	0.52113	0.45123	0.53379	0.41272
461212829	spatial[+]	-0.17868	0.010643	0.025537	0.10784
461212829	spatial[+]	0.26735	0.097152	-0.13393	-0.1309
461212829	spatial[+]	0.34136	-0.089112	0.30546	-0.16082
461212829	spatial[+]	-0.058433	-0.19663	0.16871	0.024718
461212829	spatial[+]	0.028921	0.074531	0.052049	0.059399
461212829	spatial[+]	0.24824	0.10824	0.23309	0.096709
461212829	spatial[+]	0.23414	-0.0088014	0.13101	0.1842
461212829	spatial[+]	0.13158	0.12821	0.15662	-0.13377
461212829	spatial[+]	0.37741	0.0036758	0.037099	-0.11414
461212829	spatial[+]	0.46202	0.40845	0.41879	0.19491
461212829	spatial[+]	0.15446	-0.27033	0.16723	0.2105
461212829	spatial[+]	0.24082	-0.0022657	0.16116	-0.040295
461212829	spatial[+]	-0.035498	0.07934	0.22652	-0.019421
461212829	spatial[+]	-0.27556	0.13147	0.22416	-0.23733
461212829	spatial[+]	0.14433	0.24315	0.28812	0.15678
461212829	spatial[+]	0.54056	0.048411	0.27319	0.24429
461212829	spatial[+]	-0.12121	0.064608	0.28583	0.14249
461212829	spatial[+]	-0.079361	0.042155	0.28891	-0.22188
461212829	spatial[+]	0.3004	0.16808	0.33932	0.14857
461212829	spatial[+]	0.068412	-0.021579	0.12824	0.2731
461212829	spatial[+]	0.23856	0.12862	-0.1614	0.16999
461212829	spatial[+]	-0.12594	0.28255	0.18045	-0.061352
461212829	spatial[+]	0.45945	-0.10879	0.0068791	0.15
461212829	spatial[+]	0.15433	0.1271	-0.021524	0.24067
461212829	spatial[+]	-0.11833	0.26142	0.2167	-0.14526
461212829	spatial[+]	0.30353	-0.032426	-0.070045	0.031951
461212829	spatial[+]	0.45741	0.035077	0.078525	0.37669
461212829	spatial[+]	0.30679	-0.058997	0.34663	0.3587
461212829	spatial[+]	0.19214	0.043662	0.27744	0.16976
461212829	spatial[+]	0.12101	-0.076437	0.016132	0.10884
461212829	spatial[+]	0.50028	0.35662	0.19195	0.18542
461212829	spatial[+]	0.19056	-0.20479	0.07773	0.15303
461212829	spatial[+]	-0.2016	-0.1041	0.078132	-0.07697
461212829	spatial[+]	0.13677	-0.023782	0.19636	0.29193
461212829	spatial[+]	-0.043933	-0.027927	-0.030607	0.16417
461212829	spatial[+]	0.14369	0.050875	0.0097547	-0.055547
461212829	spatial[+]	0.081408	0.30807	0.13021	-0.052984
461212829	spatial[+]	0.052136	0.15222	0.25765	-0.20102
461212829	spatial[+]	0.23228	-0.069888	0.0043393	0.13522
461212829	spatial[+]	0.011583	0.023179	0.1634	-0.020681
461212829	spatial[+]	0.26294	0.14721	0.20063	0.13998
461212829	spatial[+]	0.018433	0.032921	-0.073435	-0.15936
461212829	spatial[+]	-0.04135	-0.078025	-0.092575	-0.13022
461212829	spatial[+]	0.22342	0.24073	0.20536	-0.029727
461212829	spatial[+]	0.27328	-0.0054982	-0.10116	0.4195
461212829	spatial[+]	0.32639	0.30579	0.31821	0.0040367
568835142	spatial[+]	-0.1763	-0.12617	0.082186	0.10068
568835142	spatial[+]	-0.033569	-0.12127	-0.03161	0.061732
568835142	spatial[+]	0.076787	0.21973	-0.01501	0.33946
568835142	spatial[+]	0.11893	0.13127	0.087151	-0.048131
568835142	spatial[+]	0.14731	0.084034	0.09486	-0.088415
568835142	spatial[+]	-0.1849	-0.037673	0.26096	-0.14001
568835142	spatial[+]	0.21184	-0.18966	0.063446	0.19036
568835142	spatial[+]	-0.41323	0.15032	-0.16434	0.0090405
568835142	spatial[+]	-0.12691	0.03075	0.17692	-0.10232
568835142	spatial[+]	0.24783	0.15194	0.046296	0.28985
568835142	spatial[+]	0.19303	-0.046287	-0.023673	0.18932
568835142	spatial[+]	-0.20009	0.18075	-0.20976	-0.026985
568835142	spatial[+]	0.14218	-0.058664	0.094744	0.19545
568835142	spatial[+]	0.35812	0.26197	-0.14825	0.18573
568835142	spatial[+]	0.14575	0.25115	0.049844	-0.17024
568835142	spatial[+]	-0.19858	0.22525	0.11688	-0.043246
568835142	spatial[+]	0.12719	0.014458	0.21074	0.22477
568835142	spatial[+]	-0.047189	0.045448	0.15294	-0.088113
568835142	spatial[+]	0.073242	0.10034	-0.047348	0.21576
568835142	spatial[+]	-0.080004	-0.024153	-0.0089096	0.041281
568835142	spatial[+]	0.13157	-0.033838	0.20294	0.48376
568835142	spatial[+]	-0.047184	-0.036899	0.16913	0.015782
568835142	spatial[+]	-0.17376	0.13529	0.26519	-0.15634
568835142	spatial[+]	0.12823	-0.010415	0.066791	-0.0032678
568835142	spatial[+]	0.0077875	-0.011476	-0.077889	-0.021064
568835142	spatial[+]	-0.02363	0.29567	-0.046082	-0.14201
568835142	spatial[+]	-0.24701	-0.020827	-0.19308	0.10249
568835142	spatial[+]	-0.045796	-0.42899	0.233	-0.13152
568835142	spatial[+]	0.17731	-0.11555	-0.10277	0.1967
568835142	spatial[+]	-0.2639	-0.29565	-0.59694	-0.23512
568835142	spatial[+]	0.02778	0.011383	0.12815	0.1345
568835142	spatial[+]	-0.079807	0.042897	0.18045	0.0072696
568835142	spatial[+]	-0.033133	-0.047026	0.20951	-0.15454
568835142	spatial[+]	0.14159	0.026448	-0.2831	-0.13716
568835142	spatial[+]	0.13931	0.30537	0.10362	0.12478
568835142	spatial[+]	-0.01295	-0.024564	-0.088645	-0.24015
568835142	spatial[+]	0.11444	-0.14315	0.18632	0.045
568835142	spatial[+]	0.056251	0.06261	0.0035526	0.10683
568835142	spatial[+]	-0.18352	0.092857	-0.039609	-0.044189
568835142	spatial[+]	-0.21348	-0.00092577	0.37919	-0.066577
568835142	spatial[+]	-0.11482	0.17912	0.23125	0.26727
568835142	spatial[+]	-0.10212	-0.1483	0.13927	0.1528
568835142	spatial[+]	-0.014533	-0.064473	0.30023	-0.1418
568835142	spatial[+]	-0.043376	-0.099741	0.12853	-0.046623
568835142	spatial[+]	0.16345	0.16516	0.24134	0.093073
568835142	spatial[+]	-0.18595	-0.035645	0.01092	-0.29648
568835142	spatial[+]	-0.12282	-0.093351	-0.18344	0.0081333
568835142	spatial[+]	-0.077915	-0.16151	-0.0082056	0.027647
568835142	spatial[+]	-0.15747	-0.16059	0.15614	0.22894
568835142	spatial[+]	-0.16733	-0.077902	0.12028	0.45914
568835142	spatial[+]	0.054694	0.13719	0.10629	-0.02099
568835142	spatial[+]	-0.07033	0.047104	-0.28855	-0.13558
568835142	spatial[+]	-0.14401	0.048727	-0.0021177	-0.22334
568835142	spatial[+]	-0.12019	-0.099013	0.019354	-0.054876
568835142	spatial[+]	-0.2976	0.15785	0.14627	-0.1771
568835142	spatial[+]	0.28477	0.13507	-0.3256	-0.31675
568835142	spatial[+]	0.0053306	-0.032595	-0.15546	0.016741
568835142	spatial[+]	0.1464	-0.18446	-0.27586	0.14102
568835142	spatial[+]	0.11954	0.26438	0.11258	-0.15702
568835142	spatial[+]	-0.0075814	0.1991	0.22916	0.1459
568835142	spatial[+]	0.15558	-0.18865	-0.012969	0.016622
568835142	spatial[+]	0.042231	0.0049828	-0.089868	-0.12177
568835142	spatial[+]	-0.06849	-0.2695	0.20402	-0.089601
568835142	spatial[+]	-0.090808	0.12868	0.11989	0.12933
568835142	spatial[+]	0.1308	0.027502	-0.14227	-0.10066
568835142	spatial[+]	0.18666	0.10577	0.33573	-0.012255
568835142	spatial[+]	0.046869	-0.019169	-0.1453	-0.29256
568835142	spatial[+]	-0.06464	0.19554	0.17769	0.23762
568835142	spatial[+]	-0.14704	0.043918	0.29821	0.1112
568835142	spatial[+]	-0.30788	0.061278	-0.13448	-0.035712
568835142	spatial[+]	0.011803	0.24228	0.12546	0.12587
568835142	spatial[+]	0.11657	0.27707	0.14358	0.061892
568835142	spatial[+]	0.22831	0.29104	0.17441	-0.063851
568835142	spatial[+]	0.39182	-0.10349	0.15543	-0.16859
568835142	spatial[+]	-0.027995	0.075348	-0.016073	0.10206
568835142	spatial[+]	0.0071632	0.078283	-0.038446	-0.13791
568835142	spatial[+]	-0.058174	-0.027221	0.21919	-0.077752
568835142	spatial[+]	0.14879	-0.18527	-0.33071	0.0071857
568835142	spatial[+]	0.033845	-0.13504	-0.078873	-0.049843
568835142	spatial[+]	0.13799	0.081639	-0.26213	0.098938
568835142	spatial[+]	0.25233	-0.16401	0.0207	0.099807
568835142	spatial[+]	-0.16608	-0.17089	0.21287	-0.043572
568835142	spatial[+]	0.16654	0.087295	0.037133	-0.095501
568835142	spatial[+]	0.080661	-0.14054	0.058825	-0.01171
568835142	spatial[+]	0.0094775	-0.075706	-0.21458	-0.3108
568835142	spatial[+]	0.074317	0.1755	0.2204	0.17621
568835142	spatial[+]	-0.00046865	0.028871	0.082226	-0.077788
568835142	spatial[+]	-0.078743	-0.19143	0.21855	-0.133
568835142	spatial[+]	-0.03149	0.10772	0.049481	-0.042606
568835142	spatial[+]	-0.20999	-0.075491	0.099216	0.2038
568835142	spatial[+]	0.024798	-0.013801	-0.1061	-0.13469
568835142	spatial[+]	-0.30854	0.011074	-0.11827	-0.083568
568835142	spatial[+]	0.17053	-0.097576	-0.25068	-0.33327
568835142	spatial[+]	0.1385	0.21238	0.23333	0.16661
568835142	spatial[+]	-0.065163	0.097886	0.032225	-0.27191
568835142	spatial[+]	-0.13137	-0.21818	0.24328	-0.14503
568835142	spatial[+]	-0.31403	-0.0080994	-0.32263	-0.25379
568835142	spatial[+]	0.21133	-0.2893	-0.00065219	-0.088117
568835142	spatial[+]	0.33433	0.07673	0.35934	0.38491
568835142	spatial[+]	0.068166	0.027311	0.013882	-0.087217
568835142	spatial[+]	0.26538	0.34094	0.23802	0.1491
568835142	spatial[+]	0.065489	-0.072023	0.18807	-0.01657
568835142	spatial[+]	0.17489	-0.043243	0.172	-0.04204
568835142	spatial[+]	-0.043273	0.18552	0.06144	0.20303
568835142	spatial[+]	-0.3478	-0.33774	-0.0025829	0.028255
568835142	spatial[+]	0.2684	0.12521	-0.044113	0.1655
568835142	spatial[+]	0.15662	0.20262	0.38763	-0.042773
568835142	spatial[+]	-0.12701	0.099182	0.29732	0.05278
568835142	spatial[+]	0.036079	-0.024288	0.12178	-0.17983
568835142	spatial[+]	0.15513	-0.016009	0.046922	-0.0057335
568835142	spatial[+]	-0.14503	0.10129	-0.12983	0.31162
568835142	spatial[+]	-0.15007	0.13068	0.18799	0.15956
568835142	spatial[+]	-0.07984	0.12115	0.078202	-0.065338
568835142	spatial[+]	0.38044	0.039835	0.24784	0.082765
568835142	spatial[+]	0.082921	-0.079476	-0.24647	0.10769
568835142	spatial[+]	0.20301	-0.18476	0.030852	-0.1475
568835142	spatial[+]	0.34774	0.019311	-0.029822	0.10678
821467811	spatial[+]	-0.060217	0.0069821	-0.14747	0.14513
821467811	spatial[+]	0.086493	0.18831	0.21273	0.18824
821467811	spatial[+]	0.30948	0.1319	-0.10759	0.1854
821467811	spatial[+]	-0.092258	0.14647	0.39996	0.022364
821467811	spatial[+]	0.19589	0.2767	0.22299	0.14035
821467811	spatial[+]	0.13804	0.098804	0.20807	0.05853
821467811	spatial[+]	0.15091	0.30885	0.075922	0.12763
821467811	spatial[+]	0.22509	0.073061	0.112	0.12668
821467811	spatial[+]	0.14129	0.22526	0.20181	0.090524
821467811	spatial[+]	0.43248	0.19362	0.33896	0.25725
821467811	spatial[+]	0.19424	-0.22889	-0.026912	0.22754
821467811	spatial[+]	0.34714	0.05898	-0.22534	0.21335
821467811	spatial[+]	0.020614	0.15483	0.12967	-0.05094
821467811	spatial[+]	0.16052	0.28731	0.21931	0.37386
821467811	spatial[+]	0.070987	0.071391	0.11555	-0.10998
821467811	spatial[+]	0.19925	0.0046617	0.26283	0.11404
821467811	spatial[+]	0.32353	0.46634	0.31512	-0.121
821467811	spatial[+]	0.40226	0.062239	0.16528	0.28862
821467811	spatial[+]	0.25173	0.13834	0.046491	0.077597
821467811	spatial[+]	0.087506	0.29334	0.46272	0.019103
821467811	spatial[+]	0.2025	0.060498	0.12783	0.10388
821467811	spatial[+]	0.54693	-0.3256	-0.1838	0.19897
821467811	spatial[+]	0.48704	-0.004387	0.020752	0.25001
821467811	spatial[+]	0.26409	0.25498	0.15114	0.017609
821467811	spatial[+]	0.046351	-0.036937	0.16369	0.070599
821467811	spatial[+]	0.45817	0.2581	0.40589	0.32188
821467811	spatial[+]	0.26534	-0.40089	-0.14483	0.21018
821467811	spatial[+]	0.47734	0.13454	0.03054	0.29513
821467811	spatial[+]	0.34486	0.16597	0.37381	0.39213
821467811	spatial[+]	0.32196	-0.081967	0.22351	0.23656
821467811	spatial[+]	0.12182	0.1107	0.37409	-0.094295
821467811	spatial[+]	0.022566	0.34062	0.14825	-0.09582
821467811	spatial[+]	0.4776	0.10238	0.082506	0.32763
821467811	spatial[+]	-0.098005	-0.011844	0.35911	0.20052
821467811	spatial[+]	0.23848	0.065659	-0.037711	0.17977
821467811	spatial[+]	0.20338	0.015351	0.21544	0.40977
821467811	spatial[+]	0.15731	0.085701	0.24629	0.20896
821467811	spatial[+]	0.11503	0.2951	0.36704	0.26835
821467811	spatial[+]	0.44129	0.10188	0.24506	0.14951
821467811	spatial[+]	-0.031397	0.13803	0.054075	0.075758
821467811	spatial[+]	0.22191	0.2144	0.41699	0.29106
821467811	spatial[+]	0.062344	0.41009	0.27057	0.19123
821467811	spatial[+]	-0.089805	0.42859	0.26724	0.060819
821467811	spatial[+]	0.14069	0.096281	-0.069115	0.092394
821467811	spatial[+]	0.29191	-0.048584	0.28249	0.57043
821467811	spatial[+]	0.36099	-0.22599	0.018075	0.16286
821467811	spatial[+]	0.17691	0.24036	0.10309	0.22825
821467811	spatial[+]	0.23187	0.31759	0.18719	0.22362
821467811	spatial[+]	0.14258	-0.17734	-0.12375	0.26397
821467811	spatial[+]	0.26934	0.087074	0.31939	0.1745
821467811	spatial[+]	0.14545	0.10983	0.10554	0.046181
821467811	spatial[+]	0.04547	-0.079195	0.0033367	0.18059
821467811	spatial[+]	0.24811	-0.098392	0.17906	0.10165
821467811	spatial[+]	0.46969	0.067469	0.047912	-0.0061723
821467811	spatial[+]	0.30538	0.058434	0.07978	0.29039
821467811	spatial[+]	0.14648	0.16625	0.36694	0.23053
821467811	spatial[+]	0.17609	0.28013	-0.10653	-0.044444
821467811	spatial[+]	0.21147	-0.063289	0.11264	-0.30225
821467811	spatial[+]	0.14855	-0.028747	-0.27609	0.11425
821467811	spatial[+]	0.14364	-0.012992	0.084542	0.034684
821467811	spatial[+]	0.18292	0.26235	-0.044255	0.083797
821467811	spatial[+]	0.01515	0.12762	0.1851	-0.0046431
821467811	spatial[+]	0.16542	0.10726	0.39687	0.036039
821467811	spatial[+]	0.48896	0.18981	0.14933	0.24878
821467811	spatial[+]	0.15904	-0.11909	0.2244	0.11756
821467811	spatial[+]	0.40193	-0.30498	-0.19877	0.10404
821467811	spatial[+]	0.5617	0.34575	0.34012	0.37571
821467811	spatial[+]	0.32696	0.0055315	0.33326	-0.078932
821467811	spatial[+]	0.23264	0.014135	0.10008	0.25519
821467811	spatial[+]	0.15013	0.045902	0.12943	0.26015
821467811	spatial[+]	0.4175	0.39033	0.16855	0.076213
821467811	spatial[+]	0.33455	0.037978	0.082654	0.031439
821467811	spatial[+]	0.28068	-0.058965	-0.15605	-0.12866
821467811	spatial[+]	0.2502	0.25081	0.24972	0.21174
821467811	spatial[+]	0.36543	0.43701	0.11467	-0.013716
821467811	spatial[+]	0.43911	0.2426	0.17606	0.18987
821467811	spatial[+]	0.13791	0.20368	0.19069	0.1036
821467811	spatial[+]	0.16787	0.28631	0.23663	0.21243
821467811	spatial[+]	0.47468	0.032807	0.23549	0.33718
821467811	spatial[+]	0.094616	0.07007	0.29274	0.20929
821467811	spatial[+]	0.31349	0.19909	0.18096	0.27427
821467811	spatial[+]	0.31994	0.1659	-0.04597	0.031094
821467811	spatial[+]	0.4183	-0.09449	0.19637	0.23211
821467811	spatial[+]	0.40287	-0.11088	0.15265	0.28053
821467811	spatial[+]	0.029945	-0.062899	-0.0737	0.10033
821467811	spatial[+]	0.40342	0.31192	0.37651	0.37694
821467811	spatial[+]	0.33538	-0.10483	0.019977	0.2302
821467811	spatial[+]	0.34224	0.31756	0.35758	0.16849
821467811	spatial[+]	0.33475	0.030441	0.17582	0.13921
821467811	spatial[+]	-0.032679	0.47355	0.18589	-0.027222
821467811	spatial[+]	0.17007	0.19515	0.48445	0.26016
821467811	spatial[+]	0.25353	0.28161	0.43576	0.25616
821467811	spatial[+]	-0.27637	0.0954	0.46739	-0.27348
821467811	spatial[+]	0.14226	0.040881	-0.0055427	-0.14143
821467811	spatial[+]	0.03572	0.026917	-0.086482	0.033859
821467811	spatial[+]	-0.016387	0.12635	0.25901	0.022745
821467811	spatial[+]	0.020513	0.23291	0.092129	-0.036128
821467811	spatial[+]	0.19949	0.1668	0.20355	0.079946
821467811	spatial[+]	0.18284	0.13765	0.16225	0.35871
821467811	spatial[+]	0.2045	0.017011	0.10601	0.014224
821467811	spatial[+]	0.3737	0.25493	0.25023	0.22049
821467811	spatial[+]	0.20434	-0.1264	-0.068893	-0.086979
821467811	spatial[+]	0.37367	0.14059	0.30621	0.21417
821467811	spatial[+]	0.12157	0.30397	0.38917	0.010095
821467811	spatial[+]	0.35029	0.17367	0.18523	0.2966
821467811	spatial[+]	0.05906	0.26642	0.032405	-0.073813
821467811	spatial[+]	0.11655	0.091258	0.37916	0.12206
821467811	spatial[+]	0.070933	-0.05386	-0.20698	0.1407
821467811	spatial[+]	0.47038	0.2272	0.054927	0.40083
821467811	spatial[+]	0.29932	0.20435	0.0018188	0.086093
821467811	spatial[+]	0.24131	0.0057478	0.28788	0.081506
821467811	spatial[+]	-0.25825	0.30355	-0.010308	-0.079191
821467811	spatial[+]	0.34657	0.25167	0.21222	0.20311
821467811	spatial[+]	0.3896	0.13781	0.2429	0.024636
821467811	spatial[+]	0.15459	0.26254	0.28652	-0.090816
821467811	spatial[+]	0.10425	0.19276	0.24152	-0.19235
821467811	spatial[+]	0.39826	0.24497	0.34158	0.089986
821467811	spatial[+]	0.25168	-0.17811	0.084489	0.073821
821467811	spatial[+]	0.25465	0.033063	0.36019	0.019722
821467811	spatial[+]	0.21319	0.145	0.19744	0.32599
042195083	spatial[+]	-0.29758	-0.029511	0.22223	-0.112
042195083	spatial[+]	0.33003	0.44354	0.13853	0.11414
042195083	spatial[+]	0.39965	0.071736	0.33473	0.04951
042195083	spatial[+]	-0.030491	-0.13561	0.29557	-0.23453
042195083	spatial[+]	0.21683	-0.11384	-0.039529	0.05714
042195083	spatial[+]	0.16262	0.20995	0.30781	0.14965
042195083	spatial[+]	0.34638	0.32273	0.48117	0.18396
042195083	spatial[+]	0.2509	-0.061002	0.15495	0.15357
042195083	spatial[+]	0.4783	0.38257	0.20711	0.18654
042195083	spatial[+]	0.44913	0.17421	0.39066	0.31642
042195083	spatial[+]	0.32751	-0.024573	0.24336	0.011917
042195083	spatial[+]	0.36725	0.13324	0.25827	0.18021
042195083	spatial[+]	0.27802	-0.10918	-0.011795	0.10688
042195083	spatial[+]	0.13496	0.053858	0.037179	-0.056883
042195083	spatial[+]	-0.076468	-0.027859	0.33768	0.094972
042195083	spatial[+]	0.38986	0.29692	0.41921	0.23381
042195083	spatial[+]	0.31722	0.24135	0.13774	0.14972
042195083	spatial[+]	0.11785	0.09292	0.084319	-0.084745
042195083	spatial[+]	0.41268	0.20946	0.052052	0.16002
042195083	spatial[+]	0.26993	0.077767	0.11579	0.16957
042195083	spatial[+]	-0.031064	0.22487	0.29924	0.12717
042195083	spatial[+]	0.25695	0.38707	0.39891	0.10907
042195083	spatial[+]	0.035614	0.098487	0.41905	0.31517
042195083	spatial[+]	0.21416	0.18447	-0.040465	0.022927
042195083	spatial[+]	0.28336	-0.034525	0.12256	-0.018869
042195083	spatial[+]	0.30288	-0.12102	0.0064011	0.17667
042195083	spatial[+]	0.23779	0.12285	0.30365	0.18874
042195083	spatial[+]	-0.20024	0.16305	0.26404	0.1404
042195083	spatial[+]	0.31552	0.41006	0.37827	0.23423
042195083	spatial[+]	-0.094696	0.11932	0.40286	0.029969
042195083	spatial[+]	0.11902	0.089583	0.48772	0.28048
042195083	spatial[+]	0.23787	-0.010192	0.21715	0.10984
042195083	spatial[+]	-0.035068	0.38196	0.21157	0.24111
042195083	spatial[+]	0.49433	0.064925	0.0403	0.067062
042195083	spatial[+]	0.070721	-0.029243	0.28524	0.083342
042195083	spatial[+]	0.16059	-0.1391	0.0016602	0.0045337
042195083	spatial[+]	0.090391	0.24563	0.1351	-0.16098
042195083	spatial[+]	0.4768	0.13874	0.020556	0.2093
042195083	spatial[+]	0.38414	0.15939	0.28086	0.14937
042195083	spatial[+]	0.12868	0.24934	0.14088	0.25668
042195083	spatial[+]	0.43041	0.21927	0.051911	0.18786
042195083	spatial[+]	0.18179	0.12772	0.20342	0.2149
042195083	spatial[+]	0.19258	0.18865	0.025946	0.13087
042195083	spatial[+]	0.15702	0.45231	0.42209	-0.024199
042195083	spatial[+]	0.10711	0.28742	0.40628	-0.073954
042195083	spatial[+]	0.5712	0.2592	0.09703	0.32419
042195083	spatial[+]	0.45475	0.08435	0.073623	0.17861
042195083	spatial[+]	0.034462	0.17928	0.32216	-0.028336
042195083	spatial[+]	0.2359	0.053883	0.15301	0.11372
042195083	spatial[+]	0.10768	0.069304	-0.049071	0.35958
042195083	spatial[+]	0.26598	0.29265	0.12103	0.044659
042195083	spatial[+]	0.11171	0.46708	0.30432	-0.19297
042195083	spatial[+]	0.39592	0.22979	0.27382	0.1765
042195083	spatial[+]	0.021754	-0.26204	-0.23365	-0.10116
042195083	spatial[+]	0.15503	0.074293	-0.082318	0.011895
042195083	spatial[+]	0.12388	0.098323	-0.033649	0.014685
042195083	spatial[+]	0.1194	-0.25482	0.17862	0.35885
042195083	spatial[+]	0.12099	-0.07429	0.23465	0.056174
042195083	spatial[+]	0.30389	0.1496	0.30635	0.0015301
042195083	spatial[+]	0.10061	0.084351	-0.088885	-0.060802
042195083	spatial[+]	0.16111	0.17889	0.16272	0.14427
042195083	spatial[+]	0.35772	-0.09912	0.082424	0.21993
042195083	spatial[+]	0.22319	-0.058442	0.15589	0.21193
042195083	spatial[+]	0.44677	-0.15419	0.29758	0.29609
042195083	spatial[+]	0.088354	0.1565	0.29288	0.27217
042195083	spatial[+]	0.35679	0.10652	-0.014051	0.061312
042195083	spatial[+]	0.32245	-0.094953	0.10953	0.31888
042195083	spatial[+]	0.2113	-0.2254	0.040148	0.31093
042195083	spatial[+]	0.41764	0.0028734	0.39166	0.32842
042195083	spatial[+]	0.17697	0.49505	0.55356	0.12399
042195083	spatial[+]	0.38845	-0.082257	-0.053396	0.15534
042195083	spatial[+]	0.47749	0.18846	0.15524	0.47025
042195083	spatial[+]	0.2063	0.064545	0.25673	-0.0099307
042195083	spatial[+]	0.31788	0.16949	0.42284	0.2427
042195083	spatial[+]	0.29249	0.17074	0.038474	0.099239
042195083	spatial[+]	0.18217	0.02507	-0.051439	0.036669
042195083	spatial[+]	0.19106	0.13028	0.28769	0.081084
042195083	spatial[+]	0.2603	0.31782	0.22654	-0.094648
042195083	spatial[+]	0.33834	0.12528	0.30208	0.18977
042195083	spatial[+]	0.055233	0.013336	0.13535	-0.035747
042195083	spatial[+]	-0.13621	0.42491	0.24054	0.37703
042195083	spatial[+]	0.081621	0.077446	0.018159	-0.096009
042195083	spatial[+]	0.39335	0.025071	0.24547	0.0087638
042195083	spatial[+]	-0.03571	0.18946	0.18751	-0.1986
042195083	spatial[+]	0.45002	0.11392	0.35652	0.39583
042195083	spatial[+]	-0.076277	-0.063585	0.27365	0.18997
042195083	spatial[+]	-0.14848	0.20866	0.29756	-0.30846
042195083	spatial[+]	-0.21377	0.14021	0.18291	0.14235
042195083	spatial[+]	0.26227	0.31419	0.21067	0.23236
042195083	spatial[+]	0.1984	0.26858	0.14726	0.027563
042195083	spatial[+]	-0.041977	0.17608	0.54473	0.28649
042195083	spatial[+]	0.47996	-0.015467	0.24906	0.40317
042195083	spatial[+]	0.15424	0.30501	0.08849	0.26246
042195083	spatial[+]	0.31771	0.13479	0.18967	0.24527
042195083	spatial[+]	0.15162	0.10316	-0.01844	0.11879
042195083	spatial[+]	0.52668	0.11	0.12795	0.29274
042195083	spatial[+]	0.1591	0.25927	0.22472	0.36409
042195083	spatial[+]	0.063008	-0.10837	0.24321	-0.26936
042195083	spatial[+]	-0.006974	0.10247	0.15037	-0.14991
042195083	spatial[+]	0.2759	-0.005734	0.14417	0.11068
042195083	spatial[+]	0.152	-0.013974	0.32171	0.28665
042195083	spatial[+]	0.45604	0.094461	0.10401	0.14239
042195083	spatial[+]	0.16643	-0.048774	0.079441	0.16203
042195083	spatial[+]	0.32861	0.21935	0.18904	0.11698
042195083	spatial[+]	0.11216	0.13063	0.13734	-0.0054601
042195083	spatial[+]	0.21594	0.26433	0.33385	-0.041859
042195083	spatial[+]	0.01837	-0.15662	0.044612	0.017826
042195083	spatial[+]	-0.030563	-0.09845	0.023313	0.27588
042195083	spatial[+]	0.35323	-0.14477	0.16239	0.11643
042195083	spatial[+]	0.45624	0.43343	0.28691	0.30657
042195083	spatial[+]	0.21587	0.33519	0.33034	0.10687
042195083	spatial[+]	0.046793	0.25046	0.10651	-0.050713
042195083	spatial[+]	0.14113	0.0041176	0.132	0.0026804
042195083	spatial[+]	0.17275	0.27365	0.253	0.1561
042195083	spatial[+]	0.31645	0.49773	0.52678	0.33749
042195083	spatial[+]	0.028825	0.10349	0.17358	0.11891
042195083	spatial[+]	-0.035713	0.065459	-0.09282	-0.20456
042195083	spatial[+]	0.39455	0.44856	0.20111	0.27562
042195083	spatial[+]	0.44027	0.075241	0.20293	0.21004
042195083	spatial[+]	0.20781	-0.045826	0.062022	0.13781
450135234	spatial[+]	-0.10689	-0.25008	0.28008	-0.040075
450135234	spatial[+]	0.18388	0.0491	0.081533	0.18302
450135234	spatial[+]	0.23992	0.093861	0.11929	-0.18906
450135234	spatial[+]	0.063583	-0.022979	-0.028515	0.06571
450135234	spatial[+]	0.20593	0.017389	0.11213	0.03567
450135234	spatial[+]	-0.18798	0.052264	0.15458	0.020717
450135234	spatial[+]	0.30387	-0.022561	0.10236	-0.22703
450135234	spatial[+]	0.15492	-0.013528	-0.12011	-0.35916
450135234	spatial[+]	-0.011975	-0.19426	0.41948	0.12324
450135234	spatial[+]	0.23164	0.030105	0.068506	0.18877
450135234	spatial[+]	-0.22708	-0.16888	0.18016	-0.18883
450135234	spatial[+]	0.090234	0.035497	0.36313	0.071346
450135234	spatial[+]	0.20244	0.072861	0.20866	-0.31274
450135234	spatial[+]	0.11958	-0.14931	0.29759	-0.01384
450135234	spatial[+]	0.145	0.02743	-0.072232	-0.007064
450135234	spatial[+]	0.039109	-0.16507	-0.25224	0.10254
450135234	spatial[+]	0.14941	-0.024242	0.27439	0.0078824
450135234	spatial[+]	0.138	0.014536	0.064165	-0.010958
450135234	spatial[+]	0.58079	0.050876	-0.029904	0.07083
450135234	spatial[+]	0.3179	-0.2056	0.48557	0.028396
450135234	spatial[+]	-0.14877	0.057186	0.094689	0.016617
450135234	spatial[+]	0.25464	0.20018	0.1372	0.072497
450135234	spatial[+]	-0.018214	0.16829	0.11428	0.012658
450135234	spatial[+]	0.069974	-0.099349	0.056972	-0.1511
450135234	spatial[+]	-0.018547	-0.066975	0.12827	-0.15489
450135234	spatial[+]	0.22635	-0.0088251	0.27536	0.024665
450135234	spatial[+]	-0.011807	-0.1622	0.22328	0.051563
450135234	spatial[+]	-0.033883	-0.1018	0.15778	-0.016895
450135234	spatial[+]	-0.036024	-0.15295	-0.12661	-0.021388
450135234	spatial[+]	-0.0067962	0.4124	-0.24552	-0.14287
450135234	spatial[+]	0.12244	-0.0016165	0.022285	-0.35868
450135234	spatial[+]	-0.12315	-0.24257	0.23032	0.20499
450135234	spatial[+]	0.28851	0.21816	-0.0616	0.016134
450135234	spatial[+]	0.038239	-0.24638	0.12345	0.018325
450135234	spatial[+]	0.15616	-0.0094082	-0.15146	-0.13354
450135234	spatial[+]	0.058948	0.040099	-0.0045839	-0.19124
450135234	spatial[+]	0.41461	-0.13934	0.3098	-0.32435
450135234	spatial[+]	0.23239	-0.027344	0.079217	0.39935
450135234	spatial[+]	0.071377	0.27104	0.1376	0.17666
450135234	spatial[+]	0.18916	0.026797	-0.018029	0.027286
450135234	spatial[+]	-0.31857	-0.24227	0.073384	-0.061066
450135234	spatial[+]	0.071125	-0.14548	0.22041	0.056357
450135234	spatial[+]	0.34436	-0.13556	0.13971	-0.1909
450135234	spatial[+]	-0.18258	-0.11324	0.12147	0.039382
450135234	spatial[+]	0.13665	-0.044569	0.15116	0.027315
450135234	spatial[+]	0.33658	0.079791	-0.0238	-0.17961
450135234	spatial[+]	0.058181	-0.034038	0.33523	-0.10335
450135234	spatial[+]	0.27396	-0.072398	0.2003	0.0048601
450135234	spatial[+]	0.31704	0.24502	0.29455	0.050453
450135234	spatial[+]	-0.14826	0.12084	0.3626	0.0081183
450135234	spatial[+]	-0.034523	-0.10994	0.044466	0.062437
450135234	spatial[+]	-0.079162	-0.097162	0.027369	-0.13191
450135234	spatial[+]	-0.14341	-0.3202	0.07858	-0.27352
450135234	spatial[+]	0.13684	0.18561	0.2151	-0.040856
450135234	spatial[+]	0.14263	0.25225	0.23643	-0.054909
450135234	spatial[+]	0.11772	-0.23758	-0.010897	-0.17025
450135234	spatial[+]	0.30253	0.031489	0.018111	0.2206
450135234	spatial[+]	0.0091446	-0.10551	0.056441	-0.070438
450135234	spatial[+]	0.12111	0.16355	-0.036843	0.27807
450135234	spatial[+]	-0.21165	0.073089	0.44307	-0.0045277
450135234	spatial[+]	-0.0534	-0.07735	-0.10077	-0.05359
450135234	spatial[+]	0.026002	-0.048051	-0.014279	-0.12527
450135234	spatial[+]	0.18347	0.015254	0.30175	-0.03975
450135234	spatial[+]	0.26962	0.084834	0.029351	0.13421
450135234	spatial[+]	0.025641	0.035863	0.044823	0.26949
450135234	spatial[+]	0.09862	0.084935	0.331	-0.19169
450135234	spatial[+]	0.30656	-0.2972	0.079959	0.032274
450135234	spatial[+]	0.020146	-0.16555	0.099793	0.14657
450135234	spatial[+]	0.35921	-0.06183	-0.36326	0.2629
450135234	spatial[+]	0.34895	-0.10923	-0.058296	0.02098
450135234	spatial[+]	0.0084635	-0.027087	-0.027286	0.25591
450135234	spatial[+]	0.14368	-0.07607	-0.15394	0.17763
450135234	spatial[+]	0.049544	-0.040049	0.09083	-0.099513
450135234	spatial[+]	0.29632	-0.075	-0.02384	-0.096513
450135234	spatial[+]	-0.02972	-0.29261	0.28864	-0.30847
450135234	spatial[+]	-0.032696	0.091363	0.18478	-0.0045069
450135234	spatial[+]	0.0027854	-0.33592	0.31839	-0.074106
450135234	spatial[+]	0.13219	-0.080945	0.021061	0.28531
450135234	spatial[+]	0.096323	0.0038365	0.15616	0.0049623
450135234	spatial[+]	0.00054261	-0.084415	0.20851	0.12712
450135234	spatial[+]	-0.041984	0.076619	0.22384	0.24434
450135234	spatial[+]	-0.25361	-0.090351	-0.14619	-0.13371
450135234	spatial[+]	-0.10268	-0.016855	0.27198	-0.10161
450135234	spatial[+]	0.040264	-0.013061	0.24478	-0.084381
450135234	spatial[+]	0.002924	0.07377	0.18242	-0.18676
450135234	spatial[+]	0.34297	-0.18999	0.33403	-0.37772
450135234	spatial[+]	0.10049	0.21065	-0.080873	-0.28578
450135234	spatial[+]	0.0179	0.38119	-0.011026	-0.0094343
450135234	spatial[+]	0.20171	-0.11687	0.31721	0.19121
450135234	spatial[+]	0.087668	0.15582	0.19379	0.32965
450135234	spatial[+]	0.29227	-0.22258	0.1408	-0.092517
450135234	spatial[+]	0.42267	0.22052	-0.062014	0.2437
450135234	spatial[+]	0.13702	0.13414	0.062315	0.17705
450135234	spatial[+]	0.29592	-0.19353	-0.029938	-0.25176
450135234	spatial[+]	-0.1577	-0.0018331	0.028293	-0.41877
450135234	spatial[+]	0.19643	0.026883	0.23057	-0.052428
450135234	spatial[+]	-0.076858	0.21293	0.028976	0.24991
450135234	spatial[+]	0.18147	0.33794	0.2269	-0.0054228
450135234	spatial[+]	0.25237	-0.14589	0.025278	-0.085342
450135234	spatial[+]	0.073168	0.11873	-0.020809	0.015526
450135234	spatial[+]	0.059856	-0.13456	-0.059609	0.021066
450135234	spatial[+]	0.23424	-0.1976	0.090807	-0.069743
450135234	spatial[+]	0.23067	0.10307	-0.063988	-0.03228
450135234	spatial[+]	0.18289	-0.14924	-0.00059797	0.012147
450135234	spatial[+]	0.20552	0.20094	0.1856	-0.016178
450135234	spatial[+]	0.12332	0.23841	0.20813	-0.12071
450135234	spatial[+]	0.027347	-0.22692	0.2322	-0.071039
450135234	spatial[+]	-0.17124	-0.15063	0.10816	-0.13949
450135234	spatial[+]	0.14031	0.36711	0.18073	0.37003
450135234	spatial[+]	-0.015195	0.099467	0.090484	0.19479
450135234	spatial[+]	0.098907	0.15919	0.096342	0.050287
450135234	spatial[+]	0.30753	0.22642	-0.17856	0.051643
450135234	spatial[+]	-0.11221	-0.064039	0.042637	0.055576
450135234	spatial[+]	0.20629	0.051249	0.35771	0.14565
450135234	spatial[+]	0.14397	-0.13065	-0.30187	0.056485
450135234	spatial[+]	-0.071697	0.089853	0.11663	-0.035264
450135234	spatial[+]	0.19563	-0.09224	0.061269	-0.2023
450135234	spatial[+]	0.047114	-0.062112	0.1247	0.05334
450135234	spatial[+]	0.2279	0.020536	-0.049555	-0.17793
450135234	spatial[+]	0.21563	0.34385	0.19673	-0.23757
796880468	spatial[+]	0.55122	-0.10192	0.08466	0.10291
796880468	spatial[+]	-0.24354	0.12649	-0.12161	-0.17615
796880468	spatial[+]	0.18483	0.13623	-0.11773	0.030233
796880468	spatial[+]	0.40119	-0.0075647	-0.038864	0.30173
796880468	spatial[+]	0.4555	0.11697	0.22168	0.32667
796880468	spatial[+]	0.078734	0.089922	-0.096075	0.33407
796880468	spatial[+]	-0.0060136	-0.057627	0.33526	0.29232
796880468	spatial[+]	-0.20617	0.031892	0.033386	-0.18257
796880468	spatial[+]	0.050284	0.30302	0.16603	0.08035
796880468	spatial[+]	0.31511	0.20879	0.19598	0.10468
796880468	spatial[+]	-0.0044781	0.19324	-0.0033043	0.042685
796880468	spatial[+]	0.13956	-0.12971	0.028416	-0.071688
796880468	spatial[+]	-0.13277	0.081276	-0.10761	-0.1741
796880468	spatial[+]	0.24668	0.14277	0.34509	-0.014821
796880468	spatial[+]	0.27066	-0.056374	-0.02824	-0.034724
796880468	spatial[+]	0.33148	0.22111	0.20823	0.047752
796880468	spatial[+]	-0.094454	0.16354	0.17509	0.2148
796880468	spatial[+]	0.11976	0.22292	0.38112	-0.091046
796880468	spatial[+]	0.34773	0.12163	0.023084	0.14323
796880468	spatial[+]	0.24332	0.14575	0.22334	0.19977
796880468	spatial[+]	0.089177	-0.16333	-0.14158	-0.19364
796880468	spatial[+]	0.30684	-0.1307	-0.14445	0.057836
796880468	spatial[+]	0.14677	0.34754	0.054269	0.3359
796880468	spatial[+]	0.23214	0.17006	0.36743	0.26812
796880468	spatial[+]	0.16171	0.080571	-0.017754	0.031023
796880468	spatial[+]	-0.25943	0.0081903	0.18641	0.082417
796880468	spatial[+]	-0.15496	0.12924	-0.04604	0.024725
796880468	spatial[+]	0.32127	0.26933	0.1448	0.27254
796880468	spatial[+]	0.16608	0.13877	0.17062	0.1436
796880468	spatial[+]	0.028284	0.24253	0.071684	-0.24702
796880468	spatial[+]	0.026927	0.040761	0.18833	0.022343
796880468	spatial[+]	0.077677	-0.14421	-0.37029	-0.12185
796880468	spatial[+]	0.18435	0.39854	0.1444	0.27363
796880468	spatial[+]	0.13959	0.08961	0.008007	0.10948
796880468	spatial[+]	0.27739	0.18937	0.33025	0.19181
796880468	spatial[+]	0.096068	0.17931	0.14165	0.22162
796880468	spatial[+]	-0.038854	0.2186	-0.28355	-0.16557
796880468	spatial[+]	0.25883	0.18765	0.25415	0.29168
796880468	spatial[+]	0.20289	-0.24363	0.23441	0.27453
796880468	spatial[+]	0.18853	0.28992	0.09117	0.13053
796880468	spatial[+]	0.059665	-0.095906	0.14128	0.12908
796880468	spatial[+]	0.17326	0.19131	-0.055245	0.2482
796880468	spatial[+]	0.20422	-0.090845	0.090686	0.31361
796880468	spatial[+]	0.14686	0.14793	0.10519	0.12678
796880468	spatial[+]	0.42614	0.35967	0.1365	0.08855
796880468	spatial[+]	-0.15017	0.16357	0.16992	0.24947
796880468	spatial[+]	0.071866	-0.097683	0.067311	-0.16283
796880468	spatial[+]	0.19411	0.19997	-0.14722	0.0044371
796880468	spatial[+]	0.31129	0.1541	0.22221	0.16179
796880468	spatial[+]	0.42587	0.24969	-0.034571	0.12697
796880468	spatial[+]	0.083602	0.30765	0.15225	0.28761
796880468	spatial[+]	0.27044	0.36112	0.32444	0.072752
796880468	spatial[+]	0.1113	0.10633	-0.0094541	-0.013902
796880468	spatial[+]	0.26969	0.0073567	0.18465	0.052015
796880468	spatial[+]	0.3225	0.10592	0.13135	-0.1043
796880468	spatial[+]	0.11701	-0.29269	0.10395	-0.036546
796880468	spatial[+]	0.21099	0.14104	0.086658	0.012564
796880468	spatial[+]	0.2079	-0.015999	0.1217	0.25605
796880468	spatial[+]	-0.025932	-0.10556	-0.077719	-0.067887
796880468	spatial[+]	0.23786	0.049661	-0.21958	-0.011663
796880468	spatial[+]	-0.13944	0.19297	0.035819	-0.1326
796880468	spatial[+]	0.33184	0.22347	0.025165	0.018445
796880468	spatial[+]	0.1091	0.055652	0.13339	0.075575
796880468	spatial[+]	-0.1103	-0.067984	0.018177	0.30233
796880468	spatial[+]	0.2361	-8.7452e-05	0.19451	-0.043725
796880468	spatial[+]	-0.22787	0.40619	0.37643	-0.049664
796880468	spatial[+]	0.21946	0.005	0.087843	-0.11425
796880468	spatial[+]	0.26594	0.21509	0.1364	0.26748
796880468	spatial[+]	0.17192	0.042535	0.025755	-0.01582
796880468	spatial[+]	0.34568	0.41035	-0.04464	0.34483
796880468	spatial[+]	0.29001	0.1924	0.079386	-0.14411
796880468	spatial[+]	0.38664	-0.24667	0.040792	-0.11026
796880468	spatial[+]	-0.10201	0.053165	0.10694	-0.18313
796880468	spatial[+]	0.13045	0.13137	0.38901	0.067472
796880468	spatial[+]	0.057426	0.3105	0.0023702	-0.07754
796880468	spatial[+]	0.21578	-0.077812	0.089676	-0.028415
796880468	spatial[+]	0.094454	0.25991	0.1481	0.022463
796880468	spatial[+]	0.28523	0.16787	0.2025	0.4921
796880468	spatial[+]	0.24979	0.28325	0.35237	0.085629
796880468	spatial[+]	0.34268	0.32332	0.21139	0.25729
796880468	spatial[+]	-0.068533	-0.17528	0.31338	0.0065874
796880468	spatial[+]	-0.073775	-0.057902	-0.04285	-0.21476
796880468	spatial[+]	-0.30809	-0.11254	0.14331	0.076657
796880468	spatial[+]	0.024559	0.097773	-0.15186	0.052336
796880468	spatial[+]	0.30393	0.024775	0.28128	0.032089
796880468	spatial[+]	0.18985	-0.098516	-0.16483	0.16053
796880468	spatial[+]	0.38102	-0.059234	-0.16926	-0.20911
796880468	spatial[+]	-0.021254	0.0010804	0.06438	0.088135
796880468	spatial[+]	-0.0049116	0.011596	-0.21309	-0.27638
796880468	spatial[+]	0.088301	0.53496	-0.048509	-0.1279
796880468	spatial[+]	0.19017	0.084851	0.013833	0.33258
796880468	spatial[+]	0.045715	0.2306	0.066702	0.085365
796880468	spatial[+]	0.17037	-0.0095308	0.17608	0.014692
796880468	spatial[+]	0.17116	0.079028	-0.037151	0.035849
796880468	spatial[+]	0.18646	0.20356	0.24501	0.23047
796880468	spatial[+]	0.32526	-0.14084	-0.084824	-0.065698
796880468	spatial[+]	0.3228	-0.11813	0.11849	0.16797
796880468	spatial[+]	0.19178	0.11184	0.090515	0.32489
796880468	spatial[+]	0.026031	0.098628	0.13537	0.092682
796880468	spatial[+]	0.28922	-0.075831	-0.043304	0.090696
796880468	spatial[+]	0.15709	0.030135	0.22582	0.28724
796880468	spatial[+]	0.1421	-0.0522	-0.26019	-0.00092619
796880468	spatial[+]	0.32932	0.036345	0.083076	0.37071
796880468	spatial[+]	0.081471	0.28305	0.12587	0.11546
796880468	spatial[+]	0.04293	-0.039889	0.34338	-0.086553
796880468	spatial[+]	0.079763	0.27575	0.0606	0.19569
796880468	spatial[+]	0.35354	0.068002	-0.015544	0.13122
796880468	spatial[+]	0.0094675	-0.18758	-0.22516	0.12773
796880468	spatial[+]	0.1146	-0.077405	-0.15633	0.19541
796880468	spatial[+]	0.1106	-0.050108	0.13695	0.32596
796880468	spatial[+]	0.27851	-0.12293	-0.044202	0.14545
796880468	spatial[+]	0.10735	0.040619	0.22859	0.19706
796880468	spatial[+]	0.10038	0.027884	0.24131	-0.070352
796880468	spatial[+]	0.17553	0.28017	0.43395	0.18623
796880468	spatial[+]	0.29867	0.37261	0.068777	-0.0089299
796880468	spatial[+]	0.40888	-0.039476	0.020656	0.026116
796880468	spatial[+]	-0.091028	0.27148	0.35854	-0.093252
796880468	spatial[+]	0.31944	0.1115	0.098913	-0.037903
796880468	spatial[+]	0.3321	0.30293	0.21141	0.48784
796880468	spatial[+]	0.0015822	0.19202	0.21032	0.15357
741831352	spatial[+]	0.029693	-0.13869	0.14449	0.17657
741831352	spatial[+]	0.20208	0.026606	-0.13567	0.048246
741831352	spatial[+]	0.15776	0.11918	0.17762	-0.10643
741831352	spatial[+]	0.10227	0.058678	0.19264	0.018236
741831352	spatial[+]	-0.046778	0.012287	-0.013411	0.30032
741831352	spatial[+]	-0.10972	-0.17348	0.069857	0.022367
741831352	spatial[+]	0.28691	-0.3351	-0.08241	0.30603
741831352	spatial[+]	0.23716	-0.32431	0.15789	0.06698
741831352	spatial[+]	-0.053682	-0.13562	-0.084952	-0.09619
741831352	spatial[+]	0.040788	-0.11751	-0.14733	0.12376
741831352	spatial[+]	0.029038	0.33165	0.14958	-0.085401
741831352	spatial[+]	0.34312	0.082751	0.23093	-0.023401
741831352	spatial[+]	0.17466	0.20924	0.22531	-0.020882
741831352	spatial[+]	0.34512	0.092544	-0.046794	-0.047083
741831352	spatial[+]	0.3057	-0.19374	0.36397	-0.045482
741831352	spatial[+]	-0.065201	0.026091	0.10626	0.27736
741831352	spatial[+]	0.34916	-0.21935	-0.12382	0.21357
741831352	spatial[+]	0.13235	0.16818	0.33515	0.046813
741831352	spatial[+]	-0.014831	0.083324	0.091658	-0.036454
741831352	spatial[+]	-0.095492	0.1756	-0.37904	-0.072386
741831352	spatial[+]	0.58496	-0.1712	0.33472	-0.076519
741831352	spatial[+]	0.19127	-0.16969	-0.11486	0.062212
741831352	spatial[+]	0.077828	0.31328	-0.13198	0.096787
741831352	spatial[+]	-0.0011645	0.13376	0.25828	-0.029917
741831352	spatial[+]	-0.14286	-0.073308	0.22601	0.076599
741831352	spatial[+]	0.11614	-0.0257	0.028533	0.0015931
741831352	spatial[+]	0.37593	-0.018703	0.19349	0.072576
741831352	spatial[+]	0.18263	-0.16821	0.17771	0.17129
741831352	spatial[+]	0.17976	-0.23361	0.23394	0.28428
741831352	spatial[+]	0.22764	0.064975	0.18505	0.038107
741831352	spatial[+]	0.062067	0.21487	-0.10935	0.32229
741831352	spatial[+]	0.24092	-0.00087066	0.048374	-0.18123
741831352	spatial[+]	0.16084	0.091243	0.10387	-0.15707
741831352	spatial[+]	0.26429	0.34348	0.28608	-0.0094868
741831352	spatial[+]	0.04843	0.018142	-0.1139	-0.041551
741831352	spatial[+]	0.13913	0.1467	0.09687	0.13
741831352	spatial[+]	0.1269	-0.096246	0.28462	0.060089
741831352	spatial[+]	-0.059624	-0.19405	0.16554	0.070949
741831352	spatial[+]	0.2737	-0.23402	-0.11167	0.14174
741831352	spatial[+]	-0.023745	-0.1672	0.18208	-0.2682
741831352	spatial[+]	0.33888	-0.022034	0.26634	-0.27903
741831352	spatial[+]	0.22408	-0.14666	0.43511	-0.084129
741831352	spatial[+]	-0.095224	-0.0031865	0.087312	-0.049455
741831352	spatial[+]	0.16864	0.0012833	0.071137	-0.29258
741831352	spatial[+]	0.0082867	-0.087814	0.03703	0.30591
741831352	spatial[+]	0.40318	-0.041305	0.15926	-0.3218
741831352	spatial[+]	0.084634	-0.39141	0.036891	0.18876
741831352	spatial[+]	0.043321	-0.027826	-0.03226	-0.10357
741831352	spatial[+]	0.011464	0.05189	0.47153	0.043269
741831352	spatial[+]	0.086715	-0.060965	-0.18417	0.087166
741831352	spatial[+]	0.10714	0.075762	0.017071	0.087725
741831352	spatial[+]	0.36326	0.084972	-0.30304	-0.077544
741831352	spatial[+]	0.16078	0.16298	-0.080311	0.23305
741831352	spatial[+]	0.20529	0.19495	0.22911	0.21065
741831352	spatial[+]	0.11687	-0.052162	0.0056912	0.28742
741831352	spatial[+]	0.24339	-0.016516	-0.13697	-0.11395
741831352	spatial[+]	0.12247	0.022664	0.18385	0.14947
741831352	spatial[+]	0.2191	0.16709	0.096182	0.20641
741831352	spatial[+]	0.10325	0.19918	0.35081	0.17497
741831352	spatial[+]	0.35912	-0.1408	0.14636	0.17689
741831352	spatial[+]	0.44678	0.079569	0.32713	0.23212
741831352	spatial[+]	0.30471	0.1676	0.24194	0.10089
741831352	spatial[+]	-0.15016	-0.035288	0.3195	0.17298
741831352	spatial[+]	0.30225	-0.083484	0.1813	-0.056359
741831352	spatial[+]	0.49566	0.049752	0.10774	0.24557
741831352	spatial[+]	0.014794	0.10469	0.18496	-0.12291
741831352	spatial[+]	0.05567	0.18364	0.17289	0.1314
741831352	spatial[+]	-0.13402	0.12396	0.21687	-0.25372
741831352	spatial[+]	0.31842	0.16327	-0.061274	-0.2583
741831352	spatial[+]	0.17877	0.28809	-0.20698	0.17319
741831352	spatial[+]	0.068566	0.15569	-0.0571	-0.16387
741831352	spatial[+]	0.28019	0.0046155	-0.1818	-0.066295
741831352	spatial[+]	-0.051917	0.16629	0.25203	-0.11919
741831352	spatial[+]	0.21942	0.11463	0.30707	-0.11244
741831352	spatial[+]	-0.044698	0.10895	0.0084577	-0.052763
741831352	spatial[+]	0.042257	0.23375	0.11344	0.24083
741831352	spatial[+]	0.027987	0.068778	0.1752	-0.23673
741831352	spatial[+]	0.084052	-0.10689	0.10737	-0.086497
741831352	spatial[+]	0.0025882	0.26253	0.1887	0.11495
741831352	spatial[+]	0.38106	0.28984	0.26029	-0.00046593
741831352	spatial[+]	0.12949	0.030701	0.11378	-0.049397
741831352	spatial[+]	0.14615	0.38557	0.18017	-0.16475
[truncated: 16,474 more rows]
