# Supplementary material for: Neural attentional-filter mechanisms of listening success in middle-aged and older individuals
Source: Nat Commun. 2021 Jul 26;12:4533. doi: 10.1038/s41467-021-24771-9 (PMC8313676; doi:10.1038/s41467-021-24771-9)
Supplement: Supplementary file 4 — Source Data [file 41467_2021_24771_MOESM4_ESM.zip › source data/SupplementaryFig1a.csv]

ID	age
594866155	56
913338219	50
579481892	65
267145152	55
908092186	51
616446717	52
491416294	57
312850327	39
767215115	42
078614964	60
461212829	59
568835142	41
821467811	69
042195083	54
450135234	54
796880468	69
741831352	56
586824138	48
419988092	59
010798262	48
457766886	60
317193172	48
911679213	66
968310535	66
896977580	63
206364958	53
588529275	61
168443175	56
996123177	67
641550065	40
070998941	54
360661756	56
538449653	60
218383756	65
967106069	54
600223092	53
962123552	63
098027826	56
592503441	53
524143092	49
259439482	60
763907636	58
836593079	51
724033912	66
217946417	40
773749344	64
837755981	65
981868109	50
799142404	43
632865117	65
793025761	49
434943421	65
205976686	49
417840776	68
727110363	46
939317569	67
413597585	66
673342667	57
919491471	62
114802424	64
367662486	48
732994202	47
250630617	67
206004113	66
876396572	65
668406671	66
667555173	50
012957371	43
877221709	54
724996065	64
430367599	61
653701172	64
563718527	69
080917293	68
095621498	58
349575704	62
115546453	67
616707107	67
797296650	70
730932985	65
678879829	59
702010820	61
958354579	41
922256761	50
597502785	66
710303031	67
318071309	66
568676907	53
276617319	53
086711449	45
472486607	68
117211738	64
829200467	45
520522858	66
021399495	69
554603878	46
305797430	64
961854723	63
836211416	70
445569089	60
106269382	72
702124277	67
460183865	77
362640289	59
027445561	61
886575286	53
599342113	51
894773271	70
688702622	74
344523757	54
451987292	73
185950512	65
587450146	62
523284788	72
684737325	67
079881153	73
771455284	62
771564098	53
869250251	59
979213615	67
709177622	66
114210567	80
391806113	54
057238750	61
059424291	67
577734954	74
672992025	71
440366891	40
239395161	51
953770868	48
391290306	80
832875171	75
619061725	78
552380412	78
110351684	60
587184947	69
233532619	73
062683514	60
029367902	70
697873651	61
925371438	58
596008681	65
474899215	55
752442266	67
469536779	67
835258237	56
676456752	56
102860027	65
307136875	65
531728050	76
327668468	63
585995399	65
691568756	60
126259773	53
471892082	57
