# Supplementary material for: Neural attentional-filter mechanisms of listening success in middle-aged and older individuals
Source: Nat Commun. 2021 Jul 26;12:4533. doi: 10.1038/s41467-021-24771-9 (PMC8313676; doi:10.1038/s41467-021-24771-9)
Supplement: Supplementary file 4 — Source Data [file 41467_2021_24771_MOESM4_ESM.zip › source data/SupplementaryFig6a_right.csv]

ID	neural_tracking_index_sentence_between_subj_zscored	predicted_speed
594866155	-1.54334838274147	0.541581969325034
913338219	-0.133500644891443	0.58113023993692
579481892	0.175726698870463	0.722657020903333
267145152	0.322005621953122	0.681953409939668
908092186	0.425655009323832	0.508540914003046
616446717	1.64697260455708	0.764147785400211
491416294	-0.517570030190223	0.649254911709218
312850327	0.139638059219936	0.674738778561321
767215115	-0.296380510546376	0.629513271278354
078614964	-1.48359752038524	0.629533037201308
461212829	1.50207287064818	0.680301040137032
568835142	-0.582239405195825	0.604332291291646
821467811	2.26993068228321	0.665900738601677
042195083	1.28158235666504	0.71103898984793
450135234	-0.585230008991164	0.569629165028312
796880468	2.37363314390074	0.631056193430882
741831352	-0.0633846977197251	0.605774422499897
586824138	0.255447719045767	0.614957446939016
419988092	0.411178788872349	0.58445482018079
010798262	-0.464895714698137	0.724420913772228
457766886	0.513946088553641	0.726092309265812
317193172	-0.0529575063367105	0.570143779995035
911679213	-0.0169353403283264	0.624509511456117
968310535	-1.22423895206343	0.569046604041275
896977580	1.38833333027353	0.622005190891383
206364958	-0.828944723745593	0.659851526286598
588529275	0.70647789533837	0.501945272304458
168443175	0.754850782168618	0.76500827476335
996123177	0.846892412290153	0.638460666817538
641550065	0.859835646102685	0.592121497917157
070998941	-0.884824889661368	0.587254467048954
360661756	0.218898426795409	0.874415403334048
538449653	0.490988914298145	0.596165603068911
218383756	1.80006417820162	0.712094068921536
967106069	0.00109636795831832	0.629875157192528
600223092	0.358063333644722	0.687824386402961
962123552	-0.348985924414617	0.571603066342589
098027826	0.0126338706365759	0.525240841307366
592503441	1.44320987617943	0.623819857585388
524143092	-1.03616647954581	0.490686164500038
259439482	-0.534588852835426	0.637298941828986
763907636	0.462704678454037	0.525156943201166
836593079	-0.768931067866029	0.590876322716888
724033912	-0.0297768455626459	0.614564711604382
217946417	-2.38525562464446	0.630152239729889
773749344	-2.14987292630055	0.565630308896506
837755981	0.534576933556266	0.648563322158299
981868109	-0.354273840846703	0.635531286120884
799142404	0.0894556559056966	0.575584576649463
632865117	1.00955669687102	0.697891005562756
793025761	-0.121444689539966	0.614190567294394
434943421	-0.256289512669873	0.67565127335629
205976686	1.21773088089873	0.558432899226051
417840776	0.405092028756173	0.646419450608325
727110363	-0.220427014128962	0.649224558950417
939317569	-0.620795631086756	0.596387455954764
413597585	-0.891498037187301	0.488058025121513
673342667	-0.782663675651089	0.498676220500648
919491471	-0.287265842839539	0.735486629126348
114802424	0.0396744802080332	0.637519912232842
367662486	-0.756622409626868	0.558506622818068
732994202	0.352321714359422	0.633367794808396
250630617	1.08783071170081	0.64339254256638
206004113	-1.81437623227728	0.501584295224265
876396572	-0.393046278035228	0.647858946519837
668406671	0.75025124796268	0.594256836282774
667555173	0.907000837625083	0.636582625797045
012957371	-1.51552155434966	0.539633327834527
877221709	1.27730005756416	0.606745736845871
724996065	0.256415156096935	0.549106894483249
430367599	1.18192242599507	0.567031706050956
653701172	0.438128061346035	0.556725779163488
563718527	1.25522172037113	0.560014409109813
080917293	-1.51971929107552	0.551883963657211
095621498	-0.936456035696019	0.670153154555667
349575704	-0.798875923289687	0.600974721088791
115546453	0.71734677445495	0.677852161370382
616707107	-1.99211743305814	0.74217431440984
797296650	1.00931436052541	0.537865553957252
730932985	-0.14342755511291	0.654524524293081
678879829	-0.763893445151634	0.502533050433465
702010820	0.475529038136821	0.611120312856215
958354579	-1.99491388898469	0.509526076059887
922256761	0.257884289162742	0.704950286854239
597502785	0.924631906391755	0.557955952888232
710303031	2.62954680809151	0.532027435150448
318071309	-0.513327621246662	0.573435363749164
568676907	1.00364737324803	0.503562855626105
276617319	-1.69899195306024	0.623155223696683
086711449	-0.234729655495135	0.616107272685179
472486607	0.828414107771336	0.651284993212145
117211738	-0.654280398502509	0.553941996523716
829200467	0.955185368221534	0.713206168091629
520522858	-1.80687204971632	0.718501150315486
021399495	0.438583236867924	0.503901912825703
554603878	1.44356658915914	0.463160297345239
305797430	-0.711072877972366	0.597794413157238
961854723	-0.475562928482377	0.477087588545945
836211416	-1.6228917131185	0.680004964692488
445569089	-1.92579010955637	0.680612430758061
106269382	-0.859617914755208	0.570292803979835
702124277	0.398059599214234	0.551848183263476
460183865	1.09817709160719	0.598943860642533
362640289	-0.45280181572149	0.596297176685015
027445561	1.12871759014513	0.793097560629618
886575286	-0.0360572559578372	0.611006650961524
599342113	0.348143099350785	0.53830047014942
894773271	0.279499470369616	0.637382271124432
688702622	-1.95175019510221	0.628093293428022
344523757	1.54848864075801	0.583595843389527
451987292	-0.754440410399422	0.589788403021053
185950512	-0.370054071022148	0.659310230775932
587450146	-1.03449767994295	0.728318297312021
523284788	0.331777876525179	0.500749007089461
684737325	-0.346839480164594	0.620979508633841
079881153	0.212005239862535	0.673681936194504
771455284	-0.793649686764194	0.699068457004095
771564098	-0.453258083645875	0.54074152057887
869250251	-0.105849704306279	0.788300978938976
979213615	0.456571331609466	0.664231239673464
709177622	-0.113611897156482	0.543988164616367
114210567	1.59972793723934	0.631339391686831
391806113	0.7289215673584	0.570507808275659
057238750	0.0268330134880186	0.521789699648617
059424291	-1.0633186523758	0.761476274183674
577734954	-0.837489663772214	0.57295925272944
672992025	0.840279491761888	0.577281405732102
440366891	-0.119199431996746	0.596715936656015
239395161	-0.524808739156401	0.718274095822944
953770868	0.434902231669328	0.548102021765106
391290306	-0.298457995321581	0.516561582624511
832875171	-0.158942257102908	0.541285930865723
619061725	-1.10163568072091	0.579147711082593
552380412	-0.440557731983029	0.57083643254387
110351684	0.0986651680783887	0.594826054690664
587184947	-0.417019701801758	0.616793641505693
233532619	0.377673005207972	0.686236456961014
062683514	-0.089814520118568	0.561496539393668
029367902	-0.00404566918071371	0.594916103698885
697873651	-0.591141275570126	0.592253701720759
925371438	2.78700125490535	0.722049767064325
596008681	-1.99495681077428	0.647293357248082
474899215	-0.786572811519361	0.618986508380519
752442266	0.298183165783636	0.597484546535699
469536779	0.616791780785933	0.526856389619074
835258237	0.0639750165133352	0.541854687625546
676456752	-0.500243846987402	0.623838756034538
102860027	0.548661337633934	0.732848713597746
307136875	0.384901510919786	0.626138378156981
531728050	0.645347785707477	0.678154428715318
327668468	1.37543745930936	0.613802519040136
585995399	-1.34410606943569	0.545430510099455
691568756	1.69414106943364	0.630827063807497
126259773	0.771352307461037	0.741320843145188
471892082	-1.94603719646093	0.65738037662722
