# Supplementary material for: Neural attentional-filter mechanisms of listening success in middle-aged and older individuals
Source: Nat Commun. 2021 Jul 26;12:4533. doi: 10.1038/s41467-021-24771-9 (PMC8313676; doi:10.1038/s41467-021-24771-9)
Supplement: Supplementary file 4 — Source Data [file 41467_2021_24771_MOESM4_ESM.zip › source data/SupplementaryFig8.csv]

time stimulus onset [s];;-0.50;-0.45;-0.40;-0.35;-0.30;-0.25;-0.20;-0.15;-0.10;-0.05;0.00;0.05;0.10;0.15;0.20;0.25;0.30;0.35;0.40;0.45;0.50;0.55;0.60;0.65;0.70;0.75;0.80;0.85;0.90;0.95;1.00;1.05;1.10;1.15;1.20;1.25;1.30;1.35;1.40;1.45;.150;1.55;1.60;1.65;1.70;1.75;1.80;1.85;1.90;1.95;2.00;2.05;2.10;2.15;2.20;2.25;2.30;2.35;2.40;2.45;2.50;2.55;2.60;2.65;2.70;2.75;2.80;2.85;2.90;2.95;3.00;3.05;3.10…
;;;;;;;;;;;;;;;;;;;;;;;;;;;;;;;;;;;;;;;;;;;;;;;;;;;;;;;;;;;;;;;;;;;;;;;;;;;;;;;;;;;;;;;;;;;;;;;;;;;;;;;;;;;;;;;;;;;;;;;;;;;;;;;;;;;;;;;;;;;;;;
ID;spatial_cue;;;;;;;;;;;;;;;;;;;;;;;;;;;;;;;;;;;;;;;;;;;;;;;;;;;;;;;;;;;;;;;;;;;;;;;;;;;;;;;;;;;;;;;;;;;;;;;;;;;;;;;;;;;;;;;;;;;;;;;;;;;;;;;;;;;;;;;;;;;;;
908092186;spatial[+];0.00300455940018297;-0.0161099749554978;0.00241654266468899;0.0651286539378094;-0.0107088744305865;-0.0463536792487054;-0.0512576183312975;0.0161339967875995;0.0511664824959414;0.0765218732385986;0.0686604463030885;0.0155530307587937;-0.0111082034249376;-0.0769678055919471;-0.0845962703700905;-0.133282991015100;-0.0997116769578842;-0.0325860613457788;-0.0397234601349693;-0.04…
42195083;spatial[+];-0.0115290376395574;-0.0175814744588899;-0.0876939708507178;0.00716529750526370;0.0749597095552710;0.0551064320079871;-0.0315809749435196;-0.0117937418406272;0.0521392202692211;0.0273871871200707;0.0162519744181291;0.0465002085335997;0.0723679581359731;0.0363108587762713;-0.00727465759402792;0.0110796323021366;0.0382661739386511;0.0301654535430102;-0.0605721976487022;-0.076910…	49E+09;0.0125752484878851;-0.0130457532623791;-0.0709129324115327;-0.0155941626919695;-0.0710344689200570;0.0291178708529696;0.00537655962266924;-0.00257918019935727;0.0210390245347875;-0.0372657082607901;-0.0845097784021354;-0.0367008837272885;-0.000158273194330833;0.00898615228967319;-0.0556349629556392;-0.0500474903795661;0.0237107794552621;-0.00337855745087011;-0.0459498441608969;-0.016529332…
968310535;spatial[+];0.0973902731816827;0.102504433042501;0.0123653120364141;-0.0782955797615645;0.00531055417178187;0.122190483566084;0.101150456025074;0.0616295608239833;0.0385552672653094;0.0213267873329526;0.00985662560545168;-0.0131398269698267;-0.0277916285112344;0.00712606019449012;0.0502055877375708;0.0466368792508635;0.0525018862302059;0.100627058600250;0.0848871730780886;0.1109391907540…	48E+08;0.00452084615871523;-0.0157195478542109;-0.0209354126353950;-0.0199939789970916;0.0360226872722554;0.0785658057452131;0.0336944808129484;-0.0125006509060729;-0.103953767181214;-0.132897384813868;-0.0434512764393686;-0.0244768534177353;-0.0331758653859355;-0.0158048145210540;-0.0225399392552643;-0.00378431971701261;0.000481866186974638;0.0113518698654247;0.0886314677730148;0.037205385692240…
360661756;spatial[+];-0.00217894122118624;-0.0552515571288886;-0.0453174700009912;-0.0391869187370370;0.00966261865623032;0.0714985126555979;0.115510279540290;0.0397513423275428;0.0484430796520932;0.0406817054609063;0.0655478096682159;0.0437695702991029;-0.0404675737070909;-0.104175937043513;-0.111528971350291;-0.0448101424960259;-0.0176729645614732;0.0325195988946615;0.0103611036380604;-0.012863…
524143092;spatial[+];-0.0876151218769171;-0.0396752866850456;-0.0163105387729959;-0.0192320405322866;0.00691642213615051;0.0682286152263226;0.0774487663124484;0.0381701293598325;-0.000799050016383827;-0.0295709027547081;-0.0428199063989468;-0.0173455612323849;0.0121369154765722;0.0448421098663446;0.0489330737069239;-0.0171041319471840;-0.0363780850010938;-0.0557771220270509;-0.0118278435723722;0.…	46E+08;0.0645635241752787;0.153767256096488;0.186753961439476;0.129902415145780;0.0681281177729985;0.0411222680989718;0.0703816597395610;0.00883974239034152;0.0181782510209320;0.0347225120923182;-3	29E+09;0.0550066411098848;0.108073568059397;0.112132861201794;0.170016278229930;0.154558188428303;0.115293157752615;0.0558663175920497;0.0652368646294346;0.0835176371797280;0.0711932719730724;0.0133269965874711;-0.0429239559668431;-0.0287414659615929;0.00570744795723017;0.0671028032458624;0.0629253321340621;0.00252657041861188;0.0944824578514439;0.187983003313292;0.237544079251453;0.2430936654510…
206004113;spatial[+];0.0161940375768224;-0.0437218503851235;-0.0318063145773214;-0.0340166590403704;-0.0699895090509747;-0.0965247344809053;-0.0669756048998049;-0.0272897609619690;-0.000419627108655760;0.0686741272294638;0.0286617475762664;-0.0444947115376869;-0.0305828029580601;-0.0551523133177174;-0.0581274848824334;-0.0402319863645473;-0.0293463904005641;-0.00658212398958542;-0.014456098101025…
616446717;spatial[+];0.00807981372711942;-0.0411372946271154;-0.0639377061688848;-0.0389654848954612;-0.0163245081644971;-0.0444244769427724;-0.0286290558788496;-0.0808822696551744;-0.134363011260530;-0.101261374459685;-0.0564354725810538;0.0363986595736859;0.114230491512848;0.102587326978869;0.0782816470144881;-0.0200704124622508;0.00330674549984068;0.0579615057702304;0.0590713214040945;0.021915…	34E+09;0.0392456841679057;0.0864531875034558;0.0876278905412973;0.136534283029353;0.0854631543576290;0.0164997963642804;0.00621395930148493;0.0502155850516809;-0.0471311006206861;-0.112116351022810;-0.0839036719769504;-0.132225030780587;-0.0720697934872012;-0.0510115041968022;-0.0285597163502867;-0.0397910893044634;-0.0758544073396636;-0.143965699635438;-0.169607230092151;-0.0965773767014903;-0.0…	62E+09;-0.0492356197399562;-0.0214728763212261;-0.110271296864263;-0.144225645511455;-0.0785003887894930;-0.103138974548498;-0.0796499291424057;0.0321432672921273
450135234;spatial[+];-0.0350344908611471;-0.0412233813311566;-0.0855096737981831;-0.0871639439648031;-0.0932871767305538;-0.0152071310190304;0.0519884149159004;0.0134766477015955;-0.0136306152344763;-0.0111897799730497;0.000682563724836795;0.00898274631886209;0.0506774775017095;-0.00839197219706253;-0.0357473086647865;-0.0447886177240308;-0.0550621415133823;-0.0292510740722049;-0.0379096642087253…
896977580;spatial[+];0.0200450664699290;0.0183583772194005;-0.00528802024753768;-0.0525601155271078;-0.0636900813731763;-0.0372935525014447;0.00490860257889917;0.00685699182618191;0.00424481585774545;-0.00251836611598598;-0.00253715854900089;-0.0487256902833416;-0.0278604542693610;-0.0127199679015751;-0.0350322590007814;-0.0839026899419554;-0.0534274454907202;-0.0389834579242740;-0.04861746202028…	48E+08;0.0484341398376841;0.0738505295200857;0.110293603082092;0.0936180678765862;0.0148592380562482;0.0382088488577041;0.115141806912010;0.110001216260991;0.0505543982146072;0.0634952474389771;0.0235718592401769;0.0176713259016439;0.0749886380979921;0.0197122230402308;-0.0413857093074255;-0.00391312152723532;0.100555469764632;0.0889205288020911;0.0452443808784125;0.0214848846212835;0.02901223757…
538449653;spatial[+];0.0261252499048626;0.0683196196748087;0.0449790489029951;0.0824290244211146;0.0672419561076948;0.0119386116128759;0.0388768760278809;-0.00291016006436827;0.00761810409931065;-0.0576527387304036;-0.110125831236403;-0.0207821943900344;0.0717833832322713;-0.00436655109040497;-0.0507645027476701;-0.0364134892054724;0.00573013429583005;-0.0535499563845413;-0.0317069642074236;-0.09…	97E+09;-0.0238798926229826;-0.00181178347232352;0.0258994219786615;-0.0127462654457114;-0.0577364670153846;-0.0361367042267777;-0.0226421120250233;-0.0622737816227671;-0.0254936783502909;-0.00692069661773749;0.0102991455170012;0.00880490596853153;0.0337303935343057;0.0602978706052781;0.0187832271396612;0.0193986191562407;0.0461880790967485;0.0403070107101990;0.0683675828422912;0.124474730361380;0…
259439482;spatial[+];0.0480062483342725;0.0289649897985394;0.00716391879644637;-0.0118346320491778;-0.000401600739622438;0.0287113748315013;0.0480173387855537;0.00443845536082242;0.00865498619217029;0.00652916738654260;-0.0212023478859204;0.000446913143838712;-0.000682839999536033;0.0112571435896371;-0.00302507313646764;-0.0639436029190809;-0.0553806507026564;0.00940898891886935;0.103143785282314…
724996065;spatial[+];-0.0168420685712274;0.0288844738843373;0.0443817836957218;0.0914116291909802;0.135479747884984;0.158209934715414;0.0476483072161281;-0.0200204348755217;-0.0364131821899364;-0.0616687320686667;0.00310274589837613;0.0699167176124110;0.0733066721247658;0.0561930377699036;0.000801024162001869;-0.00543669052280807;-0.0306229376316469;-0.0913446072520330;-0.0929815406786648;-0.0500…
678879829;spatial[+];-0.0139873482784161;0.0104645754276185;0.0652713021278603;0.0666170793507295;0.0560006199630030;0.0619728416492408;0.00487797052719381;-0.0417416341929096;-0.0543613996155548;-0.0740896455752673;-0.0807926675673982;-0.00326389459427714;-0.0316127535751026;-0.0655815429147337;-0.0433061127746523;0.0190421993174543;0.0399204111147358;0.0552952421944502;0.0415236281166653;0.0438…
491416294;spatial[+];-0.0625566738602752;-0.0757670761749918;-0.0581164405923849;-0.0429301616016668;-0.0214870310671489;0.0430416506700880;0.0478615517773158;0.0193329453532213;0.0117829131047999;0.0571710199738082;0.0387594865267791;0.0421901472661739;0.0528424890090292;-0.0276809575492211;-0.0334184365719317;-0.0497611856466091;-0.0638336699514112;-0.0894704126957309;-0.0594502513623136;-0.003…	62E+09;0.00210692967985314;-0.0241675863264717;-0.0812952027540549;-0.0500416469903312;-0.0626496239586080;0.0170360374565370;-0.0260416654075711;-0.0163106237403236;0.0111624233848109;-0.0153988472465835;0.0272212116914827;0.0786221967353708;0.0230932761670402;0.0622791012084678;0.0508755037939842;0.0135659478419116;0.0108909291397870;0.0101218137422283;0.00208703287877762;-0.0124734362048085;0.…
741831352;spatial[+];0.0577220746892441;0.0348697475387269;0.0402949972227448;0.108746860528385;0.0658481755084775;-0.00530145848024368;-0.0396595331099212;-0.00244420517665696;0.00417837051454466;0.00898211426268241;0.0156136779394637;0.00506643659288330;-0.0291758254923365;0.0115576652328376;-0.0208569883359520;-0.0677417970914644;-0.0841027692840599;-0.0334231795548065;-0.0241902515883467;-0.0…
206364958;spatial[+];-0.00164854519489255;-0.0555229385694784;-0.0582423595485686;0.00506805658358659;0.0404303722014999;0.0446034116988842;0.0751237538117454;0.0756985414512630;0.00173178054567002;-0.109572732860877;-0.0511630582751248;-0.0482053314820428;-0.0212266773624725;-0.0175294237366941;-0.0135090734071769;-0.0428954528874475;-0.00345635650334603;0.0110475077243468;0.0529399067488174;0.0…
218383756;spatial[+];-0.0604792238077068;-0.0417823080136521;-0.0646211921104599;-0.0784610453802112;-0.0799947557208896;-0.0672390709727328;-0.0356810327245231;-0.0177375200669771;-0.0633407827244857;-0.0573832186323925;-0.0392211664597087;0.0270351885246664;0.00944130194913762;-0.0419619280733622;-0.0488783443240943;-0.0452030164916179;-0.0196814914066578;0.0805685215858556;0.105163116543371;0.…	60E+09;0.00344217137229379;0.0379508828502570
763907636;spatial[+];-0.0189445867323682;-0.0359902776797690;0.0250478733623526;0.0668719835112502;0.120620770261141;0.0941883031039947;0.0311876235774758;0.0389837048432550;-0.0429542300647588;-0.0441429496456282;-0.00510091925637680;0.0302412405511527;0.0132225406386202;0.0609979849895457;0.0217090583526844;0.0714896176978257;0.113672975123201;0.133015587330063;0.156716580030353;0.1359969383485…
653701172;spatial[+];-0.0962750401247734;-0.0757908984376991;-0.0728226985569178;-0.0117360131762116;-0.00906111175346792;-0.0207660507409512;-0.00251141553704237;-0.0325861014482203;0.00266726754783960;-0.0262416087119415;0.0332113400595991;0.0145268599109451;-0.0410833273810142;-0.0236418547894130;0.0149712851776685;0.0547240889767619;0.0396647835620615;0.0284140209514844;0.0106692077143866;0.0…
958354579;spatial[+];0.00623132593934808;0.0163316714851140;0.0356745654611992;0.0414094918300356;0.0573897239025077;0.0753151630850156;0.0138383374624292;-0.0530016560007178;-0.104183894088897;-0.0760304643484708;-0.0863170532180592;-0.107679777822920;-0.0457377937032659;0.0519884131297508;0.0491553522439729;0.0498971910927182;-0.0191492605974721;-0.0224749821963607;-0.0253673821573155;0.0745631…	26E+09;0.0127793043110252;0.0429942397958838;0.0324014271238200;0.0432852560097201;-0.00830888429636932;-0.0243349865717532;-0.0243502974898643;-0.0148517301102734;-0.0207071787104318;-0.0399091820985888;-0.0257524351286580;-0.0186935633654446;0.0364824101235646;0.0364039114321741;0.0361846164745203;0.0388272130923732;0.0449165301881908;0.122458022194406;0.109403943243003;0.0269345892538492;-0.01…
586824138;spatial[+];0.0179631634217024;0.0270977526077486;-0.0195940484870193;-0.00222251517960268;-0.00402150634956983;-0.0330502965395451;-0.0437258475308740;-0.0243326549115264;-0.0267055674697987;-0.0210550574184078;-0.0115760219368249;0.0228633195966042;0.0702725545345030;0.0445262936510153;0.0555204868245631;-0.0471857739805492;-0.0647944510636647;-0.0516087979094654;-0.0400108239009640;-0…
588529275;spatial[+];-0.00405102502724499;-0.0249685826269942;-0.00127081122978877;-0.0190298946639614;0.0147530871695079;-0.00973477516019799;0.00248049106205685;0.0633387286979810;0.0297572557990501;-0.0630357728609491;0.00760980322958361;0.126246364400608;0.141981621874576;0.141843287199565;0.0548065266050577;0.0249698535830668;0.0244766637172663;-0.0181719944293643;-0.00974740319666131;-0.016…
967106069;spatial[+];0.0141032845065084;-0.0158321533079907;-0.0302051088671122;-0.00333295102014110;-0.0364461256929103;-0.0212203966165064;0.0274668700239966;0.0849461345404672;0.0618002527421107;0.0247774755494647;0.00512516073005086;0.0374345752965194;-0.00322132725744946;0.0310223752396994;0.0420988685374187;0.0490470806998403;0.000572278833981896;0.0191923027261858;0.0568631419654381;0.0364…
836593079;spatial[+];0.0844885253018358;0.0647677911934634;0.0398186692667463;0.0330917481995869;-0.0320269436942701;-0.0186968339061956;0.0378873705661428;0.0684360655298413;0.0685899201274391;0.0637519016694300;0.0819079370463041;0.119725804151792;0.138266369156209;0.166570968699907;0.186969048680388;0.172923794394743;0.0565726891340387;-0.0579903804358488;-0.000750563279824246;0.10171271464725…
594866155;spatial[+];0.0478834872457394;0.0143736987566960;0.0335166786571331;-0.0251556054566193;-0.0676024067678197;-0.0622048056525356;-0.110306314061568;-0.128837592427900;-0.113260742032946;-0.0338709747629570;-0.0140672892798286;0.0139613852484953;0.0132461079791263;0.0159488827814287;0.0604613316529889;-0.00815862630358442;-0.0387241612523147;-0.00810233082712240;-0.00871565889642684;-0.00…
767215115;spatial[+];0.0283093029758248;0.0140454845991142;0.0186082648046698;0.0221007386517917;-0.0401646651555045;-0.0897422816566011;-0.0580705518828556;-0.0987635517340735;-0.0860420971524759;-0.0863103011598688;-0.0835036999216296;-0.0968423271459335;-0.0747926517879857;-0.0815379230715702;-0.0749451885098149;-0.0176777946695908;0.0218859870320336;0.0512021601321970;0.0223243613654755;0.017…	16E+09;-0.0655716415640462;-0.120066289612655;-0.0702199470390709;0.0121615352327997;0.0917731494720153;0.0945724778344971;-0.00541517238079686;-0.0646605288693450;-0.0478405442206837;0.00100261278979217;0.0289595825556132;0.00609154608692916;0.0551481939386770;0.0263582587755169;-0.00802467461931308;-0.0973803363715048;-0.0681734993379851;-0.0628457209937644;-0.00441303141315952;0.05241244460266…
168443175;spatial[+];0.0870488557862962;0.0523092635159315;-0.0416379577854190;0.0549613756635091;0.109761884558205;0.0598042361936715;-0.0376160940103943;-0.0479790032239644;-0.0454633590740462;-0.0785686764542283;-0.123130285964217;-0.0923646004918130;-0.0332531598269407;-0.0181011739393328;0.0247531050411066;0.0266710527574542;0.0114119251277322;0.00413504645687093;-0.0474860302185152;-0.06705…
600223092;spatial[+];0.0243454083809101;0.00351110294824702;0.0306161827139029;0.0385786516911716;0.0621109364745140;0.113482741049435;0.0809913068080643;-0.000121492143813494;-0.0441973251734109;-0.0590217468571570;-0.0440888312949602;0.0100253117727874;0.0300978379942882;0.0477817871022441;0.0574849849368829;0.0302441607172741;0.0786784043805837;0.0303148810108747;0.00593856459118681;0.02673616…
724033912;spatial[+];0.00514435246883380;0.0342577595551927;0.0229073684140209;0.0452594368121178;0.0406250937183309;-0.0278357426763995;-0.0283134850689050;-0.0723365295553771;-0.0201086214783379;0.0453028794340380;0.00710734418696027;-0.0259296850668503;0.00294547152895283;-0.00255203541111096;0.0162796336893567;-0.0147593225242506;-0.0759346993624806;-0.0291855682958250;0.0422129430168297;0.04…
913338219;spatial[+];-0.114829470676979;-0.0672758442928175;-0.00941036642530219;-0.0820450088887791;-0.0205810016718483;-0.0579209730829886;-0.0226273750659691;0.0278324269964367;0.0670586390358469;0.0864664749733906;0.0622038603778445;0.0571413649853142;0.0315397581188240;0.00686866340863207;-0.0276747426384134;-0.0592887262862036;-0.0400048323306400;0.00863469508880356;0.0370163492525067;0.089…
78614964;spatial[+];0.0247318927928315;-0.0393915163527911;-0.0314582791271778;-0.00850156852732251;-0.0161041489767448;-0.0251163128743107;-0.00803238738376138;0.00970632977537053;0.0343493152136717;0.00877978119223525;0.0134313620186472;-0.0571868916559307;-0.111401246238156;-0.0825442621796960;-0.0665895183552067;-0.0836210143030773;-0.0664333187764258;-0.0279167592682586;0.00114587894025431;0…
457766886;spatial[+];0.0220429154814486;0.0990995418728223;0.0526601529692907;0.0314572259956291;-0.0639479363239801;-0.0789763483213802;0.00474638068415283;0.0265570342899704;-0.00568555634449707;-0.0392182812083068;-0.0536977866811762;-0.00242416782434386;0.0376426285697235;0.0344551100868564;0.0209748853433164;0.0738851768932571;0.155357996880944;0.111821773090175;0.0231113244525792;0.05734247…
996123177;spatial[+];0.00737994533789089;0.0756696123220174;0.0504569076867885;0.0636939942117423;0.0259040376480066;0.0510193048582632;0.0337260285236447;0.00813007140174222;0.0202762963916264;-0.0285699337451568;-0.0803602662374164;-0.0805157790247289;0.0314362895174666;0.0865483293229624;0.0913709411475505;0.0565342334221858;0.0383994638513303;0.0183081271123170;-0.0455112301294183;-0.01975149…
962123552;spatial[+];-0.0202951018056569;-0.0182629210030819;0.0290632080264437;0.0170389958345917;0.00913416801851943;0.0202760204419342;0.00808202898546543;0.0222759108901772;0.000987402147428009;0.00877770715594214;0.0198839871170192;0.0265078198322511;-0.0137762559818724;-0.0308649206929180;-0.0175597111309785;0.0311895069769654;-0.0102167296667123;-0.0107201573993179;-0.0409997780456594;-0.0…
217946417;spatial[+];0.0249158141813558;0.0345930683749761;0.00843410115579378;0.0475049838434945;0.0355959364530847;-0.00991039794579409;0.0299139311715397;0.0477596043197911;0.0555075091474618;-0.00671493361314360;-0.0708471109333367;-0.0628720093214456;-0.0295616932949622;-0.0792485788273257;-0.0804481537900392;-0.0706722224861291;-0.0901361355020947;-0.0706827674813816;-0.0119571796879155;0.1…
579481892;spatial[+];0.0676465601946104;0.116019588012059;0.123116726963137;0.0137228507924584;-0.0315443376033762;-0.105306122007577;-0.133793912846297;-0.0969638990606440;-0.0388234893617160;-0.0273569267257279;-0.0390120378367563;-0.0739495708764497;-0.0267955448509663;-0.0442606972332203;-0.0522600405055319;-0.0862690155369666;-0.0362405812999442;-0.0353497200420380;-0.0282785297332641;-0.012…
461212829;spatial[+];0.0707219368723688;0.0212565404807757;0.00334245400563233;-0.0298172977691414;-0.0208185007541190;-0.0226630475827172;-0.0376490918355074;0.0125850649048117;0.0452938464615442;0.0694761888624881;0.0589939203501939;0.0295623474735336;0.00288265377065868;-0.0158892714404053;-0.0246755694203903;-0.0338370688673505;-0.0762247329550136;-0.0717424797405616;-0.0507705436576964;-0.03…
317193172;spatial[+];0.0708346166265370;0.0603327357082790;0.0445647176505514;-0.0157647878424378;-0.0564911375392355;-0.0271678584337738;-0.0249687034708150;-0.0542007044154799;-0.0604646588174298;-0.0549587494190547;-0.0678902243853341;-0.0435936750529449;0.00438321505205688;0.0405800819392063;0.0680634488280484;0.0842176975911907;0.0885531482409835;0.0341047872991430;-0.0322688910004624;-0.067…	92E+09;-0.0471040022612994;-0.0587569327326365;-0.0150044298292539;-0.00299938682697523;-0.0489333187485655;-0.0686855240081084;-0.0476682505897147;0.0505294455986945;0.0615162217680418;0.0380954856135482;0.0751274194257138;0.0895269248759526;0.0500206587826592;-0.0119460456609055;-0.0498186187354654;-0.0607339846326016;-0.0486192759219762;-0.0386884952503686;-0.0127396146807437;0.019254820278345…
641550065;spatial[+];0.0258745808089992;-0.00232071123780554;-0.0177234464454770;0.0135212095947613;0.00494507055996110;0.00942734221973343;-0.0190760604593182;-0.0290273675828130;-0.0770387834230560;-0.0606004029742141;-0.0192854430155305;0.0185402010425320;0.0552133754857348;0.0469599164327107;0.0855032010871910;0.0768264351389405;0.0938948222081250;0.0782531300844268;0.0791125843758541;0.05311…
98027826;spatial[+];0.0350671885674802;-0.0186579381619484;-0.119907883452702;-0.0784731285047986;-0.0196054631854802;-0.0110488119057892;-0.0515850655774811;-0.0353236554992319;-0.0235344436811579;-0.0553559457059530;-0.0497790930994695;0.0250568903786487;0.0372014597337107;0.0759082597499881;0.0827754445421438;-0.0325388075311260;-0.0683656314957550;0.0384537076890889;0.0343986386271272;0.01371…
267145152;spatial[+];-0.0119798728627368;0.0869902083159868;0.124724767805164;0.0845808010012774;0.0663845102101103;0.0790838948664166;-0.0173616348059005;-0.0438066531179074;-0.0256973971525911;0.0126394060857478;0.0549504220140114;0.0226309507497725;0.00520080329815317;-0.0100696180388616;-0.0275749562011044;-0.0448277143410614;-0.0803386681367526;-0.0192787085235151;-0.00513635495836080;0.0064…
821467811;spatial[+];0.0250189277201635;0.0328256647660982;0.0333822846027076;0.0238702204914489;0.0301645824856543;0.0330144641419246;-0.0150956396430000;0.0260576061957737;0.0124787354368805;-0.0529286032475680;-0.0577626475188193;-0.0760075326207557;-0.120346970881553;-0.137553677966330;-0.111729190516247;-0.0490685886068569;-0.0126961263473920;-0.0143976614510127;-0.00803669040996019;-0.02312…
911679213;spatial[+];-0.127783435963851;-0.118436870990710;-0.0585319553571662;-0.0501505725703873;-0.0107197139782989;-0.00508404434077999;0.0494212393109779;0.104148513309099;0.0970352382264153;0.0954054591404684;0.0949556790588282;0.0397831242748840;-0.0422690773449223;-0.107128767114616;-0.0868793033613480;-0.0459367445217522;-0.0628689273428313;-0.0487295286260611;0.0310328564313564;0.036036…
70998941;spatial[+];-0.0465239167685375;-0.0214614448890814;0.00742010828328952;0.00105569817147101;0.0236620598453514;0.0537944715392013;0.0560360940958017;-0.0149568372142547;-0.0496451022847380;0.00930391147985878;-0.0130887051587298;-0.0995576714845489;-0.0691598788752468;-0.0561229748236647;-0.0558742497406835;-0.0766365838862996;-0.0498332043904832;-0.0372528627708939;0.00758994822683371;-0…
592503441;spatial[+];0.0401863919687393;0.0516567374734949;0.0625754626264200;-0.0167127535600382;0.0236221509081146;0.0650010785755149;0.0343134608179555;0.0112230987958816;0.0372995192015559;-0.000823863261591546;0.0581676909495621;0.0949627934982977;0.0527374455680789;-0.0256078250892694;-0.0308755908989709;0.00933782856077837;0.0600983672215929;0.0241221257720177;-0.0174768720206176;-0.005414…
793025761;spatial[+];0.0348735810213208;0.0314809864635912;-0.0370635516839233;-0.0586233306407062;-0.0947681768522265;-0.0916432335097149;-0.0462114940736448;-0.0907414757388452;-0.0736636969387323;-0.0796438776122450;-0.105935439006855;-0.0935020318378421;-0.103332520911124;-0.0781252364478840;-0.0938939310231346;-0.0189074033803852;-0.00894438745625921;-0.0122980967339863;-0.000385614814206025…	21E+08;-0.0831212519715802;-0.0397220632776150;-0.0812520044615135;-0.0432265454988494;-0.0541258746805258;-0.0684413270183930;-0.0714094163111202;0.000965913473046632;0.0760872766835175;0.102475998544950;0.115917330158995;0.0994119714899832;0.0834548490318079;0.0995125341016721;0.0422590837112078;0.00483098093748743;-0.00922799604349212;-0.0602855880718562;-0.100200004993551;-0.0932557895388902;…
10798262;spatial[+];0.0218945198301669;0.00912976413813089;0.0473436197733498;0.0683304202394420;0.0516576707259388;-0.00518475963885694;0.0740349843969049;0.0639289395875788;-0.0611265571938225;-0.114569173460853;-0.100208809579392;-0.0740836310557379;-0.0971577564796980;-0.00689309312001192;0.0613151806019903;0.0431244078645814;0.0704017211748672;0.115830347990723;0.0609533870659446;-0.02155978…
250630617;spatial[+];0.0139129737029651;-0.0365705825014708;-0.0492509521393403;-0.0229860711721680;-0.0145320775232341;-0.0249649878038701;-0.0281773985609139;-0.0542436284528655;-0.0132161841519205;0.000752617983167428;-0.0213393562850163;-0.0305883788510775;0.00984800257405663;0.0777992158217778;0.0705197928369338;0.0475655394762981;0.0200414331094691;0.0143383458713439;0.0101429272146194;0.01…
730932985;spatial[+];0.00532580685029673;-0.0188365360878461;-0.0137181818442599;-0.0630596762150376;-0.0822241309402542;-0.0644910984992558;0.0225331260514574;0.0653801947197844;0.0765619547202415;0.0449662987062720;0.0182726396733339;-0.0266569895866793;-0.0541012978459170;-0.0423890257588596;-0.0329693785512402;-0.100995793218606;-0.125547588298851;-0.101571691147303;-0.0885195239379050;-0.129…
472486607;spatial[+];-0.0402404577701408;0.0213727943857619;0.0331138583177073;0.0356135268365396;0.0493286721189706;0.0885025518870044;0.0546999019581527;0.00294925224257385;0.0100677102319074;-0.0456908437891301;-0.0528301341750987;0.000208326862037839;-0.00448956542025998;-0.0304097644119348;-0.0335775530641371;0.0359273795642521;0.0773216395369568;0.0272208852203203;0.00354749547142341;0.0234…
115546453;spatial[+];-0.0379396104830466;0.00922402458976223;-0.0518210204058581;-0.0726195158790002;-0.0809600956482500;-0.0278081327749450;0.0143428146438504;0.0257353975650276;0.0260972190451054;-0.00658779834087702;-0.0362755086193304;-0.0194040006488001;0.0101451751646789;0.0448989775917270;-0.00122308230929160;-0.0380234320955449;-0.00459899841159687;-0.0522097595193383;0.0397463212478027;0…	01E+09;0.0546066138699115;0.0392421293660265;-0.0423696746379402;-0.107401917468530;-0.0867038160715416;-0.0107757359157564;0.0968912412241843;0.0182915655736833;0.0471538841729618;0.0959029527605479;-0.00819771713151310;-0.0875039741646308;-0.0871045412276058;-0.0971409131426913;-0.00589425497601175;-0.0840276739041349;-0.0854134972115786;0.0412996826315986;0.0379315062481239;0.0465319839497734;…
796880468;spatial[+];-0.0620315457459916;-0.116270498828706;-0.134136532697829;-0.142956572933708;-0.110259857182148;-0.0736914870937560;-0.0121216028932505;0.0305222162239493;0.0396724090863048;0.0515829951180092;0.0550964064817972;0.0764018750107126;0.0770964139992783;0.109024609063679;0.0592159202878584;0.0318805561916825;0.0201224677233941;-0.0209028323124522;-0.0181622403788053;-0.0086792058…
419988092;spatial[+];0.0610592299285595;0.0210373097683138;-0.0169141621012488;0.0218895910147380;0.0118731384929441;-0.0113413481151155;0.0287288955928332;-0.0214327928222795;-0.0458268339521118;-0.0147064150780780;-0.0209281544916358;0.0202570681482952;0.0209587209630529;0.0398428110780394;0.0394356520436978;0.0300922645102327;0.00210998686242995;-0.00982835927868189;-0.0166509666641056;-0.0565…
773749344;spatial[+];-0.0273650138907071;-0.0840193362059036;-0.0351902558144157;0.00837943168515802;0.00330363577366274;-0.0292634256451554;-0.0356367349924881;-0.0211276166551738;0.00914560595198993;0.100031794341977;0.127781247912621;-0.0144449367615340;-0.0125279780018555;0.0229346037777281;-0.00337821851957342;0.0439054958042803;0.115339141353342;0.0907475097864581;0.0408539352335148;0.00317…
837755981;spatial[+];0.00826233280849635;-0.00590873447896266;-0.0141279719853030;0.0269833569577109;0.0639265817290740;-0.00744104356885492;-0.0442312731873902;-0.0412293407970538;-0.00503660122253364;0.0244082766911839;0.0387047660363161;0.0514357304991180;0.0258229525295449;0.0108062721584341;-0.0251471966695618;-0.0366480902112251;-0.103251078936448;-0.0664661045580263;-0.0460172130435733;-0.…
632865117;spatial[+];0.00347917293152555;-0.0245068387105695;-0.0137466581772522;0.00490322511926248;0.0291520598361740;-0.0143428488285545;-0.0435742174126362;-0.00287756154804277;-0.0330789379159650;-0.00765417240412949;0.0405718964982601;0.0608518269762979;0.0381182974409268;0.000156268036939062;-0.0276602878624481;-0.0168676472525977;-0.0128409077437528;0.0245043873975320;0.0414836725465480;0…	75E+09;0.00871514159609865;0.0453400450940831;0.106906703399943;0.0739072939403002;0.0341887090430299;0.00819549296618461;-0.0227025919098583;0.0169850197367758;0.107482564708969;0.0926492167943531;-0.00878520953128470;-0.0299943708276416;-0.00781709557616165;0.0218150254563608;-0.00961441268663556;-0.0603677240736715;-0.00847863545184760;-0.00342271808625001;0.00944970971371300;-0.00460317242446…
434943421;spatial[+];-0.0187920168573888;-0.0958962678089316;-0.162577896094425;-0.128230934888164;-0.0665101990283869;-0.0427106577677361;-0.0400773551655004;-0.00650840283521605;0.0441227107553069;0.0298809896991116;0.00806122956925424;-0.0455235988789335;-0.158921434108673;-0.136361592787025;-0.0948483075165962;-0.0580803226239541;-0.0298681724150795;-0.00131701703969303;-0.0360941266311170;-0…
939317569;spatial[+];0.0280623492013223;-0.00117733491699444;0.0196123683485448;-0.00558961223937990;-0.0290089091919533;0.00842252751059851;0.0251004323503523;0.0677504015083964;0.0506930145781788;0.0379362526571597;0.0560267252628174;0.0127894298920013;0.0271545883539363;0.0603476992637341;0.0853829213184157;0.0983000204838619;0.114289979220451;0.0289675510164362;-0.0216595629052904;-0.06011112…
413597585;spatial[+];0.102712000677253;0.133865779567837;0.113429546093131;0.0664761892183826;-0.00516963387372827;0.0520731848712776;0.0658551221449175;0.0880932381535677;0.0808699264691283;0.0445067442232869;0.0616580268766408;0.0649392286588584;0.0821848271501861;-0.00356626561752642;0.0320118405785163;0.0478340972037974;0.0364003458332833;0.0767147416816989;-0.0221969133368759;-0.014898129937…
673342667;spatial[+];0.0621060358008244;0.0397168122324083;-0.00414347557969140;-0.0310082557324268;-0.0730892254792901;-0.0146062474651893;0.00534304956163519;-0.00408140869416284;0.0482650224057997;0.0747256711946806;0.0226817101970388;-0.0104745350782447;0.0269786549292291;0.00455186915884854;-0.0346719573915630;-0.0731333103100444;-0.00944114168966320;0.000892221980184647;-0.0269040539678532;…	55E+08;-0.0518029717356441;-0.0228357842210923;0.0334830788246213;0.146894039741873;0.130891861343469;0.104910313752817;0.0449529630569156;-0.0226881954002806;-0.0572025203222742;-0.0997506092869927;-0.0677842266007677;0.0377684120180627;0.0783673866407551;0.0233228890430065;-0.0119739411657640;-0.0445768314779826;-0.0438907892782199;0.0356706399122292;-0.00281521632089305;-0.103268084023102;-0.1…
919491471;spatial[+];0.0499236083416530;0.0552923266779373;0.0491924789749052;0.0223461273327305;0.0177440674247463;0.00168999093674006;0.0559298122743604;0.0749596340888673;0.0240327421109692;0.0396625689075833;0.0392570796510702;-0.0349482344448361;-0.0344078876760142;0.0232059676506085;0.0201153221187809;0.0122609996295499;0.0423718903184774;-0.0109474403217157;-0.0707681993807872;-0.075616470…
114802424;spatial[+];-0.0167078721359351;-0.0310520417528385;-0.0764125818347258;-0.111496735618206;-0.0267391672927436;-0.0233561015376082;-0.0411967208903475;-0.00540569602331391;-0.0152369156678316;-0.0461439887168852;-0.134921680599067;-0.0788629370474669;-0.0122810245192235;-0.0432906383336123;-0.0712075526911152;-0.0730485510636542;-0.0977386588677458;-0.0598385947931295;-0.0275796348648462…
876396572;spatial[+];-0.0189038567673676;-0.0114215874490988;0.00438880610281350;-0.0937623506276224;-0.0688027150135784;-0.0192494028789074;0.00117526999095192;-0.0607377007499439;-0.0757700022702882;-0.0253301217644894;0.0234609821568990;-0.0464650652369658;-0.0440283224155686;0.00193006370467417;0.0560743492489597;0.0568904832998549;-0.0119784856401345;0.00935776893171755;0.0691798069439267;0.…
668406671;spatial[+];-0.0158537188571403;-0.0298158697321512;-0.0169462923348845;-0.0166135962803859;-0.00971885962469212;0.0388166065483269;0.00609666918838224;-0.0813010131875146;-0.0832504897604058;-0.0527541534443077;0.00456646995951610;-0.0112844993551409;-0.0263020578204955;-0.0979703576207035;-0.0846908695965623;-0.0200809949159954;0.0705174099846035;0.0553283064841179;0.0266847666739007;0…
12957371;spatial[+];0.0388489420212511;0.0346936429157215;0.0196487611256680;0.00486077905713251;0.0464225171319547;0.0313832726409237;-0.000315134961362762;-0.0362443061966398;-0.0249870423209467;-0.0345935946774108;-0.0564098734472473;-0.0266488443727492;-0.00799143820160330;0.0125213722205354;0.0388402132504569;-0.0113891834426299;-0.0580660384728159;-0.0948279216365445;-0.0370592691782001;-0.…
563718527;spatial[+];0.0535575161589531;0.0445918641623916;0.00206247951862929;-0.0172593097764688;-0.0183307067838515;0.0163140698123233;-0.00266398431674835;0.0690834043118845;0.148950638765887;0.112281398511706;0.0554278833686434;-0.00380031643603268;-0.0521572920735057;-0.0188250715430043;0.0626507258204186;0.113894843817118;0.0829242814694987;0.0329167230860613;0.0279784872482873;-0.00602344…
797296650;spatial[+];0.0458903468203175;0.0724757103797587;-0.0120332340404119;-0.0249527296245910;0.0388264120130811;0.0204650118663957;-0.0594149505292539;-0.0281699797029269;0.0187683174971537;0.0532980281201581;0.0951085856146530;0.0463389302170674;-0.0506113543755382;-0.0344022049798494;-0.0437471938046128;0.0178159181520043;0.0753583752337538;0.0611065536217465;0.0117465787616181;0.02073670…
21399495;spatial[+];-0.0458591545975021;0.00650963135225244;-0.00591826867427086;-0.0366400359982881;-0.0734223658821706;-0.0636670253177571;-0.116086588272550;-0.113848358348168;-0.0540195006720369;-0.0188824316772041;-0.0567554410742224;-0.0429583131757451;-0.0429618366778375;0.0244747215635412;0.0972507960649493;0.0892372813072607;0.0777387664110966;0.0450059611774274;0.0160450322733268;0.0061…
836211416;spatial[+];-0.00637839265892561;0.00303064517001446;0.00832921639983042;0.0113499445492321;-0.0186632298581092;-0.0354081307058386;-0.0212928872071852;0.0344098832857047;0.0515814213341608;0.0651437073415616;0.0565321613701367;-0.0337247806316896;0.00521288946392969;0.0423041012944304;0.0414389777058345;0.0266970984579871;0.0328332708289463;0.0184811540886614;0.0209775006626436;-0.01743…
106269382;spatial[+];0.00803829441957935;0.0345327784306323;0.0306488192467679;0.0125951294320098;0.0691590003696628;0.0485523181074089;0.0220237056762795;0.0415290205669094;0.0436021004409343;0.0465793592826262;0.0226406263893290;0.000314115230509284;0.000395106138167805;0.0338460011803863;0.0301790534203126;0.0814666021212510;0.123613049368214;0.0356069215421060;-0.0969658767432052;-0.119230865…
688702622;spatial[+];-0.0418412567563318;-0.0209272422507108;0.0114223027426669;-0.0413973913821661;-0.0837957275541852;-0.0414210385819521;-0.0378249786969664;-0.0468001259934170;-0.0814349318083244;-0.0220484191092082;0.0148174783509856;0.00774744191731168;0.0369879136667737;0.00692855044341824;0.00370205145936283;-0.0404501035060956;-0.0645081352268080;-0.0751842399101225;-0.0435937996782067;-…
451987292;spatial[+];0.0669292397788264;0.0962242255088646;0.120621627892788;0.127934752776818;0.0433539709128100;-0.0908398752539371;-0.102263320006105;-0.0320149408776692;-0.0135223975549542;-0.0221729277732252;-0.0174618512008931;-0.0328532001239855;-0.0352581727999011;0.0402877598690868;0.0711482824338418;-0.00273521889480764;-0.112240343689224;-0.111574028533765;-0.0304397338529016;0.0557090…
523284788;spatial[+];-0.0276959118956490;-0.0606699469858250;-0.0559952480431227;-0.0612643919760110;-0.0391604179285124;0.0483327562848178;0.00627902215007358;0.0483675371320834;0.0455727858202255;0.0508823361956391;0.0889540728651853;0.0336499772676609;-0.00189521020321342;-0.0118232974920895;0.0560990679512805;0.0841117793615937;0.106962014591717;0.105933150773611;0.0766875278062758;0.06205077…
114210567;spatial[+];-0.0458374243444487;-0.0181578325635686;0.0585026032930871;0.0872055106969169;0.0929234787354661;0.0660285653093250;0.0847602093717907;0.0669773844706497;0.0323565072579553;-0.0102080360449207;-0.0298257180617953;-0.0497480164031560;-0.0579862262415886;-0.0450891275823988;-0.0483366946254190;-0.129581094955967;-0.130721810053941;-0.0895002882862986;-0.0927266089042393;-0.0028…
577734954;spatial[+];0.0280860317740983;0.0611772776994600;0.128704852310673;0.0985898212120958;0.0292807782753671;-0.0237205612121570;-0.0207569306522707;0.0156002637450685;0.0588180755123519;0.0405772849060949;-0.0445505578115611;-0.0781077551021647;-0.0698885596345320;-0.0323542793128351;0.00449931132364783;-0.0244094205160811;-0.0569130597005273;0.0325138657689656;-0.0359270880118943;-0.02793…	25E+09;0.0669372737449803;0.135927400754293;0.0899630482252788;0.0150479363117601;-0.0326808824464569;-0.0173403835510074;0.0524892122104026;0.0679669613620996;0.0772863067329282;0.0629454484252755;0.115448481152181;0.0208156348915389;0.0197530076237946;-0.0239593855995366;-0.111581303895588
391290306;spatial[+];0.0797773261153444;0.0503055236932378;0.0272170668327003;-0.0385628996450655;-0.0590402452965221;-0.0280342159147180;0.00161183686110361;0.00775267333156649;-0.00642091321785326;-0.0671968311858077;-0.0851131733278763;-0.0563747155066747;0.0136291371604114;0.00915027808173002;-0.0662317187668979;-0.0242107746948190;-0.0136273483687049;-0.0809585917590769;-0.0874708249155945;-…
552380412;spatial[+];-0.0249370768773941;-0.0110168065451910;0.0198773783684931;-0.000745144475770884;0.0292248401519586;0.0404351228327773;0.00430103434702167;0.0126411074173919;-0.0288736063045727;-0.000757507042006635;0.00292942564661857;-0.0507639137458616;-0.0431794569009886;-0.0345823361204350;-0.0486195351499391;-0.000359651317848933;-0.0143907433772635;-0.0288864819124106;-0.0398621833217…
312850327;spatial[+];0.0763798109948182;0.0570553586685452;0.0519750211076464;-0.0175602080245239;-0.00450235434921992;0.0396941209570916;0.0490383999702860;0.0941812147012248;0.0302718670941410;0.00171248144011917;0.0362458301058844;0.0410732164766363;-0.0153690542097460;-0.00468689441622789;0.0249175744927528;0.0725534825029308;0.0139450597820970;-0.000516502836761723;0.0112819483993554;-0.0735…
568835142;spatial[+];0.0956026059128833;0.0718798224048349;0.00822696009746315;-0.00107153661154994;0.0285957731930306;-0.0196598943516677;-0.0149981814736655;0.0158396791291869;0.0541036090524267;0.0998004018701889;0.0870117521363679;0.0399874816779479;0.0139473966334858;0.0943447721885365;0.109663457442593;0.0765158548148676;0.135491616955268;0.0704937083820396;0.00171848255358058;0.00974954029…
981868109;spatial[+];0.0142206604695431;0.00865122873550551;-0.0471619509027896;-0.0516632926479492;-0.0357134645445009;-0.0698341739538455;-0.0877550045099912;-0.103961017781133;-0.0576005535620460;-0.0653623475101056;-0.0551853668076123;-0.0269232711282359;-0.0211075202791951;-0.0187982645900515;-0.0264136169866246;-0.0220535153171395;-0.0557083618979291;-0.0260534575230387;0.0134361174644371;0…
799142404;spatial[+];0.0255846174338898;0.0172180225628732;0.0101343748659504;-0.00881862385328805;-0.115864151619364;-0.0627030648130906;0.0352717329092102;0.00384780002016453;-0.0367577805392222;0.0384675529549433;0.0694736664746730;-0.00867668124750464;0.0335899923770619;0.0891982056801068;0.0867109490531874;0.0424703216939959;-0.000181081197101821;0.00428541460507245;0.0910281727447879;0.0294…
205976686;spatial[+];0.00969151125610155;0.0271804702653511;0.0289781885644443;0.0531108574888322;0.0278566963708095;-0.00346816487622222;0.00284440531547094;0.0295987625560666;0.00151983620313243;0.00381021345969703;0.00571751468063077;0.0412266463041972;-0.000102145932819507;0.0211795038038805;-0.00473407540744044;0.0179477746131069;0.0319711379865928;0.00237445667352717;-0.00723080496416439;-0…
417840776;spatial[+];-0.0663896839155972;0.00207447579373965;0.0265131695484614;-0.00850725865105819;-0.0850821301510312;-0.0330309961003341;0.00900558592066448;0.0354953007529611;-0.000828650331226932;-0.0157903131816534;-0.000400634291264627;0.0568568396111037;0.0452936339092758;-0.000295109864167052;-0.101098306094834;-0.0667660618835543;-0.000944069938232714;-0.0118366349966918;-0.07389153066…
727110363;spatial[+];-0.0535965124581677;-0.0105950812519536;0.0100331713833747;0.000793847189718340;-0.0204529605445227;-0.0562349691554149;-0.0420218163251520;-0.0579650719043033;-0.0658937287207506;-0.0640317194592226;-0.00569397149857132;0.0609949498061950;0.0120081293423866;0.00865508331660854;-0.00961136268049730;-0.0267174098353371;-0.0544453346556159;-0.0676569393836434;-0.059653910287287…
367662486;spatial[+];0.0109972263540495;0.0708893020104148;0.0497450506495933;0.0489106108200836;0.126712053429541;0.0814286496274296;0.0440642786291495;0.0630376423939696;0.0729435186068960;0.0707476553942732;0.0671697148895947;0.0264643594701027;-0.0224567558110813;-0.0183382591213854;-0.0414279742288849;-0.0661253905188369;-0.0679772490534068;-0.0421810426454883;-0.00402431032426959;0.03180631…
732994202;spatial[+];-0.0451431168264826;0.00652926806832312;-0.0232562826916291;-0.0517323833025990;-0.0144718658499194;0.0640331953684760;0.0294987564648613;0.0126410501042451;0.0101423360787553;0.0251388705011234;-0.00877041029514264;0.0144794612357541;0.00985313965893654;-0.0345020099306281;-0.0455046949679687;0.0364674754970244;-0.0267104405008366;-0.0229507594501417;0.0195379161996259;-0.09…	61E+09;0.00840316604558606;0.0903956005300150;0.0365983926691521;0.0563621464470148;0.0305706715830390;-0.0546854746541852;-0.0782079843130544;-0.0102868910171763;0.0132073849899133;0.0556906592725740;0.0485709796205512;0.0675341259174807;0.0553940329072388;0.0223467091449657;0.0405913336564296;0.000811881636640652;0.0689252285011276;0.109384119028260;0.105590155161222;0.0790027561186089;0.037220…
667555173;spatial[+];-0.0624620221877064;-0.0201260675641965;0.00713917769412344;0.0788962851966644;0.0108017292550319;-0.0154900913815882;0.0593468881394727;0.0654012255632528;-0.00444911666562995;-0.0619171123227923;-0.0869743843012682;-0.0465028236342424;-0.0286674376780540;-0.0670072180428318;-0.124472880150158;-0.103030205808262;-0.0849169793274685;-0.0957835009610960;0.0174014825323902;0.06…
877221709;spatial[+];0.0243126162831209;0.0115310459313088;-0.0179857382838011;0.0245889868280872;0.0653558079967243;0.0585116969620579;0.0167076259286990;0.00559434992112989;0.0122287629650141;0.00149519673768232;-0.0121086216273911;-0.0256889675519191;-0.0253286788666461;-0.0263772256374473;-0.0567429850951570;-0.0120256734317539;0.00240456494599423;0.00324114327332132;0.0211612494734149;0.0169…
430367599;spatial[+];-0.00459994197913661;-0.0754282258775823;-0.0969931936846688;-0.0185400623642007;0.0236673002722822;0.0483022812132731;-0.0273022982576500;-0.0136170821263575;-0.0531820003312984;-0.0805249545813297;-0.0437533756583593;0.0396679641901861;0.0828378128680785;0.0701856966728838;0.0990413854164550;0.0691527098086270;0.0701961103648602;0.0354747204946680;0.0641918528038989;0.06216…
80917293;spatial[+];0.0577246274903930;-0.0213961059276028;0.0161754112082568;-0.0133893891922150;-0.0613876456580829;-0.0144590267627920;0.106453995702260;0.133615495857277;0.147802168116760;0.0935513050361647;0.0636174299693694;-0.0452822406435420;-0.0129035572635281;-0.0108851175438099;0.0105314018150926;-0.00266634358560182;-0.0338163761761175;-0.0498856040764043;0.0762500479447312;0.06899434…
349575704;spatial[+];0.0387975813476272;0.0273160275583793;-0.00988483795339472;-0.0409535922578701;-0.0625503145774116;-0.118201515667622;-0.0735725377507070;-0.00858228793795043;0.0278243207910260;0.0525398720630073;0.122138168297567;0.0493609770985492;-0.0519563402228214;-0.0285934702581797;0.0221300744667118;0.0374045750359665;0.0317510004030540;0.0288023424512718;-0.0103682384475770;0.038245…	32E+09;0.0320476999974993;0.0535063544582941;0.0547820804792474;-0.00430510447577918;0.00614646517525544;0.00735926066585275;0.0641687348733173;0.0216119687641099;-0.0848362714664392;-0.0995282898747584;-0.0903472141114370;-0.104052635854443;-0.104958764225581;-0.0264482916059006;-0.0200770556298802;-0.0980161591706698;-0.114584595005111;-0.0253553187266843;0.0402682499385591;0.0239716441075355;0…
616707107;spatial[+];0.104521111020891;0.142894422157256;0.131520894721689;0.0298813611475147;0.0238504246029905;-0.0404703010775561;-0.0313464139867878;-0.0183083514118789;-0.0323498366502487;-0.0363128355493776;-0.0650622103430910;-0.00356541716476093;-0.0506157275706709;-0.0489172033372635;0.0133639495777541;0.0315783846209027;-0.0144403102244544;-0.0749778318078078;-0.123853998425689;-0.09768…
702010820;spatial[+];0.0705948023752458;0.0741459908322981;-0.00763091046050739;-0.0641941347203283;-0.0881505064522506;-0.0986393021775355;-0.0810451058347221;-0.0933652484866981;-0.0848234718933078;-0.117598538206032;-0.0725688593322655;0.0132995112893982;0.0237612342075831;0.00201266064805503;0.0119530516234131;-0.00899665204973822;-0.0708073638363855;-0.0790850438903769;-0.125604973227101;-0.…
922256761;spatial[+];-0.00627493072901864;-0.0526528973243019;-0.137206595459836;-0.136546395784189;-0.141024303773364;-0.0777023546722506;0.0496220317667504;0.0894718833920028;0.107975325163424;0.0528970686810607;-0.0307028369022687;-0.0365469753923244;-0.0511032354931125;-0.0915020346162326;-0.0699502646607491;-0.121099456393100;-0.0800566946035613;-0.0374140296572548;0.00421203111268449;0.0379…	90E+09;0.0124071893581124;0.0247547572737851;-0.0708890744549577;-0.109432819047172;-0.0804666012641425;-0.0798449391129920;-0.0854034846784659;-0.00629835390737013;0.0315615790559646;0.0136295564784424;-0.00570967980417832;0.000665020933583557;-0.0623761379128643;-0.122997965085891;-0.0806817151990132;0.0477149496336404;0.166724879391468;0.159568168683338;0.0909120689850291;0.00352079888414043;-…	87E+09;0.0162302032665019;0.0240588325749060;0.0622500001781901;0.0522537198197552;-0.000344873047445533;-0.0637302011295705;-0.0835704915602210;-0.0637470320310254;-0.0723974529095416;-0.110892076482353
597502785;spatial[+];0.119675964561349;0.135553417638174;0.0655121694843512;0.0563887236561389;0.0344222721282054;0.00871109255861189;0.0404608865671963;0.0211465091960563;-0.0187211629873150;-0.0215949540420629;-0.0525702538575945;-0.0796463137806850;0.0160442671923550;0.00966170807588916;0.0136954275227813;0.0330628464658317;0.0179352736280085;-0.0997109199324847;-0.0948981306223007;-0.08130091…	88E+09;0.0372241201869866;0.0440649682287083;0.0228688231629285;0.00400132816182119;0.0171194893387177;0.0187002031197500;0.0397544467128821;0.0563862319528291;0.00487764639875930;0.0432379800030431;0.0958397019558220;0.0862063598253153;0.0812163323098405;0.0365678270279791;-0.000558224556365765;0.0129466343690921;-0.0118615599379307;-0.0378315583041807;-0.00964532911891090;0.0454099514038326;0.0…
710303031;spatial[+];-0.0146023298973647;0.0199099666244280;0.0719002179733866;0.133096141493749;0.132840214080225;0.126920504362223;0.0660724421012664;0.0306609009528911;-0.0204715343621611;-0.0442882337083545;0.0364720668880320;0.0832626256784169;0.0215997992316438;0.0684567805376814;-0.0334082316076932;-0.133540705682573;-0.162808247589614;-0.0966549277082175;-0.0931158639332352;-0.09875055018…
318071309;spatial[+];-0.0276254187636283;-0.0210106024491485;-0.00342463924346645;0.00849880126556047;-0.0600005305849642;-0.0406313445614525;-0.0804073632668738;0.0217360725790848;0.0796195375979822;0.0833893740834528;0.0277106658522392;0.0108362388574691;-0.0382831281572752;-0.0599150212141061;-0.0358986503150131;-0.00195472519343329;0.0108282044605415;0.102545249343883;0.108305088236800;0.0729…
568676907;spatial[+];-0.100249044239235;-0.00801407250148544;-0.0134570376958857;-0.0430320072282800;-0.0650482565266675;-0.0699011005609011;-0.0686913549718720;-0.0456349893810105;-0.00504515966360320;0.00691722527719392;-0.0213647550353692;-0.0392000254011429;-0.0178559882873185;0.00345735704881317;0.0106556894823961;-0.000616507019909576;-0.0535126393311779;-0.0717926127465753;-0.0442495379247…
276617319;spatial[+];-0.0371751510928758;0.00337906902945701;0.000435685070547539;0.0545984472632017;0.123259070252031;0.128685714471883;0.0533851118937587;-0.0123879423129546;0.0101246520544521;-0.0268670079177710;-0.0367462080595254;-0.0291395429429695;-0.0234102721044559;-0.0239530774771659;-0.0149933598595897;-0.0291251315636075;-0.0283187958261282;0.0275389978686444;0.0463057945119301;-0.016…
86711449;spatial[+];-0.0371602627694600;-0.103520518431438;-0.141600916334786;-0.0303335015380703;0.00454627916775487;-0.0375225353479562;-0.0914705108929698;-0.107916118226637;-0.0962925006679607;-0.125057809039280;-0.123610306371510;-0.0668361704289306;-0.0848910245708264;0.00712208114464004;0.0122139315300872;0.00772758686409153;0.0532717341961393;0.154723777855753;0.201062966580330;0.11409879…
117211738;spatial[+];0.0738693409236434;0.00503301691497181;0.0275267276829206;-0.0343460997311637;-0.0688458177381837;-0.0321717386813293;-0.0139703641423112;0.00762846624778994;-0.0224507059749433;-0.0131038383954772;-0.0102587794296135;0.0317844462640885;-0.000173116489266548;-0.0231230608762136;0.00582077309752006;0.0165388515817770;0.00782532998661345;-0.0452656960860305;-0.0338328839411562;…
829200467;spatial[+];0.0615192511068265;0.0372987425579539;0.0299721247703082;0.0215421921382718;-0.0121885194881767;-0.0555283836554532;-0.0887023160078364;-0.0403704751798058;0.0301811318059526;0.0290343517906926;-0.0140026501455611;-0.0727094428048647;-0.0336398501532804;0.0153736648174529;0.0155441874539612;0.0376982926402101;0.0678395353279825;0.0224432754468844;-0.000961421272324844;-0.0134…
520522858;spatial[+];-0.0161440144165202;-0.0198926158894787;-0.0194145660142138;-0.0311532961489267;-0.0394229749478092;0.0181422792492146;0.0559310634381835;0.00387221099309947;0.0216712579616715;0.0935233849102924;0.0950218988941277;-0.0451477028387018;0.00380851557299723;-0.0539642337302734;-0.115930341272670;-0.108924135093589;-0.133749800213022;-0.0701754182899213;-0.0327558736689597;0.0679…
554603878;spatial[+];0.0671932905294582;0.0716647163992360;0.0669587089506420;0.0213017527594281;0.00114986711177696;-0.0339197383655537;-0.0686407943516268;-0.0781553097230646;-0.0534953089108406;0.0109917295200264;0.0355567662217285;0.0198628997863769;0.0393145395442358;0.0657445211011253;0.0585781498491353;0.0656006629239153;0.0381072992356306;0.0369998821633842;-0.0202118169602793;-0.01487704…
305797430;spatial[+];0.0972755484830004;0.200024067640250;0.158676366973451;0.125348853413230;0.0306969125553237;0.0186968532731595;0.0198719137535686;-0.0116599350977590;-0.0782088997230574;-0.110923733231160;-0.00418231664724902;0.0486457103843271;-0.00773129187663862;-0.0392396915747824;-0.0540085184756406;0.0432330721212802;0.0530429476841964;-0.0205877449217557;-0.0116689086429231;-0.0154428…
961854723;spatial[+];-0.0708255724310828;0.0527509461268672;0.0598267953393772;0.0329683722951456;-0.0195533950856153;-0.162174159311008;-0.119677245357667;-0.0520039994681842;-0.0386399122945887;-0.0180075508220762;-0.0401788620887059;-0.0529724001403915;-0.0876267205426426;-0.0749503343389945;-0.0250656385248846;0.0184435029621880;0.0305249622041204;0.0303338526644328;0.0456130601907183;0.18880…
445569089;spatial[+];0.0555031746219472;0.0200606646186174;0.0203898163573577;0.0616442314676385;0.0320179632039016;0.0181874423339559;-0.00507820178676164;-0.0131128113369969;-0.00332589216984410;0.0503497221341254;0.0799811202646679;0.111383154915371;0.0436003634716720;-0.0295394869722700;-0.108108893835023;-0.107158748032427;-0.0575082368183840;-0.0138802582968839;-0.0173812532365903;-0.018870…	58E+09
702124277;spatial[+];-0.0429359180805745;0.0109053353428573;6	72E+09;0.0470895688374043;0.0215414638676882;-0.0108770851628694;-0.0142942969591597;-0.0439445992988394;-0.0543761432733750;0.00595715779351091;0.0716446931574722;0.0592610979863050;0.0208618978636241;0.0638262489546289;-0.0254182131937703;-0.0528369645552325;-0.0817204865488837;-0.105850281587955;-0.0550943976372055;0.0412268843484719;0.0741407589092070;0.00770970842778276;-0.0111774213522398;-…
460183865;spatial[+];-0.00982231119535645;-0.0344685318989097;-0.0460444402900087;-0.112567812683401;-0.131886816575345;-0.0453847484027028;0.0308459604819861;0.0703470228072286;0.0210352812437137;0.0488777717573202;0.0562922752611442;-0.0303561469072806;-0.0109944232400223;0.0234457324278685;-0.0550365020056234;-0.0736267709376779;0.0173319392658217;0.0612134749244288;0.0412682442879356;0.009213…
362640289;spatial[+];0.118147498073214;0.0503548323767779;0.0387963485097525;0.0273072530439915;0.0523368040167228;0.104144105203664;0.0943606448789661;0.0288285155414497;0.00378014775496503;-0.00672148416735499;-0.0117462855635428;0.0420753697218537;-0.0493326851346169;-0.0261738985645563;-0.0445442929409871;0.00770330779675665;0.00695602199623966;0.0850849101723666;0.0199215543437645;0.01195394…
27445561;spatial[+];-0.0425590471288082;-0.0408932261629000;-0.0372280715340390;0.0299358380515048;0.0171673613135761;0.0128867804916122;0.0115841443709272;0.0170855104510591;-0.0209610500336595;0.0165438630505725;0.00834072242592779;0.0287130506091804;0.0368143418160356;0.0168677379039827;-0.0346665776525504;-0.0316150571814688;-0.0339895215073990;-0.0340980595217577;0.0428538256059202;0.0718445…
886575286;spatial[+];0.0205047773981138;0.0426359288149029;0.0760014731831711;0.102759899211339;0.0339492219450372;0.0306140749384672;0.0330003125020989;0.0761949115244038;0.0642281435797303;0.0226867794577335;-0.0366834659504627;-0.00699052662112105;-0.0199225627989534;0.0106813452284691;-0.000149280019836087;-0.0298050661620166;-0.0450601811057879;-0.00547677458101872;0.00812772691205356;0.0263…
599342113;spatial[+];-0.0476803297138580;-0.0292835876816477;-0.0306095168426565;-0.0390340338609111;-0.0603989218368515;-0.0813496236779826;-0.125148372753201;-0.0895681569594436;0.0119730236930927;0.0146947102933609;0.0262303323284149;0.0286113450848238;0.00385372873290443;-0.0846262876763528;-0.103019660386073;0.0531600437861608;0.161304524391644;0.115961651388435;0.0536709058483771;0.01869773…
894773271;spatial[+];0.00618490763834411;0.0116269667417063;-0.0417315716927052;-0.0594316070072950;-0.120971119432732;-0.0758305005261071;-0.0125305974551589;0.0329083052923809;0.0781184628623432;0.0574398963467198;0.0154592848343486;-0.0153319640620327;-0.0173327461372491;-0.0344900698605666;0.00681790218069816;0.0695256315857646;0.0274752661555634;0.00424841030741015;0.0193519473629547;-0.0138…
344523757;spatial[+];-0.112301105924494;-0.0589326265084192;-0.0620891362678339;-0.0994783465809713;-0.184477883716365;-0.115912603209631;-0.0535010652352655;-0.103720925701615;-0.0611384946738176;-0.00778625581003258;0.00910076681314014;0.0435454814357631;0.0224719135068918;-0.0296019675607851;-0.0111174651678023;0.00927953113519168;0.0858262124356992;0.0846715594342507;0.0540389098911811;0.0094…
185950512;spatial[+];0.0409274487342760;-0.0287558150424685;-0.0183052393724821;0.0394683751592783;-0.0244490087935909;-0.0159248106758023;0.0215699417290760;0.00400821817775009;-0.0199443283413373;0.00936338558225406;-0.00571516029691731;-0.0183090938332334;-0.0542989504655175;-0.0374464687022910;0.0760987838128866;0.0988264565844114;0.0499780475721641;0.0187347139546718;-0.0135603016165999;-0.0…
587450146;spatial[+];-0.0382257243434109;-0.0651851244562602;-0.0514713566417990;-0.0146835587644892;-0.0152770576874991;-0.0422733888575442;-0.00796780121341053;0.0395302715508339;-0.00925790556133625;0.0296797023500405;0.0189285950980247;0.0361857707193380;0.0406027300663851;0.00828552997366860;-0.0246649323637056;-0.00919321381618701;0.00842994317047912;0.0442672999987720;0.0523142965880000;0.…
684737325;spatial[+];-0.109196292887506;-0.103894112956451;-0.0516095464950403;-0.0451061322581387;-0.0769817909094181;-0.0699773929081592;-0.0745211768824257;-0.104246198530799;-0.0669342459267581;-0.0680531488254723;-0.0266045356049900;0.0159964353110447;0.0706779989807592;0.110836046110735;0.106377574552691;0.0175624586430955;-0.000428008589369096;0.0211586262240090;0.0334339455596189;0.007703…
79881153;spatial[+];0.0521776306470752;0.0772486054184689;0.0555239974311287;0.0139836839398736;0.0619180431952040;0.0682277507832615;0.0394282894536970;0.0173652859034463;0.00633883641730033;0.0112065314570910;-0.0156502705021313;-0.0204745103802356;-0.0253465951492341;-0.0162479744012645;-0.0246379167561744;0.0271749627392379;0.0304858116405337;0.0395711111965459;-0.00107662706292586;-0.0187825…
771455284;spatial[+];-0.0822183567124464;-0.0649852496709176;-0.0614984141373310;-0.0787050265706082;-0.0899390029682470;-0.0619397527490427;-0.0406495068281115;-0.0252398087835676;-0.0498965740236948;-0.0628724354473073;-0.0192305230973272;0.0344964839464449;0.0799847872731705;0.0793930513928284;0.0550298776815885;0.0202916826234840;0.00437077918581693;-0.0313034178415394;-0.0582268039355001;-0.…
771564098;spatial[+];0.00914867970677350;0.0593317012985296;0.0213542433781449;0.0250503770405222;0.0300218626181156;0.0191299289841646;-0.0649346928176353;-0.101606946390228;-0.0420580987037799;-0.0781720182850682;-0.0819230306183858;-0.103774064941319;-0.122896156849860;-0.00192762770079308;0.0305324385571580;0.0298173508063040;0.0308390061820144;0.0396614192506590;0.0654304961551886;0.07214737…
869250251;spatial[+];-0.0316176491784830;-0.0576930309712859;-0.0241686996392505;0.0315195915507374;0.0722501759393861;0.0778678914940482;0.0955956160754908;0.0381826711516081;0.0130980063036207;-0.0187957329468116;-0.0170181647008775;0.0931412771669761;0.0733800980345884;0.0189441731500081;-0.0318600237713622;-0.140900583670633;-0.122090890418440;0.0342872772740326;-0.00332235111441425;-0.050817…
979213615;spatial[+];0.0443757779105289;0.0375538129571389;0.0621663301451921;0.0539184709307147;0.0609943545507528;0.103575898663552;0.137320996767211;0.0978125365670779;0.00386386493393959;-0.0292209562723604;0.00257297639626710;0.0829375091204606;0.148663360475250;0.164302163103394;0.0395567410489677;-0.0815423711329165;-0.0577266414435431;0.00710587242479628;0.0241469316304464;-0.033596018277…	31E+08;0.00896557345129118;0.0419451505315585;0.108842476616581;0.0467890932373261;-0.0777915717926558;-0.103798378766936;-0.0981606161415984;-0.0548918059426069;-0.0614993820395420;-0.0146210083254105;0.00540033817763722;0.0165603637739201;0.0655488838151594;0.0446352108103098;0.00762486422461448;-0.0588851142381220;-0.0443657237057935;-0.0644646520676100;-0.0444791846232558;-0.0577846572416034;…
709177622;spatial[+];-0.0216942141095875;0.0355522442429924;0.0174005877582222;-0.0458326858751410;-0.0555439527438813;-0.0557691925116016;-0.0195405390326300;0.0231343550265378;0.0176345144829592;-0.0360608210779694;-0.00314533225928478;-0.00821543574148127;0.0137234707684376;-0.0225352507697529;0.0114727015991598;0.0612262803994557;0.0633117328033053;0.0223585319590091;-0.0336673900002563;-0.10…
391806113;spatial[+];-0.0613765276064297;-0.0435672346252617;-0.0251550334428717;-0.000400069965213642;0.00775404090105037;-0.00932537001221341;-0.0307373247698835;-0.0410832493907495;-0.0703519338989903;-0.0769784416748187;-0.0225401788480081;-0.00136998522772616;-0.0105596852086741;0.00497476017909195;0.0409254361477426;0.0704698906512935;0.133945649791544;0.136036070259192;0.0830507482190122;0…
57238750;spatial[+];-0.0622466176669168;-0.00257847482643630;0.0555394255430024;-0.00399068754389016;-0.0519263943618254;-0.0117225493653286;0.0477916919317149;0.0196584380806657;0.0441746212142258;0.0474428679979758;0.0285673510466369;0.0342036294616740;-0.0285570627058795;-0.0672454213433775;-0.0239742983437286;0.0197985621142599;0.0750151083467135;0.0649601158130848;0.0365146170505585;-0.05465…	15E+09;-0.0415660575151457;-0.0360237750012411;-0.0466912759318423;-0.0666136784596000;-0.0522344096252203;-0.0120820949723075;0.0309134817520905;0.0344874647617941;0.0546349676833867;0.0707308860862528;0.0629866334288432;0.00526059734377002;-0.00540667458649845;-0.000887568196187995;0.0155241451645051;0.0574948707906631;0.0523662267137846;0.0282043283268696;-0.00286525705194586;0.004226085706778…
59424291;spatial[+];0.0672341329467643;0.0477230679526814;-0.0358077912128546;-0.0591657830544439;-0.112247618826617;-0.0901168518986714;0.00474821231792155;-0.0396960905318694;-0.0403693304291262;-0.0885571324182356;0.0136671290454730;0.0933180721787334;0.220332735093577;0.162462026852705;0.0946086081093681;-0.0246067574251046;-0.0297729295986143;-0.0703072900247745;-0.00859273646080721;0.009191…
672992025;spatial[+];-0.128648365804911;-0.119624426626438;-0.0525785759342072;-0.0102696681649479;-0.0109642168711200;-0.0516033183736138;0.00425182658530054;0.0396503986569562;0.0560079715782132;0.0224172917760062;-0.0120338453094005;-0.0504423907386537;-0.0840563677508885;-0.0355837041442940;-0.00539881898869404;-0.0163489163038537;0.0694625371882298;0.0734588201533970;0.00238039775336042;0.03…
440366891;spatial[+];0.00253082094674425;0.0420825188528683;0.173539475608179;0.216638852641627;0.211136829830712;0.0679676035296252;0.0564689835061578;0.111039329556561;0.0687494454669806;-0.0275922196674216;-0.121501208592938;-0.0767355674475212;-0.0672822619965938;-0.0633745690798599;-0.0279873750886779;0.0135724742878497;0.0727544340790877;0.143339513644423;0.0956693547600144;0.03561421271729…	84E+09;-0.0158081168331129;0.0368122624892240;0.0245779505671787;0.0260357383935467;0.0256838014970923;0.00160291032272838;0.0288228091065761;0.0199838206430011;0.0263663711399114;0.0556817547921413;0.0494259593912110;0.00262745904782694;-0.00212538701333380;0.00717226253941595;-0.0263255908533182;-0.0269925428320699;-0.0452076638588402;0.0348432575146322;0.0598101002887974;0.0401509736003454;0.0…
239395161;spatial[+];0.0197194400308261;0.0398162547921491;0.0898729607700716;0.106625453372977;0.0320523364332224;-0.0199520969506831;-0.0746721759947819;-0.0140487967935522;0.0257146310605709;-0.0783354846328695;-0.0984797797587547;-0.106388369971815;-0.0900709218205880;-0.0556185507345686;-0.0239768093138808;0.0318471882437210;0.0164999021420823;0.0403608282114512;0.0318232049420069;0.00385052…
953770868;spatial[+];0.0627333463249377;0.0261261930429760;0.0216546858564286;0.0121633352642999;0.0441749597763799;0.0164246931360241;-0.00612860278782148;0.0669267716518454;0.0436017280083183;0.0415343762443161;0.0974073150299303;0.0924788607774597;0.0424772782852331;0.0330473785537422;0.0476689625375564;0.0214953074615135;0.0139123155622292;0.0103564351748027;-0.0157972783529425;-0.06172498027…	76E+08;-0.0516694844213388;-0.0541560681913420;-0.0941350418558696;-0.0658501517441187;-0.0171935568887105;0.00577312561160343;0.00636490475432832;0.00616530504621623;0.0539959473575611;0.0938994172464725;0.0796040204246898;0.0526324049003652;0.0526196448436399;0.0837331420236595;0.0338266410782556;-0.00486890486397514;0.00616547863722970;0.0124148789418708;0.000276019018964284;-0.004260571316688…
832875171;spatial[+];0.0415489437312865;0.00755700070132239;-0.00190339550223683;-0.0405081391711938;-0.0777496780679450;0.000546877542743185;-0.000897576950883626;-0.0708671938506063;-0.0700839372212491;0.0126426573678825;0.0122241990528385;-0.0132139520806697;-0.0142797029496783;0.0162205144208730;-0.0226693018590503;0.00682595977404869;0.0342011789988055;0.0537164511628842;0.0652136353728018;0…
619061725;spatial[+];0.0822710201296073;0.0114165511738646;-0.0676665992960560;-0.111283276355981;-0.0867319592947830;-0.0277005797837949;-0.0204015191923627;0.00168360377608589;-0.0300116495024177;-0.0393506953889446;-0.0625151834052803;-0.112892338782085;-0.112445819163461;-0.0675080044769201;-0.0422241589593107;-0.0164919260393754;-0.0964108944699716;-0.0753673532100192;0.0413732477802542;0.09…
110351684;spatial[+];-0.102753099231146;-0.0848068367271255;-0.00631247037333002;0.0765725240951813;0.0778971505951934;0.143559942831934;0.0803791640903044;0.0384045114406051;0.0444664696362351;0.0176511574793921;0.0275560555527266;0.0163065200746863;0.0858901473367818;0.0439802872917332;-0.00520974699644453;-0.0288472354413735;0.0161823001650581;0.0178202416793685;0.0159845468289832;-0.037331804…
587184947;spatial[+];0.0280717229219805;0.0521123509597121;0.0549073105675050;0.00830999591962331;-0.0125455636540083;0.0310308364782627;0.0185953120842865;-0.0229013674956113;-0.0502682033103499;-0.0311488315346195;-0.0275964547676010;0.00554580292631924;0.0524303691721409;0.0612649660387069;0.0736895384159648;0.0438127350838990;0.0322787480201805;0.0488837212561166;-0.0655044517150329;0.0113544…
233532619;spatial[+];0.143157627843169;0.159128933481692;0.0930029849430524;0.105651434787976;0.131631326354085;0.123280832538026;0.0851267889021383;0.0157746872622833;-0.0231149257375819;-0.0100168205476121;-0.00177825949843463;0.0347892401388213;-0.0227340689024616;0.0387478031615225;0.0953794334992894;0.0917707370203193;0.136621044538965;0.0550837934230849;0.0299184650949736;0.0059346444586425…
62683514;spatial[+];0.0883536888614366;0.0305528579579817;0.0319025436406879;0.0502924249478344;0.0657130144378661;0.0133495831798981;-0.0227674230593690;-0.0743396870411700;-0.0907638959751925;-0.0735919139800953;0.00104976689206254;-0.00503118489734189;0.0104231244515163;0.0443835475343217;0.108315703325170;0.0543366756894155;-0.0412233545304991;0.00283526110827301;0.0225314073107217;0.06001960…
29367902;spatial[+];0.00945860498079026;0.0380050461775590;0.0271979649907732;0.00509868493580978;-0.0204371523053959;-0.0687912954480102;-0.0147949470386195;0.0624577392139747;0.0584990971343938;0.0224773390295402;-0.0415427443299888;-0.0253849443846381;-0.0463078149296926;-0.0392642994265311;-0.0238777687229631;-0.0435789851971601;0.0244449373003438;0.0797732320175982;0.0467556546366252;0.02818…	30E+09;-0.0125438584805488;0.0701496977444238;0.0345957044121900;-0.00997936351166607;-0.0338172971919165;-0.0527488770917775;-0.0644830678301044;-0.0831226088478058;-0.0529576958027697;-0.00812682993594337;0.0170852091937923;0.0741884075530471;0.0609143006943065;0.0689597383381094;0.0254313201226979;0.00561853954965212;0.0235214026559410;0.0183688343107718;0.0408634373011149;0.0533725593044980;0…	17E+09;0.0585356465727366;0.0607113143580159;0.0423420943025246;-0.0212677463781660;0.0251571909007719;0.0734151304329720;0.0674801577104449;0.0227683828131203;-0.0301978855282233;-0.0159613843165209;-0.0168633408907845;-0.0377379509460854;-0.0905894920430998;-0.0720983036235098;-0.0581973917055890;-0.0969821633023534;-0.0456446286758427;0.0142122578046383;0.0368597373582342;0.0131513511569141;-0…
697873651;spatial[+];0.000843252806366449;-0.0381125465556366;-0.0763647455642635;-0.0501923963146424;0.0248394786475339;-0.00349557555099697;-0.0526430210201821;-0.0538567272228114;-0.0496690059168666;-0.105326076789125;-0.0962079524597810;0.00346917875470749;0.0637995859962484;0.0255992894418514;-0.0199177041418929;-0.0692937283668915;-0.176294515013125;-0.176924836520558;-0.125012611958267;-0.…
925371438;spatial[+];-0.0431200628409461;-0.0935567446910965;-0.123336606206468;-0.119494788199649;-0.0578564449918870;-0.0202121564041285;0.0409264361984654;0.0623904124846721;-0.00651749889014863;-0.0408633835922013;0.0328074926985806;0.0832889198769406;0.0611962008107247;0.0253778135943730;-0.0188255750786224;0.00403749254796810;0.0338998883959863;0.0739384598755117;0.0524328418266528;0.058239…
596008681;spatial[+];-0.0598238016498235;-0.0560433780874921;-0.0223318390736734;0.00145712093865635;0.0354380780703690;-0.0172915922464164;-0.0197552854864197;0.0413953558161618;0.0202701601864372;-0.0508643177982530;-0.0272316709027107;-0.00390947030670024;-0.00848771985068696;-0.0212336642314012;0.0173449625416105;0.0682804403982155;0.0317991280132202;-0.0322306408043730;-0.0566546285179737;-0…
474899215;spatial[+];0.0451931297500848;0.0531416831882399;0.0365568890020865;0.0258989794637595;-0.0446930085597842;-0.00182047332221249;0.0173277673369711;-0.000805970964620756;-0.00599023553672256;-0.0363756323614075;0.0126821300587546;-0.00580152618879112;-0.0111353984865853;0.0542135079805547;0.0218029806756152;0.0315488859012432;0.0645106450405071;0.0714199183898858;0.0195560208958384;0.017…
752442266;spatial[+];0.0231475111614942;0.0383615279614341;0.00596659843421325;-0.0332933869367420;-0.00359869291760277;0.00779862435962251;0.00700743340798462;0.0534271060448656;0.0782897485161936;0.0258866349352364;0.0166400678934464;-0.0312814257892160;-0.0543662999381141;-0.0584986801554657;-0.0341294016985757;0.0110740797036813;0.0316740755832119;-0.00335142806800855;0.0240486589225901;0.054…
469536779;spatial[+];0.0484838448132449;-0.0344413583676554;-0.0424853673220741;-0.0307726668294580;-0.0609926862765030;-0.0639872727375496;-0.0108625278591342;0.00729039675799374;0.0133569614237035;-0.0394629949714250;0.0179031043225744;0.0500110451244046;0.0274566108911653;0.00980745306502030;0.0345227092548271;0.0223509543678093;0.0362936843899434;0.0734329201076509;0.119317003701565;0.1274614…
835258237;spatial[+];0.126317812093899;0.0848451536243614;0.0614610913651094;0.0710775197506806;0.0214744677891401;-0.0227084975485925;-0.0756983715182847;-0.119419353710825;-0.134656360252265;-0.0618827965537375;-0.0569013179964492;-0.0859622625829921;-0.0883013061549304;-0.0428962160746457;-0.0567503067539590;-0.0325159660757563;-0.0100360929604682;-0.0468860933400893;0.00746895688372757;0.0207…	57E+09;-0.00480017016710035;-0.0807538470876618;-0.111146955522453;-0.0527085035031113;0.00350836721782213;0.0734922890668878;0.165336898826448;0.0772021609320623;0.0270598245221139;0.0298349506239231;0.0247527832582999;0.0427284385211576;-0.0134923859108842;-0.0268392713679866;-0.0365010014404271;-0.0823006224095541;-0.0753542644914576;-0.0465812468394868;-0.000636965444687119;0.0062836266005101…
676456752;spatial[+];0.102129995796043;0.0486666224951595;-0.0388577143292283;-0.0267210774395843;0.0495889449060813;0.0372111869429402;-0.0616771450076316;-0.000195637496675632;-0.000418563992478433;-0.0267364337731833;0.000307152956326079;0.0686452637680799;0.0655769718861783;0.0667128401802491;0.104527826729310;0.0421398608399347;-0.0590236380749079;-0.0616888749501943;-0.0732872838412143;-0.0…
102860027;spatial[+];0.0192798192818128;-0.0131370675859234;-0.00704883108891083;-0.0120281595210334;0.000581505835337305;0.00198523547748444;-0.0113327983303689;-0.0383855901619158;-0.0278042456188365;0.000993762632977353;-0.0106165765365142;0.0247139327971845;0.0208597743437381;0.00342298089641269;0.00151771474925236;-0.0442367584514423;-0.0392759573994635;-0.0624336749665987;-0.049863805578919…
307136875;spatial[+];0.102069556264567;0.0459734337909890;0.0478250038811278;-0.0110078933864742;-0.0103114235864445;0.0123448410694013;0.121818058053014;0.120788507832078;0.103395552735688;0.0696082913657089;0.0362266070392626;-0.0317775950401695;0.00624994630738006;0.00683011663281079;0.00652778693411895;0.0332047756892533;0.0662957868401144;-0.0471690741639298;0.0325003740595732;-0.01038407534…	18E+09;-0.00368142713155993;-0.0228345080076742;-0.0273794950197508;0.00898186097883255;-0.0210936777527339;-0.0580357712209895;-0.0770210005853192;-0.0426844942772996;-0.102860433457338;-0.0683766190996179;-0.0131463467781584;-0.0738131579998426;-0.0236310785303079;-0.0944291908197412;-0.0575101954168232;-0.0179794456462028;0.0296591969145200;0.0307137497155658;0.0135713395467577;0.0443023329136…
531728050;spatial[+];-0.00331823613300579;-0.0412627404605721;-0.0279358963024830;0.00195787534234507;0.0214198008212380;0.0574966129404298;0.0279053739653315;0.0662640516416575;0.0609810213801919;0.0165221788695001;0.0558826700951034;0.0245667803054037;-0.0147986721540225;0.00483485401073397;-0.0259444901540593;-0.00726840845722858;0.0261258384998925;-0.00116337358745721;0.0453307371208186;0.028…
327668468;spatial[+];0.00823710583301927;-0.0132861688665462;-0.0222256269557939;-0.0285466031383504;-0.104397777344640;-0.102630229978832;-0.112224584630378;-0.0679271516445302;-0.0309063323380215;-0.0542158154217025;-0.0572331519873597;-0.0474296954348531;-0.0115760787188995;-0.00804464296429094;-0.0118757546858302;-0.00156430927752148;-0.00362422325044362;-0.00441711997664221;0.015408493071292…	71E+09;-0.0201231624130062;-0.0126000037144400;0.0441160952934648;0.0792104263716565;0.115741355309283;0.109811001874945;0.0563612147138971;0.0454281174530666;0.0115246181624901;0.00879247020177613;-0.00149719151067865;-0.00300269806884699;-0.0395694026584300;-0.0546594575885428;-0.0342261263701599;0.0268461826878411;0.0471876432481253;0.0363213027721175;0.0445345785394880;0.0625057147052992;0.00…
585995399;spatial[+];-0.0485400451100249;-0.00768015684392499;0.0144832358529340;-0.0395214031340891;-0.0566834997670374;0.00307823051076261;0.0499791925579429;0.0677258068738956;0.0646151627945431;0.00970182544833614;-0.0329786027800234;-0.115285215097009;-0.0451226805005278;0.0345720544991006;0.0509560162177534;-0.0212029624899427;-0.0607342121483537;-0.115600913062649;-0.129814755386893;-0.128…
691568756;spatial[+];-0.00368956527932987;-0.0567417591853023;-0.0229268793580338;-0.00949028664870831;-0.0486811988430755;-0.0356964182731809;-0.0274398135351222;0.0355952933147751;0.0781923241229834;0.0814853580132571;0.0543502916225855;0.0106096102920300;0.0182633193580651;0.0506858428849875;0.0227955896484169;0.00503914236892652;0.0287929927026133;0.0424559132853074;0.0176539771096649;0.00876…
126259773;spatial[+];-0.0188513893879268;-0.0204693073766162;-0.0518911063247426;-0.0846412996731377;-0.0684629496495927;-0.0960791046814991;-0.112503691505916;-0.0868044845026154;-0.0565403588945097;-0.0500929294757089;-0.0273444830825993;-0.0145367454723633;-0.0225886079721676;-0.0673374736094674;-0.0557655532207709;-0.0403911329920608;-0.0242624200898094;-0.00600315791044604;-0.017030865354306…
471892082;spatial[+];0.0295042575970603;-0.0199566813441745;-0.0497647570853112;-0.0226861450275839;0.0354393407942373;0.0488215756436057;0.00409721133160776;-0.0246002117785398;-0.00590812941784727;-0.00929709335026584;-0.00610500437541989;0.0311271353798471;0.0182268660988415;0.0745387769589872;0.110204946408560;0.0150247964088475;-0.0478105632876429;0.0228189449213520;0.102167073967418;0.11235…
95621498;spatial[+];-0.0405960275231840;0.0378244213744809;-0.0100991297488351;-0.0721309959596112;-0.101162870202294;-0.0838946650665054;-0.0956750407082085;-0.0922701886621630;-0.0788481867250672;-0.00335765196523182;0.0687756090890894;0.114586686637070;0.0863307943152466;0.0931748154959027;0.0546046643595785;0.0384995189696081;0.0115424898309334;-3	89E+08;0.0458156129007365;0.0191482862317835;0.0127104702176111;-0.0115852043058712;-0.00797230196625509;0.0112023510092823;-0.0353417035354808;-0.121970289234883;-0.0406385848955324;0.0797746713216159;0.101559111175508;0.0572504026960287;-0.0169353845676987;-0.0536095291539700;-0.0323675471857435;0.0250518883463189;0.0534828965216257;0.0451478283983592;0.0245223074378724;-0.00665760751716837;-0.…
908092186;spatial[-];0.0183715999835186;-0.0125561242099487;-0.0252043075256700;-0.0144239506205546;0.0318150188978589;0.0426539912424306;0.0377597965882203;0.0139823256184927;0.0383142229953875;0.0715619037241020;0.0198187289849487;0.0297283058439639;0.0184010906043658;0.00390640206265243;-0.0490987080552398;-0.0904428586337115;-0.0786258956542466;-0.0463525476349684;0.00903798442171636;0.010939…
42195083;spatial[-];-0.0532000319965717;0.0522154379277462;0.111230791511642;0.117587236590985;0.0636774863853775;0.0242414551274686;-0.0408216751344275;-0.105211366696120;-0.0853607156919379;-0.0984295510745834;-0.132853428656657;-0.0600733687944372;0.0402239276313061;0.0482023511399115;0.0514614320726763;0.0613436216492694;0.0226088019354800;0.0205738391098770;0.0503471654783799;0.0086562775000…
968310535;spatial[-];-0.134704732994923;0.0218571497186385;0.0214601674560451;0.0277306685800304;0.106561326422820;0.122195593885777;0.166129007372148;0.122763749332201;0.112000263881669;0.0695224844674335;0.0373808335288205;-0.0140032885830433;-0.0288602760301037;0.0652651864345114;0.0690969292407734;0.171221861021311;0.157375390642974;0.123956346035086;0.0147527372130183;-0.0484816411757602;-0.…	31E+09;0.0491284937411829;0.0405654388511666;0.00697516201809851;0.0591654376926661;0.0682362635051068;0.0861437450241177;0.0262589634454865;-0.0468557136606628;-0.0674936057913874;-0.0604597556696846;0.00334353902991469;0.0317064554625215;0.0357962561892090;0.0235122958777199;0.0592762198655185;0.0405927049004337;0.000977459907778554;-0.0427393579954363;-0.0516195228484714;0.00658674925187917;0.…
360661756;spatial[-];0.0129500548566444;0.0257567238087919;0.0760017761917288;0.00524904044871805;0.00628371938083892;0.0810303983315350;0.0943183917603432;0.0248935206490477;-0.0692147273123923;-0.116558022783464;-0.0750578410880023;0.0573402605259359;0.0702920323398639;0.0376874748569081;-0.0323731105759939;-0.00539261569325876;-0.0126252493428403;0.00301728448533473;0.00379401342021879;0.00852…
524143092;spatial[-];0.0285575135287251;0.0841424211856065;0.0310903718620267;0.0163533119101021;0.0358883251629720;0.0351752353918325;0.0794121789183560;0.0553237324177142;-0.0205420520193032;-0.109797863240742;-0.111239986505443;-0.199762306589631;-0.161773684492764;-0.0473314535789059;-0.0462588882454902;-0.107769055148482;-0.116544341967748;-0.130664671334939;-0.108809139374405;-0.04979498069…
206004113;spatial[-];0.0108953517333001;-0.0514798529583558;-0.0686971941648400;-0.0370315010855540;-0.0197053528460622;-0.0494427189979139;0.0235180850888127;0.0183824276971997;-0.0265164304806983;-0.0223937097449837;-0.0304047886815720;0.00100784320732987;0.0167696816406802;-0.0232090249136984;-0.0258759750225009;-0.0418887786568793;0.0174900728030330;0.00114183975127575;-0.0339727580357867;0.0…
616446717;spatial[-];-0.0125586579303243;-0.0530019240727754;-0.0197625206676040;-0.0172581697642711;-0.0772844112451620;-0.111273397158693;-0.147390654917862;-0.172800218458667;-0.173485269458830;-0.0982748989723987;-0.0253872998542837;0.00660366655786145;-0.0389641735841347;-0.0240497122135256;-0.0213542713343365;-0.0120313093704132;-0.0230958545382374;-0.0192311840780350;0.0375763589155480;-0.…	63E+09;-0.00102341209227060;0.0106640041561443;0.0731994477979217;0.0239125515572066;0.0522824734433166;-0.00252270468521063;-0.0188928673203500;0.0990775340624406;0.0784050785214358;0.0760192933301627;0.0139917209245774;-0.0618056044276781;-0.119511080666263;-0.131417591559697;-0.0502130148639055;-0.0356037344686912;-0.0361437644103470;0.0561466546089055;0.0330540398612568;0.00701982187596436;-0…
450135234;spatial[-];0.0599784413270695;0.0205851307945693;-0.0394863469939510;-0.0481729929482294;-0.00604169163888289;0.0150069767246337;-0.000425423833785043;0.0509297497137366;0.0443327369630711;0.00508958520806120;0.0174498698665917;0.0719380562292105;0.100312706264154;0.0322903650307315;0.0338523850532515;0.0509682399338016;0.00270944022666133;-0.0749617011991315;-0.0905775528986489;-0.0712…
896977580;spatial[-];0.0394241181398904;0.00970079626896272;0.0452414150486625;0.0937350153001785;0.0223506874292025;-0.0398104266940904;-0.0409946364593118;0.0436426023697774;0.0732157188389584;0.0324925002359004;0.0583007363257698;0.0113241305620173;0.0274153744076264;0.0328294861378549;-0.0121395578189080;-0.102843518348978;-0.0849929639574601;-0.0350493175626752;-0.0371377610436410;-0.0047569…
538449653;spatial[-];-0.0225833591480865;-0.0340693514028157;-0.0137935433570457;-0.0179649434362412;-0.0828018766404335;-0.0216573534885911;-0.0590039121060566;-0.0592257742919077;-0.00308284177729009;0.0308760324893469;0.0241645359232467;0.0569265983356200;0.0686805527629343;0.0572548182494575;0.0876529629065850;0.0765999037397001;0.00751621188792767;0.00863763480430064;0.117599202853745;0.1762…
259439482;spatial[-];0.00358583628647416;-0.00919221681483491;-0.0159879274238230;-0.0327487693527471;-0.0258655371343459;0.0355888898318613;0.0535616577558284;0.0107939295108269;-0.00969224383249105;0.0914656348672884;0.131592287619391;0.0885880806167011;0.0898405000477798;-0.000297106248853644;-0.00215064457555570;-0.0427692259754311;-0.0865275751568827;-0.115401531385532;-0.148122585147926;-0.…
724996065;spatial[-];-0.0490720434972098;-0.0476049345153180;-0.0302175204014947;-0.0669033412085489;-0.0321510133956816;-0.00464584696361498;0.0380247843252751;0.0530995547655601;-0.00269728279708444;0.0141728232310394;0.0617114149467490;0.0648315481717738;0.0207765789012073;0.0185857933053757;-0.0700145097968153;-0.102027349095241;-0.153259994104059;-0.0914255342004435;0.00283169900730634;-0.02…
678879829;spatial[-];0.0444629599161168;0.0598213696794553;0.0228376335829109;-0.0372167910294777;-0.0482767727891605;-0.0204102336314094;0.000551220186656432;0.0233308327018049;0.0196067717870786;-0.00493786746304115;-0.0498612978373923;-0.0274012490358857;-0.000469720039217435;-0.0387656450975219;-0.0337384854644997;-0.0740115792236663;-0.0840906654753673;-0.104730792389397;-0.0238313045555643;…
491416294;spatial[-];0.113763605540263;0.0686601446662060;-0.00925507173701415;-0.0218077406483724;-0.0316786545867126;-0.0531292426243353;-0.0508135142712487;-0.0211457195236714;0.0365206939039963;0.0259298428334884;0.0111409371962020;0.0381996266145867;0.0315886941596242;0.0318867359117773;-0.00954047422150747;0.0483690981024001;0.0151982152503816;-0.0264627614351144;-0.0272301823714423;-0.0073…
741831352;spatial[-];0.0194481993623516;0.0155325500227540;-0.0133085724689082;0.00307851622895249;0.0124220278617452;-0.0567086623412933;0.0103337961880587;0.0782452779532873;0.0789191522800473;0.0341671674424059;0.0588558081654095;0.0375027876570093;-0.0277388112905301;-0.0377668501114800;0.0749675651110791;0.0780219112458390;0.0573552767669061;0.0480221938021743;0.0516262942195336;0.0752581594…
206364958;spatial[-];-0.0425486758253808;-0.0150837444637139;0.00245020531524855;-0.00957403687925044;-0.0269198140723184;0.0393209559077196;0.105850101049433;0.0576502695106418;-0.0171802536682789;-0.0532642920203485;-0.00872539633635040;-0.0799949898246128;-0.0841687820237295;-0.0472214786014554;-0.0403881965080082;0.0165671379920072;-0.00839111749231990;0.0542872016918611;0.0216642491817379;-0…
218383756;spatial[-];-0.0260142296764200;0.0299754248566204;-0.0150454879417780;-0.0467354044434510;-0.0105640590917782;-0.0359976093907262;-0.0557464930660770;-0.0590047087768534;-0.0509569723176431;-0.0880246133971516;-0.119654398628921;-0.0365933845789189;0.0431393018146070;-0.0111958914175047;-0.0424742172515126;-0.0775508504827514;-0.0327244544078893;-0.0129614400135642;0.0134073358783350;0.…
763907636;spatial[-];0.196287782343714;0.133368627757689;0.0425829261159728;-0.0133612958661715;-0.00432429641861825;0.0341556970344618;-0.0324574506343318;-0.0462989932273310;0.0402843967313664;0.0810276629956959;0.0978134859628393;0.0919610141074309;0.0328800438206334;-0.0271995349882406;-0.0885737968354707;-0.0853542271238921;-0.0804910555528820;-0.0619438653916919;-0.0324992809640836;-0.06361…
653701172;spatial[-];-0.0698415564812547;-0.108328814616877;-0.0821725178135218;-0.102717944732378;-0.0565051213572693;-0.0609618822573817;0.0240373615373112;-0.00203239405283118;-0.0850775801742624;-0.0640326253616401;0.0210575392021722;-0.0311908148994260;-0.102139523531279;-0.151986390384189;-0.176014339360002;-0.0451303589578988;0.0106106513727980;0.00287966188641276;0.0361960228446550;0.0638…	45E+09;0.0388122756185521;-0.0329900824139518;-0.0139033328936945;-0.0591422178294264;-0.0372270561869539;0.0269827628265904;0.0931727169953258;0.152154628227164;0.102468611958963;0.0381147471682072;0.0821209604320180;0.0835687311482990;0.0790803482220063;0.0700478721201113;-0.0229464745231908;-0.0576586725440538;-0.0532623915718763;-0.0368028595249892;0.0554288278798464;0.125819240695735;0.08834…
958354579;spatial[-];-0.0219094454367636;-0.0295202452317818;-0.0350457542958590;-0.0282472842526256;0.00612682001714718;0.0104366960443259;0.0164974532305665;0.105111523769306;0.0762039611837261;0.0825185077217730;-0.00419175185584051;0.00296211642459050;0.00801219774703750;0.0321469673578736;0.0492193231208567;0.0737390169490413;0.0658873485873577;-0.0185836236500974;0.0357077696872487;0.030300…
586824138;spatial[-];-0.0647623572366073;-0.0268317150758327;-0.0216773244053091;0.0329019180807698;0.00691257439698802;0.0157130665691138;-0.0386498630971617;-0.0335790379365536;-0.0242461590517230;0.0303450441008372;0.0316445988673945;0.0667659466704429;0.0203461625475599;-0.0226274759549938;-0.0342076439744378;-0.00142883610105388;-0.112757850780391;-0.0457103668591946;0.00337114177846929;-0.0…
588529275;spatial[-];0.0699487659093509;0.0637683315497616;0.0705342099248579;0.0127929648734869;0.0383713307914182;0.0938763229386680;0.0288721343273271;-0.0253872902128555;-0.0358380318182195;-0.0848140261413241;-0.0199758687145023;0.0610958428109356;0.0589698457519067;-0.0118294728579717;-0.0285482996297480;-0.0570580486907857;-0.0624708439944530;-0.0978862954673327;-0.0937169311865826;-0.0535…
967106069;spatial[-];0.0462460149652025;0.00580472288689552;-0.0485476503796301;-0.0173782029779201;-0.0465074285441097;-0.0910242636645470;-0.0926399917302097;0.0398985804354482;0.136209110850169;0.144496077172719;0.0740770961376233;-0.00443863841091334;0.00129582027719354;-0.00232231877846458;-0.0631554885263655;-0.0536280324765514;0.0255801995280215;0.0924348689563429;0.0720325181246816;0.0692…
836593079;spatial[-];0.00490832521750723;0.0299755946571397;0.0868223100544301;0.0163852211513353;-0.0124960840254610;-0.0380318880514266;-0.0168372483352837;0.0111815945313799;0.0174237870736952;0.0449769421292474;0.0836434130436296;0.0717102139411304;0.0602550172009409;0.104919951177105;0.0677147976349834;0.0202102714788054;0.0170970109522412;0.0366082185630038;0.0194631258415792;0.028821949970…
594866155;spatial[-];0.0198007419666964;-0.0168185895717404;0.0148584838468739;0.0366973602731845;0.0533591037050237;0.0391882717083891;0.0133039585940769;0.0463865946693815;0.0669846653959048;0.0563693744038741;0.0168887745875380;-0.00511234334424628;-0.0198774939712157;-0.0156586044178919;0.00234015028640312;-0.00484800737802801;0.00995304261123340;0.0613535185013117;0.0430034843463621;-0.00695…
767215115;spatial[-];-0.0649596389336012;-0.0926053875815565;-0.00404282808544464;0.0333901089404909;0.0469765469955933;-0.0347108231685939;-0.0712740499692653;-0.0834786113436229;-0.0951471430079374;-0.0907501256035890;-0.0590335626335812;-0.0190721337470572;-0.0263616032478540;0.0286545397520318;0.0795883779911348;0.0610599311252825;0.0227079647209314;-0.0166320825047317;-0.0469610301998358;-0.…
168443175;spatial[-];-0.0209770644620844;-0.0228289131315488;0.0132732647618990;-0.0129244534905073;-0.0392451141061380;-0.0442783313579036;-0.0413862414679281;-0.0235296588781540;0.0367133850545673;0.0257164283895021;0.00425520272689535;0.0405952582668465;0.00383944129651154;-0.0267341782580885;-0.0449821986342946;-0.0135652823381713;0.0318427101560144;0.0680709121647184;0.0922513815047165;0.081…
600223092;spatial[-];0.0353225541963809;0.0308064184346148;-0.0299545964575162;-0.0660511876629361;-0.0296816809500996;-0.0369969970816726;-0.00488180124626015;-0.0429172576934339;-0.00667002451877254;0.0729094325019734;0.0853427149880342;0.0705778835444930;0.0461536626574498;0.0622166174522052;0.0654532766735012;0.0307494887697096;-0.0346818960617564;-0.0129836656545471;0.0507083398663692;0.0520…
724033912;spatial[-];-0.0202377104219959;-0.00410567569141704;0.0200296097379661;-0.0211860976605615;-0.0327579158965498;-0.0378551318909562;-0.0332929850444285;-0.0104815088008005;0.0448170983152317;0.133053364498052;0.0872503370171603;0.0384896503398715;0.0469670809418930;0.00904098261595891;-0.0146637482573419;0.0393982915821583;0.0240359563114791;0.00588179816308885;0.00467109186825380;0.0619…
913338219;spatial[-];0.0205845335153585;0.0528505469497375;0.0445041097112349;0.0327192743674808;-0.00634982859178121;-0.00505945624913927;-0.0494997021774517;-0.108890549321655;-0.0662893118067717;-0.0144314952871973;0.0192692668579004;0.0665591369113338;0.0535064015226620;-0.0197068082699896;-0.00968570199403793;0.0247338472334817;0.0313067793367149;-0.0230266738856619;-0.0455085402129320;-0.04…
78614964;spatial[-];-0.0319306395099907;-0.0628840772577704;-0.0688261604705615;-0.0172548834035539;-0.0598778148839569;-0.0504546771782694;-0.0268059345454446;-0.0230608073747637;-0.0526797243515988;-0.0287299584598208;0.00765785932213580;0.0105643544823722;-0.00184909044154329;-0.0280500403743598;0.00314293452892991;0.0247129011117094;-0.0279039229266432;-0.0934121394721197;-0.112852146524287;-…	54E+09;-0.00560190050854738;0.0272054959245002;0.0265204669552922;-0.0365738900778999;-0.0212825092305853;-0.0620105676879353;-0.148085684546327;-0.112153464210213;-0.0530819197072331;0.0127420512320333;0.0842305504321518;0.0902486460947854;-0.0102044638103127;-0.0143825527591332;0.0231847336256174;-0.0262922374733513;0.0131317790601973;0.0256791232335567;0.0240596504452572;-0.0211622216450890;-0…	17E+09;-0.00731715041295822;0.00247107359518471;-0.0312289852413751;-0.0683020458154192;-0.000561455830474983;0.0562121516302961;0.0608004740547178;0.0238310158812975;0.0337968788024979;0.0410847530495250;0.0416129735424851;0.0455363047272214;0.0140248999290096;-0.00455119476424849;-0.0594266566881387;-0.0400904046568868;0.0455277629372335;0.0416492203979120;0.0126239956811394;-0.0045516709892732…
457766886;spatial[-];-0.0826090670140537;-0.0321265734104750;0.0594036990306407;0.141444758037171;0.109576794111207;0.0186527656974766;-0.0238863691126318;-0.0227603374612262;-0.0499224577386306;-0.0247257989413373;-0.0328908677052381;-0.00957737822880283;0.0405923328095235;0.0843371169351424;-0.00622515141060705;-0.0688877140585910;-0.0864911680288931;-0.0474335237912204;-0.0543107821276094;-0.0…
996123177;spatial[-];0.0480195808460530;0.0891167304921538;0.0511723698212007;0.0259067391592748;0.0152048000742016;-0.0298598704186275;-0.0950616894125859;-0.121578007251618;-0.0561102335239249;-0.0129006460833112;-0.0328355510987665;-0.00623272105859022;-0.0401914796314260;0.0274959555120179;0.0592327144972375;0.0712303983930955;0.0134214960197733;0.0179733547926664;0.0762059766545863;0.1185625…
962123552;spatial[-];0.0162496247324721;0.0813069244141422;0.113195822184765;0.0673066506981391;0.0503523080306780;0.0347965594398209;0.0579328729589045;0.0138427967158571;0.000640386414256464;0.0151908133132384;0.0110371760488703;0.0192180515948329;0.0181362569234012;0.0357016145634992;-0.0227899113319911;-0.00972281623237472;-0.00872617917540588;-0.0270764530826826;-0.000758482237849660;0.03734…
217946417;spatial[-];0.00172868946671488;0.0147923255928647;0.115171435305672;0.0703405540143274;0.0885025379200194;0.111757350542978;0.127631517962538;0.0920109996529460;0.121821985767488;0.157620331505539;0.137159257031223;0.0697813919069796;0.0563986552770928;0.00425787176901663;0.0441146643319316;0.0704637215068253;0.0978399513926302;0.00997808666031565;-0.0239231797239444;-0.0436730893906926…
579481892;spatial[-];-0.113205949294890;-0.0778874633431210;-0.00185874759884194;0.0830063697349480;0.0529676556295389;0.0265009295838509;0.0461335126532561;0.0101706314723029;0.0232768021431349;0.0847876226170155;0.00908122462383188;-0.0148061602200278;0.0590240048760964;0.0135725990939242;0.0347541991563750;-0.000394578571987735;-0.0165189448540209;-0.0788124242736059;-0.107652284753701;-0.0388…
461212829;spatial[-];-0.116795010603037;-0.0972663217740740;-0.103744621544501;-0.0596381066891454;0.0460658938866259;0.0579609311759124;0.0142663153409850;0.0308924696599533;0.0495615417501543;0.0522983099569325;0.0635258144432439;0.0887318927317128;0.103064667253686;0.0957291494679060;0.0544517051902523;-0.00766185909967344;-0.0398219592849978;-0.0247549918144326;-0.0409837987050853;-0.02286556…
317193172;spatial[-];-0.00165886294187999;-0.0121187334150900;-0.0305241372904988;-0.0394584702200379;-0.0944567071455894;7	03E+09;0.0194059692722641;0.0149417029839374;0.0219479116381968;-0.0409849910302670;-0.0790989662990171;-0.0821373214060621;-0.0788452529146824;-0.0363686758425277;-0.0361933750555057;-0.0612837839223083;-0.0472237835174731;-0.0218973109504491;0.0247659926164931;0.0815229342328661;0.0384433386209230;0.00975297533304937;0.0282009923273284;0.0487587782089685;0.0431195784271143;0.0120806577708200;-0…
641550065;spatial[-];-0.0962872010366125;-0.0753793057445539;-0.00735442806957945;-0.00567811390556703;-0.0269105510539092;-0.0200543402563449;-0.0384120629459328;0.0262063821797521;0.0324666698051783;0.0591110271200959;0.0160629601322886;0.0153439594475868;0.0547973490636228;0.0243321294085037;0.0144788582563116;0.101841062602094;0.102591348672360;-0.0146736968131138;-0.0672519070834148;-0.04726…
98027826;spatial[-];0.0166563142906789;0.0365671308168230;0.00289487602475640;0.0202133687676935;0.0177387835328738;-0.0489079006500088;-0.0524855487144035;0.0305429714472022;0.0612010422777358;0.0649437502779307;0.0203711774875965;-0.0133817712548696;-0.0365170373828745;-0.0527144297067231;-0.00515307143945667;0.104782330565936;0.107453668519100;0.0357108194077899;-0.0976458967051509;-0.03437314…
267145152;spatial[-];0.0866746581480565;0.0332466492807073;-0.0513856959397279;-0.0335409214673008;0.0208180913369926;0.0137315117494495;0.0328672761515633;0.0490150289228861;0.0183956250476943;-0.0172645241788211;-0.0171533873490497;0.0181395415376618;0.0345782818213177;-0.0393172854190150;-0.0477545789482400;-0.00223294180138987;0.0426229665902950;0.0206836775909292;0.0535151497687469;0.0948821…
821467811;spatial[-];0.0121421375721109;-0.0483428963426350;-0.0548261884606187;-0.00787370801990089;0.0284407435417536;0.0382809462937839;0.0232978432772279;0.0226433034998264;0.00179310647356079;0.0372396068096935;0.0657508603927846;0.00976986896195803;0.0433151958603860;0.0189305345368529;-0.0718961623064771;-0.0591162500847325;0.0208764797745837;0.0295940815672646;0.0430310268902352;-0.028702…
911679213;spatial[-];-0.0312751839319835;0.0232642911081266;0.00978454422310835;0.00555725674234705;-0.0163259837945794;-0.0360694967625218;-0.0567022990657230;-0.0580865486842375;-0.0596019247800873;-0.00419194782971000;-0.0597488409389926;-0.0659054532017745;-0.0183626753663885;0.00582613579282825;-0.0100541915378487;-0.0872040653449659;-0.0452125526284988;-0.0234647508985187;-0.058001244593614…
70998941;spatial[-];0.160211911940996;0.110491786169589;0.0339015134211934;0.0303105796420351;0.0206038461794772;-0.0334574462893981;-0.0477404989122880;-0.0122869027489751;-0.0156279125420106;-0.0827028352774598;-0.126419436620748;-0.100120787040341;-0.0441301746865566;-0.0602003577620192;0.0146718326979641;0.0829233559612997;0.0844134732866479;0.0687983152566084;0.0516717129109688;0.03694324784…	41E+09;0.0424262560581742;0.0104176773786611;0.0167890662473304;0.0101199464625342;0.0304543118755703;0.00689178871621750;-0.0165970030859802;-0.0431908215540785;-0.0132746891415105;-0.00465046639098550;0.0729180401977269;0.145651724521248;0.175834744860112;0.145168315749417;0.0724035068669457;0.0172848171764122;0.000785695826350744;0.0715302459219714;0.0342795135301695;0.0197834485158860;-0.0001…
592503441;spatial[-];0.0373849040418539;-0.00331859375962649;0.0111847148618572;0.0228301034083747;-0.00104706032437719;-0.0382070111963362;-0.00909916067337265;-0.00656401487122037;-0.0691455478927271;-0.132275162227045;-0.154596974016151;-0.120186600446503;-0.0557657053556350;-0.0152591566283072;0.00249977081708948;0.00267960169311234;0.0373992795494885;0.0145881323056840;0.00463882174904924;-0…
793025761;spatial[-];-0.0318910697566168;0.0197890087210801;0.0169903886666154;0.0247818288849294;-0.0278779657755801;0.0666139031066289;0.0296712677551697;-0.00801541871728494;-0.00704135059201698;-0.00126912607633504;0.0445408665524256;0.0455050943895254;0.00806606643776790;-0.0383225314695145;-0.0865032631819754;-0.0281475875261253;0.00852966695406886;-0.00147471288843177;-0.0495245806020608;-…
10798262;spatial[-];-0.0746471651855547;-0.0475473869866587;-0.0424548855935204;0.00579265737820392;0.0374653294649632;0.0300736440693464;-0.0461770666036622;-0.0892865873445436;-0.0426227935746646;0.00888831850335161;0.0427392781562936;0.0561946839684151;0.0925925860159740;0.0684105782683226;0.0856579161416677;0.0917737007421332;0.0829700058208614;0.147345532888552;0.119451562475510;0.0220171949…
250630617;spatial[-];0.00226870428994582;0.0392537150932637;0.0712744163479601;0.0768495391291048;0.0685175355691746;0.0475393024125881;0.0367051550325377;0.00255664663141296;-0.0802619890026852;-0.105658117130830;-0.0762035160082915;-0.0287219386493661;0.00918044282268301;0.0609164491674204;0.0733811514362290;0.0640581527213873;0.0415111151967909;0.0489291631352188;0.0393689168634782;0.020301169…
730932985;spatial[-];-0.106495335308019;-0.0681047293197605;-0.0728984974226853;-0.100698394696232;-0.0315355794217634;-0.0126408928975801;-0.0821191984519242;-0.116980949869829;-0.100798059703889;-0.0739176188004454;-0.0239987370087238;-0.0192968503660352;0.0219229853566000;0.0182320864278500;-0.0260656228731177;0.00401632816049092;-0.00990301945380496;0.0167592961984558;0.0294110792625169;-0.00…
472486607;spatial[-];-0.0557419573593805;-0.0455928129483055;-0.0490308502624656;-0.109241069989641;-0.120340462971676;-0.0871472309979875;-0.0792189226799506;-0.118853100999645;-0.116807460151355;-0.0156070523143785;0.0337482677990800;0.0623526041473194;0.0115158798295475;-0.101299662835056;-0.0442695694573033;-0.0167481342817129;-0.00803546903596318;-0.0183992074637164;-0.00237666960308323;0.05…
115546453;spatial[-];-0.108044069651741;-0.0224527944678158;-0.00833116026611483;-0.00284319720603583;-0.00232812712794651;-0.00575923909380200;-0.0455818110429852;0.0404406501882759;0.0219122006778575;-0.0376371543583382;0.0192047383479185;0.0443029629246568;0.0749202191848169;0.0792679677779260;0.0444639239798886;-0.0293079547721071;-0.0457649112636951;-0.0103123901776686;-0.0257302832459010;-0…
796880468;spatial[-];0.0364062658295181;0.0401593513513163;0.00822612363159846;-0.0411827841064197;0.0188833184430025;0.0329699078708521;0.00536762658639901;-0.0699753794619441;-0.0942066910876929;-0.0170962835722403;0.0708768703491577;0.0372340260391803;0.0958444178481812;0.118921231832916;0.0786251972991506;0.0922801687296242;0.0565305901664787;0.0635305069859229;0.0746199170363298;-0.062125827…
419988092;spatial[-];-0.0350303017861114;0.00300133707935216;0.0514036555058580;-0.0122674526289737;-0.0233758857144111;-0.00804220849427982;0.0735801974921571;0.0488866289587869;0.0567307445462767;0.0170516716690655;-0.00954414234094967;-0.00373036027851016;0.00762199300513899;-0.0207857924435371;-0.122338326559983;-0.0725004794068791;-0.0280982638976157;-0.0905489181953470;-0.199836525460349;-0…	69E+09;0.0149410052078229;0.0463896275767225;0.0736337590082834;0.0970358080686103;0.0976919361714210;0.0794915699193723;0.0313424397605048;-0.000347050968796038;-0.0342865466748342;0.00956876387781239;0.00512125637667101;0.00905407288244785;0.0709590252175383;0.00894901798842759;-0.0352430197068126;-0.118551160152129;-0.185270605914719;-0.162024783915999;-0.0911939115097823;-0.0913826927291330;-…
773749344;spatial[-];-0.0134445047655839;-0.0277471738491827;-0.0100065551528431;-0.0494119423544248;-0.00693498720401376;0.0416241595019539;0.0627459575686751;0.0917759638676598;0.0546008031587650;0.00413679697409794;0.00422795492228701;0.0399807951412030;0.0473605839799188;0.0233047765419754;0.0712561365901043;0.0501190679891953;0.0241776874330142;-0.0177640895800993;-0.0292793952341237;0.00111…
837755981;spatial[-];0.0440506742427218;0.0134464817833994;-0.0421284373400444;-0.0212664689539095;0.0490266432647389;0.0181850633881766;0.0183375914813806;0.00250294836775473;-0.0284896229699015;-0.0219935391045364;0.0455706235002678;0.0145517353644073;-0.0572310357052594;0.00131439615425566;0.0662163315985712;0.0221863218584431;-0.0110708082438899;0.0114344938884594;0.0471380969581062;-0.012652…
632865117;spatial[-];-0.00121314708529534;0.0175938934945964;-0.00958385658854495;0.0409699475478287;0.00739505535953492;0.00185172310321920;-0.00375626029697221;-0.0263684141231615;-0.0137104264162293;-0.0657349573191755;-0.00676168874637366;0.0414737090200738;0.0318131457522251;0.00267877925645843;0.0249280841812199;-0.0286296225568200;-0.00857454978177664;-0.0300634698385182;-0.026680174740196…
434943421;spatial[-];-0.0574600535233517;-0.0365258715790376;-0.0152852526356880;0.0852595985365236;0.0959484081687472;0.0742212360621912;0.0192259552696471;0.0547459226090292;0.0653972314853474;0.142923605089291;0.150141614280789;0.0800621696859691;-0.0158095247424673;-0.0415175463844778;-0.0363441276588422;0.0247704159963551;0.0930409307273558;0.0421209944050630;0.00276149986001379;-0.066954102…	32E+09;0.00867651981538801;-0.00140953777713478;0.00592343833227734;0.0353040193948403;0.0335258225587645;0.0435782692692865;-0.0320350285494262;-0.0606520915537738;-0.0139918536415372;0.0347134264206658;0.0236889335814204;-0.0581639321772375;-0.0742945865535226;-0.124716519104651;-0.157504541118173;-0.151276046898187;-0.0681799723871055;-0.0416946440843579;-0.0306201287088857;-0.0577007170991965…
939317569;spatial[-];-0.0148430612913443;-0.0729634804237950;-0.0666624424118740;-0.0287781231639275;-0.0131384978808327;-0.0280902234019714;-0.0734130529594678;-0.0672125486679520;-0.0444214875447117;-0.0383062541339450;-0.00270825686412671;0.0304741137171963;0.0711831627766487;0.0232420231218444;0.0613168744862559;0.0319483499340426;-0.0359932254398400;-0.0924398802777590;-0.0742335855538919;-0…	21E+09;-0.0207977250245325;-0.102380963089840;-0.0969064729701868;-0.0535518641136718;0.0106489822332205;-0.0387889010968425;-0.0158557490850852;-0.00315451564754700;0.00972600198350154;0.0114439805848855;0.0190190027595868;0.00430938446382640;-0.0224235617182361;-0.0300870601596284;0.0223436399149742;0.102544454140149;0.0979289016927953;0.0408960848288313;-0.0156013031652985;-0.0311226929091189;…
413597585;spatial[-];0.0647121793489364;0.0892172952335959;0.0787550534306055;0.0414480117767084;-0.00863940415201844;0.00144152411891989;-0.0890139190176778;-0.0641348242798763;0.00323597890262687;-0.0105280065409863;0.0151022093949857;0.0911988805118273;0.0251988317141893;0.0523442359316586;0.106746071098914;0.0461380266140735;-0.0109697213237905;-0.0209770020682604;-0.0767413079016546;-0.05070…
673342667;spatial[-];0.0307905218570449;0.0136242037532470;0.0111533454585627;0.0204528726578726;0.0441023195216956;0.0445298695716519;0.0342825481861335;-0.0155576729632458;-0.0726212770952017;-0.0192408067835475;0.0160112487787451;0.0295821185527202;0.0547491440423119;0.0567522466247007;0.0463532923615277;0.0763707592737692;0.0931994121007421;0.0606961491122924;-0.00289682170853010;0.0304965463…
919491471;spatial[-];0.0277652239672205;-0.0294521730190942;0.00662328137604509;0.00108392026737064;-0.00149189376219250;0.0119600773661646;-0.0176537483961206;0.0240414559735150;0.0212695445839367;-0.0144300212194043;-0.0666116219277999;-0.0928843167010693;-0.0762624320047824;-0.0289226869238293;0.0498630694678414;0.0459033215336386;0.0588155747974591;0.0794544308234332;0.0121997276124842;-0.052…	53E+09;0.00731046278151949;-0.0350395891813328;-0.0662935904212257;-0.0816536583208853;-0.0129017355232679;0.0151902252587757;0.0809650678968336;0.0225266159755563;-0.0424100273950501;-0.0648993549544773;-0.0422034250766757;0.0146095379247004;-0.0168208241974049;-0.0688477210360638;-0.0230554395725752;0.0384694341832834;0.120737847463120;0.0793839398178482;0.0172616736115834;0.0116598322363674;0.…
114802424;spatial[-];-0.0409614634579786;-0.0808439039817482;-0.0796442368913201;-0.0355412629061788;0.0460088099320787;0.0522747434590774;0.00989209085536899;0.0171468120427686;-0.0436517022331178;-0.0644431828183456;-0.0734044116472881;-0.0147647881774144;-0.0137062200159749;0.00142001536307483;0.0516927951504420;0.0393756601241873;0.0691870135464255;0.0648166176919493;0.0965655555065975;0.1054…
876396572;spatial[-];0.0147630166572883;-0.0138727325073235;-0.0397447969345763;-0.0372537102108570;-0.0486330673133008;-0.112044820794530;-0.133820703177149;-0.0871434069823489;-0.0249180798759425;0.0268444453303022;0.0184871810102950;0.0741895193712718;0.0867721958381477;0.0267043992291158;-0.0797747250401638;-0.0877673916034060;-0.0533160807635274;-0.0173903668809650;0.0122185833439511;-0.0640…
668406671;spatial[-];-0.00589426651857449;-0.000439024537433537;-0.0377041513824472;0.00993227767154041;0.0102913025923863;0.0396635177054205;0.0294668024837494;0.0637276129410173;0.0216572038116286;-0.0170617358241439;-0.0254511952356974;-0.0151412675919549;0.00674703372829923;0.0263449239354416;-0.0109683951084801;-0.0277216033397970;-0.0805413097282347;-0.0863620590507708;-0.0661848796873956;-…
12957371;spatial[-];-0.0901006796599764;0.0340254840044000;0.103951131807706;0.0631980105072918;0.0584130691829916;0.0277721712793393;0.0311178771746621;0.0900917699620668;0.0581979347644680;0.0205349487863339;0.00414702137553087;-0.0509495567172583;-0.0834693668872583;-0.00271004739023886;0.00104591518112926;0.0201523500060663;-0.0191804208104010;-0.0418472348189287;-0.0650492470257108;-0.055255…
563718527;spatial[-];0.0165071164927935;-0.0279030404536118;-0.0237439033003520;0.00113319177718939;0.0553263881512760;0.0805819431756710;0.0811091209440654;0.0775268275732132;0.0933987044585076;0.0488545341812413;0.0404350498885693;0.0778926480602900;0.0890825156305688;0.0625322553160716;-0.0222330214881382;-0.0117626494965821;0.00704292143953015;-0.00558708133374975;0.0257690382169009;0.0252068…
797296650;spatial[-];-0.0843315688354067;-0.147291027992262;-0.106189359661435;-0.0474072564964368;-0.00696306729863206;-0.0188327496779812;0.00333020853036507;0.0181300108560376;0.0318098493146729;0.0296394837665780;0.0256203002158836;0.0242009032277821;0.0291989990275060;-0.0390881890129817;-0.0226069366800315;0.000445895727216393;-0.0225544335799599;0.0398170899411501;0.123884650070084;0.08051…
21399495;spatial[-];-0.0988376220977831;-0.0709524566287567;-0.00578423537195696;0.0613453170703084;0.0847324580109314;0.0432318196571015;0.0447574247570291;-0.00264630172562786;-0.0167148370113265;-0.0168149240670419;-0.0232454237841099;-0.105408931339366;-0.129087250365089;-0.0701424442833490;-0.0757358581644835;-0.0592888762452260;-0.0106809608192812;0.0262094640478641;0.0219220688933907;-0.00…
836211416;spatial[-];-0.0518023662566277;-0.133143797415972;-0.111245972662079;-0.0645396980786066;-0.0585470266430751;-0.0248553728789603;-0.0426406033574066;-0.0737014442286575;-0.0789716063148601;-0.0879296040237603;-0.0776799903402503;-0.0123405126987429;-0.0394134118262929;-0.0303156748112638;-0.0309175311303627;-0.0191406806431025;-0.0330062086987034;-0.0609336483647933;0.00323903517312615;…
106269382;spatial[-];-0.0347592683739658;-0.0470774162047859;-0.0291066232524261;-0.0207349233881580;0.0484558868948346;-0.0232590937939366;0.0142770988217834;0.0310496070236228;-0.0120459308549345;-0.0130924875956584;-0.00826907226361387;-0.0291018182351306;0.0635985566491130;0.0781516596190664;0.0106766513628778;-0.0154871351665928;0.00141276177375083;0.0389938248117635;0.0476560112459266;-0.00…
688702622;spatial[-];-0.180938028896516;-0.128298129145213;-0.00378798904486426;0.0337720115016588;-0.00144778941924854;-0.00546872632440871;0.00390623900962831;-0.0426567143846024;-0.119217109625957;-0.0348876482108633;-0.0202495349008442;-0.0591892793775608;-0.0117199802437744;-0.0390090367542706;-0.0765690419805220;-0.0884423877722436;-0.100962846553974;-0.0747232324504552;-0.0250359309163502;…
451987292;spatial[-];-0.161961889421475;-0.163607031151465;-0.166244960729278;-0.162292909400540;-0.0493942855522959;0.0220636624748811;0.00829562167634819;0.0865139754679969;0.124587772201917;0.0582460267614746;0.0280427215718946;0.0511804098575418;0.0297475172455053;0.0416942108098861;0.0865399602653463;0.0572066572774961;0.0672145173364802;-0.000203462391416057;-0.00312403488486692;0.060963615…
523284788;spatial[-];0.0779009865874105;0.0384675909962100;-0.0102844067867018;-0.0341945001703033;-0.0156761373738135;-0.0156294296074752;-0.0254622943535820;-0.00164278903319540;0.0878801085827728;0.103948707087867;0.0783782378201912;0.0525484612416513;0.0706996782056815;0.0400650811763289;-0.0158708403373705;-0.0272132691326890;-0.0400172941380110;0.0366083239656744;0.0228190499139376;0.071047…
114210567;spatial[-];-0.0561364304373880;-0.0297288676485308;-0.00241700446559567;-0.0420549190274296;-0.0458401886665627;-0.0374741525214107;-0.0558420804978654;-0.0358220771070430;0.00820449264195705;0.0163593245680150;-0.00888521673634860;-0.0812444210226051;-0.178398032059426;-0.144810324605675;-0.0502285347948295;-0.0158673067865018;0.0371888242034153;0.00662368340101585;-0.0127636111491268;…
577734954;spatial[-];0.0783080846229039;0.0260772484614125;-0.0210615894026161;-0.0561652175237784;-0.0512077738677661;-0.107992038939189;-0.114168307266608;-0.0688429190780575;-0.0171805082408347;-0.122070307374568;-0.0687215135525230;-0.0732014763593413;-0.117482354238981;-0.0592525401573068;-0.0270519955970221;-0.0490236083558248;-0.0357396588005125;-0.0664748204075029;-0.0583298316700288;-0.1…
391290306;spatial[-];-0.000328750852230724;-0.00627940643237639;-0.0133255853550915;0.00616586196611784;0.0559799555209494;0.0585598076539961;0.0226377621323703;-0.0142654101840184;0.00162088524338387;-0.0435719753598302;-0.0480000073370145;-0.0408603323794195;-0.0803198036757408;-0.0333026580092157;0.0179567394403512;-0.0229493880650155;-0.0140010679306337;-0.0664304241078532;-0.0491884833912789…
552380412;spatial[-];0.0697351787478336;0.0794925399155679;0.0743374742890386;0.0141627974914226;0.0201536705325256;0.0427583819927184;0.00824404981500058;0.000628361826409716;0.0107208630169839;-0.0382823509391109;-0.0965518230293422;-0.0422705581449047;0.0397786762221862;0.0716642665260012;0.00518566642936127;0.0156815033986756;-0.0303958087719943;-0.0541795900630016;-0.0212238977137176;-0.0093…
312850327;spatial[-];-0.0573167844529837;-0.136803067564732;-0.0350911205793524;-0.0402433771633760;0.00285722776662267;0.0835693027033553;0.0314107167013562;-0.0138822735293845;0.00956787091147643;0.00469110027453140;-0.0466594320547185;-0.0157713024778299;0.0387390870316694;0.0583612683708797;0.0722340714958888;0.107671427060652;0.0831924929157375;0.0444576911680914;0.0446907849060693;0.0103503…
568835142;spatial[-];0.0597984601945822;0.108068965962565;0.0724365628544985;0.0429033936219659;0.0264115082620498;-0.0215154309947579;-0.0612146200866309;3	58E+09;0.0566627096652397;0.0742201897100515;0.0540686394324814;0.0665560669596177;-0.00612607291417664;-0.0426118935700850;-0.0282603021395004;-0.0498878094364022;-0.0779989324966882;-0.0914367106972618;-0.0545221276448458;0.0634856488735497;0.154113321985955;0.169667367396942;0.160204802547002;0.109224882245510;0.0559974752040113;-0.00567526449151895;0.0176611902342941;0.0648472035157326;0.0887…	87E+09;0.0311098671430836;-0.0162424967776423;0.0173128815989327;-0.00867739961568285;-0.0288298777384642;-0.0177854462133675;-0.00368530052616325;0.0506833113016978;0.0557973016136701;0.0950167407796323;0.0609223976569854;0.0413446829241886;-0.0127894828359617;-0.0571087191582137;-0.118770176265168;-0.0979560114222236;0.00226378040967963;0.00682568588497258;-0.0639519920681851;-0.071148279110476…
981868109;spatial[-];-0.0729393767572765;-0.0547113575794300;-0.0219632429613838;0.0542886283502752;0.0786370287773022;-0.0144631011286167;-0.0751010665749026;-0.0272146182671893;-0.0597051265305631;-0.0376427166798307;0.00995214721629028;0.0227500729027472;0.0143098509617112;-0.0271510399456228;0.00837834168272184;0.0126240714372291;0.0271862525118806;0.0513545854607661;-0.0719282722969147;-0.05…
799142404;spatial[-];0.0232925341961020;0.0439906794260126;0.0515945340826151;-0.0209517852265271;-0.0848198523620956;-0.0879424397009208;-0.0742965928208511;-0.0793329662868424;-0.0688824775423815;-0.0178434369559986;0.0393674468493305;0.0868196431931283;0.0664570913719792;0.0526296970531488;0.130308522836374;0.174681783065987;0.180418300599696;0.174187127070855;0.166666662505810;0.0719772398577…
205976686;spatial[-];0.0236761295476595;-0.0190333408826268;0.00777605892026280;0.0112129703811088;-0.0256968288289145;-0.0196316683267159;-0.00313689903452508;-0.00938969689261154;0.0465704220604590;0.0838911404281875;0.0251515614457418;0.00336678384718475;-0.00951316236694461;-0.00616842779608104;-0.00878966770139523;-0.0727780053949241;-0.0970662295568393;-0.0243175307143847;-0.009922113057287…
417840776;spatial[-];-0.126429107955937;-0.0920301956482353;-0.0452217434341084;-0.0558618200436463;-0.0264678486262807;0.0218488280720397;0.0816876558983525;0.128868660255140;0.101305436870537;0.0427502980584222;-0.0124935378593770;-0.0423528945137423;-0.0827344501689724;-0.0546016240780923;0.00203644561696670;0.0834947455536811;0.0412289638499996;0.00872106454825226;0.0305144342150843;0.0130757…
727110363;spatial[-];0.0475259156438647;0.0388380589185468;0.0207760601634620;0.0390163601791260;0.00306597433507370;0.00122849211189895;0.0300071092400526;-0.00485841525944051;-0.0642916450072292;-0.0602324655653396;-0.0507159358327019;-0.0421069702608032;0.00264755468775529;0.0146954330395709;-0.0129110014354495;0.0159040796507494;0.0393108065448017;0.0791733032725377;0.0106093302670624;0.01172…
367662486;spatial[-];0.0432179328973255;0.0316580136701214;-0.000186316126678073;-0.0210084266143057;0.00976364152603590;-0.0344016876738333;-0.0322877702498748;-0.0434079298080191;-0.0133824064895659;-0.0533312096210724;-0.0688531328002019;-0.0843509611990832;-0.0751793227034787;-0.0583515148131698;-0.0733030431968704;-0.103748867917662;-0.113720591568999;-0.0648729428588923;-0.00017845821832417…
732994202;spatial[-];-0.0920232267873621;-0.0874973510851418;0.0277963461510564;0.0172323663170746;0.0182494188873054;-0.0150773801321990;-0.0489916977994955;-0.0350722896276876;-0.0158861088464642;0.0131139692717900;-0.0285661929856642;-0.0717913271108671;-0.0348396305654527;-0.0390071787876620;-0.0454747162241838;-0.0542005762004065;-0.00606986694102297;0.0253438222062494;-0.0303680667202765;-0…
667555173;spatial[-];-0.0177552299432400;-0.0375236527797463;-0.0602645692639892;-0.0499881814161439;-0.0471630015797216;-0.0118967119701235;-0.0110293317938830;0.0414479206555580;0.0813621626971315;0.0429553076688404;0.0594557507290487;0.0382830744327282;0.0911697051407499;0.122467927909080;0.0821734160969332;0.0265852665543339;-0.0818307069258682;-0.0545049822923144;-0.0210429249896337;-0.01727…
877221709;spatial[-];-0.0479784288746826;-0.0419704124135627;0.00391592231574681;0.0368634803676168;0.0660860014570187;0.0530536134314740;-0.0348591647569006;-0.0113291961977082;-0.00850497771401083;-0.000101524318138308;-0.0138612065873889;0.0381370879625306;0.0157952888295453;-0.0204536799077783;-0.00832504216856261;0.0192263447542176;0.00346674948765971;0.0127390265984238;0.0264134737247914;0.…	07E+06;-0.0166626675778830;-0.0348487228315611;-0.00535654707317640;-0.00650510522590237;-0.0384824689077076;-0.0367407151113153;-0.0110851391473537;0.00459635552328654;0.0154137429192168;-0.0145284458258465;0.0785659055218315;0.109768135109280;0.0642560377317740;0.0160042035626047;0.00245316921729385;-0.0239761511181562;0.00792106324771192;-0.0102200880098248;-0.0751633528913128;-0.0538900222047…
430367599;spatial[-];-0.0455276838763178;-0.0523299270387592;0.00657141477456723;0.0404341156307748;0.0614575315327682;0.0935175637132542;0.108155283728579;0.135514700938384;0.0733573860597286;0.00112973602065265;-0.000246273915749752;0.00559220490934986;0.0191607695599664;0.0188308353149459;0.0137295861902798;0.0388415557076249;-0.00244330680419263;-0.0397240426656132;-0.0455167382969668;0.00828…
80917293;spatial[-];0.00397064506967647;0.0391654389798141;0.0372357467253572;-0.00899179318943614;-0.0311247998265581;-0.00748096276442687;-0.00360976924464923;0.000618494763707886;-0.0915518371725716;-0.0682420271996019;0.0487376160162103;0.100776865932877;0.0749111869856058;0.112527962748352;0.0821669050204002;0.0179630118785258;0.0525413577261780;0.0897665191154780;0.0843607064976423;-0.03284…
349575704;spatial[-];-0.0456496532644679;-0.0781370064268029;-0.0510011671303258;0.000309920529182252;0.0834952189536933;0.108397452596842;0.00398731551027252;-0.0371066547288717;0.0121814411416335;0.0486280445861306;-0.00323483037631930;-0.00568278721319993;0.0175453187418947;-0.0351632664695716;-0.0677807254075787;-0.0257532867306807;-0.0367650975739344;-0.0443281850093952;-0.0855314348145838;-…
616707107;spatial[-];0.0173450452351584;0.0604902745145944;0.0656498231541187;0.0790566703646505;0.0229478950218441;0.0460197536192591;-0.0138900385486284;-0.0294382277450761;0.0335179726479660;0.0417715291649864;0.0197421741983487;-0.0557245419060323;-0.0729180810976604;-0.00887263488793442;0.0291397989419785;0.0751400100926818;0.0613399670716805;0.0233873063248540;0.0230922953436499;-0.03496253…
702010820;spatial[-];0.0446222806477427;0.0749739356141815;0.130855444246918;0.0740465454157088;0.0104404281540748;-0.0360934902801794;0.0364525008126859;0.0354625323116526;0.0268926172422972;-0.00816768207962626;-0.0730237692565528;-0.0321288614891389;0.00576876513841180;0.0485628467780121;0.0123096837221394;-0.00582711926830649;0.0724062840893872;0.0296188040742057;-0.0310503536709306;-0.009095…
922256761;spatial[-];-0.0778445320878745;-0.0521092631567548;0.00535086057840411;0.0733684818551362;0.0689623422834090;0.124153769943518;0.0926728558858148;0.0109144587838235;0.0200878709199685;0.0317258091430285;-0.00865255047065281;-0.0434787287914995;-0.0333292733010910;-0.0213471321263857;0.0139266196298297;0.0529805333507589;0.0573374011036168;0.0575048779464060;-0.0181938868843116;-0.075947…
597502785;spatial[-];-0.00311185912265969;-0.0182121961013606;-0.0720759986970102;-0.0654881984345297;0.00910435898884852;0.0434876393541984;0.0835411298143421;0.0508082776391455;0.0425510776503774;-0.0618601808999412;-0.0334219009692132;-0.0734446229670494;-0.0787746359109742;-0.126387419254476;-0.140201146556333;-0.0219889026795572;0.0333559958114773;0.0195015593037398;-0.0515926454888260;-0.03…
710303031;spatial[-];-0.0379476524148257;-0.0111169736317265;0.0131406876258345;0.0225756611108849;-0.00636984725454567;0.0378900971180491;0.0692336093283399;-0.0146503574186268;-0.00817284993274658;0.000908251088844196;-0.0248919762008484;0.0168794475400036;-0.0303915221280502;-0.0190032204862442;0.0557317942196077;0.105469135862560;0.129010915387198;0.0921005311794521;0.0793022678395185;0.02166…
318071309;spatial[-];0.0347421054993377;-0.0257598641889468;0.00414131891703637;0.0456225126605586;-0.00723472597500155;-0.0265498815169683;0.0268054101718719;0.00719359873385928;-0.0585751807729876;-0.0261060062851539;-0.0129029592931806;3	24E+08;0.0794444361261006;0.0765648742662476;0.0295902430356931;-0.00134643629939873;-0.0401615137703757;-0.0726464214027020;0.0299324126681037;0.0878416312345364;0.144187844657993;0.0809497365223839;0.0819179523394557;0.0427617829521704;-0.00360654596311363;-0.0313450407698155;0.00123921724461891;0.0316910404458683;-0.00998621873053246;-0.0269189522752044;-0.0454095917772062;0.00128965607949214;…
568676907;spatial[-];-0.0279856845450289;0.000171120919798384;0.0359183648604968;0.0319575366548452;0.0540620977564777;0.0519094993529901;0.0508394907376595;0.0186473591590473;0.0171638877586216;-0.000820208258984656;0.0123663182834418;-0.0242391468812760;-0.0807138272423260;-0.0869192991972065;-0.113168405736861;-0.00530859099371181;0.105472980500060;0.141975023805776;0.139218444204671;0.0848829…
276617319;spatial[-];0.00780281878713301;-0.0371345102261340;-0.0403564056412400;0.0118167693439265;0.0707292618119422;0.0771309850692732;0.00130106631370488;-0.0333511858141443;-0.0175366613595128;-0.0134095363064575;-3	62E+09;0.00772337940307865;-0.0161998948270122;-0.0334104068241187;-0.0448266621787443;-0.0104592962487576;0.0478006895710926;0.0761263477959002;0.0240069372580921;0.0524326531451308;0.0554811190134131;0.0417384302857205;0.0153099065806494;0.00570706270659177;0.0105466737328113;0.0242988210166558;0.00464608485087456;0.0409770421430527;0.115739475612380;0.120769533538422;0.0470474210732856;-0.0417…
86711449;spatial[-];0.0308624247005957;0.0711202263394935;0.0145776556508657;-0.0491267074583125;-0.0667843162590330;-0.0729831184032914;0.0261806264477425;-0.0219722399669226;-0.0475111310963616;-0.0415201470665765;-0.0312978046224964;0.0586165591305635;0.0730020023033137;0.0423995995977679;0.0513543085510914;0.0272861394444448;0.0174575491057308;-0.00893259528685706;0.0251398484752740;0.0799663…
117211738;spatial[-];0.0541065599031792;0.0796595002331311;0.0872406906929556;0.00739649491743322;0.00901658889236378;0.00656213560981789;-0.0134392336712629;0.00766181925120346;0.00103125709635600;0.00697122356740615;0.0520531078017505;0.0543362553352486;0.0150674733804340;0.0121453600286743;0.0486027565173466;0.0521431635183086;0.0271493848676491;-0.00968102761521760;-0.0353838846898186;-0.0011…
829200467;spatial[-];0.0268635956714185;0.0149981544570129;-0.00923280012760303;0.0224442680278001;-0.0283900104501369;-0.0450629701492882;-0.0308114746519733;-0.0151698906333612;0.00867922039072032;-0.0178607312727768;-0.0191903741341823;0.0476961888887671;0.0318330115255902;0.0127639430597498;-0.0230541737495960;0.0398420859050043;0.0136713329084891;0.0161504598292241;0.0178713383701729;0.06460…
520522858;spatial[-];0.0480766536205194;0.0487368138843247;0.0137763884176133;-0.0642384908959968;-0.0581824280477447;0.0134612385389196;0.0427587993694496;0.0406927823615754;-0.0165130941004059;-0.0586133495802626;-0.0748345894300662;-0.0338956707312134;0.00767977624770648;0.0487046652027742;0.0276494490686509;0.0295220422921265;0.0191661672396317;-0.00732308826593710;-0.00940425936819339;-0.018…
554603878;spatial[-];0.00526085875386751;-0.0155719128708543;0.0294702494651454;-0.0141226853858641;-0.0455273378120968;-0.0347558390454583;-0.0166346414572763;0.0396997641443031;0.0557963672883094;0.0586179775606287;0.0730168614538821;0.0462174126978638;-0.00967599580274781;-0.0572381435970677;-0.103314953186884;-0.0528174889854380;-0.0675544032125005;-0.0934018418396252;-0.111511673987275;-0.04…
305797430;spatial[-];-0.0329816367938032;-0.0374638054169061;-0.0410635163837935;0.0115268356678835;0.00103122170004304;-0.0186542727336501;-0.0680326977820383;-0.0648835309591863;-0.0752208647409593;-0.0897800045112136;-0.0554292194479469;-0.0466691074116604;-0.0182077153550412;-0.0475616116360997;-0.0133545500615530;-0.0352395525322416;0.00812703724627419;0.000601998899851394;0.0648322992070716…
961854723;spatial[-];-0.118996381289525;0.00254570300214300;0.0583030713229292;0.0339542878823227;-0.0340435169692858;-0.0263280131294367;-0.0202690168997981;-0.0367086226641424;-0.00260350256397621;0.0163101340282023;0.0694090404650272;0.0434918055167369;0.000808976145531537;0.00293270720333364;0.00138339213929575;-0.0283272366944288;-0.0119088377033509;-0.0440666525480912;-0.0690702139359585;-0…
445569089;spatial[-];0.0700320943967046;0.101623492922621;0.119655953157768;0.0812803440887973;0.0343174223687258;-0.00630920489482017;-0.0120611889102767;-0.0555701381331747;-0.0546201276479567;-0.00104772312530539;-0.0325532014027062;-0.000107704186643597;-0.0161030694867632;-0.0494239150291452;-0.0646002146319720;-0.0592075043025613;-0.118753174036924;-0.138374624780426;-0.154118805612593;-0.1…
702124277;spatial[-];-0.0142693920370379;0.0132103231264301;0.0228096755704444;-0.0179583210318997;0.00948737270864763;0.0100856720864534;0.0537433993401143;0.0646329211024180;0.0563812043681538;0.0382336947918645;0.0548080474108082;0.0501364776747023;0.0612398771918515;0.00194309771832107;-0.00538040606261929;0.0255040502061882;0.00500194781842335;-0.00472305152159386;0.0237213469916816;0.059388…
460183865;spatial[-];0.0527642377953751;-0.0209812694950413;-0.0101886724398262;0.0208753764803595;-0.0338497673301959;0.0114744071795216;0.0391021430548203;0.00145794015515786;-0.0226003992791851;-0.0123999910065691;0.00868962887013292;-0.0394580373701722;-0.128422316154017;-0.155197093039081;-0.0952895173745537;-0.0521025310865723;-0.0443366650910845;-0.00273705279888832;0.0489054334227081;0.01…
362640289;spatial[-];0.0411944677945954;0.0181740699243262;-0.00505527646821330;0.000465306531913248;0.0277300313768465;-0.0433689979342562;-0.103821416269553;-0.0925172473367378;0.0134558852190845;0.0936181008698434;0.0701393796433473;0.0604397144360226;0.0276215724190355;0.00292166473069619;0.0348603385260076;0.0789322297664157;0.0860466913803772;0.0525766116825347;0.0603127349130600;0.09464576…	26E+09;-0.000447979070985143;-0.0391236681229503;0.00213793779302348;0.0187364642781874;0.0266970614657539;-0.0412779599762995;-0.0693958816729086;-0.0835250182088854;-0.0260704023028154;-0.0101967043364376;-0.0566291265625882;-0.104664072837371;-0.105899312705422;-0.107245421488146;-0.0612401730578424;0.0181895173704907;0.0998160153059119;0.115728752424794;0.0511875327945722;-0.0208474164578044;…
27445561;spatial[-];-0.00544297928977268;0.0332950152562172;-0.00756849235688108;-0.0398216887912581;-0.0130740543853695;0.0204001222651092;0.0706608819777504;0.0692853768591154;0.0393591192735559;0.0215450171569528;-0.0182420712476197;0.000397241055179007;0.00349502408588933;0.0181327649114915;-0.0252955002280353;0.0273654028527891;0.00858124934749907;-0.0110903135145863;0.00256189498352727;0.01…
886575286;spatial[-];-0.0611159950068465;0.0218806706871581;0.0804238029047928;0.116819648562726;0.125138656788242;0.0925855960901083;0.0632520862597477;0.0210908756331526;-0.000362578548987455;-0.0196934237618383;-0.0657967123453723;-0.0736411598406738;-0.138110272197173;-0.107702941339822;-0.0389677874446840;-0.0264649011335632;-0.0997364088486257;-0.127006243981179;-0.0392401688192247;-0.02241…
599342113;spatial[-];-0.0171183637626478;-0.0140005516493738;0.0160959562232839;0.0325778746564544;0.0909247779630049;0.0347362728184020;-0.0447230767034670;0.00550493848211032;0.0262236078833931;-0.0139836870824428;-0.0796212194977662;-0.0858125123378331;-0.0896000843278605;-0.0622615011306511;-0.00237580800120354;-0.0378595931084188;-0.0690410137622071;-0.0551498140427362;-0.0549189513313234;-0…
894773271;spatial[-];0.0478195571059364;0.0680360357987233;0.0310140932209233;0.0189992782449301;0.0310567807469382;0.0140788692269819;-0.0490543207529245;0.00223848319975476;-0.00788181880087915;-0.00567047164333304;0.0291876194914087;0.0291021124505649;0.0401540972658460;0.0340401337999987;-0.0536400351968122;-0.0342487824959386;0.0587341029903625;0.0538512029673755;0.00519519400205049;0.014951…
344523757;spatial[-];-0.0910162000203765;-0.0385066128805795;-0.0134763301728758;-0.00233483698114251;-0.0542995528272928;-0.0784561014442280;-0.150126316124445;-0.0589925464261845;-0.000817705030228706;0.00223868294558862;0.000478390040113560;-0.0263801174420800;-0.0102571902798012;-0.0178988873553667;-0.0364054944529099;-0.0687275810123092;0.0104588734834802;0.0211075987876891;-0.04043548458451…
185950512;spatial[-];0.0443742684397875;0.0437403422360121;0.00653259425428101;-0.0273582567634059;-0.0290055669063145;-0.0847870528735525;-0.0369467631971303;0.0190775146880523;0.0397490014774512;0.0277456958047802;0.0463431329845185;0.0155051765131862;0.0752931923809344;0.100534766386076;0.111797589601642;0.0856235245783471;0.0367476637387194;-0.0333827460662646;-0.0644631645988177;-0.142726912…	00E+08;-0.0212708272203554;0.0373089367542355;0.0772636021773675;0.0939645498744192;0.136876793795139;0.108627178960976;-0.0236297013468229;-0.124396211001479;-0.124490798528392;-0.0178535627162740;0.0825012295978317;0.0660252391817413;0.0266514144316367;0.0328542545253940;-0.00324526665459988;-0.0347863227287048;-0.0233369617360383
587450146;spatial[-];0.0298988667351296;0.0529880896934194;0.00285316213858624;-0.00180074720933963;0.0309073574233378;0.0287083593817930;0.0451097754799140;0.0106158402442253;0.0247526093775190;0.0255264763496747;-0.0272165361060952;-0.00218475840983771;-0.00579199107713554;0.00927515300244385;0.0462660027841077;0.0131976484931675;0.0240417875366497;0.0370447009222691;0.0605762281787625;-0.02095…
684737325;spatial[-];0.0699116009026619;0.0400933670570876;0.0172925760706195;-0.0324198553078464;-0.000566344396637275;0.00380400291798937;-0.0232719561680299;-0.0190323336941405;0.0444149748862831;0.0454474774935413;0.0469312384776847;0.0403638149707019;0.0576262844962639;0.0675030895096700;0.00410900067495816;-0.00498136316179852;0.0198615331181510;0.0519290436854899;0.109351872929739;0.101580…
79881153;spatial[-];0.0187811091410635;0.0535654825671346;0.0812477952558341;0.103987250776104;0.117558866013106;0.132135928621391;0.0290593191636000;0.0441820463277198;0.0811785102741865;0.0650997716524637;0.0536783653116897;0.0430177601744358;0.0593387049995923;0.0888783118007703;0.0493136693043708;0.0245659798876054;0.0417920180888068;0.0164595712157514;-0.00700058594042843;-0.0460777258863157…
771455284;spatial[-];0.0314519602319204;0.0216856447824789;0.0109386533385905;0.00464631202668770;0.00503961754665865;0.0353343163928753;0.00292249497710064;-0.0345221689316627;-0.0557395738966736;-0.0804739711452833;-0.0767638054025341;-0.0851304822499970;-0.0544997439895832;0.0166448340615343;0.0745748193970236;0.0528763623054511;0.0419047216066918;0.000224892046731203;-0.0470517188470373;-0.03…
771564098;spatial[-];-0.0661904252258840;-0.0426813042753987;-0.0303282330648662;0.0248985511003872;0.0178259390281866;-0.0402177607322749;-0.0157123790554793;-0.0218050237291754;-0.0200248365393431;0.0155822737785218;-0.0134051052901170;-0.0209632653202975;0.0435919753212979;0.0703128754119468;0.0343941407668050;0.0206718206694891;-0.00994932765120971;-9	19E+08;0.0339754140416270;0.0458305578860012;0.0455367298589233;0.0552418794744817;0.0178061072279172;0.00791120882361744;0.0201001947456889;0.0576669452519829;0.0585766446802457;0.0202544504287894;0.00452770693305616;0.0527265373806688;0.0856900419217407;0.0493666312080378;-0.0305419756810707;-0.0359475850100389;-0.0821446959951570;-0.0669422998049005;-0.0672793242513497;0.0326629956083117;0.097…
869250251;spatial[-];0.0470936856769518;0.0605610034827573;0.00430367656221145;0.0283602627061972;-0.00370415849813808;-0.0687425943799980;-0.112259403736969;-0.102293477708562;-0.0772663332990031;-0.0125993608946970;0.0557574050163729;0.0431186988558486;0.0269112019720903;-0.0568112367451215;-0.0701013463017484;-0.104567205262257;-0.0736693141359732;-0.0578943228541178;-0.0506648580967595;-0.015…
979213615;spatial[-];-0.00814321505715214;-0.00275271500885110;-0.0106818015025218;-0.0677808721077461;-0.0913122539628794;-0.0961590532639542;-0.0918372212502999;-0.0721249419796143;-0.0257307743628426;-0.0299846948262110;-0.0112450782334380;0.0958653762751350;0.0922583876147472;0.0572458427227606;-0.0304622137762028;0.0250829214280651;0.00490021732389431;-0.0293119880903453;-0.0101068448774022;…
709177622;spatial[-];0.000740383780236158;0.0120799031489659;0.0463989275018861;0.0673809820272616;0.0270187509688657;0.0138152240562133;-0.00431093347752039;0.0307083213166508;-0.000479838148741796;0.0130270279086192;-0.00805717874653745;0.0248088834033266;-0.0128137881702063;-0.0269275137173752;-0.0354964848491034;-0.0525369486003349;-0.00659605196091573;-0.0107852420322852;0.00646363351805393;…
391806113;spatial[-];-0.0230287884312622;-0.0671282456075437;-0.0498679700162806;-0.0501913174150275;-0.0360096380270346;0.0137123513828641;0.0212525261942883;-0.0147684135552322;-0.0157202523274904;-0.0143476293454095;-0.0151284015747166;-0.0266757832085689;-0.00147453779609959;0.0424316858510206;0.0611217139550580;0.0258432822648097;-0.0109511618363511;-0.0637126629285567;-0.0815669052422628;-0…
57238750;spatial[-];0.0569122688179315;0.0136662983482766;-0.0283670507374615;0.00291600221778741;0.0169670480439432;0.0181435700247856;0.0427756580600822;0.0110139112500717;0.0120476606514178;0.000620842174660449;0.00348440563788514;0.00745588955146634;-0.00766078578011138;0.0132668967789071;-0.00896567187867686;-0.0279022931474824;-0.0313204618347468;0.0497234163097272;0.0667143739656749;-0.043…	99E+09;-0.00855843130961409;0.00921826065800972;-0.0152479557102009;-0.00420391707692643;0.0102220568319205;-0.0213912993344659;-0.0700348148729600;-0.0563044922470962;-0.0490029816476422;-0.0470879668122442;-0.0441913920464896;-0.0293427867095197;-0.00605849889230279;-0.0174101524431433;-0.0354151780884281;-0.0335069296367843;-0.0499346901806187;-0.0563463226460156;-0.0772444146673717;-0.0932826…
59424291;spatial[-];0.0817265589989435;0.132913434235868;0.0418368078930696;0.0516487466111475;0.0589997341395910;0.0210074455337090;-0.0508556564148776;-0.0938422615885249;-0.0495364223628124;-0.0327606163153270;-0.0780415294698892;0.0147937764279945;-0.00997265502549002;-0.0551609049163200;-0.0648739074539837;-0.189752854688562;-0.194725723075961;-0.119348497899681;-0.102172606150043;-0.0110468…
672992025;spatial[-];0.00826541987043120;-0.0103309389074743;-0.0316571886145073;-0.0646598077942397;-0.0907035836968460;-0.0483630678177506;0.0284927447205999;-0.00216802230410010;0.0762655674115313;0.121778273805633;0.0453876474855308;0.0359867253434055;0.00154090028180034;-0.0772156312406779;-0.0245334437807971;-0.0365272379762965;0.0220272992670550;0.0721945445214998;0.0701384568696151;-0.014…
440366891;spatial[-];-0.0773933530403774;-0.0926494243553590;-0.0340152345004009;0.0374407056887801;0.0439740247026922;0.00908938044029244;0.0441565983555553;0.0578012688918431;0.137588961012766;0.139235402221800;0.109842956470755;0.140228247952593;0.190578788523129;0.0575805093383680;-0.0584746321502377;-0.0259169610671846;0.0113222990689161;0.00663347979860904;-0.0170679298899784;-0.01722783776…
239395161;spatial[-];-0.00637923400513024;0.0689073626534083;0.117130969815295;0.130941926217623;0.0989545952612113;0.112491102252193;0.0794493834766134;0.103472963517414;0.0908467506607043;0.0619681133517287;0.105706557550598;0.117704852003357;0.0613501028036404;0.0653208677653736;-0.0422440619271013;-0.0320092016105654;0.0285636019758386;0.000942068512110601;-0.0337965999004564;-0.0741311585652…
953770868;spatial[-];-0.00198756264940013;-0.0157475825889755;-0.0304104070348826;-0.0795752659065649;-0.0523152825679469;-0.00206934017423718;0.000598093980102618;-0.00697434075653284;0.0451304791144427;0.0413967623085092;0.0231878015847049;0.0233626636277824;0.0239225189100331;0.0264755256751519;0.0423638627676276;0.000842127727392967;0.0326684224797076;0.0191261452460344;0.0473203053886557;0.0…
832875171;spatial[-];0.00165666508639169;-0.0132492802641281;0.0406253228729441;0.0758297552413696;0.0659159949778220;0.000515476410194636;-0.0169894126217274;-0.0472823149063308;-0.0338485652147231;-0.0579363816301919;-0.00302961807293054;0.00699791340288042;0.00749574724868714;0.0242070852430995;0.0304725021819106;0.00981421152639637;0.0301196333274037;-0.00986497325803780;-0.0477741886315997;-…
619061725;spatial[-];0.0137460718214338;-0.0332912125965700;-0.0484510226786125;0.00597981098525797;-0.00281510449701171;0.0116249935974923;0.0217531303032855;-0.0538277207435737;-0.0917957900292956;-0.0549988158040647;-0.0920497469948031;-0.154507418332916;-0.104670715670376;-0.0782982218890727;-0.0914324821138030;-0.118663803295840;-0.102918848959736;-0.0404764448454351;0.0388119758557139;0.143…
110351684;spatial[-];0.0178246666947366;0.0120396351774604;-0.0478646771834482;-0.0256945546246342;-0.0712461317524198;-0.0940859752999743;-0.0158049756481334;0.0420808745493985;0.0776706702038635;0.0735097407155179;0.0676869263313635;0.00102660109756266;0.0822347898328350;0.102365893344696;0.0903704499221111;0.00274105127756485;-0.131995158495013;-0.0886036443662082;0.0301302798851113;0.05454617…
587184947;spatial[-];0.161820101391537;0.119792852682598;0.0478090442442712;-0.0142511986492927;-0.0413487523485923;-0.0317839029941786;0.0219926228958481;0.0711650328174700;0.0348869502071860;0.0136634254601986;-0.0205698303801792;0.0613958483060124;0.104122080888385;0.0863702630511263;0.0489437560967357;-0.0526971324956780;-0.0692329236409643;-0.0228720865224927;-0.00983329185422099;-0.02161608…
233532619;spatial[-];0.0195909129980642;0.0455562667595804;0.0886661344023839;0.109702075468455;0.116392207749826;0.137721200062199;0.0859931343716623;0.0476591946071699;0.0855726288724352;0.105822471729283;0.0768335100444449;0.0534227134139044;-0.0175917298873600;-0.0606887706450218;-0.0584875107714266;-0.0301265231313228;0.0600130046562510;0.136550462942151;0.109115107058830;0.115229835603932;0…
62683514;spatial[-];0.0190436060867095;0.0801352120151870;0.0881513301928794;0.00772893576719718;0.0310076730294815;0.0136070992051812;0.0372674460787799;0.0398982898915161;0.00439060050776365;0.0221326601423729;0.0521532961505892;0.0430276690180460;-0.0138708320843570;-0.00217789280404481;0.0230984906113320;-0.0364854608652661;-0.00816470674530721;0.00674705141029479;0.0209259034278878;0.0477866…
29367902;spatial[-];0.0427022782700795;0.0452389830981974;0.0780230842682630;0.0374023061014288;0.0216956715451169;0.0412828765054432;0.0428471233239992;-0.00924101391217372;-0.00466713610903016;-0.0473802675940149;-0.0165847742294642;-0.00147689705273952;-0.000228549302042420;-0.0290908304444934;-0.0396149573065338;-0.0233545498433773;-0.0168579239013245;-0.0215785416412452;-0.0335667264894635;-…	46E+09;-0.0334921367392032;-0.0674469507254260;-0.0708531446929003;-0.0521057946583839;-0.0182601262967515;0.0254200704547952;0.0273088342829628;-0.00722012997374681;-0.00456793033374990;-0.0140342252500487;-0.00612117203814819;-0.0224017485181796;-0.0411596564702741;-0.00130134500134294;0.0584713753583152;0.0513909160703850;0.0150516398800951;-0.0279436362514047;-0.0344324998714491;-0.0381768423…
697873651;spatial[-];-0.0234715696056689;0.0543821541710750;-0.0339162679071238;-0.0390225455305222;0.00819564705324298;0.0443483563043411;-0.000772870354177606;0.000754823187222389;0.0160223255343043;0.0496852344789608;0.0886125029672756;0.0483554187621001;0.0302002663004894;-0.0129776359529444;-0.00619271303021718;0.0448074728078964;0.0679728272735053;0.124088136011698;0.135233373127718;0.07117…	64E+09;-0.00530915854428438;-0.0511569021604908;-0.0140540098792573;0.0328746903505263;0.0414900371493804;0.0219010136308290;-0.0419639848240561;-0.0493690236914652;-0.0246938057754143;0.0328653483352892;0.0405814990545413;0.0539846348622183;0.0221669846910527;0.0611428298819224;0.0132373767795328;0.0484366110814690;0.00891419134746387;-0.0355442012715948;-0.0356511045862604;-0.0543269754364334;-…
925371438;spatial[-];0.0390302570947094;0.00538199964596396;-0.0438440983416901;-0.0296673330653613;-0.0236471836042313;0.0346156108267015;0.0531045580367748;0.0407266233947929;0.0408425533302103;0.0423191528706131;0.0815081119322610;0.115930300956291;0.126112262764036;0.0700900016251362;0.00554230512686286;-0.0415429104612982;-0.0248666923855700;0.00372464139482798;-0.0415020963044674;0.01780594…	70E+09;0.0673401372836941;0.0947908233417003;0.0786827899605530;0.0174118841009899;0.00949988755553939;0.0100847439755425;0.0754175500863634;0.0289522505160784
596008681;spatial[-];-0.0726894317049659;0.00470083502416640;0.0379694401668417;-0.00626824202475904;-0.0330360574216180;-0.0863429407496975;-0.0489948112020255;0.00931341824549559;0.0182420200289693;0.0587730921572740;0.0438021128217182;-0.0234877868990309;-0.0224602972453528;0.00447586356293510;-0.0302496699127082;-0.0571402374684229;-0.106847171891167;-0.0920074804401025;-0.0419217124556624;-0…
474899215;spatial[-];0.00459373717828708;-0.0373395173173548;0.00275439547979577;0.0552824819108327;0.0338184377278869;0.0265231574848673;0.0273558989693603;-0.0256028208866568;-0.0604129353200342;0.0170337830854215;0.0504780364163154;0.00328119430637261;-0.0580785843562229;-0.0718343273340020;-0.0806354415628154;-0.0397920691988916;-0.0357743032326205;-0.00457154423828970;-0.0438945142008595;-0.…
752442266;spatial[-];0.00148024806896049;0.00367467727828113;-0.0574755838256258;-0.0680681753764401;-0.00786986378297162;-0.00545332111301947;-0.0198036702843608;-0.0132494280227799;-0.00986242211573847;0.00242432051922892;0.0849189247947560;0.0372706050820642;-0.0126016855311474;-0.00443141707689590;-0.0155973098679572;0.0456123264915881;0.00692567694855103;0.0147192513217605;-0.004298336033120…
469536779;spatial[-];-0.0852793032163493;-0.105410404173936;-0.0993795356114991;-0.0186746030399089;-0.00963250291611966;0.00433297056105488;-0.00204300488812668;0.0710276317404383;0.0550714230027853;-0.00575904588132409;0.0169000854378156;-0.000778422679445525;-0.0229144374004605;-0.00937659454086966;-0.0639012559959781;-0.0414869761384380;-0.00430666261550346;0.0893546132785990;0.10440042341745…
835258237;spatial[-];-0.0415576487330518;-0.0500192424635945;-0.00859303233302438;0.00692949693943116;0.0693675592280944;0.0602900985146504;-0.0252015120158935;-0.00103006163232333;0.00781031286486826;0.00733606390785228;0.0301109847867239;0.0810662074424084;0.0386449928940488;0.0336463353023774;0.0228368803319697;-0.0111307991146757;0.0158389088828095;0.0718737814482168;0.105391761465367;0.08564…
676456752;spatial[-];0.0651201411110870;0.0889624245371129;0.103556921389127;0.0311347444346370;-0.0176216209785589;0.0635111813585536;0.105094266345419;0.0979636770712287;0.0844073563537906;0.0689427745631390;0.0402223425828946;0.0832327255895617;0.0534787936650667;0.0178900714174103;0.0545091446727177;0.00994724513267074;-0.0558210321224381;-0.0890447669707985;-0.0471827588116915;0.007801261661…
102860027;spatial[-];-0.0283189996380634;-0.0172661960332309;-0.0345624310214859;-0.00627178069587310;-0.0159934144264072;0.0364559944442107;0.0305585094542082;-0.0259221666141682;-0.0583820386509115;-0.0570526403883169;-0.0234340010114717;0.0469332526834738;0.0216672411738600;-0.000558567835440338;-0.0144718087271856;-0.0928050132497136;-0.0878778946043253;-0.0279915161858858;0.0114457390628679;…
307136875;spatial[-];0.0144215948131992;-0.00617754428025487;-0.0246822563011164;-0.0653524532364682;-0.0892014063987875;-0.0517493357357518;-0.0495581021498901;-0.0689922306997695;-0.0966289320391765;-0.0252537613463964;0.0292642283706448;0.0176683758267638;0.0352171453382252;0.100698566614413;0.0455051028428046;-0.00823944812612978;-0.0289747150051481;-0.0150089653517317;0.000699125045308564;-0…
531728050;spatial[-];0.0441976077881860;0.0406433118314774;-0.0339590930836807;-0.0693674958884525;-0.0828031023755514;-0.0758759991568417;-0.0439700346745092;-0.0828634648598021;-0.134478328215086;-0.120675476127711;-0.0519476736246797;-0.0440748909128492;-0.0638745761321493;-0.0311758063600228;-0.0488204535306640;-0.0620315193092493;-0.0379791111859975;-0.0435474131720006;0.00560394227712534;0.…
327668468;spatial[-];0.0713878706138360;0.0240677176182002;-0.0212956178476900;-0.0488535754139862;-0.0400627555794865;-0.0384779100160534;-0.0898236333354725;-0.0365740723623695;-0.0105848609629617;-0.00234788341185528;0.00920801350537868;0.0155006810395380;-0.0126329425892703;-0.00511977942038112;-0.0101332469112752;-0.00182711290037917;0.0216164805140382;-0.00484817462059373;-0.023439294372290…
585995399;spatial[-];-0.127934020495945;-0.0401922447000212;0.0984074344951866;0.107281854005564;0.0896915884148064;0.0599061591453505;0.0941845201350134;0.0687195976086061;0.0788916665103792;0.0371021234994134;-0.00717011129835301;-0.0138290146745163;0.0170172438821830;0.0271930631899692;0.00270212507316215;0.105670540903423;0.104524305215684;0.0712838853734904;0.0752675258392555;0.0388444618315…
691568756;spatial[-];0.0641655645215443;0.0563671244177781;0.0385220925182274;-0.00455897095549832;0.00460588966170494;0.0185718078856279;0.0493199166449209;0.0204249203048063;-0.00789126494205529;-0.0305342284204545;0.0181954244784092;0.0143911011770498;-0.00378261027185998;0.0106582694996644;-0.00787152152418351;0.000996369412614499;-0.0119364203615239;0.00248443008909236;-0.0467123949985618;-0…
126259773;spatial[-];0.0412141319622754;0.0418812439716293;0.00140717557559254;-0.0221034124414306;-0.0126130119618873;-0.0347690221386050;-0.0645907736143951;-0.0451321377553830;-0.0247464866902754;-0.00236736934192852;0.0303891627075146;0.0926253475281480;0.0818147980135522;0.0432758623053927;0.0397687591002302;0.0315452457515944;-0.0132257742558510;-0.0417331826449865;-0.0367324619762271;-0.03…
471892082;spatial[-];-0.00705259676229893;-0.0810276933630314;-0.0435429219016472;-0.0958853347090416;-0.0511993772765365;-0.0542343640751440;-0.00847280537084132;-0.0274997948262403;-0.00408558097623312;0.0204611623844740;0.0108444019568386;0.102953505128568;0.0769724977413661;0.0145479737443443;0.0504522885225396;0.0676660423615095;0.0494627419578127;0.0140563438715439;0.0132850526993467;-0.006…
95621498;spatial[-];0.0371529483432829;-0.0542793777015122;-0.0919747357509521;-0.0548899606481600;-0.0336345953472731;-0.0223658164451526;-0.00232364975307733;0.000574135454562214;-0.0304203200617997;-0.0236904401201316;-0.00405829901465566;0.0283397270766252;0.0369695438402312;0.0856079300004487;0.105996273060752;0.0288394830367540;-0.00672355129294287;-0.0210949453268425;-0.0149939141436994;0.…
