# Supplementary material for: Neural attentional-filter mechanisms of listening success in middle-aged and older individuals
Source: Nat Commun. 2021 Jul 26;12:4533. doi: 10.1038/s41467-021-24771-9 (PMC8313676; doi:10.1038/s41467-021-24771-9)
Supplement: Supplementary file 4 — Source Data [file 41467_2021_24771_MOESM4_ESM.zip › source data/SupplementaryFig9.csv]

ID	reconstr_accuracy_attended_minus100_500ms	reconstr_accuracy_attended_50_250ms	reconstr_accuracy_ignored_minus100_500ms	reconstr_accuracy_ignored_50_250ms	neural_tracking_index_minus100_500ms	neural_tracking_index_50_250ms
594866155	0.27379	0.30468	0.25593	-0.0010437	0.0038771170650638	0.0705341065127109
594866155	0.16327	0.15917	0.044863	0.081163	0.0280559466725912	0.0183295240869713
594866155	-0.26365	-0.12741	0.42561	0.28844	-0.163917641191671	-0.0994645025664187
594866155	-0.09391	-0.12163	-0.12777	0.09176	0.00893340178139395	-0.053693797981178
594866155	-0.019674	-0.041647	-0.29882	0.044429	0.0751803803444571	-0.0215007218030525
594866155	0.07233	0.020289	0.031628	0.21811	0.00991078797746722	-0.0464800885744362
594866155	0.075179	0.2029	0.02027	0.0092231	0.0133989677089365	0.0458238031218895
594866155	0.26746	0.17134	-0.015047	-0.057007	0.0660867719459358	0.0554004545373048
594866155	-0.11492	-0.005013	-0.0030837	0.024367	-0.0287754935072341	-0.00730933195944935
594866155	-0.077367	0.038983	0.20057	0.099647	-0.0672465517205849	-0.014639588955833
594866155	-0.11456	-0.15946	0.076481	0.085681	-0.0481772307148097	-0.0623331814621624
594866155	0.093593	0.20768	-0.12771	-0.22916	0.0557393120785147	0.109355068374233
594866155	0.13329	0.33792	0.1585	-0.1373	-0.00584350167820265	0.112402118514469
594866155	0.25119	0.32822	0.34893	0.20788	-0.0207939875583584	0.0260721058164982
594866155	-0.0948	-0.18573	0.07075	-0.093212	-0.0416121542437431	-0.024734505996191
594866155	-0.059293	-0.24272	0.064648	0.01945	-0.0309339091671994	-0.0690817076079242
594866155	0.35233	0.38461	-0.034335	-0.052289	0.0887867865611098	0.0998726757536314
594866155	0.22049	0.28058	0.0068832	-0.16688	0.050329745029862	0.108273177356706
594866155	0.15203	0.1048	0.1356	0.14965	0.00381263114048986	-0.0104998492073982
594866155	0.052294	0.061586	0.33616	0.24658	-0.0640200026188061	-0.0426690736220738
594866155	0.051817	0.077806	-0.14226	0.056448	0.0495745880919929	0.00516031085168588
594866155	0.17342	0.20387	0.31229	0.21144	-0.0305146223546054	-0.00169670810451027
594866155	-0.47867	-0.28759	-0.14455	-0.16498	-0.0961132571791077	-0.0340915930553655
594866155	0.11993	0.16958	0.29615	0.13648	-0.0394712582652685	0.00764293662748495
594866155	0.23352	0.33547	-0.18162	-0.001568	0.102086408370388	0.0771052831046122
594866155	0.33522	0.38055	0.039726	-0.12529	0.0668814983775018	0.117892623941154
594866155	0.42153	0.30464	0.21365	0.22343	0.0437652994018256	0.0176362090717028
594866155	0.13972	0.099155	0.082088	0.12644	0.0136090802791166	-0.00643686444505689
594866155	-0.022101	0.16343	-0.18093	-0.053245	0.0416957282982167	0.0526297637895171
594866155	0.084666	0.2438	0.12669	0.26483	-0.00995108138262762	-0.00459252319574656
594866155	0.11596	0.010657	0.28322	0.20548	-0.0376404767994134	-0.0460460164527309
594866155	0.019987	-0.075013	0.06742	0.037541	-0.0115986596985074	-0.0283943896122409
594866155	0.18196	0.10822	0.054385	0.35158	0.0300030859870091	-0.0538334550041594
594866155	0.16478	-0.017654	0.094213	0.1127	0.0164996914449226	-0.0318038383219466
594866155	0.16714	0.21608	0.29002	0.091982	-0.0272185792398144	0.0286327772308106
594866155	0.10641	0.063409	0.058907	0.14121	0.0113847445375566	-0.0184541739904068
594866155	-0.087122	-0.10043	0.16331	0.11991	-0.061340097464979	-0.0547621684592647
594866155	0.037956	0.085786	0.33671	0.29419	-0.0676225475036703	-0.0471360157626783
594866155	0.34288	0.37062	-0.039734	0.28109	0.0882101021620493	0.0187660885270738
594866155	-0.12184	-0.062271	0.047939	0.25128	-0.0432014610770137	-0.0745554505136414
594866155	0.03919	0.091844	-0.0098082	0.23738	0.012158978410395	-0.033385019725559
594866155	0.42946	0.2622	-0.00023663	0.047977	0.0956907422020549	0.0493748658778797
594866155	0.064932	0.21631	0.33898	0.26648	-0.0615499701142941	-0.0110355900471272
594866155	-0.064991	-0.041971	0.22038	-0.094137	-0.0684700555149759	0.0134842494663761
594866155	-0.023624	0.072577	0.132	0.20189	-0.0378346013316986	-0.0301051331153368
594866155	0.16004	0.26543	-0.11704	0.046741	0.0684195014425871	0.0503756527091701
594866155	-0.01344	0.068752	-0.044993	0.024004	0.00800330205775057	0.0109272070109708
594866155	-0.093194	-0.25309	-0.16072	-0.30688	0.0179496459079897	0.0153165383316309
594866155	-0.045093	0.39751	-0.088478	-0.062371	0.0112078180460671	0.105013207110305
594866155	-0.25169	-0.27463	0.37206	0.41158	-0.150140321939173	-0.164237057478269
594866155	-0.14688	-0.065225	0.063724	-0.033363	-0.0536927078034316	-0.00816160055843057
594866155	0.12409	0.10748	0.12989	0.23596	-0.00135805500732261	-0.0293614306735578
594866155	0.22003	0.14371	-0.066754	-0.1614	0.0688456333206204	0.0764646318644943
594866155	-0.072096	0.023814	-0.022555	0.033764	-0.012677570166246	-0.00245169131570092
594866155	-0.1265	-0.10803	-0.093226	0.094957	-0.00877475291272871	-0.0508685161160033
594866155	-0.087207	-0.19265	-0.0071456	0.013677	-0.0204844586405484	-0.0538340108863413
594866155	0.25178	0.24622	0.010948	0.15111	0.0562045445473536	0.021420521235457
594866155	-0.085967	0.089002	0.099476	-0.033088	-0.0461714393459301	0.0300869180451612
594866155	-0.10628	0.11282	0.18616	0.31008	-0.0715304083263141	-0.0440960573076323
594866155	-0.0056099	-0.10595	0.10891	0.044959	-0.0278837413370772	-0.0382834688887691
594866155	0.34749	0.32978	0.16816	-0.021165	0.0390687228406481	0.0808209804089295
594866155	0.1813	0.045153	0.12787	0.10725	0.012326553036896	-0.014931987984092
594866155	0.35466	0.34651	0.10915	0.041993	0.0542478077095245	0.0686641587139664
594866155	0.01103	0.14424	0.12981	0.062068	-0.0286423411914644	0.01948207533954
594866155	0.0079167	0.014566	0.1537	0.13511	-0.0349604588059972	-0.0290010729678331
594866155	0.18606	0.41129	0.38289	0.32956	-0.0422355239878289	0.0166897856375146
594866155	0.10011	0.19978	-0.072225	0.11796	0.042757507850869	0.0188315641561247
594866155	-0.0037111	-0.042405	0.050367	-0.045378	-0.0133610552070395	0.00075955841154518
594866155	-0.12423	-0.24994	0.17693	0.058304	-0.0741635584855998	-0.0805678162368435
594866155	0.27778	0.20649	0.49594	0.45335	-0.0441012795667968	-0.051592442030457
594866155	0.07696	0.065188	0.29169	0.12544	-0.0487150498178259	-0.014344755664748
594866155	0.089121	-0.01475	0.020025	0.025394	0.0168012356143694	-0.0100089609132842
594866155	0.28993	0.27515	0.061686	0.40192	0.0520163807439383	-0.0263742535987127
594866155	0.13234	0.2203	0.27961	0.081698	-0.0330287768234495	0.032029443007931
594866155	-0.29367	-0.16757	0.090813	0.083091	-0.100634561786362	-0.0638996145256995
594866155	-0.054255	0.15804	0.081795	0.088131	-0.0337655769027567	0.0164016458205528
594866155	0.048186	0.10182	0.049274	-0.052452	-0.000265374025057898	0.0380738402243436
594866155	-0.10561	-0.024979	0.21138	0.16113	-0.0770041120298444	-0.0449150784736235
594866155	0.34618	0.38806	-0.1342	-0.18305	0.113278530118177	0.13469184435044
594866155	-0.16766	-0.16089	0.12654	-0.012033	-0.0741682583254926	-0.0388018173368634
594866155	-0.21103	-0.043768	0.22048	0.045186	-0.107210010933245	-0.0222269563487397
594866155	-0.053743	0.062836	0.14429	0.15715	-0.0483509182479407	-0.0222796226083684
594866155	-0.097623	-0.14883	-0.11173	-0.12387	0.00371114776450732	-0.00666464997624558
594866155	0.054634	-0.11196	-0.10328	-0.16095	0.0399370917031155	0.0130810344095987
594866155	0.151	0.014658	-0.27401	-0.28202	0.10907113873587	0.0789460141213129
594866155	0.31723	0.3349	0.19099	0.34037	0.0275658998867194	-0.00113881009954301
594866155	0.11153	-0.0061339	-0.12591	0.015807	0.0595027736541846	-0.00547190576260631
594866155	0.11639	-0.1513	-0.37955	-0.21842	0.131326037690287	0.0183243782995144
594866155	-0.080467	0.075718	-0.29238	-0.26306	0.0578330244364053	0.0884173896728315
594866155	0.057592	-0.016306	0.1916	0.033348	-0.0314080309884006	-0.0123599858533055
594866155	-0.064679	0.024753	0.016357	0.096849	-0.0205008206964053	-0.01747451039057
594866155	0.11396	-0.057095	-0.10096	-0.14826	0.053504402024279	0.0239555115497215
594866155	0.18147	0.21676	0.20217	0.090513	-0.00468015225751329	0.0291345403277478
594866155	0.1954	0.21191	0.10322	0.11037	0.021324833481584	0.0233403403876438
594866155	0.34987	0.25977	0.31393	0.23573	0.00750737541192612	0.00526925609882687
594866155	-0.078296	-0.009495	0.23582	0.19987	-0.0753015612075309	-0.049813016019463
594866155	0.39892	0.27942	-0.087991	-0.15639	0.111860583249334	0.10522467266144
594866155	0.37279	0.19026	0.18442	-0.0044946	0.0405569665930529	0.0463975506300732
594866155	0.03832	0.20595	0.29951	0.36176	-0.0597322696388591	-0.0334511281262897
594866155	0.29027	0.28996	0.17303	0.083069	0.0259254131561106	0.0468830154534899
594866155	0.21566	0.16495	0.23639	0.42746	-0.00459926620275919	-0.0559334404366183
594866155	0.28693	0.47751	0.143	0.2823	0.0321204250291681	0.0396284979485551
594866155	-0.0008286	0.075632	0.21578	0.18564	-0.051202940595151	-0.0257029625225663
594866155	-0.15506	-0.15089	0.14246	0.14156	-0.0744757086079133	-0.0731518277270717
594866155	0.045605	0.036437	0.35257	0.12831	-0.0690320655220022	-0.022019403144675
594866155	0.27773	0.045976	0.17714	0.18788	0.0222969489712794	-0.0333927365981693
594866155	-0.21465	-0.22815	0.12516	0.021573	-0.0866305293444494	-0.0655537641736668
594866155	-0.019316	0.091506	0.21509	0.36097	-0.0556812417646139	-0.059718133654734
594866155	-0.071629	0.058514	-0.1187	0.12454	0.012326613678209	-0.015750397473588
594866155	-0.21257	-0.024397	0.21377	0.20671	-0.10615171504484	-0.0550922873336149
594866155	0.19825	0.10318	0.105	-0.14248	0.021545482226127	0.0619382372581999
594866155	0.30875	0.094881	0.20486	0.24352	0.022652631479679	-0.0340118129287637
594866155	-0.086075	-0.038132	0.30798	0.32502	-0.0928039040422971	-0.0841061911936563
594866155	0.18137	0.2911	0.24399	0.19047	-0.0139957141820635	0.0221402825999842
594866155	0.48796	0.46215	-0.11463	0.0030862	0.135886306901357	0.10118727763889
594866155	0.37516	0.29901	0.21049	0.091893	0.0351715602139117	0.0467055859249278
594866155	0.03656	0.0037286	0.26518	0.28544	-0.0528071571492897	-0.0652607779639596
594866155	-0.12754	-0.075352	0.42533	0.47461	-0.127316397473392	-0.123266962990038
594866155	0.083487	-0.32635	-0.043092	0.086157	0.0313150528458259	-0.10885707908038
594866155	0.080078	0.13889	-0.017214	0.25697	0.023936273577764	-0.0266026127231725
594866155	-0.061183	-0.058354	0.12907	0.12244	-0.0467226606146017	-0.0444456058739133
594866155	0.24358	0.084117	0.2677	0.25744	-0.0052633762021344	-0.0396212751091609
594866155	-0.091334	-0.056926	0.12904	0.25188	-0.0545205839985958	-0.0733174285959675
594866155	-0.088258	-0.15488	-0.055555	0.1783	-0.00846935914544506	-0.0826196767496968
594866155	-0.43441	-0.2671	0.010598	0.14048	-0.122332115282219	-0.104722939840345
594866155	0.076475	0.10141	-0.14844	-0.032377	0.0571767724070836	0.0328579573480379
594866155	0.054154	-0.06406	-0.21628	-0.27471	0.0702273221876735	0.0570459045737201
594866155	0.098715	0.054508	-0.16443	-0.046293	0.0667659093734531	0.025143205651045
594866155	0.33161	0.35138	0.12494	0.2128	0.0457689292773956	0.0297837354394495
594866155	0.14144	0.30506	0.25424	0.24177	-0.0254147748867016	0.013672144736478
594866155	-0.00018278	0.29456	0.10336	0.093537	-0.0252129438982535	0.0453678520237843
594866155	0.27376	0.18053	0.122	0.0071084	0.0341868662880543	0.0413008684060878
594866155	0.24375	0.22801	0.023044	0.11245	0.0514599695067995	0.0264314680866304
594866155	-0.11641	-0.075708	0.063682	-0.073766	-0.0455844448502828	-0.000503633922745048
594866155	0.35506	0.21019	0.20569	0.12806	0.0321328773512588	0.0187983741278868
594866155	0.32522	0.32054	0.34251	0.090029	-0.00360755156678457	0.0516937216973096
594866155	0.075199	-0.03101	0.19806	0.023883	-0.0286130466194244	-0.0137468338037921
594866155	0.13073	0.12535	0.17447	0.42209	-0.0101019641707737	-0.064025387577237
594866155	0.23499	0.15552	0.28971	0.18133	-0.0118952963831683	-0.00591033836587521
594866155	-0.15228	-0.18631	-0.15918	0.04871	0.00185904405486726	-0.0606983475405607
594866155	0.3491	0.18323	0.21795	0.11738	0.0281645207517506	0.0152265599111577
594866155	0.10368	0.0080727	0.036809	0.063447	0.0161294819597165	-0.0135952573936054
594866155	0.22503	0.17701	0.19287	-0.046721	0.00720295711088701	0.0540606756606492
594866155	0.098234	0.15828	-0.095463	-0.25243	0.0483529940574347	0.104700258269274
594866155	0.17215	0.30427	0.15234	0.26742	0.00455159163583213	0.00790459058902428
594866155	0.15365	0.050813	0.3804	0.34897	-0.0491319786486517	-0.0670270144152627
594866155	0.11341	0.22586	0.029102	0.0034966	0.0203236982590547	0.0523621375079079
594866155	0.31967	0.39724	0.03241	0.029816	0.0654272519705954	0.081929199946243
594866155	0.09816	0.27674	0.16899	0.15373	-0.0165252339857927	0.0274498397051564
594866155	-0.0856	-0.11428	0.052982	-0.1973	-0.0349137009008873	0.0223644887337356
594866155	0.033505	0.24391	0.18511	0.039723	-0.0358175234555356	0.0474007399583866
594866155	0.31424	0.13036	0.34056	0.30821	-0.00551233281504468	-0.0395894181376808
594866155	0.22572	0.24901	0.19037	0.38589	0.00792136058080325	-0.0288276490440643
594866155	0.19343	0.25391	0.13985	-0.12122	0.0122809527843941	0.0904339670315917
594866155	-0.09564	0.017705	0.0043585	0.052956	-0.0255643368157954	-0.00865687452561673
594866155	0.10729	0.076588	0.18808	0.01907	-0.0187067897313862	0.0140347890573852
594866155	0.083231	0.12314	0.042831	0.081061	0.00978149762543548	0.00998286827271959
594866155	0.24721	0.020604	-0.0045788	-0.18635	0.0590698007351963	0.0538271535143543
594866155	0.010461	-0.054152	-0.10032	-0.17847	0.0283095869277153	0.0328724815160543
594866155	0.12216	0.2826	0.12332	0.12893	-0.000272225003349456	0.0344671558396345
594866155	0.088879	0.079095	0.0052156	0.094352	0.0204211558703446	-0.0036489456313985
594866155	0.023136	0.10267	0.0024986	0.10732	0.00512624137387291	-0.00110152724083777
594866155	-0.049678	0.13007	0.18312	0.19383	-0.0562015560469959	-0.0146511321360341
594866155	-0.18168	0.17819	-0.13274	-0.22526	-0.0131939430180721	0.101692598157567
594866155	0.11542	0.19949	-0.26959	-0.32258	0.0996175844297932	0.13370456117255
594866155	0.080449	0.09833	0.2938	0.12488	-0.0483288537491028	-0.00626741823414734
594866155	-0.15702	-0.068758	0.067402	0.053767	-0.0572981603666252	-0.0307363272567302
594866155	0.23732	0.12089	0.49393	0.35288	-0.0525205447006656	-0.0511230166359408
594866155	0.3286	0.28155	0.42567	0.27084	-0.0197432066990535	0.00231007343200677
594866155	0.32769	0.3653	0.49951	0.37563	-0.034188238692266	-0.00210953194659835
594866155	0.095323	0.17581	0.22592	0.30054	-0.0300246832800285	-0.0274807692636238
594866155	-0.10925	-0.13539	0.12042	0.29774	-0.0571948490863691	-0.103534712882898
594866155	0.041644	0.1252	0.14069	-0.062155	-0.0236293959893214	0.0460684810708272
594866155	0.38117	0.10766	0.18052	-0.10022	0.0431434440809643	0.051826944967555
594866155	0.12449	0.25588	0.096627	0.15587	0.00658099150215315	0.0224346208368732
594866155	0.047135	0.1116	-0.0262	-0.070166	0.0182357855581254	0.0449408426542606
594866155	0.14688	0.15757	-0.39474	-0.26411	0.142752291119626	0.107796383136775
594866155	0.29135	0.27896	0.27207	0.30957	0.00414551488578968	-0.00653455185598117
594866155	0.13924	0.10862	0.069085	0.12109	0.0166246964464545	-0.00293865843672502
594866155	0.28804	0.21167	0.065396	0.12697	0.0507170769867769	0.0193844320010243
594866155	0.19882	0.11192	-0.10393	-0.076342	0.0737615466766971	0.0466133910149943
594866155	0.27351	0.38508	0.19128	0.1919	0.0181777907981331	0.0413582623937475
594866155	0.096493	0.23614	0.31333	0.24258	-0.0486414957184311	-0.00141822913299654
594866155	0.32999	0.29935	0.27269	0.21	0.0121823783543286	0.0195063616630635
594866155	0.1035	0.25303	0.065904	0.11348	0.00900094937086643	0.0316904283678612
594866155	-0.17645	-0.12871	-0.104	0.016631	-0.01937777194565	-0.0373352788932989
594866155	-0.13055	-0.017833	-0.12932	-0.033104	-0.000327449434432656	0.00386634405340756
594866155	-0.098404	-0.062373	0.22585	0.081128	-0.0783264333771681	-0.0356919455158674
594866155	0.058615	0.088137	0.3831	0.23719	-0.0720933607913346	-0.0342272440413983
594866155	0.17921	0.16892	-0.17924	0.0066763	0.0893740582213611	0.0387630218967412
594866155	-0.10461	0.21204	-0.067786	-0.11097	-0.00960221759342064	0.0785547560819955
594866155	-0.14304	-0.099526	0.21961	0.19899	-0.08869823060518	-0.0726488758803914
594866155	-0.074037	0.043441	-0.3046	-0.099514	0.0629912652630455	0.0362236426521202
594866155	0.13407	0.11628	0.18851	0.21726	-0.0125142086398307	-0.0231411218497068
594866155	0.0072236	-0.11173	-0.02356	-0.036429	0.00772717622980025	-0.0195196519712929
594866155	0.16252	0.28029	0.2671	0.17385	-0.0233440327597523	0.0235980671722023
594866155	-0.051583	-0.089878	-0.1161	0.032307	0.0168033642052345	-0.0309758147162593
594866155	0.037122	0.042146	-0.25839	0.0048203	0.0777956409807698	0.00922160617871649
594866155	0.12844	0.025405	0.31951	0.36919	-0.0424189158029679	-0.0773608204051251
594866155	0.085717	0.17937	0.15965	0.051661	-0.0173492624911262	0.0300768010169704
594866155	0.22907	0.12156	-0.063371	0.017638	0.0699742357368537	0.0250717041517195
594866155	0.3456	0.33905	0.15507	0.093677	0.0416816490130627	0.0546863680635321
594866155	0.33762	0.25258	0.1056	-0.053081	0.0515652370570115	0.0724872312695512
594866155	0.36213	0.24344	0.1566	0.15967	0.0447320505723491	0.018837159061788
594866155	0.3851	0.46847	0.073472	-0.0036454	0.0689226991786064	0.104058745421343
594866155	-0.15168	0.049828	-0.20696	-0.1374	0.0150545759792112	0.0477943924566394
594866155	0.090265	0.048352	-0.16217	-0.10422	0.0641533544973804	0.0386561785722379
594866155	0.27591	0.21978	0.12945	0.1031	0.0329068354551383	0.0268147304867355
594866155	0.1278	0.33584	0.17552	0.046129	-0.01102667374778	0.0654506308975364
594866155	-0.12579	-0.27006	-0.17169	-0.2029	0.0123261643820542	-0.0187636636910173
594866155	0.0014848	-0.046744	0.068396	0.14488	-0.0164341392040594	-0.0466978186162326
594866155	0.19339	0.27873	0.026962	0.11868	0.0392983366792746	0.0360366675098813
594866155	0.22824	0.12113	-0.015075	-0.040239	0.0575305550962858	0.0395063994717183
594866155	0.33307	0.1818	-0.099007	-0.032509	0.101380498654982	0.0515347399524893
594866155	-0.1261	-0.066026	-0.03104	0.093377	-0.0246929320794947	-0.0395577559939439
594866155	-0.13483	-0.15753	0.18149	0.014959	-0.0780007230413676	-0.0446279813308642
594866155	0.35239	0.26061	-0.14451	-0.018603	0.117265724740141	0.0654980852153117
594866155	0.10274	0.02874	0.20901	0.10927	-0.0244966590708739	-0.019435799754123
594866155	0.0013267	0.014968	0.52692	0.25722	-0.113748320763469	-0.056393323785553
594866155	-0.052013	-0.079302	-0.064198	-0.10779	0.00313471650649243	0.00745473088237634
594866155	0.035305	0.23377	-0.046233	0.10716	0.0204373364354592	0.0289539890457854
594866155	0.007826	0.033052	-0.0023599	-0.043544	0.00254298970625122	0.0191968629122329
594866155	-0.024964	-0.1163	-0.17354	-0.07726	0.0389652138345814	-0.0102315461112747
594866155	-0.27176	-0.30558	-0.23096	-0.042666	-0.0114746815945862	-0.0713071346387334
594866155	-0.15719	-0.24255	0.23399	0.1925	-0.095630397908773	-0.109675032609071
594866155	-0.22469	-0.19026	-0.19677	-0.20585	-0.00771257343988094	0.00428217487628381
594866155	-0.26468	-0.27145	0.090336	0.024451	-0.0923460300197708	-0.0783681059494505
594866155	-0.15301	0.089342	0.17067	0.11782	-0.0803896709327618	-0.00675101049427929
594866155	0.19379	0.17491	0.11972	0.0076713	0.0170676162064775	0.0398825251017394
594866155	-0.18887	-0.23014	0.063842	0.18284	-0.065057473596768	-0.104083179295874
594866155	0.030547	0.12416	0.18602	0.21856	-0.0367504053495231	-0.02157990637142
594866155	0.10646	-0.12062	0.053476	-0.14873	0.0127159994608193	0.00749985197378372
594866155	0.12863	0.08173	0.22377	0.20061	-0.0216919338321063	-0.0276192780026794
594866155	0.18896	0.34392	0.28587	0.15357	-0.0213622490083909	0.0416794660035967
594866155	0.24922	0.3931	0.38439	0.18616	-0.0284782759279095	0.0442724671944152
594866155	0.072821	0.13009	0.32766	0.34936	-0.0572980161261324	-0.0482471845472913
594866155	0.030055	0.10587	0.035633	0.071058	-0.00137160073410673	0.00831811759502152
594866155	0.15582	0.12502	0.2336	0.2852	-0.0175563217398363	-0.0359392005725892
594866155	-0.0093309	-0.092631	0.067969	-0.045474	-0.0190394344889509	-0.0121955034372614
594866155	0.066893	-0.010573	0.2079	0.083639	-0.0328230204830674	-0.0231187763273291
913338219	-0.10377	-0.15448	0.0089496	-0.010868	-0.0288396061036965	-0.0373682335794562
913338219	0.18417	0.12852	-0.070971	0.11612	0.0619038107878779	0.00291063242918901
913338219	-0.0081222	-0.013575	0.47882	0.43339	-0.107132502810319	-0.0997712819049058
913338219	0.44051	0.36608	0.34311	0.068602	0.0196381874141968	0.0662369050516659
913338219	0.022889	0.006674	-0.10194	-0.038782	0.0318129719797615	0.0114547119107656
913338219	0.08512	0.08174	0.16301	0.07909	-0.0182642397303849	0.000635876794585384
913338219	-0.072847	-0.069403	0.32246	0.32632	-0.092423012169838	-0.0923419437032075
913338219	0.23691	0.28824	-0.11437	0.066381	0.0849322543899373	0.0505222829170573
913338219	0.056045	0.067484	-0.18419	-0.097993	0.0619005988178806	0.0416604705989048
913338219	0.20095	0.36192	-0.13945	-0.25471	0.0835992643508903	0.148942797633802
913338219	0.24795	0.27783	0.049017	0.07833	0.0460182289915482	0.0454182003627422
913338219	0.013291	-0.12524	0.15555	0.083943	-0.0340519044597043	-0.0527860444117597
913338219	0.15861	0.21637	-0.0092845	0.018642	0.0403863582051313	0.0464998531790103
913338219	0.01287	0.026702	0.23658	0.058252	-0.0523998109253885	-0.00771985662273555
913338219	0.066392	0.20654	0.15487	0.21387	-0.0208943524737859	-0.00164060447836441
913338219	0.15238	0.26191	-0.10489	-0.036392	0.063469544237705	0.0702671729589194
913338219	0.31309	0.1685	-0.030822	-0.038653	0.079765828036371	0.0500673040804724
913338219	-0.018545	-0.058994	0.14659	0.22975	-0.0399421447785721	-0.0690018251662201
913338219	0.4117	0.31261	0.063046	0.055855	0.0767411265379334	0.0582346429907913
913338219	0.087958	0.12461	0.31498	0.33887	-0.0510192357767211	-0.0473564269585568
913338219	0.24885	-0.029505	-0.11006	-0.10357	0.0864077268006375	0.0191296310737306
913338219	0.15276	-0.19377	0.15522	0.18695	-0.00056774136960432	-0.0950539525508715
913338219	-0.13129	-0.11174	0.074699	-0.072477	-0.0521776994423621	-0.0102671124078642
913338219	-0.079556	-0.024579	-0.2736	-0.072645	0.0527306172428634	0.0123078799608337
913338219	0.36308	0.36473	0.3939	0.35409	-0.00626397409054767	0.0021870623387513
913338219	0.30006	0.37818	-0.14376	-0.081372	0.106236905717041	0.106015848071211
913338219	0.29569	0.31288	0.11904	0.33111	0.0395822000584325	-0.00383001464130417
913338219	0.14728	0.068885	0.13874	0.049318	0.00198259411385534	0.00474720267167183
913338219	0.35614	0.20066	0.02743	0.12786	0.0742021991232169	0.0167071946459371
913338219	-0.044434	-0.021917	-0.054687	0.2281	0.00262674879733003	-0.0592200716518121
913338219	0.15535	0.084139	-0.070273	0.025297	0.0551514727546642	0.0143071884905463
913338219	0.15942	0.2026	-0.23142	-0.29372	0.0991363170571653	0.126214956348844
913338219	0.36317	0.37305	-0.12668	-0.15365	0.114758655847646	0.123861835021694
913338219	0.21616	0.11681	0.26904	0.091779	-0.0116238009266155	0.00593165569525593
913338219	0.081554	0.14272	-0.12145	-0.11882	0.051211898577758	0.0649035193583961
913338219	-0.098745	-0.2102	-0.022997	0.051312	-0.0195106341284471	-0.0678654155101872
913338219	0.03471	-0.0091956	-0.21867	-0.31997	0.0661555396564649	0.0838625699051824
913338219	-0.094524	-0.1535	0.062232	-7.3187e-05	-0.0394846654872293	-0.0398068542241032
913338219	0.24185	0.41902	0.23436	0.1782	0.00165062022614388	0.0512478889928715
913338219	0.11912	0.069308	0.42448	0.4657	-0.065952539402284	-0.0857530005260164
913338219	0.3215	0.29884	0.21076	0.15526	0.0240189838238376	0.0318284014518807
913338219	0.084303	0.057446	0.044394	-0.021084	0.00965606069752326	0.0194516047725901
913338219	0.13739	0.12037	0.12647	0.15305	0.00255017121805902	-0.00761227311959638
913338219	-0.11889	-0.090039	0.015028	0.23286	-0.0343347905582885	-0.0776930185306158
913338219	0.1874	0.095225	0.20474	0.078367	-0.00391135722324163	0.00403169310240899
913338219	0.18312	0.12333	-0.060963	-0.064221	0.0590911858167002	0.0461626029738509
913338219	0.32573	0.36146	0.1987	0.11484	0.0276118943333908	0.0543035759597796
913338219	-0.053521	0.070458	-0.32608	-0.27451	0.0744390636175502	0.0903795132314171
913338219	0.24838	0.3431	0.020375	0.08241	0.0531311976825774	0.05820942034293
913338219	-0.2183	-0.086707	0.085783	0.2177	-0.0783724512776749	-0.0734825436097313
913338219	0.14968	0.17948	0.29646	0.17711	-0.0326093505274396	0.000539819541319505
913338219	-0.048709	0.0042148	-0.20096	-0.13334	0.0404122796090499	0.0354830867933399
913338219	-0.1828	-0.12695	-0.080961	-0.030733	-0.0271291241943302	-0.0249966050663703
913338219	0.035372	-0.020706	0.16498	0.0039623	-0.0307712526816949	-0.00619281026695031
913338219	0.51864	0.37908	0.14118	0.14355	0.0788192672897833	0.0511964219565882
913338219	-0.094252	-0.17696	0.0019905	-0.0093477	-0.0246104165261892	-0.043824155060504
913338219	-0.17153	-0.057215	0.16018	0.096826	-0.0829710813954839	-0.0381106265008847
913338219	0.064548	0.12601	-0.034937	0.018858	0.0246821616363423	0.0258127392812554
913338219	0.018824	-0.064387	-0.044234	0.016866	0.0158633035064551	-0.020551637757044
913338219	0.31521	0.23359	0.11788	0.22266	0.043987779536186	0.00242216490730516
913338219	0.17561	0.10176	0.30581	-0.033364	-0.0286447696501711	0.0331914577288724
913338219	-0.079183	0.0029635	0.064611	-0.051847	-0.0360637564363548	0.0138691748868523
913338219	0.098136	0.11489	-0.21592	-0.10596	0.0806450083586414	0.0550337018679674
913338219	-0.021314	0.18732	0.14804	0.21353	-0.0409754456970674	-0.00589798780165022
913338219	0.32244	0.33532	0.072989	0.057247	0.0561664474199829	0.0626461123517771
913338219	-0.1101	-0.1342	0.28218	0.30204	-0.0935923498972911	-0.104125757549618
913338219	0.23285	0.1772	0.10925	-0.066821	0.0282570104666696	0.0592548386265945
913338219	0.086393	0.27417	-0.083734	-0.083904	0.0424779176876274	0.0850688288826484
913338219	0.05191	0.16826	0.1184	0.090828	-0.0159139042781914	0.0181040715880398
913338219	0.39081	0.39005	0.38533	0.253	0.00110745837209765	0.0287954600368183
913338219	0.11078	0.077905	-0.15776	-0.10455	0.0678180227339286	0.0458851359285582
913338219	0.33752	0.29274	-0.065613	-0.094777	0.0936902394121895	0.0918438711311082
913338219	0.17723	0.2595	-0.0088313	-0.10964	0.044530140366281	0.0886059422560171
913338219	0.047668	0.15475	0.22199	0.3637	-0.0406264587854319	-0.0454791496209724
913338219	0.030124	-0.13009	-0.25075	-0.067454	0.0739460333614861	-0.0164301655914898
913338219	-0.11903	-0.11015	-0.036525	0.034061	-0.0214245825015576	-0.036721655371569
913338219	0.17647	0.21869	0.20822	0.15352	-0.00717636824840187	0.0147798590318834
913338219	-0.092071	-0.051954	0.21208	0.20795	-0.0736280294860946	-0.0623657914358565
913338219	0.15366	0.026156	0.21321	0.20795	-0.0135251465692954	-0.0427673098130767
913338219	0.088671	0.15805	0.15898	0.16925	-0.0164889993482369	-0.0025713948826979
913338219	-0.034537	0.10499	0.15452	0.023196	-0.0458159041240133	0.0197909280595769
913338219	-0.085514	0.037946	0.17334	0.22714	-0.0632104357954841	-0.0441421557290758
913338219	-0.20998	-0.23237	0.17899	0.15705	-0.0976810374970177	-0.0988582634194883
913338219	0.23042	0.096281	-0.24274	-0.21067	0.118098945006045	0.0787638618768808
913338219	0.19849	0.066036	-0.082769	-0.16517	0.0681785023706429	0.0591629644745527
913338219	0.35526	0.2007	0.12327	0.2691	0.0510552188351995	-0.0150998336711186
913338219	-0.02424	0.15217	0.04814	0.1138	-0.0179849559535543	0.00895538906779917
913338219	0.15705	0.32278	-0.036766	-0.039595	0.0469639428035494	0.0840096418457625
913338219	0.40063	0.37537	-0.039366	-0.041884	0.0997973970750496	0.095377142689636
913338219	0.30275	0.22333	0.3983	0.2386	-0.0197414623314656	-0.00337858418197487
913338219	0.14687	-0.030001	-0.074895	-0.16858	0.0543910500906733	0.0363465818937489
913338219	0.052628	-0.10653	0.037717	-0.021631	0.00364355268713985	-0.0219009591038175
913338219	0.21854	0.2905	0.1193	0.13351	0.0227160331231637	0.0350903695953824
913338219	0.25226	0.11736	0.20855	0.31786	0.00967391181332482	-0.0446673197123887
913338219	0.42188	0.24086	0.06813	-0.0030295	0.0775292577817084	0.0572930214671357
913338219	-0.026684	0.031871	0.24362	0.1054	-0.0638333060389636	-0.0177498665744672
913338219	-0.15313	-0.0068427	0.26823	0.134	-0.101965232486676	-0.0340789879730748
913338219	0.13544	0.076043	0.1958	0.086764	-0.0138424554107679	-0.00257121393023437
913338219	-0.26068	-0.23406	-0.019715	0.12399	-0.0643630172471732	-0.0917100658647664
913338219	0.087194	0.10526	0.47898	0.36335	-0.0840191226436347	-0.056946526306328
913338219	0.040922	-0.041845	0.27914	0.16613	-0.0547501343510996	-0.0503376299910905
913338219	0.28193	-0.029205	0.39887	0.15079	-0.024303276192824	-0.0436046315053429
913338219	-0.12508	-0.1545	0.057916	0.061393	-0.0464830423141191	-0.0551720445031578
913338219	0.23117	0.28637	0.38818	0.30673	-0.0332136510491511	-0.00434074206333827
913338219	0.30851	0.35339	0.16572	-0.025826	0.0314763740774014	0.0868612377822167
913338219	0.085395	0.23518	0.06132	0.093669	0.00579802640731185	0.0324655888976165
913338219	0.50662	0.28156	0.14173	0.015715	0.0764546056271842	0.0614606499587451
913338219	-0.056632	-0.14859	-0.09235	-0.14609	0.00926165633485905	-0.000670960526525327
913338219	0.089111	0.053478	0.27559	0.31343	-0.0423586034134361	-0.0589832487695099
913338219	-0.049835	-0.072579	0.24021	0.34575	-0.0689591670541671	-0.0971693247716231
913338219	-0.14117	0.033957	0.42562	0.48207	-0.130948173488522	-0.097404532988756
913338219	0.23678	0.24982	0.14529	0.26926	0.0206918184687367	-0.0042328139722142
913338219	-0.075208	0.073708	-0.3647	-0.35383	0.0801147187687578	0.11383372291182
913338219	0.071659	0.030697	0.17741	-0.062252	-0.0247889703151635	0.0234162447909904
913338219	0.28576	0.33376	-0.267	-0.11276	0.136685095865699	0.105104485204999
913338219	0.095109	0.052916	-0.16132	0.18794	0.0650747616046407	-0.0317159962980311
913338219	0.075919	0.089688	-0.040415	-0.20107	0.028817453298402	0.0745708111449467
913338219	0.30095	0.26988	0.27771	0.18405	0.0049752791677083	0.019030918067688
913338219	-0.21799	-0.055274	-0.16805	-0.024557	-0.0136852839796413	-0.00783232703063382
913338219	0.089329	-0.0029143	0.11302	-0.20131	-0.00562333389965903	0.0520798237605937
913338219	0.1704	0.19608	-0.065026	-0.12611	0.0572455032520742	0.0789768851479066
913338219	0.10789	0.17636	0.10213	0.18149	0.00136446140612169	-0.00116806899507331
913338219	0.28803	0.18156	0.19147	0.29329	0.0212573481058631	-0.0246279176546264
913338219	-0.12965	-0.054471	0.26379	0.30279	-0.0947878919432925	-0.0835967582713614
913338219	0.32578	0.085307	-0.19853	-0.054444	0.1262553456239	0.0346544115344856
913338219	0.093595	-0.0091285	-0.15499	0.011796	0.0630152079726707	-0.00522758890576988
913338219	0.25144	0.034367	0.34158	0.073659	-0.0192165208641959	-0.00955749712268941
913338219	0.30531	0.13666	0.09975	-0.033701	0.0461753618185678	0.0414710921649603
913338219	0.075303	0.077448	0.080682	0.12889	-0.001292335670814	-0.0121971168758003
913338219	0.012173	-0.12129	0.24162	0.20726	-0.0536794404395325	-0.0802037476440134
913338219	-0.1734	-0.25318	0.12283	0.084371	-0.0748517499423072	-0.0877125972315218
913338219	-0.08355	0.023353	0.1427	0.14628	-0.0556694183405542	-0.0294211667051851
913338219	0.083087	-0.06123	0.13526	0.11539	-0.012331382812414	-0.0435300401672504
913338219	0.10894	0.28826	0.18815	0.096703	-0.0183325539874359	0.0432709698758885
913338219	0.25704	0.20969	0.13824	0.077171	0.0267690172123419	0.0307490727929611
913338219	0.22298	0.16556	0.036477	-0.14384	0.0435801964129012	0.0767794197457254
913338219	0.62124	0.55013	-0.033859	-0.1181	0.139193840008192	0.148148984351822
913338219	-0.073879	-0.13253	0.18796	0.168	-0.0635103882879583	-0.074330184251357
913338219	-0.37726	-0.36557	-0.040307	0.24804	-0.0927127584440963	-0.156574894533465
913338219	0.25393	0.28889	-0.023635	-0.11092	0.0653138034684601	0.0952335263091257
913338219	0.0054142	-0.23331	0.36239	0.35122	-0.0809051767705996	-0.140912553316921
913338219	0.25093	0.048344	0.5388	0.29986	-0.0578989822461063	-0.0573631919381726
913338219	0.39022	-0.037602	-0.034697	0.15043	0.0965456287437487	-0.0456516182299959
913338219	-0.079286	-0.24169	0.054538	-0.0060196	-0.0336502026906035	-0.062475885348292
913338219	0.21388	0.059708	0.023179	-0.16495	0.0448251617519192	0.0575765746321499
913338219	-0.0089833	0.26168	0.19288	0.1341	-0.0481121210958942	0.028742544639583
913338219	0.15322	-0.038165	-0.23667	-0.14776	0.0991722566677719	0.0286631905621154
913338219	0.18769	0.25723	-0.044939	-0.029846	0.056026230512486	0.0675973257328846
913338219	0.47549	0.39879	0.10706	0.048053	0.0786611510918237	0.0777966142126024
913338219	-0.10237	-0.06523	-0.014221	0.16257	-0.0226754129927397	-0.0555087731231374
913338219	0.26644	0.19631	0.26512	0.35815	0.00028640263162098	-0.0348761135910302
913338219	0.033174	0.044309	0.017766	0.071636	0.00380292934117044	-0.0066336843967698
913338219	0.022064	0.064845	-0.076781	0.12816	0.02504395368797	-0.0150645090471866
913338219	0.12352	0.066053	0.34454	0.19931	-0.0487863784682809	-0.0310981759240026
913338219	-0.022845	-0.084489	0.088082	0.11727	-0.0272728569705415	-0.049985051238767
913338219	-0.060422	-0.35736	0.076213	0.012141	-0.0340108299524693	-0.099970510086245
913338219	0.17058	0.18337	0.32699	0.23413	-0.0342523983566436	-0.0113698503062483
913338219	0.082792	0.13021	-0.052422	0.020074	0.0335343706705851	0.0264940657576741
913338219	0.037092	0.037485	0.30198	0.34565	-0.0605558311119447	-0.0695861785129367
913338219	-0.024316	0.087871	0.19881	-0.050894	-0.0533016085809042	0.0343571649694953
913338219	0.1244	0.12498	0.17563	0.17364	-0.0118481366703823	-0.0112580741734158
913338219	0.30432	0.38603	0.26411	0.13728	0.00863333585579032	0.0540552611705982
913338219	0.26352	0.16149	-0.13487	0.15239	0.0961082732113768	0.00209684349531446
913338219	0.27492	0.37977	0.12089	-0.0015685	0.0346973984482992	0.0861601939424075
913338219	0.041292	-0.037413	0.084482	0.11672	-0.0104577325727001	-0.0377517887446444
913338219	0.26761	0.13018	0.27987	0.26526	-0.00264808865391966	-0.0304341819646522
913338219	-0.12822	0.036694	0.064837	0.064992	-0.0489891293813609	-0.00689458807889599
913338219	0.26854	0.23215	0.17789	0.23592	0.0201413463766968	-0.00083271150304191
913338219	0.022669	0.045931	0.18876	0.1034	-0.0393110005365773	-0.0138302850224594
913338219	-0.16696	-0.089091	0.097827	0.048257	-0.0672374636918253	-0.0346734739865639
913338219	-0.2238	-0.16361	-0.042825	-0.072986	-0.0482156110489518	-0.0239896873007734
913338219	0.38903	0.29571	0.18981	0.09933	0.0426275522320427	0.044237031996477
913338219	0.36952	0.37939	0.18613	0.23431	0.0395031393498568	0.0307412058045442
913338219	0.22039	0.16169	0.25983	0.073019	-0.00868173177496629	0.0208656812797898
913338219	0.36048	0.18704	0.17587	0.087609	0.0399838090426901	0.023149850601998
913338219	0.074887	0.00084367	-0.25455	-0.28646	0.0858359284505691	0.0767856941075085
913338219	-0.066364	0.10083	-0.019007	0.069151	-0.0120912926970101	0.00758326233814251
913338219	0.19156	0.21445	0.0070073	0.028984	0.0438232037121653	0.0435226815871972
913338219	-0.11163	-0.059304	0.030518	-0.0046017	-0.0362413381062865	-0.0138931356117434
913338219	0.078122	0.052992	0.23374	0.093024	-0.0358635515619899	-0.00964254346319301
913338219	0.17674	0.087592	-0.01961	-0.15308	0.0471268205027948	0.0610756831965998
913338219	0.14132	0.063188	0.063098	0.17055	0.0185549921261074	-0.0252688660960515
913338219	-0.0043658	0.1494	0.094172	0.051152	-0.0240769190380149	0.0233275552780238
913338219	0.27432	0.18895	0.31263	0.24683	-0.00818198145901658	-0.0128991660837504
913338219	0.13289	0.071989	0.082573	0.058252	0.0119017874314069	0.00332245767443468
913338219	0.34049	0.3593	0.18505	0.23063	0.0337732157514757	0.027452146602878
913338219	-0.044455	0.18352	0.23922	0.13689	-0.0673719014866532	0.0107253278525477
913338219	0.16987	0.13289	0.28918	0.3164	-0.0264142220213316	-0.0407269986520041
913338219	-0.1318	-0.15811	0.36169	0.29642	-0.115803506672222	-0.109283537129995
913338219	0.22692	0.18337	0.40058	0.48495	-0.0366473166947787	-0.0628539110004275
913338219	-0.21754	-0.15092	0.38238	0.076314	-0.142864598608934	-0.0578022991846383
913338219	0.030599	0.057126	-0.023221	0.043687	0.0134293763697428	0.00327507991382534
913338219	0.017681	-0.024115	0.15067	0.14972	-0.0318385231486553	-0.0420705495863824
913338219	-0.028947	-0.13758	0.040921	0.13689	-0.0174129577542771	-0.0685217729394071
913338219	0.16254	-0.025704	-0.087335	-0.12417	0.0612192708255012	0.0255326754678861
913338219	0.27553	0.12186	0.54256	0.60795	-0.0532600411931417	-0.099368056489797
913338219	0.22238	0.1545	0.05789	0.18578	0.0382288283498456	-0.00715624401042807
913338219	0.12691	0.18861	0.0058604	0.18573	0.02925024085054	0.000652814743676917
913338219	0.16722	0.010001	0.23092	0.34494	-0.0143442673799567	-0.0761931441233499
913338219	0.2252	0.18052	0.31036	0.20023	-0.0184547188974887	-0.00445984925259134
913338219	0.15298	0.16366	0.12472	0.15089	0.00657521223075529	0.00294195834878612
913338219	0.0014441	0.21735	-0.32523	-0.022986	0.0880219816868782	0.0571080466701368
913338219	0.16555	-0.058381	0.0073497	0.034437	0.0378244246696316	-0.0233391364402538
913338219	0.18364	0.049058	0.066993	0.16143	0.0273306203386094	-0.0266101569512685
913338219	-0.044625	0.032059	0.22114	0.15567	-0.0634302038672741	-0.0294454239984977
913338219	0.39963	0.43653	-0.030345	0.0088782	0.0973264473614418	0.0948156795447304
913338219	0.29965	0.21064	0.27826	0.16514	0.00458021283508732	0.0103091886470567
913338219	0.19795	0.30412	0.19452	-0.014223	0.000773633066980024	0.0737060643298285
913338219	-0.11196	-0.15871	0.28543	0.12864	-0.0947705652042792	-0.0722504869545384
913338219	0.33415	0.2553	-0.081802	0.055423	0.0971524158551973	0.0460659650924957
913338219	0.40493	0.369	0.34367	0.31003	0.0124813642268709	0.0122631759745684
913338219	0.32583	0.16715	0.011836	0.03068	0.0717774287266426	0.0324207940366987
913338219	-0.18964	-0.18142	0.034363	0.047179	-0.0581057740710517	-0.0589963177848347
913338219	-0.013339	-0.070961	0.14793	0.043913	-0.038942207272659	-0.0289045844471263
913338219	-0.077755	-0.11695	0.13914	0.12632	-0.0533418198379647	-0.0606008619223326
913338219	-0.034278	0.16448	0.16777	-0.077561	-0.0487895500964697	0.0591281341758081
913338219	-0.029335	0.035958	0.33869	0.34232	-0.0847210302539674	-0.0692717315559242
913338219	0.12918	0.17591	0.033429	-0.16823	0.0229613112201093	0.0856597797791228
913338219	0.024291	0.26442	-0.41908	-0.1945	0.121105890120979	0.112258318475631
913338219	0.20819	0.32524	-0.067775	-0.12291	0.066476040554678	0.105999013006954
913338219	0.12125	-0.14369	0.012599	0.017028	0.0262483548496481	-0.0414269722284357
913338219	-0.006796	0.094296	0.31334	0.08349	-0.0737910815111262	0.00258150134183687
913338219	0.061875	0.18799	-0.0028358	0.063205	0.0159376089151755	0.0292320370857483
913338219	-0.14632	0.037925	0.20855	0.15847	-0.0871195809240059	-0.0286503889440462
913338219	0.19333	0.28643	-0.28037	-0.19192	0.120402618502224	0.11624792600962
913338219	-0.045189	0.035656	-0.14477	-0.19992	0.0260704789158113	0.0612316978856069
913338219	-0.043743	0.0090327	0.28613	0.22631	-0.0773335733939547	-0.051085708569176
913338219	0.41511	0.43639	0.00061103	0.091718	0.0926648392301411	0.0747449104709724
913338219	0.1878	-0.049132	0.3985	0.05773	-0.0449855328483857	-0.0266517756837296
913338219	0.0869	-0.10395	0.14865	0.21295	-0.0145285231048782	-0.0769189157911343
913338219	-0.025097	0.084249	0.030516	-0.036019	-0.0138835236672292	0.029695860239394
913338219	0.23296	0.17071	-0.16259	-0.23202	0.0968491247059553	0.101865846195105
913338219	0.057346	0.068265	0.17608	0.42188	-0.0279464659361718	-0.0774968540360988
913338219	-0.036485	0.04139	-0.051004	0.076207	0.00370911078385354	-0.00844823073404249
913338219	-0.02258	0.059739	0.048776	-0.098013	-0.0177203313121404	0.0397941298734687
913338219	-0.030061	0.11905	0.1515	0.29646	-0.0439851820634944	-0.0397438032076087
913338219	0.072931	-0.069482	-0.18393	-0.22592	0.065898666464198	0.0419663929435522
913338219	0.15656	0.080641	0.16203	0.23762	-0.00125881117840065	-0.0361146794049567
913338219	0.2076	0.0052762	0.17943	0.07195	0.00636312908807969	-0.0163452536277951
913338219	0.37181	0.32783	0.1769	0.17778	0.0420651154374391	0.0327863401592096
579481892	0.0079511	0.043932	-0.12748	-0.091961	0.0348547089250414	0.0343674585459043
579481892	-0.072295	-0.034098	-0.2448	-0.28311	0.0465022224157312	0.0670722984317441
579481892	-0.37004	-0.11573	-0.30828	-0.28269	-0.0180313471474129	0.0458492687824427
579481892	-0.018204	-0.15013	-0.12445	-0.17833	0.0275012159595125	0.00762745564872538
579481892	0.046617	0.073648	-0.07447	-0.10617	0.0304730342585228	0.0452887468803743
579481892	0.018229	0.089646	0.068002	-0.064491	-0.0121744553677653	0.0382733361454304
579481892	-0.017678	-0.068286	-0.32917	-0.30185	0.0843939477023558	0.06368640763132
579481892	0.13933	-0.036248	0.13873	0.19876	0.000139589512758072	-0.0563094449281829
579481892	0.41103	0.18812	0.19599	-0.079665	0.0456395934508727	0.0650422810875021
579481892	0.025814	-0.050732	-0.21886	-0.1596	0.0640269212968249	0.0286386485619547
579481892	-0.017475	-0.16631	-0.21752	-0.15229	0.0528941251994705	-0.00378356518642764
579481892	0.4244	0.38844	0.034278	0.23252	0.0862156298761211	0.0329679061121117
579481892	-0.026683	-0.021998	-0.16303	0.0071898	0.0356864290805283	-0.00732383212019393
579481892	0.12016	0.21505	0.07566	0.060255	0.0105804378470626	0.0360251815548253
579481892	-0.024497	0.10285	-0.067697	-0.18387	0.0110484204753349	0.072999115943943
579481892	0.15822	-0.18279	0.35564	0.42269	-0.0430277088220276	-0.141416645541151
579481892	0.019985	-0.0054206	0.22241	0.073395	-0.0475101299975052	-0.019366713509536
579481892	-0.045048	0.013279	-0.18398	-0.16901	0.0367022478318716	0.0473090400254834
579481892	-0.096689	-0.20005	0.082527	0.20757	-0.0449322471540598	-0.101364755172615
579481892	-0.16051	-0.23849	0.3079	0.12317	-0.112332989396657	-0.0927465564635623
579481892	-0.034192	0.097623	-0.037207	0.012808	0.000767202667270378	0.0206156771343978
579481892	-0.052789	-0.088493	0.06145	-0.036204	-0.0284902157188007	-0.0134787960910136
579481892	-0.14384	-0.032015	-0.084742	-0.078316	-0.0156165474921771	0.0118938711378046
579481892	0.09195	0.27153	0.098744	0.33718	-0.00161758651577881	-0.0139333054341222
579481892	-0.22077	-0.43513	0.035223	0.17909	-0.0668608594694949	-0.161858427547162
579481892	0.14382	-0.038774	0.072542	0.1029	0.0168550784546537	-0.0348368711558864
579481892	-0.16995	-0.23943	-0.15859	-0.23702	-0.00307272997552583	-0.000673927688961939
579481892	-0.11338	-0.18793	-0.16691	-0.11513	0.0143176793273891	-0.0195736391719058
579481892	0.21915	-0.14508	0.30145	0.15431	-0.0179106358146779	-0.0745366150015705
579481892	0.034928	0.06327	-0.034338	0.10908	0.0173122161960135	-0.0109589283266868
579481892	-0.20562	-0.17742	-0.34626	-0.29543	0.039957243347368	0.0329609720536009
579481892	-0.11879	-0.30068	0.14612	-0.073012	-0.0656809737589014	-0.062133131397641
579481892	-0.055837	0.073886	0.3609	0.26909	-0.095985911375824	-0.0446005093563138
579481892	-0.18067	-0.15551	-0.2262	0.05286	0.0125356168620872	-0.0533770443823508
579481892	-0.27436	-0.17951	0.17526	0.18685	-0.114670981391748	-0.0911685450886163
579481892	0.33998	0.043643	0.18594	0.069152	0.0334656242961604	-0.00619739026266336
579481892	-0.14015	0.10041	-0.15296	-0.18797	0.00343673773716136	0.0735371927632971
579481892	0.010782	-0.05383	-0.003562	0.18154	0.00357951201667275	-0.0569050638508119
579481892	-0.23133	-0.11196	-0.10465	0.094264	-0.0343095307665003	-0.0517376426160506
579481892	-0.10646	-0.066118	-0.061633	0.14176	-0.0116768666087529	-0.0509435920931746
579481892	0.12505	-0.049722	-0.082579	-0.16493	0.0513115233838156	0.0303363828972069
579481892	-0.014606	0.064938	0.082063	0.066759	-0.0237553353664198	-0.000440266621399372
579481892	-0.029469	-0.094363	0.072033	0.064798	-0.0251002741789015	-0.0400627346957076
579481892	0.00042701	0.016089	0.13816	0.22396	-0.0332289567648945	-0.0488167445231045
579481892	0.12991	-0.15847	-0.047201	0.0077365	0.0433357771996346	-0.0430890937470707
579481892	-0.012942	-0.17743	0.091571	0.11657	-0.0256092227317637	-0.0744780378958507
579481892	0.11619	-0.0038496	0.068054	-0.059526	0.0114796159691146	0.0141386579140268
579481892	0.18648	0.37818	-0.33426	-0.15592	0.13415198756912	0.125491859196333
579481892	0.12695	0.17573	0.29547	0.27488	-0.037682068562979	-0.0220038887274098
579481892	-0.17681	-0.13657	0.18664	0.133	-0.0903924118785288	-0.0673504431193115
579481892	-0.037705	-0.10719	-0.1597	-0.18289	0.0319912952086764	0.0202920915042362
579481892	-0.070048	0.00010478	0.19264	0.25206	-0.0635769311666755	-0.0589599200318059
579481892	-0.23883	-0.11066	0.05581	-0.093976	-0.0768699509077604	-0.00438416890152173
579481892	0.10733	0.20003	-0.0010165	-0.02595	0.0263609432274579	0.0539879497077299
579481892	-0.017444	-0.018615	-0.2223	-0.15148	0.0542239860577618	0.0346135273600659
579481892	0.28239	0.26451	-0.25606	-0.25439	0.132940174021757	0.128681212714451
579481892	0.083753	-0.063196	0.034712	-0.13045	0.0118967103646394	0.0176249296747462
579481892	0.037169	0.12619	0.068646	0.090774	-0.0076609817853164	0.00837403736115334
579481892	0.10193	0.11174	0.11672	0.10292	-0.00349557315112367	0.00208677930166296
579481892	0.12657	0.0049746	0.24146	0.14713	-0.0260820481517132	-0.0341753485041973
579481892	0.055045	0.10511	-0.16132	-0.13134	0.0554696537060076	0.0594295593043465
579481892	-0.0388	0.16232	0.15613	0.30435	-0.0472693396457678	-0.0313750299238331
579481892	0.0079794	-0.066007	0.1178	-0.097271	-0.0265860614290375	0.00813468220733566
579481892	0.0044074	-0.0019783	0.020467	0.16771	-0.00398991222629441	-0.0406440579541809
579481892	-0.14529	0.076998	-0.1192	-0.10818	-0.00695303842112549	0.0466213019255882
579481892	-0.14594	0.039122	0.050617	-0.15074	-0.050266711322987	0.0487499903298742
579481892	0.08561	0.054528	0.23138	0.087026	-0.0335492250179749	-0.00783695196049944
579481892	0.074629	0.36655	0.0041365	0.017146	0.0172744636034903	0.0788544845141518
579481892	-0.0027537	0.23428	-0.00045082	0.18184	-0.000576181162652874	0.011750601545874
579481892	-0.21685	-0.11645	0.029024	0.28526	-0.0642604347717653	-0.0959101620853581
579481892	0.054779	-0.014628	0.13317	0.0098537	-0.0186755285871088	-0.00612765339586966
579481892	0.23292	-0.13349	0.007256	0.29223	0.0529865232730274	-0.101869790434331
579481892	0.0082204	0.15053	-0.029581	0.031002	0.0095005284497403	0.02851946189399
579481892	0.039538	0.010114	0.38878	0.38171	-0.0778623091599597	-0.0836577522658317
579481892	0.17675	0.07528	-0.08158	-0.084438	0.0629649334921795	0.0399995168145135
579481892	-0.15519	0.13573	-0.048683	0.034229	-0.0279750741490772	0.0242931605254349
579481892	-0.015239	0.067498	-0.14032	-0.0068161	0.0324739116710477	0.0182946925214136
579481892	0.068975	0.074624	-0.094764	-0.12164	0.0411752224307063	0.0496014944461203
579481892	0.21087	0.32603	0.028558	0.10516	0.0428287539521517	0.0492542023630573
579481892	-0.085557	-0.4307	-0.17653	-0.24947	0.0242263020338136	-0.0528838428842798
579481892	-0.022064	0.061215	0.12881	0.15997	-0.0366961556562541	-0.0233209914001288
579481892	0.16771	0.28054	0.15916	-0.26263	0.00196321435288669	0.134370619358292
579481892	0.11489	0.0069356	-0.045108	0.16051	0.0392819076583711	-0.0367715287723236
579481892	-0.014406	-0.095065	-0.080104	-0.10741	0.0168108789243048	0.003242326970446
579481892	-0.21336	-0.23064	0.061431	0.20339	-0.071181116103156	-0.108811293637247
579481892	0.23243	0.33341	0.0043847	0.0023156	0.0535922217244615	0.0757130652798226
579481892	-0.13623	-0.0083099	0.026365	0.082501	-0.041740058497321	-0.0222780738143502
579481892	0.13917	0.1728	0.12437	0.065502	0.00345656495651181	0.0252233351533256
579481892	0.10092	0.044536	-0.006561	-0.039362	0.0262306390144613	0.0209443101650251
579481892	0.16715	-0.012147	0.070469	0.081397	0.0227324701662259	-0.0229771991842422
579481892	-0.16215	-0.14737	-0.18911	-0.15314	0.00733021620937831	0.00155066667264488
579481892	-0.18898	-0.0013699	-0.17252	-0.36503	-0.00448585175935598	0.0988729171772059
579481892	0.33308	0.19558	0.125	0.37426	0.046061235361214	-0.0383343378654603
579481892	-0.07027	-0.17619	-0.085582	-0.14336	0.00397705323844584	-0.00886153879724072
579481892	0.057141	0.22367	-0.087516	-0.096375	0.0364226283310761	0.0773166458448037
579481892	-0.1319	0.058159	-0.01833	-0.1296	-0.0294495462458594	0.0477410812699823
579481892	0.11255	-0.089799	0.10349	0.23119	0.00214278309158061	-0.077263634976986
579481892	0.20052	0.17678	0.090942	0.096298	0.0253969444529193	0.0187470010811328
579481892	0.0063609	0.15847	0.066357	0.19997	-0.0147253366081934	-0.00944752867964118
579481892	-0.22717	-0.27633	0.27048	0.0029666	-0.122454739822404	-0.0744429111407799
579481892	-0.13417	0.020125	-0.15328	-0.17146	0.00512018597453311	0.0496652030560221
579481892	0.24684	0.35206	-0.047987	0.10593	0.0699377982478915	0.0544725601728632
579481892	0.055832	-0.098517	-0.12191	-0.016567	0.045138309432208	-0.0210735805139454
579481892	0.01686	0.23369	-0.10112	0.062386	0.0301069387512801	0.0396429744998562
579481892	0.12118	0.22636	-0.081985	-0.14727	0.0502516395027153	0.0913111379262583
579481892	0.0095055	0.029221	-0.011836	0.11573	0.00533843277905402	-0.0208409737662455
579481892	-0.043691	-0.15096	0.2983	0.29469	-0.0799053981177895	-0.107015985418537
579481892	-0.10734	0.16939	0.12553	0.13675	-0.0578882639269497	0.00753656201484547
579481892	0.025669	-0.26829	-0.040861	-0.06699	0.0166941130010815	-0.0544758819084689
579481892	0.10673	-0.077758	0.040444	0.007806	0.0159607516946024	-0.0217615545049327
579481892	0.070161	-0.016198	-0.076458	-0.10408	0.0366959430517504	0.0226269740546942
579481892	0.29381	0.40849	0.32203	0.23266	-0.00597726009418791	0.0369589300134456
579481892	-0.091317	-0.082023	-0.014457	-0.070538	-0.0197203740153874	-0.00298069799518105
579481892	-0.040148	0.096468	-0.078624	-0.012568	0.00990420039405524	0.0266811338122984
579481892	0.061781	-0.21613	0.29504	0.17199	-0.0530824074496415	-0.0977838756268939
579481892	-0.021625	-0.13234	0.065717	0.10953	-0.0215914990651367	-0.0607370407404356
579481892	0.14707	-0.0080843	0.14692	0.090139	3.47487958480682e-05	-0.0240476295016296
579481892	0.39399	0.26673	0.095266	-0.21003	0.0655143870631616	0.116970656082823
579481892	-0.24824	-0.16471	-0.13554	-0.22682	-0.0308594780533237	0.0170407647447977
579481892	0.14287	0.02554	0.064962	0.21563	0.0184639525457557	-0.0446331874140365
579481892	-0.31698	-0.22429	0.13562	0.19167	-0.117706815989573	-0.104452598641607
579481892	-0.2527	-0.17866	-0.25242	0.0058433	-7.87929103148811e-05	-0.0480789080320222
579481892	0.12416	0.13102	0.10711	0.014356	0.00401630704292441	0.0280993582911143
579481892	0.41237	0.48012	0.28866	-0.020333	0.0255581365819545	0.110416143994009
579481892	-0.047012	0.087197	0.0013358	0.044682	-0.0122243497990636	0.0102781009158063
579481892	0.14384	0.079687	0.26816	0.10758	-0.0278838187461466	-0.00664693078784725
579481892	0.11787	0.18499	-0.15294	0.054681	0.0681891775961507	0.0306187401786264
579481892	0.27738	0.27188	0.027983	-0.052445	0.0575411647490821	0.0764976290373714
579481892	-0.1079	-0.1003	-0.16785	0.11023	0.0160176202401943	-0.0524537739533116
579481892	-0.086404	-0.040589	-0.1867	-0.10513	0.0267765385654789	0.0167211836520184
579481892	0.24796	-0.06292	0.00098132	-0.0070063	0.0578471201978255	-0.0142217901404843
579481892	-0.14612	-0.037128	0.35312	0.11674	-0.117840011718507	-0.0376840161960117
579481892	0.35653	0.050505	0.10709	-0.16081	0.0551176297084679	0.0542305899805647
579481892	-0.16044	-0.19349	0.23584	0.08843	-0.0969037940023263	-0.0722018163069829
579481892	-0.18114	-0.31408	-0.24602	-0.17195	0.0179435034968926	-0.0398060169024194
579481892	0.071464	0.20016	-0.21267	0.00059782	0.0734035830833031	0.047355288469908
579481892	0.0017999	-0.21724	-0.036876	0.21868	0.00975344836972832	-0.108511983143708
579481892	-0.01854	-0.0022723	0.18623	0.086573	-0.049010209713529	-0.0217399377333325
579481892	0.18982	-0.080858	0.015456	0.015765	0.0413337626960512	-0.0245438012887301
579481892	-0.015641	-0.057345	-0.14493	-0.090683	0.0336059471644352	0.00864257179522497
579481892	0.076971	0.068415	-0.097822	-0.0035419	0.04389766146937	0.0176956804309714
579481892	-0.057163	0.12789	-0.0085654	0.015549	-0.012348384675054	0.0270721990123605
579481892	-0.079222	0.10239	-0.11264	-0.14187	0.00875468776445762	0.0615888934926358
579481892	0.021143	-0.0010654	0.25032	-0.00077957	-0.0533653686150517	-7.14904591117096e-05
579481892	0.32513	0.018845	-0.060169	0.01215	0.0897310390810422	0.00166077927445102
579481892	-0.040475	0.094787	-0.089609	0.060284	0.0126821308901755	0.00829133477729976
579481892	-0.073248	-0.003876	-0.01271	-0.12907	-0.0154584264617002	0.0323267629114236
579481892	0.2897	0.1582	0.14074	-0.090517	0.033237576202941	0.061052557996866
579481892	-0.1543	0.045194	0.29138	0.40088	-0.107205271187532	-0.0789072574892681
579481892	0.1954	0.24206	0.15021	0.044019	0.0103234639499365	0.0459458134117377
579481892	0.05155	0.011356	-0.13984	-0.075366	0.0488636919995381	0.0220237963587823
579481892	0.031633	-0.018684	0.1199	0.22038	-0.0212281353056699	-0.056697610567731
579481892	-0.19357	-0.24433	-0.054095	-0.059012	-0.0370071594875203	-0.0497924971599281
579481892	-0.25802	-0.041654	-0.21095	-0.22546	-0.0131400453525548	0.0489741630804097
579481892	-0.0083125	-0.037025	0.30364	0.21605	-0.0721266510886388	-0.0603692312625552
579481892	0.10071	-0.043063	0.24831	0.23901	-0.03367714220788	-0.0669718489162362
579481892	0.0031033	0.21492	0.14535	0.36536	-0.0342296456852168	-0.0321832547659173
579481892	0.096738	-0.019418	-0.14692	-0.14334	0.0615996277358413	0.0322288179572939
579481892	-0.066123	-0.073121	0.062616	0.13418	-0.0322018206655935	-0.0509906574603657
579481892	0.43314	0.26052	-0.16198	0.12219	0.137898736707947	0.0312748919847194
579481892	-0.18006	-0.089389	0.20059	-0.13945	-0.0943936887843368	0.0132296550726066
579481892	0.13713	0.075663	-0.090595	0.11389	0.0562103571491105	-0.00910397325219473
579481892	0.099221	0.020595	0.05	0.090743	0.0118458813926024	-0.0170473906911193
579481892	0.18982	0.17656	0.29055	0.24218	-0.0221697197184965	-0.0146929830256857
579481892	-0.016672	-0.18474	0.1205	0.0010882	-0.0333909867655669	-0.0485488068217141
579481892	0.039791	-0.0053351	0.026282	0.027061	0.00332145681119187	-0.00805486253373567
579481892	-0.078598	-0.14937	0.1978	0.33884	-0.066943904485261	-0.115782373743849
579481892	0.098568	0.25473	0.090507	0.15534	0.00192006030360619	0.0223058992433478
579481892	0.24705	0.22347	0.17396	0.15678	0.0163550966352977	0.0150913267990327
579481892	-0.15376	-0.23153	-0.25131	-0.17344	0.0268418214198599	-0.0159863271918106
579481892	-0.10296	0.1235	0.053914	-0.027878	-0.0396782648184439	0.036923618205346
579481892	0.15519	0.12498	-0.064015	-0.055262	0.0535024500470968	0.0442468192877616
579481892	-0.15896	0.073523	-0.14814	-0.022149	-0.0029122605563735	0.0236064981032287
579481892	0.14965	0.1963	0.065775	-0.04575	0.0198381041340564	0.0581730514728271
579481892	-0.10353	-0.13727	-0.033188	0.064063	-0.0181842630769795	-0.051208724254347
579481892	-0.028064	-0.08195	0.048779	0.084095	-0.019108949054708	-0.0414652132286025
579481892	-0.018858	0.039521	-0.27519	-0.0096605	0.068670760590904	0.0122029890365942
579481892	0.018954	0.13146	0.014334	0.2083	0.00114538781527714	-0.0175806026048183
579481892	0.074197	-0.022486	0.043404	-0.03835	0.00747185012793751	0.00402629217042213
579481892	0.012531	0.18563	0.15548	-0.043996	-0.0342243347650358	0.0553203603315202
579481892	0.1464	0.037991	0.45204	0.26549	-0.0649926401576361	-0.052524139384331
579481892	-0.093928	0.10425	-0.0075139	0.075778	-0.0221475757789478	0.00679775699489917
579481892	-0.30672	-0.11545	-0.093921	-0.33388	-0.0584388865054224	0.0606355593797495
579481892	-0.11973	-0.17575	0.10258	0.27196	-0.0557576520621066	-0.108814506926048
579481892	0.096627	0.053435	0.12747	-0.18325	-0.00727909237128417	0.0610127926476246
579481892	-0.13293	-0.17386	0.15804	0.17728	-0.0721610232410957	-0.0874859060189383
579481892	0.20811	0.32169	-0.12284	-0.12193	0.080801481854569	0.105005022654751
579481892	0.057898	0.1097	0.26261	-0.13971	-0.0470547849599222	0.0627371804540085
579481892	0.044419	0.0746	0.14637	0.24957	-0.0242684718154092	-0.040185825764434
579481892	0.085482	0.18616	0.17273	0.07483	-0.0204033125492915	0.0260136674543583
579481892	0.28635	0.21764	0.022719	-0.15253	0.060757724007736	0.0907898612880008
579481892	-0.079707	0.075194	0.079745	-0.11818	-0.0398415206320305	0.0488237488837222
579481892	-0.43008	-0.43985	-0.039542	0.0369	-0.108579575076961	-0.130352003172916
579481892	-0.18502	-0.20546	0.11795	0.048103	-0.0768580946515722	-0.0657847363414513
579481892	-0.1242	0.088402	-0.10224	0.056379	-0.00580038916998121	0.00771595940163271
579481892	0.15248	0.15048	0.07663	0.15134	0.0178757868016799	-0.000198807890659604
579481892	-0.10419	-0.23767	-0.24903	-0.19911	0.0393774846750352	-0.0106880368241943
579481892	0.23763	0.15604	0.30059	0.34275	-0.0136341197642872	-0.0408682763456429
579481892	0.063206	0.06556	-0.065826	-0.17412	0.0322679153441674	0.0614663033610026
579481892	0.23696	-0.16268	-0.024689	-0.024809	0.0618700220961688	-0.0360658615460012
579481892	0.051952	-0.1203	-0.00295	-0.12786	0.0135565441641163	0.0020071025597307
579481892	0.13966	0.025729	0.073878	0.11989	0.0155672194102833	-0.0226799195602297
579481892	-0.033718	-0.2469	-0.11254	0.13173	0.0204227676578151	-0.0970674764037412
579481892	0.19033	0.021992	0.28263	0.31576	-0.0203569187494995	-0.0671651491646112
579481892	-0.15247	0.068668	0.090067	0.046097	-0.0615012386043245	0.00548084369301048
579481892	0.12892	-0.17434	0.17552	0.060123	-0.010764650625493	-0.0602141793486219
579481892	0.15596	0.016074	0.057468	-0.068205	0.0233064790707191	0.0213410498760147
579481892	0.042895	0.087427	-0.19497	-0.34699	0.0616450731173502	0.115101974516647
579481892	-0.208	-0.19046	-0.046814	0.031336	-0.0428324575718671	-0.057587613804763
579481892	-0.065319	0.0090947	0.15188	0.054434	-0.0530761018669861	-0.0111543635247694
579481892	0.048314	0.049164	0.18441	-0.035261	-0.0320364735112306	0.0210298001547698
579481892	0.0078842	-0.1675	0.0086026	0.17911	-0.000178859744972656	-0.0861872565790061
579481892	0.081255	-0.063218	0.011103	0.040716	0.017131493520461	-0.0261236906379244
579481892	0.27677	0.15531	0.42128	0.14376	-0.0298797679806007	0.00267200447281187
579481892	0.074194	0.11087	0.11224	-0.084316	-0.00906826873247228	0.0484348975300419
579481892	0.18708	0.15592	0.14261	0.059381	0.0102029206062184	0.0228332259962172
579481892	-0.08145	-0.19377	-0.0075931	-0.089939	-0.018872897170321	-0.0277882141721014
579481892	0.08503	0.16746	0.063039	-0.01723	0.00529428389914927	0.0444111874116566
579481892	0.087954	0.048035	0.16368	0.13351	-0.0177403963697643	-0.020396885843759
579481892	0.32771	0.22565	-0.20085	-0.21131	0.127280684188057	0.108422058580498
579481892	0.41291	0.46899	0.079825	0.11452	0.0729584629474714	0.0756690022643335
579481892	0.044639	0.16197	-0.35584	-0.27207	0.10745127329582	0.111024742213866
579481892	-0.09284	-0.14018	0.26606	0.037317	-0.0856419457686642	-0.0454829653871558
579481892	0.013125	0.019207	-0.1956	-0.12476	0.0545038239439799	0.036924085031829
579481892	0.067764	0.10169	0.21365	0.1449	-0.0338979642896228	-0.0101370737468534
579481892	0.15946	-0.055219	-0.17007	-0.23939	0.0824131804177541	0.0493851990402104
579481892	0.30509	0.21285	0.23209	-0.030416	0.0158126922256813	0.0579829660926848
579481892	0.068497	0.03694	-0.073609	0.16876	0.0355568876072518	-0.0312522118790199
579481892	-0.093205	-0.11751	0.081834	0.11038	-0.0438559192218561	-0.0570120527266296
579481892	0.18882	0.42129	-0.018803	0.17336	0.0496619493396649	0.0527976137383083
579481892	0.24062	0.31942	-0.21753	-0.11038	0.113389476021622	0.101510365077661
579481892	-0.089074	-0.074387	0.17013	0.02163	-0.0634047149829628	-0.0243159748082226
579481892	0.011885	0.1868	0.22495	0.36921	-0.05007714479963	-0.0392881971735893
579481892	0.094701	0.38222	0.061051	0.15234	0.00808493106737296	0.0498021185974449
579481892	0.006535	-0.036187	-0.081806	-0.069284	0.0224969316653792	0.00849216368150495
579481892	-0.26552	-0.11024	-0.25645	-0.047097	-0.00256171749527327	-0.0164048272935854
579481892	0.16669	-0.022463	0.23985	0.15432	-0.0164361942526071	-0.042714338046101
579481892	0.1438	0.080276	0.24615	0.11595	-0.0230973396828212	-0.00848114843354685
579481892	0.092021	0.11343	-0.28379	-0.098524	0.0981236899547813	0.0527422369543098
579481892	0.1358	0.023261	-0.1733	-0.16013	0.0778402056685181	0.047379325183505
267145152	0.099878	0.045709	0.097135	0.28403	0.000652001781955626	-0.054631165693597
267145152	0.19688	0.24442	-0.12496	-0.33156	0.0788525572271732	0.146057833866231
267145152	-0.0096373	0.069481	0.131	0.25133	-0.0340801299907068	-0.0418019651683675
267145152	0.22491	0.2614	-0.088793	-0.23475	0.0756188286365646	0.122595535589399
267145152	-0.073519	0.103	0.025376	0.13037	-0.0250160235870893	-0.00644366079406481
267145152	0.05764	0.050419	0.24438	0.28713	-0.0431424751440894	-0.0541484738695845
267145152	0.25185	0.26677	0.18214	0.13319	0.0155429811230011	0.0300590841231852
267145152	-0.20819	-0.12363	-1.1735e-05	0.0678	-0.0546939944377147	-0.0484868674745414
267145152	0.043084	0.017729	0.11503	0.0078219	-0.0172742486892815	0.00246094932186236
267145152	0.33018	0.3795	-0.2938	-0.19943	0.153367907457823	0.137391977406808
267145152	-0.065755	-0.11706	-0.24679	-0.32982	0.0487468598526201	0.0590335606582242
267145152	0.17556	0.16982	0.18064	0.053058	-0.00115720403856842	0.0275591806501191
267145152	0.034517	0.18985	0.21065	0.26369	-0.0413159508503956	-0.0163746066601715
267145152	0.2208	0.14296	0.21486	0.07667	0.00132389708929162	0.0156622608983318
267145152	0.054642	0.061475	0.0991	0.055345	-0.0106871295238927	0.0014877549952806
267145152	0.17016	0.11411	0.13175	0.1758	0.00887888925997747	-0.014305780846768
267145152	0.08831	0.18397	0.27627	0.24489	-0.0426960593087426	-0.0136026288726575
267145152	0.35703	0.24108	0.17243	0.11573	0.0400595664850875	0.0285426576993887
267145152	0.15997	0.31231	-0.13797	-0.031892	0.0739408974914481	0.0798720826191246
267145152	0.30453	0.090624	0.074711	0.2682	0.0519827304290383	-0.0404028203326436
267145152	0.15045	0.19788	0.12572	0.06532	0.00575626353276033	0.0309534316672456
267145152	0.17411	0.30759	0.24434	0.33427	-0.0157263264241368	-0.00560874773775042
267145152	0.40424	0.43403	0.060315	0.19545	0.0759178929077577	0.0503036526373056
267145152	0.16942	0.14441	-0.14554	0.050998	0.0781114496797646	0.0222096197710154
267145152	-0.12495	-0.03952	0.2057	0.10712	-0.0808210971934689	-0.0360251854631584
267145152	0.011683	-0.044033	0.20186	0.29743	-0.0449800052343042	-0.0798080531042988
267145152	0.19195	0.27467	0.27049	0.16187	-0.0173735954355744	0.0251300643106816
267145152	0.12682	0.046824	-0.077546	-0.17229	0.0504199175431193	0.0564344059512254
267145152	0.23206	0.17415	0.21518	0.28228	0.00375010341682995	-0.0239573605844802
267145152	0.11684	0.11872	-0.086007	0.028349	0.0502787617714188	0.0217591568585524
267145152	0.18767	0.26827	0.16287	-0.054876	0.00565799617730493	0.0763412357945368
267145152	-0.049235	0.026668	0.091855	-0.039987	-0.0348826827228165	0.0167176730983928
267145152	-0.20069	-0.11436	-0.13616	-0.080356	-0.017485956497648	-0.00891424755147318
267145152	0.32092	0.3485	0.13138	0.09044	0.0420288268734572	0.0574101789978568
267145152	-0.058925	-0.13524	0.23743	0.25298	-0.0706726454488869	-0.093930220133697
267145152	-0.10278	-0.072541	-0.077931	-0.22035	-0.00649261985818746	0.0396311796988066
267145152	0.014565	-0.083749	-0.042326	0.027214	0.0143204721524858	-0.0281252846837794
267145152	-0.23021	-0.12118	-0.25207	-0.24258	0.00612065773012774	0.0330895229757982
267145152	-0.015872	0.11244	0.12323	0.096944	-0.0338298282580918	0.00367138112870906
267145152	0.14584	0.12537	0.03163	0.089612	0.0272801004215546	0.00845931513975188
267145152	-0.15826	0.14682	-0.072912	-0.14157	-0.0225647409914108	0.0718788614705978
267145152	0.069893	0.12927	-0.19457	-0.13204	0.068067451519878	0.0652797086936469
267145152	0.052458	0.05538	-0.14953	-0.18576	0.0516751107907785	0.0621666491466317
267145152	0.14438	0.13011	-0.29254	-0.19917	0.112776248510875	0.0835427360692209
267145152	0.30803	0.30284	0.096024	0.063474	0.0476346312526911	0.0543294843278408
267145152	0.13954	0.18403	0.078384	0.24066	0.0144559206837561	-0.0126594081582728
267145152	0.21843	0.25664	-0.079236	0.13005	0.0717094277817532	0.028590766536637
267145152	-0.034955	-0.041293	-0.0013043	0.075074	-0.00848872663543397	-0.0288381397279518
267145152	0.093068	0.2217	0.15699	0.35855	-0.014981749944831	-0.0292775831598599
267145152	-0.12158	-0.072055	0.14747	0.1388	-0.0667284989389034	-0.0517886754487733
267145152	0.092516	-0.053855	0.13522	0.16118	-0.0100685112590829	-0.0522703857162409
267145152	0.25537	0.25489	0.086943	0.047236	0.0384951745168442	0.0479664895056209
267145152	0.0026902	0.057821	0.1605	0.13493	-0.0378265549786233	-0.0183470966738875
267145152	-0.11795	0.030893	0.14647	0.24638	-0.0655402786621403	-0.0501050165130982
267145152	-0.03747	0.026261	0.4424	0.29055	-0.107504311593523	-0.0607825794205883
267145152	-0.19007	-0.30643	0.14802	0.23315	-0.0852018277744144	-0.136493868765424
267145152	0.32119	0.226	-0.068424	-0.12575	0.091023255592624	0.0855302032666589
267145152	0.12284	0.029168	0.22886	0.30664	-0.0241763627879285	-0.0634818138729755
267145152	0.21177	0.23102	0.11962	0.063795	0.0211304442317352	0.0387129638244566
267145152	0.17388	0.17831	0.074162	0.12221	0.0233816438779648	0.0129726205986461
267145152	0.28132	0.28577	-0.15193	-0.0061257	0.104441446543594	0.0677854042276341
267145152	0.27522	0.26607	0.23042	0.17773	0.00979144634226095	0.019642539458969
267145152	0.032003	0.10137	-0.029028	0.087578	0.0152452216845155	0.00328523668197738
267145152	0.089071	0.10626	-0.28826	-0.43133	0.0986902514748008	0.14421841509653
267145152	0.050955	0.040729	-0.032745	0.022384	0.0208267414907383	0.0045138628555566
267145152	0.29286	0.20223	0.045007	-0.29303	0.0566876133760461	0.125938625874373
267145152	0.045548	0.06929	0.069077	0.11154	-0.00571367266305548	-0.0100849965926194
267145152	0.30906	0.16829	0.01202	-0.13092	0.0682166471101099	0.0739696253182625
267145152	-0.10966	-0.1461	0.22207	0.24682	-0.08043369185366	-0.0954733277761766
267145152	0.0014904	0.16526	-0.066879	0.11381	0.0173699618803653	0.0119660467017134
267145152	0.2609	0.22988	-0.092354	-0.0099438	0.0844028154687356	0.056605999609163
267145152	0.1118	-0.05639	-0.25464	-0.081411	0.0945872905866134	0.00647056660340511
267145152	0.097875	0.093169	0.35971	0.34611	-0.0579485071711577	-0.0562681522907766
267145152	0.26066	0.35339	-0.14079	-0.13919	0.0970593153047989	0.116064469037611
267145152	0.090233	0.2353	0.091668	-0.039767	-0.000342446978024043	0.0653200157815703
267145152	-0.17176	-0.22694	-0.08236	0.018008	-0.0237632787036242	-0.0643397074083043
267145152	0.13853	0.31992	0.16709	0.20977	-0.0065954409438247	0.0239084253444801
267145152	-0.013627	0.027833	0.25101	0.32548	-0.0621630171798503	-0.0677640994314524
267145152	0.24894	0.23099	0.10295	0.2126	0.0332840921005393	0.00408970933912507
267145152	0.22574	0.34575	0.23602	-0.05414	-0.00227462682638779	0.0924563495982706
267145152	0.038142	0.12524	0.010874	-0.13611	0.00673336819424569	0.0654212286662919
267145152	-0.094556	-0.038155	-0.34641	-0.21834	0.0697542313749743	0.047892223650966
267145152	0.0065711	-0.04635	-0.0069642	0.1175	0.00338414462514418	-0.0402126669770426
267145152	-0.2419	-0.19386	0.26198	0.24091	-0.124688674650349	-0.107007807227553
267145152	0.14554	0.18793	0.22124	0.26654	-0.0171930298023311	-0.0174277085020746
267145152	0.16334	0.26768	0.16592	0.0074987	-0.000592026354533987	0.0605098457578023
267145152	0.44206	0.35219	0.22365	0.11374	0.045575225241494	0.0526592336234332
267145152	0.13855	0.29189	0.12278	0.098876	0.00368527710724093	0.0435305646237112
267145152	0.25468	0.019438	0.23428	0.22946	0.00447963808096004	-0.0492057949144442
267145152	0.31394	0.31653	0.14066	0.14865	0.0384019012642641	0.0370967660414226
267145152	0.080828	0.16886	-0.027953	0.074859	0.0268294320809527	0.0220668343195124
267145152	-0.13688	-0.14472	0.0050368	0.12926	-0.0366313119672505	-0.0686511620621409
267145152	0.29909	0.34202	0.1416	-0.031993	0.0350400518766529	0.0860779279334316
267145152	0.025229	0.032444	0.19429	0.32629	-0.0399282051176502	-0.0668028836336355
267145152	0.12596	-0.072856	-0.15827	0.034729	0.0715082311245786	-0.027145877902581
267145152	0.10357	-0.060223	-0.10222	0.079101	0.0513848544099851	-0.0346528022022248
267145152	0.11972	0.039819	0.081885	0.01278	0.00898219304273627	0.0066707685036036
267145152	-0.018006	-0.074088	-0.014485	-0.077624	-0.000887399658657876	0.00091751201785047
267145152	0.12999	0.020632	0.06644	-0.049321	0.0151068472054032	0.0176118438967933
267145152	0.11204	0.25441	-0.16941	-0.051714	0.0712490113805825	0.0725360931830646
267145152	-0.061027	-0.086105	-0.11664	-0.04242	0.0145193213097614	-0.0112715513905743
267145152	0.12116	-0.10607	-0.23783	-0.28385	0.0920957632243614	0.0487224042871066
267145152	-0.026734	-0.051409	0.027043	-0.0068571	-0.0134424017340235	-0.0112997174441187
267145152	0.29477	0.41592	0.44126	0.3095	-0.029952641955844	0.0218298813440502
267145152	0.058626	0.22523	-0.23497	-0.15088	0.0764773646572038	0.092024001479098
267145152	0.049099	0.034388	0.10245	0.11993	-0.0128319865157289	-0.0205580957595057
267145152	0.28288	0.24428	0.35804	0.27492	-0.0158038083239166	-0.00667119849233998
267145152	0.069371	0.053921	0.11293	0.098743	-0.0103934355541111	-0.0107776389538307
267145152	0.05299	-0.16988	-0.013237	-0.10523	0.0163907572613516	-0.0172705532864139
267145152	0.23977	-0.014227	-0.19478	-0.15728	0.107009152922626	0.0372777892191751
267145152	0.22094	0.14738	-0.13245	0.018259	0.0861840780804455	0.0309348859273205
267145152	0.44228	0.42906	0.040404	0.12337	0.0882137723313682	0.0658590959102648
267145152	0.42564	0.29777	0.33356	-0.013457	0.0187010793185582	0.0721710377619175
267145152	0.0913	-0.13542	0.090018	0.04022	0.000305981828632029	-0.0449239322224021
267145152	0.30642	0.38383	0.30417	0.21303	0.000477296510688241	0.0363631061816931
267145152	0.12327	0.14654	-0.14113	-0.031268	0.0662973155467223	0.0431453769347352
267145152	-0.098428	-0.086023	0.18541	0.12313	-0.0693079796187478	-0.0517573497336809
267145152	0.23882	0.28178	0.034089	0.090892	0.0476629852270504	0.0432649646377374
267145152	0.27929	0.28237	0.21112	0.40687	0.0149625349693587	-0.0258102377520341
267145152	-0.014363	0.21324	0.14659	0.18658	-0.0388896814116541	0.00600094746134153
267145152	0.17734	-0.067203	-0.053471	0.032212	0.0558601931976828	-0.0250658625095239
267145152	0.20391	0.044038	0.12689	0.21057	0.0176645891640808	-0.0389683283705636
267145152	-0.21675	-0.22386	0.26382	0.39748	-0.118180695996532	-0.147565175512889
267145152	-0.10691	0.12958	0.0038078	-0.030804	-0.02838493612232	0.0390866770260458
267145152	0.41899	0.2885	0.31057	0.082813	0.0222129219769782	0.0466323316848128
267145152	-0.14561	-0.13097	-0.088149	-0.0093003	-0.0152025683942431	-0.0314729270370324
267145152	0.073048	-0.083915	0.24443	0.21586	-0.0394335999509334	-0.0723505043193597
267145152	0.00026942	-0.12537	0.19309	0.038379	-0.0458463644073051	-0.0418025311957008
267145152	-0.096302	0.091977	-0.17437	-0.13412	0.0208324831267815	0.0570570821337141
267145152	0.16775	0.1566	0.045056	0.22615	0.0290355076473557	-0.0157276615624428
267145152	0.2314	0.24631	0.19517	0.21487	0.0080950798208454	0.00695768155846071
267145152	-0.1953	-0.1981	-0.011552	-0.1826	-0.0482712162181096	-0.00424266629063845
267145152	0.11891	0.10202	0.15783	0.046911	-0.00905767534871706	0.0132637764900175
267145152	0.16534	0.19693	0.00096161	0.0055075	0.0393676592670284	0.0454063443343789
267145152	0.42547	0.34139	-0.038111	-0.071438	0.104374780110935	0.0959804272199133
267145152	0.27827	0.23761	0.17935	0.10226	0.0219101032148786	0.030960499369879
267145152	-0.066899	-0.12148	0.024539	0.11285	-0.0230974221667649	-0.0586413892102474
267145152	0.2259	0.26751	0.085825	-0.09082	0.0322850882297502	0.0854297687818152
267145152	0.24927	0.19162	-0.29602	-0.28207	0.137038268053187	0.120499081852942
267145152	0.25221	0.29188	0.10142	0.014795	0.0343614422795093	0.0638919510480573
267145152	0.2227	0.030757	-0.18026	-0.059174	0.0993460040610229	0.0226385748337858
267145152	0.2755	0.17479	-0.05343	-0.12176	0.0775261814058794	0.0730262468545239
267145152	-0.010043	0.066702	0.16959	0.20041	-0.0430924524264855	-0.031188831169884
267145152	-0.11723	-0.12091	-0.28294	-0.22608	0.0455244124605894	0.028559316040249
267145152	0.078538	0.094514	0.055418	0.055572	0.00558644994645896	0.00937011804149131
267145152	0.1318	0.15277	0.23087	0.11937	-0.0225246694647194	0.00778263863689282
267145152	0.13868	0.13989	0.051599	-0.12762	0.020732616831611	0.0665740424870247
267145152	0.10719	0.22694	-0.039374	0.24228	0.0360045557315931	-0.00338717669071562
267145152	0.035826	0.16723	-0.2189	0.094729	0.0664918992471731	0.016938435019149
267145152	0.062635	-0.037331	0.25376	0.25134	-0.0439841281805619	-0.0682108716941326
267145152	-0.10075	-0.016572	0.19964	0.12956	-0.0731140591388329	-0.0354868773975604
267145152	0.41616	0.2388	0.24036	0.24734	0.036788438480587	-0.00187679101294775
267145152	0.10743	0.14956	-0.22152	-0.086251	0.0843761218644096	0.0579558271217819
267145152	0.35342	0.27807	0.34304	0.39038	0.00214768043239226	-0.0234254958908476
267145152	-0.031343	-0.092566	-0.041335	-0.010135	0.00254337683851135	-0.0211335209742697
267145152	-0.12643	-0.063174	-0.30557	-0.051853	0.0495592461605291	-0.00291160791946849
267145152	0.28621	0.37864	-0.023375	0.084665	0.0722021573265294	0.0649426008136978
267145152	-0.048959	0.11035	-0.094271	0.16962	0.0117328983352315	-0.0137812792477031
267145152	0.037315	0.087321	0.21644	0.10839	-0.041921491979535	-0.00500970122735693
267145152	0.016862	-0.02555	0.026254	-0.037719	-0.00232268775776595	0.00309035602983401
267145152	0.14694	0.055627	-0.023626	0.06614	0.0413046243613062	-0.00254826084419486
267145152	0.13602	0.041851	-0.032267	0.044418	0.0409584429629098	-0.000627911282285675
267145152	-0.0086733	0.035265	-0.018198	0.01673	0.00239716645437015	0.00457348897744123
267145152	-0.12749	0.15387	0.096183	0.085851	-0.0562958589355281	0.0159856052955357
267145152	0.099823	0.03111	0.03116	0.11884	0.0166023749210279	-0.0211076863275184
267145152	0.27183	0.20414	-0.13603	-0.083014	0.098199061378293	0.0695067638707898
267145152	0.17067	0.24992	0.14757	0.0054542	0.00531646295304881	0.0571622941296884
267145152	-0.086065	-0.11141	0.20078	0.044183	-0.0695462878497637	-0.0395310011854293
267145152	0.024799	0.10406	0.0493	0.078445	-0.00601172324679395	0.00611170136575961
267145152	0.10108	0.10171	0.19085	0.1695	-0.0208047626496876	-0.0157989693637006
267145152	0.38921	0.53208	0.0090306	0.056385	0.0854325684364656	0.101284485373794
267145152	0.33139	0.3486	0.25917	0.27336	0.0154076225119813	0.0159075701831841
267145152	-0.0124	0.048129	0.04217	0.098309	-0.0135401463120983	-0.0120853745055318
267145152	-0.032531	0.11682	0.14168	0.21422	-0.0423400322775357	-0.0223360612730186
267145152	-0.058688	-0.10416	-0.23137	-0.17158	0.0462605397159026	0.0180130045371046
267145152	0.23074	0.43819	0.23358	0.13676	-0.000627951323579046	0.0645298963523023
267145152	-0.16082	0.0081953	0.010092	0.13746	-0.0443073096150346	-0.0311302861281449
267145152	0.28604	0.15052	-0.01604	0.20578	0.070323467614468	-0.0125870858261543
267145152	-0.0048922	0.11426	0.093957	0.26948	-0.0241575528195009	-0.0350810641928959
267145152	0.35172	0.51201	0.039557	0.20779	0.0703300792881312	0.0624585568831758
267145152	-0.20762	-0.14259	0.15944	0.2991	-0.0926011104793431	-0.105725000222819
267145152	0.15374	0.039407	0.16815	0.16954	-0.00331321110691034	-0.0308261901319451
267145152	0.13494	0.10473	0.31484	0.17071	-0.0399211157673451	-0.015359840444027
267145152	0.10395	0.14553	-0.16679	-0.15706	0.0686385268303951	0.0757199248768456
267145152	-0.0094851	0.019388	0.0082752	-0.008409	-0.00444138879895871	0.00693006545713299
267145152	-0.014645	-0.14723	0.16551	0.22643	-0.0433148883783249	-0.0913158905044635
267145152	0.19529	0.29393	0.16403	0.066906	0.00711475486497899	0.051609477644375
267145152	-0.17151	-0.04665	0.20176	0.24638	-0.0923499534645541	-0.0694969037092591
267145152	-0.086254	-0.046055	0.22914	-0.022523	-0.0758927112238901	-0.00598377863023684
267145152	0.083309	0.011374	0.027003	0.14189	0.013687567398194	-0.0313695455243391
267145152	-0.17966	-0.18381	-0.0077596	0.091367	-0.0449556646064808	-0.0702653697556041
267145152	0.1808	0.13512	0.32553	0.25401	-0.0316181482317695	-0.0268345046799218
267145152	0.14446	0.20835	0.068235	0.12782	0.018042075788022	0.0184426217536038
267145152	-0.011769	0.092693	0.017912	0.034024	-0.00740871901201795	0.0142018362512305
267145152	0.42366	0.2747	-0.1292	-0.32893	0.127425996561339	0.151756561565607
267145152	0.11853	0.23319	-0.095007	-0.13486	0.0530208438547587	0.0895171487724581
267145152	-0.13405	-0.091561	0.3816	0.48712	-0.120401365854421	-0.129772071459522
267145152	-0.1891	-0.016801	0.065452	0.28365	-0.0655079570129965	-0.0700038873281041
267145152	-0.1279	0.010663	-0.13129	-0.2094	0.000902338893410352	0.0576800788838867
267145152	0.10812	0.18883	-0.22572	-0.095909	0.0856966303290827	0.0694223436286735
267145152	-0.040784	-0.19264	0.16303	0.088697	-0.0493579730059663	-0.072033542516747
267145152	0.10497	0.035982	0.28092	0.24895	-0.0397387952529819	-0.0494190795858413
267145152	-0.13695	-0.050547	0.037934	0.029184	-0.044772407638603	-0.0200365087834637
267145152	-0.0019391	0.090558	0.0079269	0.084405	-0.00246280280375933	0.00147100766098748
267145152	0.26812	0.47186	-0.067406	0.018938	0.0795175560865371	0.0991376750162743
267145152	0.34476	0.23103	0.50518	0.3348	-0.03170293953395	-0.0222941287959653
267145152	-0.097776	0.067208	0.074908	0.25752	-0.0433903911682837	-0.0436990242645451
267145152	-0.27117	0.037451	0.085253	0.27685	-0.0929642363810568	-0.0551063739284917
267145152	-0.10126	-0.11531	0.04398	0.049656	-0.0368130521091958	-0.0418934388532523
267145152	0.13989	0.1107	0.19558	0.2707	-0.012756967338706	-0.0361837212628146
267145152	0.088638	0.22308	0.015224	-0.039867	0.0178751985117194	0.0626500532525641
267145152	0.24404	0.37381	0.34294	0.35453	-0.0211201285339792	0.00395190877672934
267145152	-0.080914	0.15359	0.11546	0.24005	-0.0486314621944343	-0.0194925657165583
267145152	0.22445	0.34141	0.26076	0.30096	-0.00798160586837279	0.00850217531858162
267145152	0.20952	0.014325	0.108	0.15046	0.0233657317809708	-0.0326214407579687
267145152	0.30351	0.28704	-0.07291	-0.098669	0.0884698316070115	0.091645684614683
267145152	0.11612	0.078574	0.052428	0.24284	0.0152513232613771	-0.0377576263315115
267145152	-0.16605	-0.056671	-0.011175	0.11366	-0.0404102384290766	-0.0419518331436603
267145152	0.20194	0.23744	0.059312	0.066349	0.033320081919922	0.0395118919156735
267145152	-0.029676	0.038005	-0.17206	0.018086	0.0373715600773724	0.00490988590968969
267145152	-0.087078	-0.10933	0.043881	0.087612	-0.0330810992829848	-0.0494622098139729
267145152	0.26746	0.23586	-0.04947	0.0025061	0.074787869211571	0.0548150257800904
267145152	0.07817	0.17777	-0.28136	-0.20232	0.0941524692559307	0.0953137283895606
267145152	-0.056507	0.034018	0.021275	0.27177	-0.0196142340541074	-0.0548531613999472
267145152	0.016098	0.15156	-0.032101	-0.066098	0.0120973652605922	0.0532029459183663
267145152	0.06384	0.16177	0.010844	0.085492	0.0130009385623804	0.0178904415350289
267145152	-0.15142	-0.10863	0.21729	0.30139	-0.0904163832585896	-0.0972776813043867
267145152	0.077769	0.18397	-0.1541	-0.12168	0.0590034385404766	0.0750833985138182
267145152	-0.13138	-0.018153	-0.061198	-0.0092274	-0.0183874082085614	-0.00224667011218266
267145152	0.03805	0.12932	-0.035987	-0.045726	0.018497594793339	0.0428214640106225
267145152	0.19829	0.13485	0.28802	0.053766	-0.0197164642123978	0.0193135776522497
267145152	0.059297	-0.097649	0.19784	0.023924	-0.0324018173179024	-0.0309433181760982
267145152	0.10328	0.23416	-0.021824	0.039731	0.03062980683137	0.0452558381283155
267145152	0.3014	0.31877	-0.04714	-0.049911	0.0814368633504917	0.0857903358863246
267145152	0.35921	0.20232	0.33798	0.17517	0.00439165157340501	0.00614877376067305
267145152	0.16971	0.14503	0.14525	0.26434	0.00563444385173955	-0.0267799800989247
267145152	-0.20583	-0.044832	0.14073	0.18528	-0.0878196113549344	-0.0554541795255463
267145152	0.1255	0.22962	0.31612	0.21337	-0.0423934146940322	0.0036144053876233
267145152	0.076135	0.21504	0.16125	0.067385	-0.0200149328124903	0.0342994462985241
267145152	0.0050535	0.0095986	0.1367	0.16734	-0.0317355382005749	-0.0376751385635758
908092186	-0.023308	0.093459	0.3831	0.37633	-0.0922555772154451	-0.0623825792780819
908092186	0.047736	0.17096	0.39312	0.38173	-0.076739837145779	-0.0454330907712551
908092186	0.22758	0.3236	-0.12299	-0.14913	0.0851505362190239	0.112575532038028
908092186	0.33953	0.38394	0.098466	0.11481	0.0536494717848132	0.0588806121618806
908092186	-0.17653	-0.07269	-0.069011	0.22732	-0.0285195694410052	-0.0719852206464071
908092186	0.098979	0.036884	0.32946	0.29798	-0.0514333452905436	-0.0597586402102825
908092186	0.23001	0.099406	0.50408	0.28758	-0.056042295589046	-0.0424840784321762
908092186	0.45064	0.45146	0.075263	0.12906	0.0814311767392857	0.068899197119553
908092186	-0.056005	0.03451	0.049177	0.14931	-0.0263342859360766	-0.0273755384851671
908092186	0.010534	0.10665	-0.026462	-0.087921	0.00928556138726856	0.0483773801843652
908092186	-0.11177	0.030306	0.32522	0.50133	-0.103078877879665	-0.101911924435988
908092186	0.25114	0.29514	-0.1324	0.00057013	0.0927805613623863	0.0681122824394051
908092186	0.082698	0.10887	-0.11868	-0.12829	0.0507533335549192	0.0595071240783485
908092186	-0.037729	0.032028	-0.27195	-0.2835	0.062990902351851	0.0836286422994787
908092186	0.013181	-0.026775	0.24919	0.33757	-0.0550863085477137	-0.0838452115926167
908092186	0.17017	0.10232	-0.026267	0.030153	0.0473093432047164	0.0174427525922053
908092186	-0.066403	0.031422	-0.19112	-0.036546	0.0331710038172093	0.0170121231876383
908092186	-0.28769	-0.042629	0.013176	0.098053	-0.0801882143326001	-0.0346695088669541
908092186	-0.058001	0.030441	-0.052339	-0.054327	-0.00145453561475542	0.0213152985587799
908092186	0.035362	0.07035	0.29262	0.22887	-0.0589914085193985	-0.0366561034437785
908092186	0.37081	0.32998	0.14636	0.040476	0.048866217904131	0.0656092319626483
908092186	0.037503	0.064189	0.1822	0.14302	-0.0341768943492192	-0.0186857129011973
908092186	0.36664	0.32069	0.19378	0.1429	0.0371861848024367	0.039302162064114
908092186	-0.0072821	0.067177	-0.040782	0.00026692	0.008475398768827	0.016444048203248
908092186	0.31794	0.26375	0.44626	0.35514	-0.0260207388241973	-0.0193386029636846
908092186	-0.038534	0.066971	-0.091367	-0.11829	0.0136361702964906	0.0468746292601111
908092186	0.047931	0.05477	-0.10212	-0.014129	0.0380023653787079	0.0170481136600099
908092186	0.3281	0.26346	-0.14882	-0.049363	0.113424602039607	0.0738973634472975
908092186	0.057161	0.23526	-0.25896	-0.22826	0.0828155642516513	0.115164880628044
908092186	-0.083233	0.0014768	0.10845	0.21633	-0.0475829204019785	-0.0507505663476017
908092186	0.062672	0.23762	-0.068186	0.25175	0.0327478667706531	-0.00310246031468952
908092186	0.11728	0.19873	0.2908	0.23828	-0.038952679643992	-0.00881135001344602
908092186	-0.041774	0.047464	-0.015961	-0.029201	-0.0065462933228266	0.0190764384713264
908092186	0.053027	0.16886	0.027931	-0.083363	0.00614695895539057	0.0616317543258483
908092186	0.27715	0.087881	-0.024849	0.063723	0.0706350437383439	0.00581064383328807
908092186	-0.078957	0.13052	0.035151	0.12288	-0.0288313236261178	0.00178916134247206
908092186	-0.04984	-0.081195	0.040133	0.083309	-0.0225440058218496	-0.0410811433880786
908092186	0.28512	0.16756	0.1009	0.22738	0.0416032819997362	-0.0134824892651524
908092186	0.33284	0.22233	0.17714	0.12294	0.0339783392216534	0.0227045711270751
908092186	0.042919	0.058904	0.13165	0.12182	-0.0212122349990267	-0.0150177604999467
908092186	-0.15735	-0.1074	0.30169	0.2284	-0.110189493942413	-0.0812378057440291
908092186	-0.25829	-0.016031	0.077443	-0.0246	-0.0874922943115858	0.00216400628030386
908092186	0.16893	0.28099	0.25437	0.19389	-0.019105991781745	0.019199990328987
908092186	0.21156	0.27923	0.017007	0.17715	0.0458320445901104	0.02261762786312
908092186	0.13639	0.19711	0.248	0.24048	-0.025224698076418	-0.00966081208268812
908092186	0.24824	0.072894	0.2614	0.10271	-0.0028730682627428	-0.00712685739109505
908092186	0.31085	0.24273	0.069584	0.085139	0.0545497821687731	0.0361615178948749
908092186	-0.025981	0.11071	0.062494	-0.017948	-0.0219133744622494	0.0314086454300909
908092186	-0.20358	-0.1048	0.00037568	0.15143	-0.0535235524842701	-0.0632273457877992
908092186	0.34467	0.30539	0.04094	-0.23076	0.068541236647914	0.130798191083161
908092186	0.029949	0.068397	-0.01534	0.10229	0.0112804217565971	-0.00811173159891445
908092186	-0.069972	-0.021875	-0.094384	-0.10607	0.00635353653850819	0.0217182760993077
908092186	0.43863	0.25082	-0.19697	-0.20137	0.148289796907974	0.111194239004124
908092186	-0.10669	-0.072353	0.2013	0.38655	-0.07503892220188	-0.105378938906923
908092186	-0.051107	-0.1382	-0.027708	0.0095848	-0.00596492503730383	-0.0381147390498326
908092186	-0.23922	-0.30238	0.12807	0.11984	-0.0940871059780427	-0.109905144700866
908092186	0.14254	0.23175	0.20097	-0.018786	-0.0133554134007152	0.059237352489023
908092186	0.14535	0.053658	0.1009	0.26392	0.0104288995631433	-0.0483668741814192
908092186	0.10822	0.015091	0.12632	0.13957	-0.00425995630711695	-0.0299085611071634
908092186	0.16853	0.12267	0.229	0.10398	-0.0136192827813014	0.00440800081845564
908092186	0.12275	0.31918	-0.16603	-0.1196	0.0728455027381442	0.103872071470603
908092186	0.2121	0.27635	-0.021681	0.12268	0.0556107992070781	0.0345857881403386
908092186	-0.13273	-0.11436	0.047011	0.12348	-0.0458652049944988	-0.059255093015196
908092186	0.2712	0.11435	0.16381	0.12463	0.0239353416502793	-0.00241663341223938
908092186	0.13313	0.19103	0.060612	0.18271	0.0172504591074652	0.00188621682191897
908092186	0.022992	0.11439	0.076965	0.10484	-0.013155395427555	0.00225677437422139
908092186	-0.035278	-0.060574	0.19046	0.016972	-0.0541953563939785	-0.0195952790975817
908092186	0.37169	0.21005	0.1003	0.039659	0.059819147832373	0.0399223081701278
908092186	0.3614	0.25534	0.21316	0.32524	0.031764692832984	-0.0149553897572907
908092186	0.22955	0.40846	0.1212	0.38434	0.0247138754393077	0.00485023739267901
908092186	-0.093722	-0.056106	0.39809	0.39754	-0.113174829860998	-0.103424058631438
908092186	0.17892	0.042537	0.41041	0.36639	-0.0493762146189705	-0.0726047576855103
908092186	0.29532	0.32486	-0.021163	0.071049	0.0735843218553808	0.0571388010879469
908092186	0.26684	0.20635	0.022105	0.03039	0.0567162739785299	0.041367536532783
908092186	-0.20247	-0.25275	0.08358	-0.10958	-0.0735010016437429	-0.0390046686259876
908092186	0.23874	0.28219	0.11045	0.085683	0.0292723265169715	0.0445953364663041
908092186	-0.1535	0.026931	0.16968	0.27524	-0.0802956587387131	-0.0573396676288468
908092186	-0.030628	0.039255	0.036322	0.0032491	-0.01671212027835	0.00890559583999606
908092186	0.13401	0.12142	0.27888	0.31918	-0.0324824397197094	-0.0439920519465913
908092186	0.026743	-0.026391	0.045681	0.063961	-0.00464875366105447	-0.022372150879422
908092186	0.23815	0.41732	-0.044214	-0.033594	0.0670759331151532	0.101640171500623
908092186	0.17704	0.055981	0.024932	0.030686	0.0360937685630828	0.00618667921785781
908092186	0.24364	0.27605	0.089074	0.013341	0.0354215087778198	0.0608653666631387
908092186	0.29275	0.27187	0.018755	0.0045803	0.0630993979771393	0.0621381517495132
908092186	-0.026183	0.074914	-0.15109	-0.13104	0.0325977574567201	0.0521628873396092
908092186	0.18303	0.10583	0.28911	0.47825	-0.0234006160447707	-0.0794757043831087
908092186	-0.19685	-0.080995	-0.29176	-0.082899	0.0266047303658515	0.000495492437029834
908092186	-0.12065	-0.076134	-0.21668	-0.046874	0.0260210659267829	-0.00753973311198763
908092186	0.11713	0.042613	0.25162	0.34547	-0.0305233464085138	-0.0682986940188214
908092186	0.19522	0.16387	-0.042248	0.14293	0.0570384154070689	0.004834227006942
908092186	0.14473	0.033298	0.051962	-0.032704	0.0220491276255351	0.0164965532169265
908092186	0.03188	0.010196	0.14846	0.11893	-0.0278250737924516	-0.0263004296910282
908092186	0.079557	0.030197	-0.20684	-0.29754	0.073738855677922	0.0871683091195857
908092186	0.19937	0.36953	-0.032809	-0.14821	0.0555745318559644	0.121713795689881
908092186	0.093521	0.15072	0.25593	0.23315	-0.0370490851342172	-0.0186340179896092
908092186	-0.01209	-0.046944	-0.16736	-0.098186	0.040534688689461	0.0132742879827161
908092186	0.020861	0.049808	0.48009	0.38904	-0.100227649773381	-0.07541910277771
908092186	0.30742	0.27375	-0.20661	-0.19424	0.124635722550047	0.114182593402533
908092186	-0.019217	-0.073402	0.45813	0.37665	-0.1059560684019	-0.103661293645695
908092186	0.16373	0.30244	0.015828	0.22004	0.0353028793664647	0.0179228797565014
908092186	0.067247	0.060735	0.38541	0.24323	-0.0704793766753251	-0.042140815742592
908092186	-0.12834	-0.077154	0.048122	-0.010894	-0.0449691730739541	-0.0169279193727255
908092186	0.093754	0.23425	0.093548	0.14125	4.9090247684899e-05	0.02107106444068
908092186	0.25014	0.19	0.036215	-0.012661	0.0496219537318209	0.0483845940237111
908092186	0.038385	-0.0024874	0.29155	0.32267	-0.0580242038372076	-0.0746712760534321
908092186	-0.043453	-0.11019	-0.012638	0.025359	-0.00781160964644105	-0.0345917325318916
908092186	0.10084	0.042387	0.22087	0.11405	-0.0275929740632451	-0.0172138097325116
908092186	-0.087947	-0.24504	0.20386	0.051098	-0.0707237937087592	-0.0774592888077863
908092186	0.027201	0.13881	0.10471	0.16136	-0.0187363503628325	-0.0052151974093727
908092186	0.19574	0.16627	0.086009	0.022723	0.0254986048283714	0.0341798301799166
908092186	0.12486	0.11364	0.12667	0.29326	-0.000424083090821764	-0.0403338629258019
908092186	-0.011373	-0.16293	-0.14231	-0.034767	0.0339777731019977	-0.0336098478703102
908092186	0.23872	0.36141	0.13676	-0.0060204	0.0231006585550914	0.0835451432945656
908092186	0.1085	0.078154	0.11736	0.03737	-0.00209005993603967	0.00990129778377478
908092186	0.22406	0.20843	0.17916	0.31542	0.0100969848541065	-0.0232610900722583
908092186	0.38038	0.43088	0.19882	0.057529	0.03884790698475	0.0818461441170496
908092186	-0.022981	0.009555	-0.0095428	-0.063999	-0.00338685267832006	0.0186365841358898
908092186	0.022834	0.15467	0.012259	0.044493	0.00262055037070104	0.0261683032910037
908092186	0.10002	0.13158	0.4362	0.28483	-0.0727424727152203	-0.0343268488132718
908092186	0.082287	0.18816	0.065184	0.08709	0.00411816177929383	0.0235275443171137
908092186	0.33596	0.24667	-0.029319	-0.051382	0.0841525863698662	0.0707662252008081
908092186	0.13666	0.13442	0.18224	0.25686	-0.010488107900358	-0.0276191408709939
908092186	-0.090859	-0.032317	0.1319	-0.049316	-0.0550632179277907	0.00433644021755265
908092186	0.13152	-0.012323	0.077254	0.0296	0.0128583937083397	-0.0104351041703859
908092186	0.17101	0.12698	0.2713	0.22478	-0.0223081603376991	-0.0223021178350626
908092186	-0.081032	0.033385	0.071618	0.13616	-0.0382336252448102	-0.0246006145533373
908092186	-0.049125	0.050228	0.26543	0.29093	-0.0742621431216268	-0.0550061189284808
908092186	0.052694	0.16942	0.23381	0.080923	-0.0420188251089774	0.0207386430548601
908092186	-0.2778	-0.11429	0.12812	-0.10622	-0.104875589754832	-0.00212860383575747
908092186	0.059046	0.00077179	-0.29237	-0.17419	0.0926928743161353	0.0456027508538985
908092186	-0.028634	0.023552	0.093341	0.19408	-0.0299916586912302	-0.0402943338886379
908092186	0.10806	0.1822	0.0531	0.10864	0.0131859852096568	0.0170537106263429
908092186	-0.15744	-0.13003	-0.023978	-0.22095	-0.0348630441752142	0.0247139676823623
908092186	0.20711	0.27554	0.2948	0.05404	-0.0191841432978809	0.0507835659320726
908092186	-0.067294	0.08249	0.29911	0.25523	-0.0860993179093071	-0.0395291648644568
908092186	0.17736	0.077511	-0.048591	-0.049217	0.054617432677435	0.0314476031800382
908092186	0.20151	0.15182	-0.038786	-0.034768	0.0575706755226046	0.0452524193996749
908092186	-0.053412	-0.086871	0.044312	-0.12117	-0.0244816765627634	0.00902006766360765
908092186	0.0020162	0.03089	0.10498	-0.058435	-0.0250474800687495	0.022481212063526
908092186	-0.15063	-0.12547	0.24218	0.13157	-0.0956689897152003	-0.064074235851938
908092186	-0.029587	-0.07373	-0.063479	-0.20755	0.00866987953720397	0.0357875239916594
908092186	0.1131	0.15024	0.010723	0.010661	0.0247973019581414	0.0334799070722349
908092186	-0.074484	0.026244	-0.025173	0.015215	-0.012634135277153	0.0027286661165634
908092186	-0.13271	-0.020218	0.2538	0.26864	-0.0934389295626313	-0.0676396426233572
908092186	0.24006	0.20276	0.070451	0.0027537	0.0390992675000639	0.0474014123547462
908092186	0.24575	0.092392	0.15383	0.15851	0.020689464282889	-0.0154928906594047
908092186	0.029374	0.16871	-0.25811	-0.27506	0.0758235542742102	0.113389714892826
908092186	-0.11463	-0.052212	-0.0044204	0.066136	-0.0283643714096645	-0.0294754975055769
908092186	0.0016728	-0.027467	-0.03646	0.10482	0.00961580734465848	-0.0324211461009735
908092186	-0.27652	-0.066481	-0.036271	0.029694	-0.0646535266417178	-0.0242600644200459
908092186	0.1752	0.19877	-0.29262	-0.27934	0.119793658511593	0.12132279092832
908092186	0.05275	-0.036133	-0.24091	-0.21035	0.076708733055939	0.0462001037623648
908092186	-0.12132	0.028252	0.15834	0.2521	-0.0691584307557664	-0.0520032536419067
908092186	0.30394	0.38176	-0.0051674	0.12689	0.071405156276353	0.0556116948934531
908092186	-0.027779	0.051108	0.36356	0.19888	-0.0894275419839607	-0.0346243725633168
908092186	-0.028604	0.058541	0.16207	0.099792	-0.046047174103795	-0.00990444145834738
908092186	-0.0065497	-0.079773	0.36007	0.47224	-0.0834036540395123	-0.123949651765933
908092186	-0.25188	-0.28824	0.033961	-0.2015	-0.0752007121804136	-0.0243216102684213
908092186	0.31248	0.24221	0.1437	-0.06589	0.0373889936713534	0.0735057993949493
908092186	0.1583	0.14315	0.34824	0.26625	-0.0414842743138499	-0.0276300774484383
908092186	0.26153	0.19358	-0.20135	-0.19584	0.113495726746609	0.0971029005806633
908092186	-0.34817	-0.35153	0.037913	0.084714	-0.10359634301445	-0.115775019422352
908092186	-0.051721	-0.027477	0.003153	-0.11793	-0.0138841591428685	0.0234304903704903
908092186	-0.034263	0.28624	0.060723	0.043248	-0.0235850741405587	0.0557037217454829
908092186	0.43204	0.3961	0.16125	0.0082201	0.0576802040633105	0.08701110136659
908092186	0.10917	0.17448	-0.01888	-0.069663	0.0312800592149046	0.0593688018828765
908092186	0.11736	0.12727	-0.040351	0.075321	0.0386499012357639	0.0123294489139128
908092186	-0.12002	-0.2056	0.15438	0.16941	-0.0679069920884693	-0.0943170518630721
908092186	-0.14346	0.047007	-0.18772	-0.19049	0.0119784290504131	0.0614232195242837
908092186	0.23334	0.14901	0.18935	0.079493	0.00983940177889524	0.0163861585339376
908092186	0.048189	0.23332	0.096459	0.076847	-0.011630801832045	0.0360768871687062
908092186	0.34219	0.33002	-0.13511	-0.064421	0.112701276389241	0.0918337056952003
908092186	0.1385	0.15703	0.28768	0.27559	-0.0333258402550069	-0.026441486369302
908092186	-0.096383	-0.032413	0.19616	0.25707	-0.0711944014027705	-0.0682113341224906
908092186	0.044851	-0.065953	-0.062673	-0.097748	0.0269941790387452	0.00827367745601897
908092186	-0.21266	-0.015319	0.18876	0.18839	-0.100611051066069	-0.0486884868439743
908092186	0.19189	0.12064	-0.19061	-0.19854	0.0953043627940749	0.0811665729550692
908092186	0.054192	0.087905	0.14258	0.27436	-0.0210079432694981	-0.0423812418388533
908092186	-0.087935	0.093165	0.36552	0.24931	-0.105152500009403	-0.0356886745937395
908092186	-0.016155	0.028773	-0.10517	-0.10758	0.0229243988020853	0.034745509104934
908092186	0.024029	-0.068904	0.18042	0.15799	-0.0370851133759269	-0.0554049467164155
908092186	-0.053388	-0.18377	0.10323	0.16196	-0.038647630581787	-0.0866844927599341
908092186	-0.043053	-0.01999	0.31968	0.25804	-0.0842387855665981	-0.0652894211885015
908092186	0.29565	0.28541	0.16779	0.36555	0.0282717202909292	-0.016801826195212
908092186	0.13186	0.25715	-0.052175	0.041395	0.0450624264428438	0.0498828571457558
908092186	-0.102	0.017208	-0.043292	0.091743	-0.0152086673601989	-0.0181244077503275
908092186	0.038963	0.20756	0.19623	0.28865	-0.0369919521063677	-0.0177689341947889
908092186	0.25862	0.19523	-0.10672	-0.063281	0.0876522980759842	0.0624183384266233
908092186	0.16337	0.28454	-0.0090071	0.16201	0.0414093942990112	0.0272212255300089
908092186	0.015356	-0.03405	0.026747	-0.021264	-0.00281776902582072	-0.0032406884876513
908092186	0.0095168	0.042143	0.21874	0.079097	-0.0492869865538544	-0.0089583350884922
908092186	-0.19933	-0.14907	0.1423	0.10433	-0.0864061582602487	-0.0639701201189055
908092186	0.097173	0.099618	-0.011807	-0.019767	0.0266574656892823	0.0292423531930283
908092186	-0.00846	0.051942	0.2084	-0.069219	-0.0514644526326775	0.0304116595449899
908092186	0.10538	-0.099584	-0.39479	-0.274	0.133230546394151	0.0476260318753195
908092186	-0.051931	0.11104	-0.16813	-0.050672	0.0306362809301011	0.0397972085360722
908092186	0.18714	0.25825	0.2468	0.23001	-0.0133025974599639	0.00620241037281883
908092186	0.057548	-0.043253	0.24033	0.14757	-0.042275991620417	-0.04642943814703
908092186	0.29303	0.22006	0.048958	0.0049196	0.0557623160780127	0.0507224834860388
908092186	-0.15992	-0.22498	-0.018682	-0.12116	-0.0368676693338397	-0.0281874583191248
908092186	-0.052038	-0.06567	-0.1113	-0.03542	0.0154188812563313	-0.00775342358840887
908092186	0.089969	0.14251	-0.0081546	0.034051	0.0240247014602306	0.0259131648170772
908092186	0.322	0.14119	-0.13022	-0.15505	0.107247583754167	0.0741796369982552
908092186	0.43959	0.35512	0.18678	0.13783	0.053347613955166	0.0476319917761021
908092186	0.33675	0.23504	0.50346	0.31969	-0.0330423047945636	-0.018244705472368
908092186	0.23414	0.21229	0.097604	-0.070994	0.031300396630923	0.0682184058949268
908092186	-0.058827	-0.14266	-0.20661	-0.050313	0.0393723777319596	-0.0241947466093552
908092186	-0.070696	-0.29166	-0.059316	-0.074903	-0.00293742978752267	-0.0590676977371377
908092186	0.076259	0.11724	-0.25118	-0.046379	0.0852220422785682	0.0401589820064173
908092186	-0.074882	-0.072519	-0.011707	0.0051779	-0.0161341592684827	-0.019748597207593
908092186	0.16555	0.069846	0.044957	0.1801	0.0285558218513597	-0.0258380731310647
908092186	0.28021	0.34969	0.043153	-0.017797	0.0544353821161139	0.0840884402353908
908092186	0.17868	0.035338	-0.05536	0.13042	0.0566480495509144	-0.0227822680845452
908092186	-0.066779	-0.020878	0.0025687	0.01758	-0.0176133537790427	-0.00962212993650706
908092186	-0.015914	-0.053768	-0.03987	-0.10704	0.00607244154013957	0.0138522042886806
908092186	-0.079576	0.063003	-0.050711	-0.10541	-0.00745107083531318	0.0425236786977621
908092186	0.030074	0.043707	0.12834	0.11074	-0.0235899069587406	-0.0161101725092233
908092186	-0.10794	-0.017668	0.066905	0.10729	-0.0441306897603166	-0.0305304167595501
908092186	-0.018341	0.059001	-0.061663	-0.049143	0.0110466341182613	0.026962849336384
908092186	0.25288	0.22784	-0.16781	-0.054681	0.102582170232498	0.0674769628828145
908092186	-0.046351	-0.093457	-0.096879	-0.11677	0.0130833565171409	0.0061342017574179
908092186	-0.031937	0.020097	0.093593	-0.077857	-0.030889137337981	0.0248369097584929
908092186	0.07926	0.12692	-0.30104	-0.11297	0.0999900296370655	0.0596925463530811
908092186	0.077206	0.028998	0.29415	0.018103	-0.0491803670874924	0.00269167222389307
908092186	0.2044	0.13722	0.086297	0.15387	0.0273775337314658	-0.0038601006335162
908092186	-0.11798	-0.1633	-0.051553	-0.027781	-0.0173083836211425	-0.0354814462359846
908092186	0.19607	0.085979	0.15466	0.11756	0.00944683713241992	-0.00749371660381055
908092186	0.082024	0.12278	0.2239	-0.022655	-0.0327509830232243	0.0354343939512397
908092186	0.13224	0.11712	0.33617	0.24543	-0.0450140959774332	-0.0291707188173087
908092186	-0.37087	-0.22799	-0.074191	0.096349	-0.0821877167265581	-0.0835512449875603
908092186	0.15079	0.15292	-0.037435	-0.078445	0.0456922355536854	0.0567047472830475
908092186	0.042343	-0.0044944	-0.10103	-0.031701	0.0363528439532975	0.00686308672382239
908092186	0.32102	0.22893	0.27854	0.17704	0.00903979509973925	0.0116599350767572
908092186	-0.009524	-0.091123	-0.16077	-0.046239	0.0393991258380052	-0.0116056461034052
908092186	0.18464	0.29813	-0.088525	-0.051649	0.0665546263262518	0.081893004701755
908092186	0.19653	0.25486	-0.34928	-0.10168	0.14068928349798	0.08552280782194
908092186	-0.15668	0.032876	0.23821	0.19961	-0.0964166294399285	-0.039244746486624
908092186	-0.12703	-0.052838	0.081884	0.13219	-0.0527683568053782	-0.0453090841395817
908092186	-0.11302	0.081934	-0.06379	0.043065	-0.0128504334190263	0.00941341865628957
908092186	0.013142	-0.083715	0.096526	0.15277	-0.0202719134691967	-0.0580365914384071
616446717	0.13546	0.14481	0.1534	0.22112	-0.00416165570312207	-0.017335567544466
616446717	0.21404	0.16307	0.14699	0.15922	0.0152526108564703	0.000885116145269137
616446717	0.17254	0.2605	0.25535	0.021505	-0.0184945130898246	0.0554912629475069
616446717	0.13503	0.22952	0.15373	0.30182	-0.00433807202092465	-0.0156869987837297
616446717	0.061673	0.029339	0.22307	0.10829	-0.0374658026687563	-0.0190566768493658
616446717	-0.01877	-0.039904	0.082563	0.18216	-0.0249241866064792	-0.0534933711257946
616446717	0.49676	0.50301	0.039795	-0.073457	0.0987502042841886	0.128096570741872
616446717	0.37947	0.43297	-0.046728	-0.083873	0.0974295477910277	0.117479260266932
616446717	0.1903	0.10209	0.20866	0.099474	-0.00413368510828127	0.000621072076821258
616446717	0.08861	0.10464	0.25791	0.11241	-0.0386504329811811	-0.00183719648914597
616446717	0.14494	0.10133	-0.24193	-0.064495	0.0987322135320831	0.0410516351537475
616446717	0.017323	0.076123	0.28001	0.25425	-0.0607312505402887	-0.0408417446388861
616446717	-0.026897	0.089068	-0.03221	0.073417	0.00134787496196439	0.00375387974482196
616446717	0.15261	0.13699	0.27225	0.1682	-0.0267395597286103	-0.00720822837633605
616446717	0.34278	0.42256	0.19165	0.20003	0.0327549218605467	0.0470166443323716
616446717	0.32828	0.25225	0.1582	0.20631	0.0373597219708632	0.01017380319148
616446717	-0.070322	0.019019	-0.23201	-0.17013	0.0434424012605023	0.0490321284609243
616446717	-0.16228	-0.095412	-0.090528	0.065859	-0.0190677780105827	-0.0405931423375774
616446717	-0.14241	-0.06371	0.081649	0.17284	-0.0568034608910344	-0.0574629846071566
616446717	0.067523	0.054727	0.022096	0.055693	0.0111019022077998	-0.000234835081195036
616446717	-0.20584	-0.17061	0.24093	0.2352	-0.110266567750538	-0.0994898127741545
616446717	0.25056	0.2824	0.32001	0.29457	-0.0149016702712323	-0.00260665609905504
616446717	-0.072849	-0.087392	0.35948	0.39018	-0.100044564564515	-0.10996837921653
616446717	0.32205	0.14	0.31503	0.29709	0.00147782012532578	-0.0349859802055216
616446717	0.17567	0.14808	0.18993	0.090567	-0.00324005335952615	0.0135206696616715
616446717	0.1158	0.074993	0.39531	0.38364	-0.0609356102092131	-0.0682639666558347
616446717	0.14358	0.14301	-0.34722	-0.11569	0.12820085672604	0.064145694149257
616446717	-0.061169	0.064436	-0.1836	-0.1878	0.0324663766227731	0.06490922597664
616446717	-0.2011	-0.1183	-0.070104	-0.078037	-0.0349509880310382	-0.0105590143136667
616446717	0.21246	0.28801	0.07664	0.18682	0.031495682233619	0.0223054517528498
616446717	-0.074208	-0.0307	0.2926	0.12064	-0.0864974624528719	-0.0369679744391175
616446717	0.18725	0.22564	-0.17804	-0.23339	0.0908615216182438	0.114474857592151
616446717	-0.0035066	0.15967	0.014319	0.00090679	-0.00444432475242661	0.0380807133472461
616446717	0.16427	0.13918	0.24141	0.16909	-0.0173342965467096	-0.00690226700982176
616446717	-0.089952	-0.17053	0.024677	0.074358	-0.0291164988367049	-0.0626098391328869
616446717	-0.26216	-0.21641	0.27761	0.25661	-0.133620557926132	-0.116540143342563
616446717	0.35416	0.31674	0.23808	0.043219	0.024750538350697	0.062172462378982
616446717	0.025355	0.1667	0.033781	0.024463	-0.00207535683915348	0.0338489167682998
616446717	0.043504	0.022488	-0.0024318	0.076017	0.0113655521312676	-0.0130520403857281
616446717	0.057026	0.081563	-0.26966	-0.31694	0.0857879697436769	0.105072904167165
616446717	0.2421	0.31624	0.10844	0.053459	0.0304857786546296	0.059578590956114
616446717	0.10307	0.26093	-0.056885	-0.0088975	0.0395067232707534	0.0631344757982301
616446717	0.288	0.37575	0.44736	0.36651	-0.0325893845242998	0.00188619666069293
616446717	-0.090702	-0.14694	-0.1147	0.092119	0.00630721950188497	-0.0605088060466713
616446717	0.17638	0.29863	0.15777	0.13919	0.00426472027295731	0.035501809729906
616446717	0.44362	0.47515	0.042598	0.18389	0.0879407822967229	0.0608704552429659
616446717	0.16171	0.19699	0.01266	0.16654	0.0356248297927037	0.00692245812424638
616446717	0.088208	0.2617	0.079108	0.11529	0.00217989119702136	0.0331523517551005
616446717	0.44281	0.468	0.13081	0.15745	0.0668127993273296	0.0655254182115148
616446717	0.12276	0.13753	0.0091874	0.057316	0.0274502423788966	0.019075252213524
616446717	-0.18014	-0.14175	0.43092	0.27038	-0.142301008245693	-0.0994026820890437
616446717	0.027846	-0.033831	0.28953	0.21811	-0.0601756402735353	-0.0600171886724466
616446717	0.082174	-0.081025	0.2777	0.17546	-0.0444696456266369	-0.0625280966903289
616446717	0.36251	0.39745	0.30651	0.26182	0.0116796392230906	0.0283634660439038
616446717	-0.09384	-0.040657	0.17893	0.23226	-0.0666454021191882	-0.06487730686706
616446717	0.11751	0.24098	0.048962	0.08063	0.0164227967760036	0.0368563009123308
616446717	0.25133	0.35695	0.028069	0.050833	0.0518802926044604	0.0686611178651825
616446717	0.15785	0.26464	0.050961	0.20594	0.0253234563840436	0.0129558773075631
616446717	-0.11275	-0.069172	0.38825	0.46905	-0.116154913656584	-0.120637828895299
616446717	-0.11913	-0.091621	0.040726	-0.080191	-0.0407242817901326	-0.00298015361494781
616446717	0.082599	0.13389	0.25604	0.044536	-0.0396795596238996	0.0213396432301456
616446717	0.22006	0.072059	-0.035437	-0.071262	0.0608568730133116	0.0358077978581327
616446717	0.40962	0.46343	-0.17024	0.14694	0.135520971245731	0.0670653922263143
616446717	0.24528	0.36381	0.15271	0.12619	0.0208448333422827	0.0521251648630163
616446717	0.17793	0.18945	0.36001	0.2668	-0.0394185731460247	-0.0171399238277836
616446717	0.020999	-0.17363	0.26353	0.21477	-0.056272796257118	-0.0958097011262845
616446717	-0.16943	-0.17017	-0.061257	-0.022064	-0.0285929803394312	-0.0387842948407944
616446717	0.32029	0.34898	0.057586	0.0054725	0.0594287335401002	0.0781457136401131
616446717	0.35362	0.32438	-0.22988	-0.11499	0.140460677748132	0.103746059719363
616446717	0.19886	0.13995	-0.061787	0.030725	0.0628498435510894	0.0261361681708301
616446717	0.1119	0.12046	0.34869	0.14638	-0.0523708773942498	-0.00604829156991927
616446717	0.15944	0.029426	0.20049	0.0019916	-0.00934129922991727	0.00680462673684789
616446717	0.010262	0.0077561	0.2397	0.20146	-0.05373184054646	-0.0458651781453241
616446717	-0.12398	-0.041691	-0.054504	0.0022811	-0.0181414398917242	-0.0111008696195743
616446717	0.10296	0.23022	0.081476	-0.013022	0.00512348146083315	0.0574524716162895
616446717	0.29966	0.52085	0.39741	0.37951	-0.0202194892938882	0.0275092529402952
616446717	-0.0039078	-0.0022468	-0.103	-0.062631	0.02542938171498	0.0153396562319814
616446717	0.14483	0.053679	0.14703	0.23483	-0.000509940275730698	-0.0420044077951947
616446717	0.12654	0.24399	-0.04063	0.095756	0.0408727781605782	0.0339068515700391
616446717	0.19916	0.2742	-0.043743	-0.097425	0.0583041722772455	0.0885819964552175
616446717	0.20015	0.14654	0.043921	0.029232	0.0366617840532863	0.0280321348645828
616446717	0.19762	0.21342	0.23005	0.23449	-0.00724384636056085	-0.00468008274416705
616446717	0.064214	0.043356	0.041417	0.19359	0.00554872528833926	-0.0353226037201522
616446717	0.11603	0.049962	0.085445	0.16782	0.00726132316379312	-0.0278551283626157
616446717	0.31668	0.26692	0.057913	0.031083	0.0585922800753573	0.054525762916159
616446717	-0.10421	-0.0391	0.066916	0.29022	-0.0431533018476395	-0.077026806896073
616446717	0.39982	0.29723	0.16522	0.22402	0.0503863050672482	0.0159297775131258
616446717	0.060781	0.15071	0.13431	0.068972	-0.0174847258806097	0.0193111085656531
616446717	-0.029163	0.0061801	-0.34171	-0.22808	0.0851396047342042	0.0617283128219833
616446717	0.12239	0.15982	0.14919	0.078776	-0.00624572674672787	0.0190517419124094
616446717	0.39331	0.38321	0.093248	-0.0028983	0.0658566798263708	0.0871831924562459
616446717	0.21875	0.1168	0.14816	0.24983	0.0160320561510282	-0.0302096243231189
616446717	-0.2736	-0.2398	0.013671	0.10764	-0.076321399192642	-0.0894816459252922
616446717	0.26184	0.28565	0.14819	0.027111	0.0255054040466063	0.0595277228397097
616446717	0.34456	0.25905	0.066376	0.13312	0.0623566175458561	0.0283990970032768
616446717	-0.074052	-0.058741	-0.1076	0.019656	0.00876738365582674	-0.0197881451360591
616446717	-0.049915	-0.053736	0.080786	0.12388	-0.0324118083312043	-0.0435982668823096
616446717	0.20133	0.27454	-0.38268	-0.26331	0.151397925082379	0.133289391372314
616446717	0.063641	0.093247	-0.063221	0.017951	0.0317015446903214	0.0182988558542533
616446717	0.24785	0.30579	0.18665	0.27503	0.0136438244492805	0.00658108214672147
616446717	0.14638	0.17575	0.049246	-0.038972	0.0230929512645479	0.0518009875946028
616446717	0.24971	0.13234	0.39976	0.33239	-0.0314670202714455	-0.0442038555138663
616446717	0.047193	0.1404	0.069631	0.10282	-0.0054456633938477	0.00882422769411916
616446717	-0.039481	0.048373	0.087655	0.33753	-0.0313910397433871	-0.0652557578579353
616446717	0.12345	0.064534	0.35263	0.12526	-0.0504721570082635	-0.0144607477575676
616446717	0.015546	0.14652	0.1195	0.12133	-0.0251063425797306	0.00587637071946765
616446717	0.17073	0.14152	-0.044235	-0.18613	0.0519970110943214	0.0826350866977205
616446717	-0.043315	0.034697	-0.015603	-0.086666	-0.00702992115542159	0.0307251275461838
616446717	0.19871	0.12268	0.16945	0.040226	0.00664353628861356	0.019771989660556
616446717	-0.16812	-0.19599	-0.088	0.038309	-0.0213073750795572	-0.0608048511119743
616446717	0.10757	-0.06881	-0.040622	-0.051105	0.0364121638330814	-0.00455887125609522
616446717	0.044909	0.052606	-0.016136	-0.023349	0.0151503231056147	0.0188476484514952
616446717	0.02772	0.012809	-0.084964	-0.072353	0.0285662469588432	0.021603997072634
616446717	-0.027537	-0.033379	0.21566	0.086799	-0.0578806629204683	-0.0296347204048741
616446717	0.21933	0.22623	-0.21224	-0.24654	0.107287484853652	0.118234225495384
616446717	0.008326	0.026728	0.041617	-0.032527	-0.00821865696840017	0.0148341364126751
616446717	0.47802	0.38786	-0.097599	-0.026079	0.129619033150925	0.0939058943209029
616446717	0.12132	0.10207	0.2471	0.37618	-0.028550103067161	-0.060312271168408
616446717	0.047142	0.12073	-0.16041	-0.10964	0.0533050303938375	0.0573699361816058
616446717	0.30226	0.085673	0.018946	0.1765	0.0650703965449355	-0.0212176727387431
616446717	0.093012	0.013089	0.0097222	0.20241	0.0202850673207575	-0.0447547866882381
616446717	0.2981	0.27261	0.036639	-0.1219	0.0598440202855291	0.0946411064033697
616446717	0.11655	0.21672	-0.058837	-0.15719	0.0431876860497167	0.0918310115723832
616446717	0.16466	0.06847	0.21382	0.29509	-0.0111301764284724	-0.051479653500749
616446717	0.21255	0.25162	0.042663	-0.21631	0.0397462550861931	0.115437640844777
616446717	0.29366	0.28676	0.020111	0.16221	0.0629586380213461	0.0276512122721116
616446717	0.14317	0.1969	0.13771	0.11198	0.00126930630845747	0.0195916072543789
616446717	0.20309	0.070365	0.043532	-0.062024	0.0374170252515551	0.0330162546864246
616446717	0.18739	0.18305	-0.16393	-0.2461	0.0870949749846346	0.108542717486846
616446717	-0.023335	0.10803	-0.095108	0.021322	0.0184722494247302	0.0209732870014406
616446717	0.24848	0.14245	-0.12075	0.011119	0.0891320555937384	0.0315628103290817
616446717	0.1961	0.20022	0.18698	0.097331	0.00206230698796346	0.023808270042647
616446717	0.14621	0.23352	0.14655	0.30306	-7.87899345371183e-05	-0.0150658672301941
616446717	0.35134	0.35837	-0.087958	-0.0075309	0.10227340930713	0.0833010591651795
616446717	0.33087	0.26875	0.37724	0.37795	-0.00956127784305723	-0.0229213744841912
616446717	0.37789	0.32199	-0.054408	0.17769	0.0990610891399116	0.0315832129687343
616446717	-0.096256	-0.13711	-0.0084181	-0.011243	-0.0225300853812873	-0.0326212988476405
616446717	0.22707	0.10212	0.23578	0.27911	-0.00192665259553682	-0.0400244278955117
616446717	0.3945	0.38283	0.46673	0.38984	-0.0142280063004897	-0.00141812197716939
616446717	-0.10567	-0.18044	-0.052771	-0.13277	-0.0137474152456377	-0.0128480166995347
616446717	-0.116	-0.073786	-0.018331	-0.14458	-0.0252314212375865	0.0186614617765744
616446717	0.38309	0.33703	0.18192	0.20401	0.043214327415526	0.0287778299802529
616446717	0.20013	0.15149	0.22173	0.10096	-0.00483255901361919	0.0118357776784314
616446717	0.24006	0.30573	0.027322	0.24557	0.0495972416263175	0.0129795618009791
616446717	0.20932	0.38079	0.24618	0.25694	-0.00817000173298244	0.0260630969468298
616446717	0.36265	0.29622	0.036379	0.089453	0.0733434846980586	0.0466935098084714
616446717	0.15101	0.19474	-0.15344	-0.081338	0.0760117464641722	0.0669660125665391
616446717	0.055733	0.097784	-0.058406	0.016326	0.0285460555328272	0.0197812087689422
616446717	0.15552	0.22174	0.14913	0.17698	0.00147606414970826	0.0100779652131541
616446717	0.068945	0.13545	-0.0039132	0.19575	0.0179165601186302	-0.0138288467647253
616446717	0.29561	0.48863	-0.095084	0.047452	0.0925310901975578	0.0953681794138893
616446717	-0.029551	0.081362	-0.18846	-0.12384	0.0418647351288041	0.0517983868405
616446717	0.045814	0.072347	-0.070011	0.10453	0.0291231246740184	-0.0076900607389674
616446717	0.20674	0.22075	0.03328	0.028815	0.0407450535900897	0.0449658034536364
616446717	0.36232	0.41681	0.063773	0.10452	0.0666317733787048	0.067870006898815
616446717	0.050247	0.18841	0.20264	0.25961	-0.0356788234121008	-0.0158134951077228
616446717	0.1199	0.1905	0.18956	0.094444	-0.0160691219336145	0.0223028539510704
616446717	0.33063	0.32747	0.26324	0.18865	0.0143636534836324	0.0302442313810949
616446717	0.13358	0.21081	0.17565	-0.078188	-0.00970575924399975	0.0697456397123112
616446717	-0.15084	-0.11431	-0.12239	0.041395	-0.00759742855313107	-0.039614648049936
616446717	0.18805	0.21566	0.2477	0.26907	-0.0132937008219852	-0.0117418397042115
616446717	0.072081	0.20603	0.061332	0.13945	0.00259764907219696	0.0152098938999584
616446717	-0.0087889	-0.15067	0.12097	0.19101	-0.0315200563398091	-0.0843596817127605
616446717	0.092491	0.21432	-0.05644	-0.00057672	0.0368806095053243	0.0508150564203638
616446717	-0.055269	-0.042044	-0.086821	-0.018905	0.0081678962343247	-0.00587281835892029
616446717	0.20151	0.22403	0.22209	0.17782	-0.00460214446647743	0.0103954722311983
616446717	0.15173	0.24154	-0.15623	0.084889	0.0769241734676508	0.0359599678711709
616446717	-0.11017	-0.11995	-0.071467	0.02663	-0.0101144582019752	-0.0374818231888185
616446717	0.11693	0.11221	0.51555	0.4555	-0.0838802824416119	-0.0736186609555154
616446717	0.013761	0.050173	0.18593	0.29264	-0.0408737824690496	-0.0553839390501751
616446717	0.3144	0.28	-0.0014505	0.075123	0.0726816842563546	0.0466539141099264
616446717	0.091926	0.023228	0.066416	0.11263	0.00612510207412788	-0.0215884396197771
616446717	0.38159	0.40744	-0.031616	-0.023907	0.0940392836013864	0.0972595679166086
616446717	-0.094579	-0.085116	0.10844	0.18133	-0.0505359367079391	-0.0649204954495787
616446717	-0.22831	-0.10952	0.27639	0.13166	-0.12402459150505	-0.0598899154895914
616446717	0.025791	-0.050884	0.061906	0.070676	-0.00883060896638141	-0.030230463712268
616446717	0.030642	0.11864	0.077988	0.2225	-0.0115146353137982	-0.0237519529014486
616446717	0.32508	0.20543	-0.13919	-0.10296	0.110251453238874	0.074985766255563
616446717	-0.074947	-0.11191	0.0089287	0.11729	-0.0213116986887951	-0.0571606390638871
616446717	0.12911	0.099438	-0.0036543	-0.015628	0.032139722194103	0.0281565798762427
616446717	0.32183	0.3296	0.12858	0.16852	0.0428731285340274	0.0352689591221822
616446717	0.14621	0.21875	0.05275	0.17121	0.0222003448649442	0.0107296303149394
616446717	0.32485	0.43235	0.023702	0.078383	0.0686473000351717	0.0771291202152406
616446717	-0.0082976	0.051379	-0.019074	-0.029988	0.00271252847176076	0.0202302229467846
616446717	0.26292	0.23983	0.13079	0.023101	0.0297840078040646	0.0505860681682746
616446717	-0.1575	-0.18325	0.086832	0.23329	-0.0620807630440496	-0.102476037656026
616446717	0.27809	0.33135	-0.12779	0.15295	0.0973626544924443	0.0392096838037237
616446717	0.23188	0.26364	0.10189	0.082875	0.0297842368401511	0.0412653421264969
616446717	0.20847	0.18694	-0.16865	-0.027979	0.0930740784000278	0.0515519465222796
616446717	-0.26933	-0.35119	0.26558	0.1712	-0.133058432650713	-0.135596665931921
616446717	0.37244	0.44495	0.048123	0.14067	0.072476844998136	0.0649411745536011
616446717	0.27724	0.24344	0.090039	0.12491	0.0424925952096722	0.0269056986844781
616446717	0.032357	0.1521	-0.069755	-0.052353	0.025760914458528	0.0497987966692228
616446717	0.28733	0.30453	0.15775	0.1796	0.0287984856980693	0.0274649992002023
616446717	0.43329	0.39775	0.096914	0.079882	0.0729080846949567	0.0699280815650389
616446717	0.19084	0.30955	0.088816	0.25059	0.0237216063837059	0.0126887359886381
616446717	0.20706	0.044127	0.12391	0.031216	0.0190693383074	0.00316694972014826
616446717	0.36447	0.21479	0.032781	0.03629	0.0745937447215477	0.0418050307546362
616446717	-0.0094836	-0.025978	0.022459	-0.14631	-0.00795957829161173	0.0313672509840217
616446717	0.02301	-0.0005212	-0.090256	0.05381	0.0287844171915217	-0.0134010667383156
616446717	0.094162	0.18493	0.0468	0.18616	0.0114229301004459	-0.000279054012132805
616446717	-0.081482	-0.036496	-0.4233	-0.24868	0.0958607030324736	0.0567568850849665
616446717	0.25414	0.23096	-0.0048457	-0.10556	0.0606474923100754	0.0813196182081595
616446717	0.31417	0.42506	-0.12666	-0.040041	0.104680881856396	0.10478118437862
616446717	0.04029	0.15615	-0.14335	-0.067241	0.0470569998994828	0.0545536846013289
616446717	0.2095	0.26777	0.057455	0.17514	0.0354645207141075	0.0206012918135742
616446717	0.091717	0.15212	0.14467	0.20537	-0.0124562231318665	-0.0121253614923054
616446717	0.27573	0.33323	0.005064	0.027687	0.0628484441252172	0.0694135868521064
616446717	0.24704	0.29258	-0.2323	-0.30688	0.118831389060786	0.149273004984132
616446717	0.26105	0.29153	0.29296	0.28096	-0.00687952192794702	0.00226685714676986
616446717	0.016573	-0.13538	0.028867	0.040964	-0.00303857730003268	-0.045095134181761
616446717	-0.054314	-0.075649	-0.029192	-0.063875	-0.00641150623517403	-0.00304612088626876
616446717	0.20074	0.11803	-0.052202	-0.034559	0.0608163335430084	0.037334343225272
616446717	-0.0486	0.035123	0.20598	0.10579	-0.0610694581127397	-0.0170430528526887
616446717	0.005963	-0.092295	-0.13687	-0.11683	0.0368592462133521	0.00645404463857068
616446717	-0.088661	-0.050835	0.054973	0.12056	-0.0361949658509227	-0.0420775155533121
616446717	0.12497	0.076165	0.16392	0.12083	-0.00903522982364242	-0.010616394220388
616446717	0.36687	0.34214	-0.005174	0.096811	0.0844457368348914	0.0545826645626584
616446717	0.084983	0.089281	0.043173	0.053125	0.0101173938391241	0.00871712186983639
616446717	0.28544	0.2219	0.22202	0.27158	0.0138535562170701	-0.0108951173618854
616446717	-0.015693	-0.0040086	-0.036429	0.018998	0.00525149740763492	-0.00573003417972994
616446717	0.32361	0.25152	0.22576	0.20593	0.0211212376143459	0.0100994184014004
616446717	0.47111	0.36548	0.043588	0.084047	0.09298472301316	0.0624159496327812
616446717	0.048443	0.053094	0.15287	0.099699	-0.0247891690539653	-0.0112059599815967
616446717	0.12069	0.17473	0.15228	0.19218	-0.00735926820459766	-0.00396343908327869
616446717	-0.15202	0.0067062	-0.22846	-0.29399	0.0209190099503031	0.0803799951054906
616446717	-0.021784	-0.061134	0.15291	-0.067697	-0.042218128399306	0.00169357493418238
616446717	0.15679	0.19408	0.28816	0.23413	-0.0291971673207684	-0.00894450949293426
616446717	-0.10789	-0.034082	0.37761	0.10563	-0.112761178274921	-0.0342901142486134
616446717	-0.084418	0.0049681	0.10519	-0.11079	-0.0471211054079296	0.0296960080630275
616446717	0.17469	0.19893	-0.072737	-0.0504	0.0602095613396792	0.0599500136584799
616446717	0.18497	0.2048	0.07985	0.073737	0.024538141503177	0.0304791796929828
616446717	-0.22102	-0.45346	0.20349	0.19363	-0.106189007355202	-0.170494443198271
616446717	0.076196	0.087012	0.17202	0.052041	-0.022467840639195	0.0084387533742037
616446717	-0.073884	-0.11576	0.12808	0.13318	-0.0497663734154955	-0.061885133688426
616446717	0.16927	0.16262	0.35575	0.24019	-0.0405179256242699	-0.0174446730551206
616446717	0.28571	0.24393	-0.18046	-0.085456	0.113005720161372	0.0789285835409748
616446717	0.1778	0.26343	0.015397	0.12224	0.0386231386148221	0.0318952832293067
616446717	0.072417	0.057649	0.10695	0.042132	-0.00824620190223683	0.00378248365187352
616446717	-0.22992	-0.10633	-0.14767	-0.036785	-0.0224937384250963	-0.0180060340929657
491416294	0.0019049	0.17916	0.25797	0.22464	-0.0597972754545517	-0.0102257740617192
491416294	0.011142	0.10386	0.12568	0.13192	-0.0276486430726426	-0.00660188989758741
491416294	0.19781	0.10181	0.1679	0.11747	0.00679565738013052	-0.00370057863622414
491416294	0.31957	0.23757	0.23912	0.13646	0.0173200996373352	0.0229172132676411
491416294	0.25494	0.2827	0.030484	0.24236	0.0520737347202232	0.0087685628436457
491416294	-0.19308	-0.0087633	0.19144	0.12998	-0.0958739100808417	-0.0336227634866597
491416294	0.31415	0.34794	0.062053	0.05965	0.0570598847136351	0.0646759148441116
491416294	-0.0081448	-0.12408	0.19572	0.33633	-0.0485418322351046	-0.108597372932549
491416294	0.078735	0.083171	-0.014695	0.12382	0.0229796001737863	-0.0096365650512784
491416294	-0.071032	0.067898	0.10365	0.093572	-0.0432875549648301	-0.00615946750016558
491416294	0.27395	0.31475	0.28253	0.21375	-0.00184849634722154	0.021930298104315
491416294	0.082459	0.12826	0.13647	-0.012847	-0.0127638027127404	0.0342462075738879
491416294	0.060921	0.1017	0.0094799	0.0087413	0.0126332949507337	0.0225944523242748
491416294	0.036748	0.043276	0.093792	0.051032	-0.0137949137690478	-0.00189329046092138
491416294	0.27914	0.30196	0.4479	0.29966	-0.0345954315669541	0.000489163376724892
491416294	-0.09704	0.018777	0.19426	-0.054088	-0.0709390992984649	0.018374968083825
491416294	-0.13799	-0.097757	0.2181	0.05077	-0.0870238474677475	-0.0375500434698884
491416294	0.018634	-0.056176	0.024199	0.019738	-0.00137635185710479	-0.019149018045349
491416294	-0.021138	0.00095353	0.0080868	0.079427	-0.00732990688376582	-0.019221869513306
491416294	-0.11257	-0.18501	-0.10995	0.01458	-0.000691399993283095	-0.0519735897903315
491416294	0.010026	0.30004	0.13554	0.18109	-0.0302282550669142	0.0261728051713663
491416294	0.2275	0.14316	0.16877	0.16391	0.0132320121783803	-0.00479001595556719
491416294	-0.12468	0.0073327	0.18678	0.23843	-0.0765088685779432	-0.0541799079056141
491416294	-0.076416	0.098241	0.21782	0.05396	-0.0708454860629347	0.0106488420160421
491416294	0.21297	0.24967	0.10385	-0.03001	0.0251190409447936	0.0659943595828519
491416294	0.11919	-0.056887	0.2911	0.089663	-0.0385681197297534	-0.0363214483003877
491416294	0.092371	-0.0064759	0.2404	0.15603	-0.0339239673724559	-0.0390891248586102
491416294	0.33283	0.38625	0.16754	0.094281	0.0361672574249133	0.0641922865743941
491416294	0.17367	0.068529	0.10732	0.10112	0.0154230655928505	-0.00780224194350941
491416294	-0.00011459	-0.10748	-0.0056468	0.17357	0.0013850436878976	-0.068993812144227
491416294	0.18032	0.18278	-0.041117	0.016305	0.0533846455348728	0.0395296238632949
491416294	0.040038	0.16612	0.26598	0.28158	-0.0521297725813331	-0.0256429675439837
491416294	-0.024885	-0.059596	0.53656	0.48967	-0.122007346816248	-0.122087701224857
491416294	-0.073981	-0.2455	0.23368	0.18532	-0.0737181129445331	-0.108885657890119
491416294	0.068168	0.16316	-0.14926	-0.066286	0.0554009603460423	0.0559156982644557
491416294	0.11108	0.071846	0.24894	0.27907	-0.0313622528831898	-0.0472415644352606
491416294	0.20588	-0.011605	-0.062812	-0.20781	0.0646846055654623	0.0516909398231088
491416294	-0.20555	-0.15047	0.012447	-0.0077115	-0.0570635475172587	-0.0370826399059677
491416294	0.095131	0.05362	0.0050869	0.071711	0.0219437130619075	-0.004381059096079
491416294	-0.026194	-0.020482	0.22056	0.21461	-0.0586297869603744	-0.0558679011149755
491416294	0.12227	0.010138	0.025898	0.13148	0.0231969652772398	-0.0292539147245693
491416294	-0.026886	0.073687	0.16228	0.17432	-0.0456607825983039	-0.0235963367030414
491416294	0.35828	0.3029	-0.23286	-0.036052	0.142215530818256	0.0789421408644169
491416294	-0.22157	-0.14278	-0.051651	-0.13498	-0.0453439872053124	-0.00208518758439501
491416294	0.18604	0.23902	0.031252	-0.018817	0.0365816416042729	0.0608439387995556
491416294	0.27839	0.28873	-0.0009132	0.08833	0.0649062243268293	0.0453640067756923
491416294	0.13458	0.10267	0.3779	0.32137	-0.0530383992342297	-0.0488672473420982
491416294	0.31893	0.31854	-0.19344	-0.23718	0.12346390797613	0.135288015646231
491416294	0.20307	0.20256	0.13117	0.11115	0.0164751644155168	0.0210610957365604
491416294	-0.083225	-0.149	0.12463	0.036107	-0.0513810756346632	-0.0475456772640243
491416294	0.095525	0.11535	0.12134	-0.070498	-0.00610412332756535	0.0459091236554829
491416294	0.11866	0.084828	0.26215	-0.021516	-0.0324576701558751	0.0261593615035316
491416294	-0.21731	-0.35749	0.036583	0.19935	-0.0662381688841172	-0.143674572477325
491416294	0.18517	0.21571	0.0090315	0.10273	0.0418752796349304	0.0259958883440758
491416294	-0.021024	-0.027217	0.0039256	-0.030793	-0.00626397995244187	0.000906964073978233
491416294	0.4954	0.47501	0.2424	0.20599	0.0516828244577116	0.0558725315470109
491416294	0.023639	0.047318	0.29544	0.20318	-0.0624681535843366	-0.0365134778732373
491416294	0.23601	0.22466	0.26247	0.084183	-0.00579482675258355	0.0324027998525691
491416294	0.22654	0.051919	0.10533	0.23117	0.0277877369671153	-0.0416245778145302
491416294	0.14624	0.10145	0.011002	0.12965	0.0324702024886555	-0.00664304783952527
491416294	0.2883	0.33419	0.12461	0.10862	0.0366989481373395	0.0501395093208243
491416294	0.14018	0.20099	0.16292	0.18993	-0.0052549979612447	0.00249562908987601
491416294	0.024682	0.061298	0.13372	0.087319	-0.0261748607190608	-0.00626358495918863
491416294	0.07161	-0.072076	0.16041	0.070486	-0.020910893148513	-0.0356395600609677
491416294	0.20589	0.34344	0.12654	0.24565	0.0181908475206202	0.0208705276623996
491416294	0.23598	0.12442	0.2292	0.19748	0.00149876290862862	-0.0167968711108249
491416294	0.33689	0.20015	0.35268	0.24883	-0.00327363461354287	-0.0108093316862426
491416294	-0.14985	0.066965	0.059629	0.012616	-0.0534985574306645	0.0133161933861066
491416294	-0.049236	-0.11916	0.040377	-0.047855	-0.0224490869181611	-0.0185679175865929
491416294	0.036667	0.030819	0.26748	0.28209	-0.0532784466069923	-0.0578554087268165
491416294	-0.036442	-0.012529	-0.11856	-0.21069	0.021321287173004	0.0522520826350699
491416294	-0.1759	-0.0079342	0.079577	0.037901	-0.0653117822211824	-0.0113724691541071
491416294	0.51092	0.433	0.2354	0.28161	0.0561357490460953	0.0311499903504053
491416294	0.17287	0.26703	-0.066248	0.21194	0.0581227343618895	0.0121306906917465
491416294	0.0067635	0.010117	-0.11406	-0.052991	0.0310057392092067	0.0159447338312881
491416294	0.33617	0.19816	0.018011	-0.0028761	0.0724029767074432	0.0477729421750511
491416294	0.31702	0.31042	-0.19746	-0.10647	0.12415385280217	0.098610637540275
491416294	-0.045415	-0.14317	0.28502	0.066774	-0.0775216111929354	-0.0534364401455191
491416294	-0.050416	-0.098545	-0.10425	-0.12935	0.0139776921359893	0.00813935657283057
491416294	0.19578	0.16471	0.10433	0.051439	0.0211475383266139	0.0267830248006335
491416294	0.24552	0.32772	-0.0025738	-0.0032489	0.0581999383787412	0.0759138505097295
491416294	-0.05643	-0.15775	0.1165	0.14805	-0.0425579874180467	-0.0764853581454697
491416294	0.17208	0.273	-0.018686	0.23895	0.0458327479180318	0.00742880569488107
491416294	0.065682	-0.010554	0.16833	0.034219	-0.0241580331562713	-0.0111265722797491
491416294	0.49464	0.34848	0.01898	0.13303	0.103427928786758	0.0473804458128688
491416294	0.047357	-0.10021	-0.17581	-0.09127	0.0575173811944831	-0.00234190334240102
491416294	-0.044599	0.06264	0.0241	0.18965	-0.0172610422979812	-0.0297443346271169
491416294	0.080674	0.097366	0.079375	0.098513	0.000311762942096844	-0.000272719131523382
491416294	-0.0276	0.034546	0.22415	0.072284	-0.0597800947359011	-0.00918233736888077
491416294	0.041258	0.11426	0.0010586	0.075799	0.00994321096818758	0.00915848526390014
491416294	0.24657	0.29886	0.026638	0.12774	0.0511923469985137	0.0382188476097194
491416294	0.076576	0.18072	0.21186	0.10675	-0.0313770396148349	0.0171642381693607
491416294	0.26837	0.24577	-0.050076	0.0036472	0.0751383636706938	0.0567049190511224
491416294	-0.053512	-0.056576	0.041776	-0.12842	-0.0238873353638542	0.0187887860728108
491416294	0.34431	0.38329	0.35185	0.29016	-0.00156020641933983	0.0193974712692251
491416294	0.19436	0.33254	0.034477	-0.026379	0.0376699231859761	0.0827040816423342
491416294	0.31787	0.28307	0.080481	0.080485	0.0534124105326247	0.0460270539506612
491416294	-0.059375	-0.018509	0.24768	0.29059	-0.0730294818607573	-0.0719126175097363
491416294	-0.24253	-0.24698	-0.04105	0.0936	-0.0538797843625695	-0.0881708792890165
491416294	0.3295	0.40904	0.083863	0.18576	0.0550378454255647	0.0475526784000659
491416294	-0.071345	-0.028112	0.073545	0.26887	-0.0361867785906415	-0.0696771547152824
491416294	0.16866	0.056128	0.3775	0.40747	-0.0451009145818446	-0.0775702389751855
491416294	0.31104	0.19258	0.09149	0.048499	0.049347953279293	0.0338399511321702
491416294	-0.11583	-0.20732	0.35063	0.43115	-0.109369039989609	-0.149637677719607
491416294	0.20368	0.19422	0.088788	0.050087	0.0266208770416728	0.0338232290929481
491416294	0.1619	0.32404	0.046728	0.081766	0.0272862422360156	0.0543983773291798
491416294	0.12188	0.086125	0.1357	0.18656	-0.00323281191095405	-0.0233957891417102
491416294	-0.10565	-0.15833	0.23282	0.31506	-0.0817517390417493	-0.113246328312215
491416294	0.08627	0.098529	0.063964	0.21001	0.00536710408457431	-0.0257196172770711
491416294	0.035223	0.045716	-0.0020736	0.19701	0.00924661797158724	-0.0355172687765378
491416294	0.059985	0.10524	0.08432	0.063501	-0.00586430175861932	0.00999450153270895
491416294	-0.011692	-0.051151	0.3323	0.22884	-0.0789718222327349	-0.0667957842231143
491416294	-0.088724	-0.077409	-0.038318	-0.09567	-0.0130008417151787	0.00476262665836496
491416294	0.22448	0.023968	0.21282	0.043523	0.00259757625636077	-0.00480623481878129
491416294	0.39539	0.43314	0.21641	0.093576	0.0379403282738685	0.073669261256836
491416294	0.084113	0.23922	0.31747	0.37697	-0.052460179511075	-0.0291678137654769
491416294	0.19981	0.13357	-0.19819	0.15287	0.0991331666884771	-0.00448004383599207
491416294	0.040428	0.013277	0.1464	-0.073628	-0.025251409962967	0.0220503989800943
491416294	0.18867	0.05836	-0.037936	0.077956	0.0544660050414819	-0.00473207759283199
491416294	0.075497	-0.044409	-0.28093	-0.16463	0.0933940937571333	0.0316134925092315
491416294	-0.099486	0.064367	0.17998	0.3815	-0.06835624711825	-0.0703838215190731
491416294	0.085711	-0.014201	-0.065825	0.031079	0.037677906595766	-0.0112717601784232
491416294	0.34119	0.35744	0.2508	0.30867	0.0192754970710642	0.0101804213151909
491416294	-0.042571	0.026606	0.13251	0.112	-0.042760789165389	-0.0206062332478047
491416294	0.29441	0.29645	0.097096	0.10819	0.0444902311214148	0.042298290876545
491416294	-0.037783	0.072923	0.28762	0.32055	-0.0761397140050897	-0.0557863462167934
491416294	0.10579	0.1284	0.094901	0.028564	0.00258577629604678	0.0239756936015327
491416294	-0.035153	0.16011	0.41068	0.37438	-0.100724881486832	-0.0464252572450247
491416294	-0.044054	-0.019167	0.039218	0.2384	-0.020840147487654	-0.0607958608525855
491416294	-0.11272	-0.10494	0.25834	0.18032	-0.0891616126142062	-0.0698595202219087
491416294	-0.20947	-0.22003	-0.1387	-0.075432	-0.0192260934590552	-0.0387942218032248
491416294	0.02927	0.11338	0.21077	0.15145	-0.0426313138090188	-0.00888807407544562
491416294	0.39842	0.39829	0.08326	0.19431	0.0692558710366282	0.0434738176320424
491416294	0.027867	0.17951	0.077545	0.19694	-0.0120917121127426	-0.00394859331064943
491416294	0.39489	0.26965	0.099673	0.13794	0.0646511521690398	0.0295764014077395
491416294	-0.29426	-0.17867	-0.019764	0.13582	-0.0738572472802294	-0.0792961490173128
491416294	0.022389	0.06686	-0.069461	-0.10913	0.0232284836592275	0.0444328509184872
491416294	0.1131	-0.0091055	0.16618	0.084431	-0.0123444181369352	-0.0229398768122867
491416294	0.052417	0.18206	0.33195	0.10429	-0.0631154072516701	0.0180512459105759
491416294	0.28249	0.25219	-0.11808	-0.016371	0.0957481658328061	0.0631085211566423
491416294	0.10664	0.084114	0.16241	-0.012242	-0.0130054314007562	0.0236518872250433
491416294	0.053745	0.15942	0.14424	0.063856	-0.0215017486372906	0.0225552381178223
491416294	0.075579	-0.056254	0.22773	0.086859	-0.0351458651878667	-0.0354897124769642
491416294	0.18854	0.24011	-0.076538	-0.06328	0.0643281610651063	0.0723762770978386
491416294	0.15435	0.16577	0.26833	0.15122	-0.0254903705233623	0.0033498278835943
491416294	0.087669	0.19983	0.041518	0.25887	0.0111648002488464	-0.0130741533836641
491416294	0.22678	0.32981	-0.13842	-0.18493	0.0890525598593527	0.12341913908081
491416294	0.21326	0.11546	0.024552	0.10385	0.0443484461207124	0.00274351600943598
491416294	0.027623	0.13281	0.11347	0.13795	-0.0207021958686202	-0.00119815042933366
491416294	-0.13367	0.16052	0.050796	0.078249	-0.0470364173444075	0.0193392315956803
491416294	0.11694	0.23266	-0.0039702	0.054208	0.0293658908276556	0.0413973975862235
491416294	-0.13379	-0.12585	0.3345	0.2181	-0.110773169504849	-0.0838125548453512
491416294	0.52893	0.47379	0.05319	0.15773	0.101475992706494	0.0665692002421191
491416294	0.044676	0.019861	0.26036	0.3598	-0.0497797610150725	-0.0768100793107239
491416294	0.051725	0.28754	0.29037	0.25012	-0.0545230624436712	0.00810492463793546
491416294	0.37091	0.34453	0.11529	0.22136	0.0561266799058177	0.0264602025269471
491416294	-0.32505	-0.18944	-0.072168	0.034238	-0.0693582426872834	-0.0580206236408641
491416294	0.1982	0.1965	0.44495	0.15698	-0.0518192022097871	0.00900895444167491
491416294	-0.010181	0.044426	0.22087	0.14251	-0.0546718638394468	-0.0233718411413237
491416294	0.1399	0.028526	0.18094	0.23733	-0.00943855406797606	-0.0487011838800907
491416294	-0.035356	-0.080844	0.15194	0.069664	-0.0454293578627557	-0.0377142212147051
491416294	-0.18967	-0.17258	0.15696	0.2104	-0.0871427636426869	-0.0945591605634084
491416294	0.24533	0.17194	-0.12419	0.14484	0.0893521132417035	0.00623949994816512
491416294	0.21874	0.1269	0.27191	0.19403	-0.011669701651152	-0.015437778650583
491416294	0.13448	0.10965	0.29014	0.071888	-0.0347874358820798	0.00901211025308812
491416294	-0.08483	-0.033397	0.3271	0.12062	-0.096473592933476	-0.0376473820865403
491416294	-0.18767	-0.12493	0.12788	0.062189	-0.0798935038153385	-0.0474771864812508
491416294	-0.023752	0.1008	0.26856	0.24693	-0.0685114649331331	-0.0333536360665243
491416294	0.43375	0.37316	0.13628	-0.0097118	0.0637730477342888	0.0868514795593392
491416294	0.079405	0.21669	0.13806	0.050087	-0.0138664894730965	0.0388590145807948
491416294	0.10876	0.052205	-0.065841	-0.13864	0.0431553882283359	0.048702727139919
491416294	-0.12846	-0.065114	0.26319	0.19678	-0.0943448674543536	-0.0632376906338264
491416294	0.1314	0.30264	0.41461	0.36328	-0.0611367475713572	-0.0126587342432102
491416294	0.088351	0.27963	-0.014586	0.017671	0.0252544656848317	0.0605638350867192
491416294	0.011132	0.030101	0.0092365	0.037346	0.000471461955370806	-0.00178071020063991
491416294	0.29704	0.23074	-0.15874	0.019657	0.1095820396989	0.0494343682397334
491416294	0.34451	0.17943	0.27308	0.19236	0.0151211798778802	-0.00293290207935662
491416294	0.36046	0.25375	0.16324	0.087579	0.0428652010231402	0.0379901189287101
491416294	0.085118	0.076912	0.16554	0.31558	-0.0188451829288564	-0.0537859062227699
491416294	-0.28311	-0.13139	0.24102	0.24359	-0.131635083334148	-0.0908724280224174
491416294	-0.092654	-0.081331	0.097286	0.18867	-0.047394519287259	-0.0655977416102573
491416294	0.28583	0.25374	0.049885	0.052377	0.0540002986692096	0.0464654558756798
491416294	0.28136	0.32447	-0.15343	-0.13743	0.104849107487317	0.109660356167637
491416294	0.15518	0.20155	0.075309	0.11253	0.0188163661345732	0.0205085298901137
491416294	0.20813	0.081486	0.08032	-0.052287	0.0296444012279701	0.0331870260540115
491416294	-0.053303	0.12307	-0.059271	0.12857	0.00153397778501096	-0.00128861202502122
491416294	-0.079923	0.036923	-0.0652	-0.0055502	-0.00381421270981999	0.0105346336547349
491416294	0.21055	0.11094	0.08736	0.056104	0.0285010094368908	0.0131361111523156
491416294	0.4334	0.47802	-0.011285	-0.055853	0.0992028726320675	0.118949867645224
491416294	-0.035396	-0.078024	0.11464	0.061486	-0.0367497969781557	-0.0350073305881185
491416294	0.30014	0.26386	0.43051	0.34782	-0.026700082311225	-0.0178035726710461
491416294	0.16664	0.33899	0.17413	0.063866	-0.00171336036126359	0.0618089830500418
491416294	0.11782	0.25841	0.15883	-0.0045622	-0.00954427480396051	0.0615046979917058
491416294	0.014027	0.03652	0.22278	0.36491	-0.0490655767180753	-0.0737699079746173
491416294	0.39017	0.30564	-0.32237	0.012682	0.173378155758546	0.06733162063533
491416294	0.078023	0.1955	0.15761	0.10145	-0.0187239865148007	0.0217670708243453
491416294	0.27509	0.26185	0.16986	-0.087503	0.0233895274180253	0.0833496707494776
491416294	0.16072	0.20814	0.19129	0.14057	-0.0069715717404055	0.0154224891502043
491416294	0.32332	0.25228	-0.23125	-0.14003	0.134649415658924	0.0950469275064988
491416294	0.13146	0.085504	-0.22563	-0.18251	0.0911148422523275	0.0685181634423531
491416294	-0.17872	-0.085339	0.20781	0.13939	-0.095638725827699	-0.0553672361230545
491416294	0.092723	0.099721	-0.082671	0.027554	0.0437105096691415	0.017466163477039
491416294	-0.079124	-0.12685	0.11623	0.071847	-0.0483480976989012	-0.0503141823439932
491416294	0.40808	0.22669	0.21918	0.152	0.0398637116476738	0.0169085816444387
491416294	-0.15335	-0.29447	0.17059	0.087047	-0.0804623970745474	-0.0999708402461381
491416294	0.056049	0.082244	0.17	0.1956	-0.0268735162704105	-0.0263681142535348
491416294	0.2792	0.15995	0.088358	0.067355	0.0433148707890857	0.021831472015069
491416294	-0.33259	-0.44267	0.10837	0.06998	-0.115865522637406	-0.139097422423089
491416294	0.1378	0.12459	0.2807	0.22164	-0.0319914963086858	-0.0221644051103222
491416294	-0.054033	0.08318	-0.20849	-0.25353	0.0411204478114907	0.0875272711913185
491416294	-0.10454	-0.13855	0.090862	0.30898	-0.048978190427832	-0.106730035803012
491416294	0.086261	0.012124	0.2171	0.34971	-0.0302254477364517	-0.0766501099455272
491416294	0.094814	-0.0096357	0.081626	0.18979	0.00315165366823427	-0.047578383402717
491416294	0.060157	-0.080367	0.11637	0.08916	-0.013432690516275	-0.0422634495605331
491416294	0.12769	0.19551	0.061101	0.10472	0.0158608622969308	0.0209942793980972
491416294	-0.14923	-0.16183	0.10969	0.14301	-0.0652759927167502	-0.0764185929734601
491416294	0.11089	0.24102	0.23431	0.26299	-0.0281921681737298	-0.00480404058682257
491416294	0.23013	0.30847	-0.0050871	0.079012	0.0554462579010039	0.0517845372303688
491416294	0.12599	0.048155	0.22583	0.22426	-0.0227668032348601	-0.0410114319778653
491416294	0.10677	0.22648	-0.060409	0.012575	0.0412871581065761	0.0502447910945307
491416294	-0.0017638	-0.050804	0.01697	0.097157	-0.00466561199257245	-0.0365455294611507
491416294	0.29654	0.2088	-0.10886	-0.023099	0.0963148209947464	0.0552319265967738
491416294	0.11218	0.22709	0.21438	0.037372	-0.0234648616807779	0.0442716139246293
491416294	0.27836	0.33377	-0.10709	-0.13675	0.0919908998793077	0.111402983107182
491416294	0.046408	0.1532	0.00074687	0.10957	0.0112802445529136	0.0101916633861819
491416294	-0.28048	-0.16188	0.49069	0.45635	-0.180784263882003	-0.142316308325298
491416294	0.23227	0.19047	0.39887	0.36641	-0.0351214764089096	-0.0378863699452918
491416294	-0.034192	-0.11155	0.083452	0.19888	-0.0290407580949114	-0.0757712849444697
491416294	0.26651	0.19298	-0.1684	-0.074729	0.105675642874102	0.0648610320064999
491416294	0.057677	0.13172	-0.07114	0.10674	0.0323013623746056	0.00587308202736776
491416294	0.089088	0.19085	0.10291	0.22202	-0.00328975378032954	-0.00699092404639617
491416294	-0.089123	0.10334	-0.045856	-0.06228	-0.0111811398457977	0.0409573102261372
491416294	0.036958	0.13146	-0.018302	0.063109	0.0137497048269266	0.0162558668411216
491416294	0.11976	-0.066099	0.021871	0.026274	0.0236018933369126	-0.0233188956234252
491416294	0.21397	0.13181	-0.029955	0.027511	0.0581157632626215	0.0250317396973921
491416294	0.081782	-0.050726	-0.02901	-0.16675	0.0273258903807509	0.030571505208024
491416294	0.1989	0.069363	-0.035256	-0.06217	0.0560892417321904	0.0328123556355869
491416294	-0.051299	0.034325	0.19165	0.12657	-0.0585425855712919	-0.0221306900232261
491416294	0.20681	0.15239	0.24245	0.34726	-0.0079133210221799	-0.0426423659144667
491416294	-0.17072	-0.19984	0.035917	-0.027749	-0.0533473077304822	-0.0454351818064888
312850327	0.22222	0.27054	0.21406	0.11734	0.00181837363868786	0.0345856387617804
312850327	0.14529	0.024997	-0.034612	-0.033823	0.0437043473916043	0.0147363773310854
312850327	0.16729	0.20762	-0.025698	0.11517	0.0465076124571954	0.0212485475150676
312850327	0.13958	0.1104	0.24721	0.18339	-0.0243095210704267	-0.016908207643702
312850327	-0.050636	0.028228	0.19587	0.090079	-0.0593230028284599	-0.0150044556680117
312850327	0.1775	0.18357	0.29199	0.39593	-0.0252738652465218	-0.0454276811843803
312850327	0.17163	0.36037	-0.036813	0.011536	0.0503141251679889	0.0789788705694972
312850327	0.19231	0.048159	-0.096282	0.1668	0.0703031027305146	-0.0280609449687409
312850327	0.45299	0.33353	-0.1583	-0.090418	0.140729980924276	0.0992493149054992
312850327	-0.002921	-0.0066535	-0.20241	-0.11766	0.0523799871241	0.0286057953180189
312850327	0.087209	-0.041006	-0.014423	-0.14871	0.0249406405172752	0.0281943345844997
312850327	0.095039	0.033362	0.10815	0.13218	-0.00311138293079805	-0.0236784559497924
312850327	0.23955	0.010291	0.062569	0.016896	0.0408891094948121	-0.00164002557919381
312850327	0.0020198	0.0028105	-0.34613	-0.15146	0.0942077905974318	0.0399782022701668
312850327	-0.16383	-0.30988	0.008616	-0.1131	-0.0447525917116307	-0.0543201688754102
312850327	0.19113	0.089795	-0.062762	0.037277	0.061362260094368	0.0127118814541655
312850327	0.21744	0.20288	-0.11224	-0.055379	0.0800858654430227	0.0621082392386845
312850327	-0.17671	-0.016199	0.079267	0.021455	-0.0654570393340715	-0.00940085408197815
312850327	-0.078642	0.022633	0.03009	-0.049437	-0.0275059099107746	0.018136231531647
312850327	-0.0011898	-0.068004	0.01376	0.086024	-0.00372568773126315	-0.0383148472120257
312850327	-0.032564	0.11761	0.18901	0.29979	-0.0531800714461765	-0.0407901457164901
312850327	0.49544	0.26788	0.15481	-0.13344	0.0713455483599599	0.0966676229301649
312850327	0.10219	0.087519	0.075426	0.10827	0.00639400523626157	-0.00493398872986186
312850327	0.20008	0.1768	0.013816	0.088712	0.0440515640197097	0.0205597040579398
312850327	0.097678	0.073283	0.28552	0.27668	-0.042453152287214	-0.0463822155172338
312850327	-0.019459	0.0026339	0.12762	0.0086118	-0.035760920517575	-0.00149027230656519
312850327	-0.067694	0.032183	-0.17002	-0.19401	0.0270930210084739	0.0587645471348928
312850327	-0.073016	-0.040301	0.0079453	0.097916	-0.020566613517166	-0.0340436106123781
312850327	0.31081	0.309	0.055076	0.3329	0.0580442116339297	-0.00502427745392471
312850327	0.088321	-0.059292	0.19763	0.14019	-0.0253720438981637	-0.0488240155451059
312850327	0.079032	0.075417	0.10905	0.095977	-0.00715177914904278	-0.00491985563753474
312850327	0.2327	0.29381	0.47615	0.24763	-0.0501590355926135	0.00999147891263584
312850327	0.26218	0.36633	0.2434	0.30791	0.00410469674962996	0.0121658029787342
312850327	-0.183	-0.052962	0.10027	-0.083538	-0.0721539236594137	0.00790458058079924
312850327	0.014984	-0.15177	0.072413	-0.095125	-0.0140427031314903	-0.0150330363745842
312850327	0.25313	0.093244	0.073343	0.15503	0.0412653991021275	-0.0144880502302099
312850327	-0.004696	-0.10723	0.22276	0.3344	-0.0537186319486257	-0.103794002011431
312850327	0.061359	0.011547	0.023024	0.085794	0.00938133454825582	-0.0181082064883077
312850327	-0.093213	-0.035861	0.18628	0.21076	-0.0681446825625003	-0.0588962671689781
312850327	-0.1541	-0.099227	0.024069	0.1342	-0.0459563588680585	-0.057782675566671
312850327	0.29902	0.36656	-0.10773	-0.20054	0.0965432595177897	0.135101922520764
312850327	0.14018	0.073916	-0.022042	0.082181	0.0393384061695763	-0.00198565455555736
312850327	0.12212	0.20225	0.15665	0.19534	-0.00803169377527408	0.00155635299256127
312850327	-0.040682	-0.027455	-0.043061	-0.036469	0.000607199642347952	0.00228950605662266
312850327	0.2284	0.12567	0.34125	0.34326	-0.0242179319562867	-0.0480186111503612
312850327	0.063661	-0.015156	-0.13558	-0.15749	0.0506615802769209	0.037100701308277
312850327	0.23115	0.054587	-0.13988	0.09975	0.0903999494932625	-0.0108549130414217
312850327	0.20096	0.1678	0.064924	-0.10954	0.0317419103915581	0.0682206908436425
312850327	-0.0089304	0.038588	-0.15327	-0.2316	0.0375290774812445	0.0706808293916397
312850327	-0.046131	-0.19802	0.17184	0.10707	-0.0527334846993371	-0.0778452755506944
312850327	0.21569	0.052607	0.24246	0.072404	-0.00592923409450136	-0.00479458718841736
312850327	0.074771	0.024636	0.31781	0.24186	-0.0547679190285513	-0.0506534040385176
312850327	0.16254	0.24112	0.014258	0.19738	0.0354189945183924	0.00974076862528076
312850327	0.26064	0.016388	0.13646	0.22352	0.0279667748741337	-0.0486452642303352
312850327	0.057162	-0.017289	0.065042	0.24624	-0.00190983100373616	-0.0620410487996028
312850327	0.0068806	0.12669	-0.092189	0.042784	0.0252900350440413	0.0200857168332944
312850327	-0.15844	-0.0023902	0.09533	0.14846	-0.0643529841181521	-0.0363206630865629
312850327	0.089484	0.14639	-0.00051373	0.12146	0.0219956060022784	0.00581571869114811
312850327	0.054662	0.032261	0.35899	0.1742	-0.068151185773686	-0.0336428847083283
312850327	0.19537	0.13761	-0.11354	-0.18958	0.0755069814443195	0.0826687321840413
312850327	0.040897	0.14185	0.057592	-0.055597	-0.00407098175344358	0.0482608575731879
312850327	0.1461	-0.10822	0.036517	0.16407	0.0261402413454034	-0.0670229358012933
312850327	0.084328	0.088247	-0.26359	-0.031004	0.090615895779473	0.0293778066926674
312850327	-0.21154	-0.19773	0.091338	0.10058	-0.0778321519333693	-0.0762368819734007
312850327	-0.17673	-0.12877	0.26542	0.39123	-0.10767785890014	-0.12093493244041
312850327	-0.15741	-0.098755	0.038309	0.082665	-0.0503424614836637	-0.0455058644919061
312850327	-0.068442	0.034564	0.1127	0.30615	-0.0447548839149849	-0.0620560667273762
312850327	-0.11187	-0.077128	0.11007	-0.15706	-0.0554529975873137	0.0211483010681827
312850327	0.052389	0.12555	0.20605	-0.1732	-0.0359224479354064	0.075431963168987
312850327	0.13216	0.098774	-0.13349	-0.14096	0.0663369845980428	0.0604908655715195
312850327	-0.18943	0.044927	0.069606	-0.021295	-0.0665969178865494	0.0164562144512462
312850327	-0.018005	0.2237	-0.12238	-0.016535	0.0270023938804102	0.0568932274367201
312850327	0.19774	0.27535	0.10098	0.10534	0.0223834520596028	0.0384530352170122
312850327	0.45958	0.38871	0.15179	0.10859	0.065207180214604	0.061305044316008
312850327	-0.13537	-0.19446	0.01608	0.13862	-0.0389710341767277	-0.0842296499662135
312850327	-0.04455	-0.088074	0.32624	0.22366	-0.0859859323935621	-0.0751561786159249
312850327	-0.11054	-0.21861	-0.0074972	-0.040018	-0.0265142758698987	-0.0474931267403765
312850327	0.21159	0.2236	-0.15447	-0.31814	0.0899679633660776	0.137734958922067
312850327	0.26178	0.29538	0.11907	0.0073628	0.0322809872080597	0.0664761321916034
312850327	0.29739	0.38386	0.064356	0.063079	0.0529604123775418	0.0711700742903108
312850327	-0.0082574	0.075074	-0.17246	-0.17248	0.042876688568554	0.0633085765815598
312850327	0.0070413	0.02379	-0.010218	-0.21124	0.00431822486311657	0.0614284131682968
312850327	-0.25941	-0.16985	0.16623	0.075344	-0.108450854874342	-0.0626624793823386
312850327	-0.082383	-0.21564	-0.19251	-0.065663	0.0294118879435884	-0.0401039751400443
312850327	0.44367	0.51252	0.073182	-0.024932	0.0805784799752098	0.117614281977503
312850327	0.10827	0.20923	-0.029334	0.054968	0.0337097089820388	0.0360076464278577
312850327	-0.010283	0.20148	0.12292	0.094723	-0.0323523252096666	0.0247119290960938
312850327	0.099271	0.041417	-0.14104	-0.071921	0.0606298648245895	0.0285427619538991
312850327	0.097198	-0.0055193	0.18315	0.056626	-0.0199820018045356	-0.0153366465639299
312850327	0.3724	0.3351	0.060901	0.34085	0.069376909321661	-0.00119686627986718
312850327	0.0036728	0.10201	0.13008	0.019531	-0.0305363407575822	0.0199908315211713
312850327	0.26431	0.15176	0.25635	0.26796	0.00173242330384135	-0.0260079000374652
312850327	0.25707	0.20304	0.41297	0.31512	-0.0324984192042347	-0.0244065375578184
312850327	0.087953	0.10217	-0.14653	-0.18005	0.0594081252812891	0.0718024805500675
312850327	0.17986	0.11444	-0.10577	0.078059	0.0699727119530826	0.00865767667223089
312850327	-0.19734	-0.28349	-0.035323	0.044084	-0.0428300567616694	-0.0865610559152343
312850327	0.0023597	0.02496	0.26552	0.28492	-0.0613199707141561	-0.0599004960769659
312850327	-0.041702	-0.10443	-0.036872	-0.055179	-0.00123121584220627	-0.0128030714469945
312850327	0.18593	-0.0054409	-0.067754	0.083706	0.0614727310786431	-0.0218473076584098
312850327	0.032176	0.031985	0.1688	0.21336	-0.0324305966605835	-0.0425422191926594
312850327	-0.045913	-0.071534	0.23358	0.27396	-0.066504429364357	-0.0818335579301206
312850327	0.11523	-0.035827	-0.048546	0.048885	0.040240125861217	-0.021105740294012
312850327	0.047585	0.026951	0.12063	0.12472	-0.0174920491509233	-0.0235117490663497
312850327	-0.16089	-0.087533	-0.30071	-0.12891	0.0389496678092712	0.010902987520111
312850327	0.13182	0.046968	0.13565	-0.24458	-0.000893569405147496	0.0763298085297779
312850327	0.30285	0.35796	0.36195	0.38384	-0.012341303506247	-0.00528367379376248
312850327	0.0618	0.1927	-0.057618	0.0023852	0.0298144576444773	0.0452309239782351
312850327	0.063192	-0.057916	-0.035313	-0.24539	0.0244497749554752	0.0503703342987612
312850327	0.012012	0.1205	-0.14062	-0.3551	0.0393634891956892	0.125173007377175
312850327	0.18061	0.13212	-0.078676	-0.12241	0.0630883858031657	0.0633931161741686
312850327	0.15339	0.12405	0.20415	0.01016	-0.0115582611082177	0.0275108488056433
312850327	0.16711	0.35549	0.14334	0.15314	0.00548216202504519	0.0441659809927419
312850327	-0.10666	0.023956	-0.10085	0.047848	-0.00152778330224642	-0.0058657241921617
312850327	-0.17963	0.019937	0.11074	0.01653	-0.0737064995381961	0.000843984824799742
312850327	0.025246	0.048823	-0.24757	-0.072642	0.071861023006774	0.0305375179329285
312850327	0.23575	0.2556	0.257	0.21143	-0.00466132908560784	0.0097587738789799
312850327	-0.12316	-0.07498	0.1871	0.1913	-0.0761798270151085	-0.064547672635787
312850327	-0.059384	-0.044835	0.21463	0.17563	-0.0657552369893332	-0.0532660171011592
312850327	0.25496	0.054085	0.063317	0.11078	0.0440808575909865	-0.0135890942206755
312850327	0.24821	0.2197	0.22888	0.054985	0.00425881203522113	0.0383381777861152
312850327	0.017641	0.084652	0.29816	0.1011	-0.0645236800131488	-0.00392116506464292
312850327	-0.11716	-0.11475	-0.28145	-0.14565	0.0451190583032214	0.00822699270919055
312850327	0.15431	0.17307	-0.11143	-0.071357	0.0656294187793311	0.0594848658536359
312850327	0.14388	0.28063	0.14744	0.11875	-0.000825295490963435	0.0364286953327835
312850327	0.32573	0.13597	0.45251	0.35272	-0.0256014371789341	-0.0475704333484394
312850327	0.091145	-0.0075096	0.00037473	0.077021	0.0221699094316529	-0.0207625173560207
312850327	0.02162	-0.18616	0.3902	0.38108	-0.0825298302392951	-0.134137566921087
312850327	0.036533	-0.011426	0.14275	0.0019009	-0.0253597053633314	-0.00333964629305888
312850327	0.30784	0.22109	0.090078	-0.072784	0.0490085613922005	0.0706328587873185
312850327	-0.16809	-0.15819	0.17139	0.094428	-0.0845974650728708	-0.064071900446271
312850327	0.1494	0.091771	0.089764	0.1422	0.0140177841969803	-0.0118701384870238
312850327	-0.051722	-0.1546	0.13391	0.071955	-0.0454239921339579	-0.0577432556931325
312850327	0.099432	-0.080672	-0.055447	-0.0063548	0.038275499895957	-0.0189811339899515
312850327	0.26102	0.20853	0.20789	0.15887	0.0117320709144678	0.0112774579988133
312850327	-0.3701	-0.24418	0.013981	0.25006	-0.104141534824793	-0.122757029359787
312850327	0.26417	0.22258	-0.087459	-0.1086	0.0838389107943684	0.0802687034759832
312850327	0.10856	0.092155	0.14462	0.059136	-0.00844497096004143	0.0079425215083739
312850327	-0.082358	0.042532	0.012955	0.13458	-0.0242368208938535	-0.021990373669668
312850327	0.18871	0.22732	0.19126	0.12063	-0.000577123719259626	0.0243538883295094
312850327	0.30712	0.23394	-0.23382	-0.27979	0.131997361762768	0.129170864130746
312850327	0.11336	0.16305	-0.067921	-0.12838	0.0447758381790557	0.072101802647405
312850327	0.0086896	-0.097291	0.16735	0.12496	-0.0379033145698612	-0.0551228768253946
312850327	0.2712	0.15708	-0.092726	0.023471	0.0867175122865556	0.0318853173976137
312850327	-0.016336	-0.046559	0.21578	0.26127	-0.0550854252197353	-0.0727098850136544
312850327	0.27323	0.28212	0.074484	0.0053721	0.0453505601211583	0.0641425235767337
312850327	0.20314	0.10266	-0.19503	-0.13622	0.0990158366482876	0.0601477532108169
312850327	-0.24292	-0.14916	0.092645	0.014103	-0.086815003072752	-0.0421675566750628
312850327	0.15612	0.052152	-0.17587	-0.076629	0.0832134863405283	0.0323808658279197
312850327	0.26923	0.18285	0.1499	0.031652	0.0267125234663234	0.0357601299685192
312850327	-0.24172	-0.20883	0.095239	0.04835	-0.0870947621691547	-0.0667700991824349
312850327	0.11891	0.43665	0.2546	0.090703	-0.0307555738949784	0.0750364857597759
312850327	0.107	0.37665	-0.03745	-0.13287	0.0354700434006947	0.119099957325955
312850327	0.06147	0.070901	0.28801	0.22804	-0.0516585569641215	-0.0363397374025181
312850327	0.27011	0.29028	-0.067899	-0.04747	0.0800723770116409	0.0791643076936757
312850327	0.44271	0.41222	0.47111	0.28855	-0.00550558121923264	0.0255518225598543
312850327	0.079602	0.049357	0.17646	0.21847	-0.0226629307332976	-0.039432876170062
312850327	0.27243	0.23948	-0.21451	-0.25668	0.119408622893025	0.123930268590078
312850327	0.25564	0.21244	-0.22397	-0.06827	0.118399751768173	0.0675503317879101
312850327	0.01908	-0.091839	0.016549	0.013722	0.000627114005154377	-0.0268989562956766
312850327	0.035415	-0.0615	-0.050946	0.032164	0.0216706728299188	-0.0235833248891537
312850327	-0.14683	-0.21451	0.046624	0.15503	-0.0495333113207822	-0.0934810320793256
312850327	0.09766	0.033857	0.12148	0.13401	-0.00562902571634426	-0.0239837112649062
312850327	0.028491	-0.10991	-0.092317	-0.089867	0.0306741050270187	-0.00526074965487775
312850327	0.038351	0.15719	0.22755	0.084407	-0.0441337516622869	0.0170965294907497
312850327	0.28282	0.14522	0.010458	-0.1506	0.0630310397571535	0.0739192125953867
312850327	0.0070787	-0.17485	0.071983	-0.090406	-0.0159040884883715	-0.0225048991012487
312850327	0.19202	0.28472	-0.060639	-0.28757	0.0610176887453917	0.142203411743952
312850327	0.11291	0.20408	0.15515	0.27363	-0.0098530863691809	-0.015319777527082
312850327	0.096992	0.033882	0.066541	0.21052	0.00730156556464952	-0.0414426785840835
312850327	0.0099067	-0.063014	0.080325	0.053081	-0.0172058624704638	-0.0290875951244058
312850327	-0.043529	-0.06589	-0.19129	-0.25538	0.0390854276017192	0.0511217565041076
312850327	0.27414	0.2261	0.00075214	-0.074591	0.0635787135688516	0.0722062327364646
312850327	-0.010837	-0.05429	0.055275	-0.041841	-0.0163429511957133	-0.00318702049780832
312850327	0.31298	0.39261	-0.21307	-0.13015	0.127548609396087	0.121570988199216
312850327	0.373	0.45646	0.09783	0.1111	0.0606702096464089	0.0740644520147712
312850327	-0.12201	-0.12323	0.054447	-0.094507	-0.0448287533180276	-0.00757109176979409
312850327	-0.010035	-0.17793	0.076003	0.021925	-0.0211516969307458	-0.0518632190120715
312850327	-0.22828	-0.13492	0.1102	0.18208	-0.0868916407772035	-0.0781579041298123
312850327	-0.018918	0.16523	0.2004	-0.02231	-0.0522982877866669	0.0451809551559832
312850327	0.25166	0.16309	-0.22294	-0.22289	0.117260164449613	0.0976211417482727
312850327	0.28504	0.27187	0.20614	0.083329	0.0173135473431283	0.0429372676505304
312850327	-0.2104	-0.06187	0.28239	0.1269	-0.12040467626458	-0.0463925782021428
312850327	-0.21133	-0.022349	-0.012751	0.10182	-0.0523727192833367	-0.0304164041936316
312850327	-0.14621	0.035766	-0.13677	-0.16203	-0.00252667453786128	0.0509639274571715
312850327	0.20436	0.23378	0.046802	0.18034	0.0369039636523285	0.0119812676551723
312850327	0.15488	0.29627	0.10813	0.22979	0.0109197239607162	0.0144459276611047
312850327	0.017037	-0.13365	0.25352	0.094904	-0.0550767858602223	-0.0576274338388491
312850327	0.26311	0.25207	0.0057686	-0.099146	0.0599511933686106	0.0842571415465487
312850327	0.011794	0.034545	0.24039	0.12432	-0.0535035056754821	-0.0215496494013757
312850327	0.23744	0.20379	-0.0609	0.10748	0.0711808171702839	0.0222043308555156
312850327	0.0072063	0.32739	0.35411	0.24385	-0.0787691413591496	0.0179210285042629
312850327	0.12181	0.10399	-0.25818	-0.25113	0.097910570901938	0.0917767742589141
312850327	-0.093595	-0.0091452	-0.26064	-0.27573	0.0454165449080416	0.0712567146879222
312850327	0.07958	0.10284	-0.089639	-0.071947	0.042385662255825	0.0433323382156877
312850327	0.30241	0.3523	-0.039776	0.099789	0.0797813658778657	0.0559738720191378
312850327	0.097801	0.18255	0.014718	0.059218	0.0201839703721676	0.0289641417472244
312850327	-0.34828	-0.2199	0.031908	0.0014497	-0.102168807438614	-0.0582873309056641
312850327	-0.073979	-0.10154	0.25435	0.21349	-0.0782315246870283	-0.0764091667040617
312850327	0.066002	0.12217	-0.17142	-0.072098	0.0608423472995585	0.0479228104318
312850327	-0.21648	-0.042203	0.086233	0.069628	-0.077978277704012	-0.0277589843069438
312850327	0.24078	0.18665	0.10847	0.17205	0.0301886039182348	0.00332355001366627
312850327	0.13063	-0.029732	-0.044025	-0.037008	0.0426931554674075	0.0018493450571748
312850327	-0.0043687	0.12728	0.10231	0.08589	-0.0260110759262545	0.0097962835283758
312850327	0.16575	0.12854	0.029038	0.14398	0.0325041396914135	-0.00359741011934939
312850327	0.2568	0.11917	0.13494	0.24984	0.0274848995507726	-0.0296547238202738
312850327	-0.13287	-0.19316	0.15372	0.21317	-0.0711542295613638	-0.100733268976073
312850327	0.12843	-0.084819	0.41831	0.33761	-0.0625607397754907	-0.0986447075597181
312850327	-0.071114	0.063315	-0.10477	-0.12969	0.00878349913720721	0.0490119235069047
312850327	-0.19125	-0.097417	0.28861	0.33961	-0.116527772892228	-0.10231629114813
312850327	-0.2113	-0.1084	-0.039996	0.079401	-0.0454799352540602	-0.0472551501868623
312850327	0.10817	0.071372	0.11958	0.17805	-0.00269025501139782	-0.0250038414320935
312850327	0.23528	0.17246	0.085376	0.05913	0.0344659293270242	0.0266880474641481
312850327	0.052787	0.24909	0.3631	0.33845	-0.0694451951912949	-0.0190802006914777
312850327	0.21441	0.23219	-0.24172	0.010934	0.114305913925006	0.0519127922408985
312850327	-0.19516	-0.1738	0.13437	-0.11489	-0.0834371518771922	-0.0157871907101266
312850327	0.24759	0.1672	-0.055706	0.04748	0.0720711921516091	0.028318101900614
312850327	-0.0074158	0.12507	0.17428	0.06628	-0.0435039635113772	0.0139940810313294
312850327	0.094739	-0.16883	0.08216	0.020918	0.00300575622133154	-0.0491493805809333
312850327	0.1285	0.096162	0.05701	-0.034492	0.017042649574231	0.0321490464708053
312850327	-0.080277	-0.095177	0.053018	0.17618	-0.0335381723195889	-0.0663700332308282
312850327	0.16095	0.21443	-0.1787	-0.18204	0.0850821946718519	0.0980019613812792
312850327	0.20646	0.18001	0.087184	0.040107	0.027627492878024	0.0330417500307256
312850327	0.276	0.34457	-0.036852	-0.081926	0.0734195603178678	0.0993306337505441
312850327	0.26032	0.20595	0.12558	0.13097	0.0304370936275775	0.0171683280685856
312850327	0.096244	0.26146	0.01048	0.12077	0.0208661268221427	0.031812327040543
312850327	-0.0889	-0.10202	0.14134	0.21425	-0.0567452387980068	-0.0767032936792195
312850327	-0.096951	-0.090821	0.071888	-0.093431	-0.0424485420234115	0.000682534757603145
312850327	0.037259	-0.089356	0.0096381	-0.1048	0.00682416530394805	0.00404823899376904
312850327	-0.26029	-0.1803	-0.17412	-0.15211	-0.0238680243607031	-0.0076316626030123
312850327	0.020619	-0.12737	0.22244	0.13756	-0.0473602462177068	-0.065968075712404
312850327	-0.093354	-0.057325	0.19297	0.056445	-0.0696886070079467	-0.0284410833202923
312850327	0.26744	0.13484	0.11324	0.14642	0.0348798722618697	-0.00269176696017517
312850327	-0.027027	-0.052357	-0.056635	-0.011856	0.00755664729349802	-0.0102874107242149
312850327	0.25898	0.032403	-0.028915	-0.16656	0.0677418429113865	0.0513617834580023
312850327	-0.12151	-0.2878	-0.11823	0.18274	-0.00086908770633341	-0.120126927856091
312850327	-0.41875	-0.45982	0.25857	-0.027217	-0.174246925367231	-0.12061425313398
312850327	-0.022442	-0.17272	0.16305	0.054157	-0.0447148958398743	-0.0583318649752604
312850327	0.19272	0.12653	0.088636	0.19311	0.0241894120664758	-0.0153166458625924
312850327	0.13744	0.27423	0.18549	0.4929	-0.0110443994783	-0.0442908465950602
312850327	-0.086629	-0.0033469	0.22846	0.24495	-0.0758401783633521	-0.0582681532894532
767215115	0.36072	0.27076	0.080131	0.040354	0.0623786371175401	0.0530853127127762
767215115	0.13249	-0.013514	0.36587	0.28217	-0.0510767594765143	-0.0688634266029294
767215115	-0.027145	-0.10658	0.24971	0.10423	-0.0652797261118657	-0.0526846077475012
767215115	0.082739	0.11728	-0.0018359	-0.055245	0.0207132357431415	0.0424373031770157
767215115	0.037792	0.084309	0.14283	0.079103	-0.025069562245706	0.00124835876200923
767215115	0.11433	0.12896	-0.1737	-0.33779	0.0729445582567296	0.122133763922502
767215115	-0.11535	-0.19687	0.16899	0.33118	-0.0700186467812785	-0.126918898319864
767215115	-0.082625	0.014848	-0.25656	0.010193	0.0471249655123474	0.00115646421696688
767215115	0.20924	0.19759	0.40294	0.29472	-0.0410536457573344	-0.0213062210411724
767215115	-0.0030686	0.032302	0.1995	0.25549	-0.0481221393137089	-0.0517472988108396
767215115	0.097142	0.21473	-0.1159	-0.13595	0.0534590136525873	0.0857369598471509
767215115	-0.071963	0.1464	0.25339	0.34039	-0.0775038848839049	-0.0426031701382178
767215115	0.11904	0.090897	-0.26409	-0.12072	0.0989191777652329	0.0532479049159912
767215115	0.22949	-0.13238	0.092018	0.062897	0.0316020879476317	-0.0496257206509163
767215115	-0.084517	-0.02057	0.13183	0.23325	-0.0533968155434267	-0.0600165618078775
767215115	-0.04622	0.11752	0.026111	0.13984	-0.0181716452909101	-0.00522143363474927
767215115	0.15475	0.10718	-0.1546	-0.13092	0.0771808033591261	0.0598064013753036
767215115	-0.055694	-0.063914	0.022513	0.2238	-0.0197113588091003	-0.068950298447811
767215115	-0.12673	-0.021599	-0.20995	-0.18116	0.0225479605075425	0.0418849591463787
767215115	0.20082	0.0065308	0.11086	-0.12481	0.0207384364020556	0.033792627141082
767215115	-0.0033941	-0.079626	0.010919	0.0099657	-0.00357152831025039	-0.0227839382589578
767215115	-0.085795	0.084011	-0.048036	-0.20029	-0.00975514617124198	0.0730072125200798
767215115	-0.16791	0.11915	0.10203	0.27495	-0.068487311279055	-0.035112294719196
767215115	0.0075133	0.15592	0.052899	0.11482	-0.0111746143050689	0.0095803279209356
767215115	0.00022691	0.093838	0.19245	0.18223	-0.0457126454414098	-0.0205726228760372
767215115	0.010174	0.15596	0.058721	0.075256	-0.0119271749551491	0.0190089111700052
767215115	0.15474	0.11623	0.30903	0.33546	-0.0341091803380961	-0.0486124110216504
767215115	0.14112	0.0056229	-0.11635	0.062715	0.0638823451877992	-0.014028297801155
767215115	0.25819	0.29539	-0.022636	0.073775	0.0659876359849719	0.0502676999219326
767215115	0.13774	0.29985	0.124	0.12503	0.00321054087555707	0.0390630581569631
767215115	0.13144	-0.053362	0.50416	0.51717	-0.0783772849520109	-0.12561048428903
767215115	-0.16679	0.015486	0.1611	-0.14425	-0.0819049536008332	0.041195062679115
767215115	0.1776	0.031415	-0.035365	-0.10515	0.0513055512927432	0.034756280350415
767215115	0.019914	0.060721	-0.059984	0.02499	0.0201718246005214	0.00874115300279538
767215115	0.0052578	0.081081	-0.081651	-0.11764	0.022138419074319	0.050091969065708
767215115	0.12843	0.18005	0.28906	0.36395	-0.0359680114751305	-0.0397440149377227
767215115	0.18228	0.096099	-0.053425	-0.099186	0.0569691108775486	0.0488200564521105
767215115	0.29044	0.28724	0.18139	0.094808	0.0240576550121118	0.0435030544548501
767215115	0.11394	0.13784	0.054723	0.17138	0.0141794824627552	-0.00773794635500773
767215115	-0.19623	-0.12728	0.0095497	-0.055149	-0.0537900437481347	-0.0188522816076793
767215115	0.039043	0.098856	-0.098033	-0.072044	0.034760137755733	0.0424133329314808
767215115	0.30992	0.3069	0.067796	0.2061	0.0547840291910604	0.0219828307978791
767215115	0.11799	0.2153	0.25723	0.15987	-0.0315450253632568	0.0125609898629559
767215115	0.21076	0.28165	0.070737	0.12284	0.0325358166993173	0.0356882297218495
767215115	0.33809	0.44482	0.088319	-0.09593	0.0557619186532649	0.12287249272685
767215115	-0.065179	-0.063693	0.068756	0.27955	-0.0334413438983697	-0.0810178504739658
767215115	0.13905	0.23451	-0.077493	-0.091398	0.0532530939827596	0.078408305190225
767215115	0.20764	0.22078	0.020786	0.2041	0.0440222111085223	0.00372870620626686
767215115	-0.04199	0.10317	-0.056914	0.022008	0.00382321485444437	0.019653282212233
767215115	0.13961	0.26339	0.033378	0.19717	0.0254049632990851	0.0146563577561393
767215115	0.31328	0.07406	0.059791	0.11751	0.0574233090590663	-0.0103423167291054
767215115	0.23415	0.24876	0.22566	0.25208	0.0018795805014503	-0.00072661530382593
767215115	0.058844	0.037871	-0.1414	-0.11242	0.0510487870613006	0.0382539163113233
767215115	0.2495	0.28001	0.16692	0.044779	0.0185016725486337	0.0539960691912447
767215115	0.092713	0.048589	0.031041	0.00571	0.0149400683727644	0.010573852482677
767215115	-0.05629	-0.080973	0.15562	0.12202	-0.0516175188338228	-0.0501857523997238
767215115	-0.015028	-0.027919	0.117	0.30658	-0.0321549509767135	-0.0776651492267834
767215115	0.23919	0.12892	0.12141	-0.036333	0.0267920462241767	0.0403358000473365
767215115	0.032304	-0.02167	0.01494	0.039321	0.00428970484226377	-0.015179305152671
767215115	0.050111	0.15651	0.15839	0.30747	-0.0256547217945349	-0.0333715210675075
767215115	0.097484	-0.10113	-0.14739	0.20124	0.0619020514257516	-0.073571421862376
767215115	0.23908	0.058761	-0.11905	-0.013879	0.0866360675636145	0.0179543370477128
767215115	0.20959	0.32079	-0.097357	-0.028501	0.074450412320037	0.080792785407775
767215115	0.34893	0.14481	-0.027042	-0.073768	0.0862526340299416	0.0536235660119375
767215115	0.20565	0.0018658	0.21101	-0.070174	-0.0012009210580144	0.0183153952859841
767215115	0.32885	0.13066	0.10918	0.027576	0.0488944699727884	0.024747227838426
767215115	0.15754	0.1956	0.19392	0.11615	-0.00829774935624068	0.0183157465774085
767215115	0.18328	0.1608	-0.11616	-0.1016	0.073473664652164	0.064540741145626
767215115	0.14978	0.17602	-0.047614	-0.021199	0.0480523245786236	0.047363427066991
767215115	-0.030495	0.074638	0.037122	0.19935	-0.0168746445975917	-0.0290382556319716
767215115	-0.065453	-0.063076	0.18771	0.08841	-0.0612826033195758	-0.0376140046571646
767215115	0.075207	0.16967	0.049267	0.10204	0.00628318178186126	0.015759582816361
767215115	0.11873	0.10861	-0.11984	-0.13629	0.0595883523439171	0.061570162436157
767215115	0.098435	0.088984	-0.025991	0.12377	0.0305338789214379	-0.00823420741748651
767215115	-0.0064615	0.067572	0.36508	0.31471	-0.0844023446212788	-0.0558468793668791
767215115	-0.072885	0.07133	0.019771	-0.072859	-0.0234672008148272	0.0360454000019295
767215115	-0.15148	0.058925	-0.27192	-0.05445	0.0332720589908016	0.0283044866400295
767215115	0.091062	0.22942	0.3744	0.28036	-0.0625605164562424	-0.0111203457578144
767215115	-0.047722	-0.16889	0.008867	0.18521	-0.0142836878385929	-0.0879370329214301
[truncated: 34,966 more rows]
