# Supplementary material for: Neural attentional-filter mechanisms of listening success in middle-aged and older individuals
Source: Nat Commun. 2021 Jul 26;12:4533. doi: 10.1038/s41467-021-24771-9 (PMC8313676; doi:10.1038/s41467-021-24771-9)
Supplement: Supplementary file 4 — Source Data [file 41467_2021_24771_MOESM4_ESM.zip › source data/SupplementaryFig6_right.csv]

ID	probed_ear	speed
594866155	L	0.612040899239084
594866155	L	0.421323833123264
594866155	R	0.545018338839906
594866155	R	0.31822210808794
594866155	R	0.686582418450645
594866155	R	0.556092034399998
594866155	L	0.566224968020166
594866155	L	0.756147556874078
594866155	L	0.444013784676272
594866155	L	0.362703731798972
594866155	L	0.299512237606891
594866155	R	0.731551155315692
594866155	L	0.460181900972864
594866155	L	0.748421536495383
594866155	R	0.671004662270206
594866155	L	0.776443189901077
594866155	R	0.392778814398309
594866155	L	0.720277472336241
594866155	R	0.464991046409452
594866155	R	0.662456710654309
594866155	L	0.371060768322745
594866155	R	0.671820313976132
594866155	R	1.0032516366926
594866155	L	0.606528670620817
594866155	R	0.529175179700336
594866155	R	0.34250894121456
594866155	R	0.52256009762279
594866155	L	0.459082471291184
594866155	R	0.294176307350283
594866155	R	0.40292539498956
594866155	L	0.626960324550547
594866155	R	0.628862096798073
594866155	R	0.383355393306743
594866155	L	0.571084184958734
594866155	R	0.351223591017665
594866155	L	0.287388014270824
594866155	R	0.381633211832724
594866155	R	0.53063834942111
594866155	R	0.744205539197249
594866155	R	0.352408265122423
594866155	L	0.660483613936517
594866155	L	0.817102711332333
594866155	R	0.399874358377743
594866155	L	0.315129756719827
594866155	L	0.378830825112259
594866155	R	0.616144072479151
594866155	L	0.659390539201753
594866155	L	0.4199062741955
594866155	R	0.404929822823531
594866155	R	0.426607391788846
594866155	L	0.289163894552301
594866155	R	0.502424010950753
594866155	R	0.499890062550302
594866155	R	0.612321927394093
594866155	L	0.723027509123773
594866155	L	0.390017298805586
594866155	L	0.576995263452316
594866155	L	0.30981140041033
594866155	L	0.331513952981548
594866155	L	0.335445651341926
594866155	L	0.528184706254061
594866155	L	0.654263044127427
594866155	R	0.48516669585629
594866155	L	0.644486292385923
594866155	L	0.411483843794521
594866155	L	0.351124659839914
594866155	R	0.378340540739886
594866155	L	0.432948718152837
594866155	R	0.484217774178976
594866155	R	0.39678936198223
594866155	L	0.36552617134418
594866155	R	0.743430852566375
594866155	R	0.657194342672428
594866155	L	0.74253123977161
594866155	L	0.367883009338258
594866155	R	0.394291033349463
594866155	L	0.411737875068251
594866155	R	0.623331964115941
594866155	R	0.574381733676342
594866155	R	0.435406584833018
594866155	R	0.976783116912048
594866155	L	0.471685350543351
594866155	R	0.720522862821338
594866155	L	0.467730160472589
594866155	L	0.509897045022367
594866155	L	0.715397221005083
594866155	L	0.415095033554866
594866155	L	0.607132829841336
594866155	R	0.452792877119104
594866155	L	0.490419124109329
594866155	L	0.573786743406955
594866155	L	0.494344483800992
594866155	R	0.559773070983077
594866155	R	0.393283936576959
594866155	L	0.329990223482111
594866155	L	0.736787764618558
594866155	L	0.751750821432982
594866155	L	0.451322537234226
594866155	R	0.426270837934024
594866155	L	0.718529262290748
594866155	R	0.643571574265442
594866155	L	0.697339903282692
594866155	L	0.494874416419617
594866155	L	0.641156004526469
594866155	L	0.763165392305819
594866155	L	0.280723320566389
594866155	L	0.465611613429336
594866155	L	0.719172062562266
594866155	R	0.634507734966407
594866155	L	0.487514249896002
594866155	R	0.458885409046126
594866155	L	0.649351217376952
594866155	L	0.693683646110727
594866155	L	0.72417820590949
594866155	L	0.342552437887533
594866155	L	0.642932391392822
594866155	R	0.431713279241443
913338219	R	0.659280712952252
913338219	R	0.449113752573663
913338219	R	0.67733737467451
913338219	L	0.572738156920016
913338219	L	0.565416631926206
913338219	R	0.704739621841293
913338219	L	0.451275575665827
913338219	R	0.54131527091824
913338219	R	0.578587695343959
913338219	L	0.631181034450871
913338219	R	0.722153448523496
913338219	R	0.473691086128497
913338219	R	0.559157660174314
913338219	R	0.670840242792703
913338219	R	0.70853365715814
913338219	R	0.582890622820552
913338219	R	0.498690423122939
913338219	R	0.575291750091966
913338219	L	0.83039233051202
913338219	R	0.752262276719893
913338219	R	0.547607187156656
913338219	R	0.542895607709423
913338219	L	0.670865277412343
913338219	R	0.584357809555454
913338219	R	0.647253398186144
913338219	L	0.662954071075402
913338219	L	0.645663424988443
913338219	L	0.643457420014475
913338219	R	0.7317110741811
913338219	R	0.627493319841969
913338219	R	0.738415475206282
913338219	R	0.702076205257104
913338219	R	0.463878878682868
913338219	L	0.750319936893793
913338219	L	0.633383386172725
913338219	L	0.679360223778755
913338219	L	0.504598746419435
913338219	L	0.590765463937532
913338219	L	0.507171526700438
913338219	L	0.642118161487467
913338219	L	0.42230516066219
913338219	R	0.636350740759841
913338219	L	0.664229777011119
913338219	R	0.717294198414931
913338219	L	0.579458599994236
913338219	L	0.742007745849445
913338219	R	0.556369085618982
913338219	L	0.778963213456091
913338219	L	0.497455978000312
913338219	R	0.674979717875491
913338219	L	0.572728433190353
913338219	L	0.615754438807857
913338219	L	0.565324920005121
913338219	L	0.552950686435058
913338219	R	0.462929365129174
913338219	R	0.684713129157167
913338219	R	0.712342950926489
913338219	R	0.626877468975565
913338219	L	0.577907569737583
913338219	R	0.556882395924155
913338219	R	0.789935661291742
913338219	R	0.498789738454064
913338219	L	0.735506811257964
913338219	L	0.352331425316716
913338219	R	0.637082483283514
913338219	R	0.623752178570135
913338219	L	0.703966170344539
913338219	L	0.628067647580425
913338219	R	0.522858892345013
913338219	R	0.889428453497339
913338219	R	0.685892349717676
913338219	R	0.581668424177985
913338219	R	0.695696247439088
913338219	R	0.602205400298858
913338219	R	0.748773764364449
913338219	R	0.721767747212028
913338219	R	0.596297040283392
913338219	R	0.699955834990973
913338219	L	0.707810709916135
913338219	L	0.699587205740122
913338219	L	0.613023222340456
913338219	L	0.522300915828321
913338219	R	0.604903396091637
913338219	R	0.577671405510483
913338219	L	0.627985515784263
913338219	L	0.585466380110636
913338219	L	0.499452822497463
913338219	R	0.619314902786389
913338219	L	0.617276063749604
913338219	L	0.586869429028705
913338219	L	0.70566217378383
913338219	R	0.416702176305499
913338219	R	0.509638423433891
913338219	L	0.677256288236784
913338219	R	0.511539234079257
913338219	R	0.631108143985399
913338219	R	0.586694656533882
913338219	L	0.397289937428932
913338219	L	0.597841476721131
913338219	L	0.642876394408394
913338219	L	0.67485419043893
913338219	R	0.633917368949386
913338219	L	0.50230222849873
913338219	R	0.558604060475818
913338219	L	0.585501506299903
913338219	L	0.768474207697431
913338219	L	0.643401966853804
913338219	L	0.537591531870989
913338219	R	0.586465984100211
913338219	R	0.713492081026092
913338219	R	0.760408244014495
913338219	L	0.394808848617891
913338219	L	0.607406727380122
913338219	R	0.713599594417735
913338219	R	0.761717186427297
913338219	L	0.556602662186334
913338219	R	0.77603811719495
913338219	R	0.729612327861521
913338219	L	0.731448413469642
913338219	L	0.526235090372583
913338219	L	0.508818294465436
913338219	L	0.691495714458176
913338219	L	0.746046574351616
913338219	L	0.544909750455149
913338219	L	0.758167565532785
913338219	L	0.623492005607485
913338219	L	0.503650533858996
913338219	R	0.772148498230407
913338219	L	0.428372453676623
913338219	R	0.518615819454503
913338219	L	0.437564342957675
913338219	R	0.580376628028743
913338219	R	0.568682326809898
913338219	L	0.559815906043187
913338219	R	0.5739508037225
913338219	L	0.604403653094261
913338219	R	0.541870038315747
913338219	R	0.635349181727567
913338219	L	0.598789856008575
913338219	R	0.575873961554193
913338219	R	0.707355931425671
913338219	R	0.562344306847853
913338219	R	0.642738029621244
913338219	L	0.60184687507862
913338219	R	0.6998601010081
913338219	R	0.55049000776144
913338219	L	0.701320105616195
913338219	L	0.501925317096432
913338219	L	0.69193732999358
913338219	L	0.519790894654149
913338219	L	0.444250852557394
913338219	R	0.699200356920571
913338219	L	0.700383551323664
913338219	R	0.669919051089609
913338219	R	0.677366926525411
913338219	R	0.732372968604697
913338219	L	0.358878670033026
913338219	L	0.448957462817215
913338219	L	0.603026055438937
913338219	R	0.432934222576875
913338219	L	0.622811431676176
913338219	L	0.624131725571206
913338219	L	0.585836294632417
913338219	R	0.353187453766724
913338219	R	0.632259590886722
913338219	L	0.530477164265169
913338219	R	0.54409099176093
913338219	R	0.547773939247991
913338219	R	0.68030622650624
913338219	R	0.641032955893793
913338219	R	0.805281824910123
913338219	L	0.566003519778649
913338219	L	0.627623612461751
913338219	L	0.64022430592704
913338219	L	0.662478630227336
913338219	L	0.518329541624035
913338219	L	0.655333034229712
913338219	L	0.400781171363021
913338219	R	0.653412415307736
913338219	R	0.539276792353042
913338219	R	0.587971743337404
913338219	R	0.582941234326717
913338219	L	0.574664422737663
913338219	L	0.608284010649979
913338219	L	0.630679014934322
913338219	R	0.611313010036287
913338219	R	0.55116990331931
913338219	L	0.614217791587456
913338219	R	0.585027282347914
913338219	L	0.506946642976419
913338219	L	0.63181808405539
913338219	L	0.700659583608201
913338219	R	0.734631406870989
913338219	L	0.759152720913711
913338219	R	0.535847829299806
913338219	L	0.67719183585101
913338219	R	0.405769397995266
913338219	L	0.502883512062039
913338219	L	0.492199933178959
913338219	L	0.770020866952481
913338219	R	0.595717236976751
913338219	R	0.616187251581775
913338219	L	0.674968546875084
913338219	L	0.615981391799557
913338219	R	0.725539162559455
913338219	R	0.740799951267548
913338219	R	0.779541006447638
913338219	L	0.592095506131352
913338219	L	0.533675079713235
913338219	L	0.720404696646546
913338219	L	0.618942872219986
913338219	L	0.639588015374627
913338219	R	0.566846684988505
913338219	L	0.777079353652896
913338219	L	0.486480881461248
913338219	R	0.661985587418253
913338219	L	0.495060217806078
913338219	L	0.693921203006325
913338219	R	0.601252265250227
913338219	L	0.680853242379375
913338219	R	0.605022332113313
913338219	R	0.522018235203749
913338219	R	0.597736722505845
913338219	R	0.631937610104579
913338219	R	0.680140955680685
913338219	R	0.785244782826337
579481892	L	0.651970663366189
579481892	L	0.613539193448802
579481892	R	1.28803207200658
579481892	R	0.824006204135397
579481892	L	0.717995041511567
579481892	R	0.682165164071531
579481892	L	0.829188796106145
579481892	R	0.414656328735845
579481892	R	0.805022228373311
579481892	R	0.766597876029259
579481892	L	0.440678288869263
579481892	R	0.917815236203336
579481892	L	0.312510752824083
579481892	L	0.576297536916098
579481892	R	0.996017918886186
579481892	R	1.26026939469219
579481892	R	0.661011445122995
579481892	R	0.56676974951126
579481892	L	0.847592440165635
579481892	L	0.525311293589226
579481892	L	0.514802815829966
579481892	L	0.936186613972225
579481892	R	0.423648993500612
579481892	L	0.761373930295083
579481892	L	0.487064845918051
579481892	R	0.697137884443986
579481892	R	0.865302015038743
579481892	L	0.666196140797554
579481892	R	1.20577732729643
579481892	L	0.696388643358582
579481892	R	0.372092350327318
579481892	L	0.656973049930753
579481892	R	0.788816453559221
579481892	R	0.530648192445114
579481892	R	0.752177428957096
579481892	R	0.752222155754042
579481892	R	0.606152137277935
579481892	R	0.779903593440342
579481892	R	0.511898424101525
579481892	R	0.731930042260358
579481892	L	0.537080090296875
579481892	R	0.774083126098366
579481892	L	0.755706200662812
579481892	R	0.941073341358905
579481892	R	0.668464790812055
579481892	L	0.54918302636347
579481892	L	0.863104757961162
579481892	L	1.464864853308
579481892	L	0.726826002192649
579481892	R	0.675275612138834
579481892	L	0.448827098177532
579481892	R	0.914392474788355
579481892	R	0.883981003585631
579481892	L	0.519433398080072
579481892	L	0.263203736807699
579481892	R	1.05745157390219
579481892	R	0.259869009479236
579481892	R	0.729870373103565
579481892	R	0.65913103467505
579481892	L	0.848309500223297
579481892	L	0.617023189038114
579481892	R	0.758368006971859
579481892	R	0.719822559028105
579481892	L	0.818063013183221
579481892	L	0.721192556613334
579481892	R	0.474167898419911
579481892	R	0.944750438181659
579481892	L	0.637968154740688
579481892	L	0.703225646390151
579481892	L	0.715430658927601
579481892	L	0.620637749320309
579481892	R	0.68870827346449
579481892	R	0.618137204702251
579481892	R	0.733309362933988
579481892	L	0.799727553762499
579481892	R	0.727889734435314
579481892	L	0.890319952229847
579481892	L	1.18531484105453
579481892	L	0.666544561297568
579481892	L	0.507321872682329
579481892	R	0.758609923853425
579481892	L	0.524943743053752
579481892	L	0.579466927729556
579481892	R	0.596785185401865
579481892	R	0.651127985253895
579481892	L	0.809183943592278
579481892	R	0.491310053312905
579481892	R	0.561725043387612
579481892	R	0.359481689344242
579481892	L	0.643724632875879
579481892	L	0.42258058482109
579481892	R	0.459774879104459
579481892	R	0.766183442371124
579481892	R	0.649514294118554
579481892	R	1.15905322930804
579481892	R	0.831067147432703
579481892	L	0.875254156508746
579481892	L	0.534363322096499
579481892	L	0.693347540237429
579481892	R	0.740937284465123
579481892	R	0.914053864871797
579481892	L	0.666453358232577
579481892	L	0.889953423454943
579481892	R	0.82310244506319
579481892	L	0.626282850955677
579481892	R	0.739014915639081
579481892	R	0.71109998441019
579481892	R	0.564432919336704
579481892	R	1.33383638904276
579481892	L	0.894827522918106
579481892	L	0.661793511596758
579481892	L	1.35861498507002
579481892	L	0.610931178817241
579481892	L	0.376366081355907
579481892	R	0.545148334477373
579481892	L	0.405080469181388
579481892	R	0.517754872589891
579481892	R	1.28160836915501
579481892	R	1.02705291103478
579481892	R	0.697807468720589
579481892	L	0.64615092330426
579481892	L	0.567113940048472
579481892	L	0.67197355473062
579481892	R	0.643500114737345
579481892	L	0.686726244591635
579481892	R	0.716387828601746
579481892	R	0.732461159068243
579481892	L	0.87942381436978
579481892	R	0.743949733612329
579481892	L	0.697422047021739
579481892	L	0.65909303638918
579481892	L	1.36201731383372
579481892	R	0.698906402197441
579481892	R	0.733342623409599
579481892	L	0.68210164632457
579481892	R	0.567036619590728
579481892	L	0.795383903607589
579481892	R	0.795734357958002
579481892	R	0.850212084918262
579481892	R	0.461443306074808
579481892	L	0.771416324819507
579481892	L	0.346365471533698
579481892	L	0.578131285586424
579481892	L	0.961654092509439
579481892	R	0.831409534534238
579481892	L	0.808236357324886
579481892	R	0.783278762612643
579481892	L	0.731200450504554
579481892	L	0.40828375340632
579481892	L	0.842195385156278
579481892	R	0.879904108230489
579481892	L	0.479204657756158
579481892	L	0.516343452112732
579481892	L	0.437911080853815
579481892	L	0.716433096312691
579481892	R	0.346605448351411
579481892	R	0.911313865595263
579481892	L	0.868848616294526
579481892	L	0.489514584848043
579481892	R	0.351176217867272
579481892	R	0.675721982848372
579481892	R	0.577789234285176
579481892	R	0.792358058962174
579481892	L	0.609712871004086
579481892	L	0.518383907351324
579481892	L	0.827340208767815
579481892	L	0.703440900664278
579481892	R	0.961875485107972
579481892	R	0.690867680451059
579481892	L	0.687744651230267
579481892	L	0.8573623593456
579481892	R	1.02609565070883
579481892	L	0.789697114709381
579481892	L	0.85000605306523
579481892	R	0.739511533680542
579481892	L	0.995495745218339
579481892	L	0.607245562668157
579481892	L	0.715507842838315
579481892	R	0.962772591881603
579481892	L	0.536495888573954
579481892	R	0.901369344351899
579481892	R	0.489845948416604
579481892	L	0.683536654974884
579481892	R	0.654366692258671
579481892	R	0.575324140739005
579481892	R	0.598513817898069
579481892	L	0.791239976773266
579481892	R	0.881079582245313
579481892	L	0.791205839281362
579481892	L	0.404255292330726
579481892	L	0.483040395677493
579481892	L	0.688982129657628
579481892	R	1.10471050641852
579481892	R	1.103860783465
579481892	R	0.764852253506328
579481892	R	0.623761195023519
579481892	R	0.70607112150075
579481892	L	0.693833634340503
579481892	L	0.678180454922358
579481892	R	0.669108420634056
579481892	L	0.893801596772972
579481892	L	0.6141129609021
579481892	L	0.606356055569654
579481892	L	0.501086515966915
579481892	L	0.516801177224767
579481892	R	0.689677036873894
579481892	L	0.510095084736161
579481892	L	0.452205951589463
579481892	R	0.556146307715042
579481892	R	0.557231012415868
579481892	L	0.591554164068456
579481892	R	0.647192231261201
579481892	R	0.57550735652122
579481892	L	0.352216545870341
579481892	R	1.0088286203996
579481892	R	0.505780499798214
579481892	R	0.581632389029023
579481892	R	0.679822689777549
579481892	R	0.612345051474968
579481892	L	0.822650194013172
579481892	R	1.31263246038826
579481892	R	0.640067064862945
579481892	L	0.630202762599689
579481892	R	0.638917195485724
579481892	L	0.51839875781784
579481892	L	0.370023467023448
579481892	L	0.562158994204792
579481892	L	0.59843412094428
579481892	R	0.413168285559659
579481892	L	0.728601462615787
267145152	R	0.849176269147877
267145152	R	0.358756979684979
267145152	L	0.518314688726283
267145152	L	0.774522604779451
267145152	L	0.702817486120566
267145152	L	0.790993389729568
267145152	L	0.442465571540002
267145152	R	0.962138024620475
267145152	L	0.877882283735415
267145152	R	0.332389174233432
267145152	R	0.625551594361356
267145152	L	0.921891584664388
267145152	L	0.706473526846712
267145152	L	0.659436010112272
267145152	R	0.494301233771405
267145152	R	0.535449609481379
267145152	L	0.646491351615512
267145152	L	0.853412848092351
267145152	R	0.795714496634066
267145152	L	0.65412129531495
267145152	L	1.22280546346914
267145152	R	0.565389201757279
267145152	R	1.02666659779538
267145152	R	0.959266640232999
267145152	R	0.40618955349476
267145152	R	0.436258818832387
267145152	L	0.524177868259488
267145152	R	1.04403490237396
267145152	R	0.573726510368694
267145152	R	1.28389440215383
267145152	L	0.794880030480101
267145152	L	0.924829277215753
267145152	R	0.653814055540403
267145152	L	0.823691358239152
267145152	L	0.650892785624902
267145152	R	0.624578714490036
267145152	R	0.807980855188258
267145152	L	0.477849242567123
267145152	L	0.739382286465347
267145152	L	0.704645852090417
267145152	R	0.729001018807224
267145152	L	0.817191216688926
267145152	R	0.489862738940015
267145152	L	0.995302654689305
267145152	R	0.944960036125396
267145152	R	0.827710712301833
267145152	L	0.891551574767083
267145152	R	0.920564150398721
267145152	L	0.839583567295836
267145152	L	0.775781511675577
267145152	R	0.552458571256279
267145152	L	0.620492166914954
267145152	L	0.659106746783106
267145152	L	0.813488866618013
267145152	L	0.594260681702819
267145152	R	0.575131048015225
267145152	R	0.576506716946037
267145152	R	0.692022456774601
267145152	R	0.791460777145061
267145152	R	0.497194759812649
267145152	R	0.728931008552555
267145152	L	0.773880983527652
267145152	L	0.930074026684264
267145152	L	0.910452496386122
267145152	R	0.857239591908639
267145152	R	0.787248438939264
267145152	R	0.274457827469851
267145152	R	0.600989315360612
267145152	L	0.924406584709989
267145152	R	0.959715080198516
267145152	R	0.856516763908135
267145152	R	0.61731399884869
267145152	L	0.639177119992685
267145152	L	0.597096634290284
267145152	L	0.741007219660299
267145152	L	0.815492545179233
267145152	L	0.743080788434465
267145152	R	0.432401634789139
267145152	R	0.480891381383278
267145152	L	0.795278411394313
267145152	R	0.835052625536114
267145152	L	0.857994621981104
267145152	R	0.993375509787483
267145152	L	0.651658687951658
267145152	R	0.653536801660412
267145152	L	0.839224366135435
267145152	R	0.573389050597217
267145152	R	0.569274435128103
267145152	L	0.439739643916642
267145152	R	0.972393704135561
267145152	L	0.522289642673187
267145152	L	0.740981297926017
267145152	R	0.581849139970428
267145152	R	0.709607699740006
267145152	R	0.805204656809156
267145152	L	0.668932464041625
267145152	R	1.00404380306086
267145152	R	0.728946759687819
267145152	R	0.695107950219209
267145152	L	0.763142974777769
267145152	L	0.741715040569575
267145152	R	0.715709491008694
267145152	L	0.777280808114543
267145152	R	0.790963394988639
267145152	R	0.742599752871455
267145152	L	0.742569078203093
267145152	L	0.346345024729365
267145152	L	0.784526373012645
267145152	L	0.964591961944191
267145152	L	0.478734164397206
267145152	L	0.70387242214775
267145152	R	0.64237669613444
267145152	L	0.863431606750824
267145152	L	0.964260077392147
267145152	L	0.444552658035321
267145152	L	0.704916526932298
267145152	L	0.952009175951714
267145152	R	0.501984727784887
267145152	R	0.563432129746356
267145152	R	0.867418043313919
267145152	L	0.86819277275255
267145152	R	0.851428813878278
267145152	L	0.776901796259037
267145152	L	1.17145539435643
267145152	L	0.584902195554921
267145152	L	0.514436098445868
267145152	L	0.683519934019
267145152	R	0.919919828149114
267145152	L	0.532996718178604
267145152	R	0.313557229772555
267145152	L	0.725289083483021
267145152	L	0.805972983013358
267145152	L	0.710996391639817
267145152	R	0.770526632190127
267145152	L	0.447312629287725
267145152	L	0.607479615906098
267145152	L	0.580092994133481
267145152	R	0.522468402149026
267145152	R	0.662210210527746
267145152	L	0.686465231024572
267145152	R	0.50123177508485
267145152	R	0.770937510519375
267145152	R	0.682274391055862
267145152	R	0.632945942969168
267145152	R	0.819564564521077
267145152	R	0.692249143320353
267145152	R	0.588696735053284
267145152	R	0.899844056512095
267145152	R	0.699047225329189
267145152	L	0.50417794833327
267145152	R	0.599598005102135
267145152	L	0.702576239144098
267145152	L	0.617763534062455
267145152	R	0.889504017762405
267145152	L	0.738216118106941
267145152	R	1.00867155810703
267145152	L	0.822255968934126
267145152	R	0.989554631257445
267145152	R	0.750523119990255
267145152	R	0.340653381380791
267145152	L	0.745401185956593
267145152	R	0.405752863233331
267145152	L	0.394636299762551
267145152	L	0.652379508898434
267145152	R	0.356530633046072
267145152	R	0.681965331202758
267145152	R	1.00809438330107
267145152	L	0.61906950787557
267145152	R	0.606261309443964
267145152	L	0.38397336287405
267145152	R	0.808418788051427
267145152	R	0.857093046813116
267145152	R	0.51931769657024
267145152	L	0.454883400582283
267145152	L	0.72134710552896
267145152	L	0.847476201491558
267145152	R	0.828054100478734
267145152	R	0.661338797988025
267145152	L	0.45380550288209
267145152	R	0.944837504996796
267145152	R	0.846661902512841
267145152	L	0.406724813112626
267145152	R	0.902585158258782
267145152	L	0.361374163262684
267145152	R	0.560769056918176
267145152	L	0.78204033722311
267145152	L	0.835293599203415
267145152	R	0.583801492032478
267145152	L	0.63124437315528
267145152	L	0.842062753525504
267145152	L	0.508063664869263
267145152	L	0.457214239001622
267145152	R	0.72942856747258
267145152	R	0.400836804945246
267145152	L	0.811158232457748
267145152	L	0.768222335796204
267145152	R	0.848489627781117
267145152	L	0.696878243907379
267145152	R	1.32254925925475
267145152	L	0.700740433102018
267145152	R	0.669189011331533
267145152	L	0.669010914517785
267145152	R	0.80820621660021
267145152	L	0.754385228368395
267145152	L	0.857683566233291
267145152	L	0.790119209952045
267145152	L	0.621222051492829
267145152	L	0.795774979537979
908092186	L	0.504930806082211
908092186	R	0.714834346148801
908092186	R	0.655887868725216
908092186	R	0.736185945052805
908092186	R	0.449919814723046
908092186	L	0.534571634608829
908092186	R	0.358418812675813
908092186	L	0.387837278898727
908092186	L	0.6513021060921
908092186	R	0.695270553589103
908092186	L	0.274413131567279
908092186	L	0.388614405228162
908092186	R	0.610800875661775
908092186	R	0.536965615410769
908092186	R	0.487561952070898
908092186	L	0.663235057462065
908092186	R	0.372825369989859
908092186	L	0.569256352576275
908092186	R	0.66535664610366
908092186	R	0.714529470650552
908092186	L	0.82308325643337
908092186	R	0.397800545402319
908092186	L	0.659510040307074
908092186	L	0.503999566114878
908092186	R	0.677300134522776
908092186	L	0.733140534813602
908092186	L	0.585257239449164
908092186	R	0.561983365877968
908092186	R	0.571776650740353
908092186	R	0.622080671717382
908092186	L	0.376948335241735
908092186	L	0.301531106083368
908092186	R	0.490532609253711
908092186	L	0.395450171361236
908092186	R	0.615625031059899
908092186	R	0.593872283909226
908092186	L	0.637064538963026
908092186	L	0.616818075631178
908092186	L	0.45232456201401
908092186	R	0.54600067157921
908092186	R	0.395006162178726
908092186	L	0.589597846726369
908092186	R	0.43543645450025
908092186	L	0.418226003635231
908092186	L	0.407901876625703
908092186	L	0.582960286107975
908092186	L	0.446400946924323
908092186	L	0.586933238669302
908092186	R	0.375761379486766
908092186	R	0.719934580281903
908092186	R	0.541364410118417
908092186	R	0.671667074096175
908092186	R	0.617045674168018
908092186	R	0.739841428541911
908092186	L	0.357310376786537
908092186	R	0.650382668248796
908092186	R	0.295396761473242
908092186	L	0.760702112613775
908092186	R	0.615591883614855
908092186	R	0.522073010167187
908092186	L	0.472922585108931
908092186	L	0.453846732401136
908092186	L	0.590580984282296
908092186	R	0.607620431774259
908092186	L	0.592065381477602
908092186	R	0.574080213367928
908092186	L	0.54850198486419
908092186	R	0.633062194535069
908092186	R	0.693470925788471
908092186	L	0.267571786466573
908092186	L	0.400717294695125
908092186	L	0.690480004345947
908092186	L	0.728301073096265
908092186	R	0.477642415800908
908092186	L	0.686144530415053
908092186	L	0.741965069965561
908092186	L	0.357957872552099
908092186	R	0.490033201486519
908092186	L	0.36463015107369
908092186	L	0.421104090305518
908092186	L	0.596141993552227
908092186	L	0.371407264130429
908092186	R	0.641246300902717
908092186	L	0.538410265654011
908092186	R	0.664984870268687
908092186	R	0.437442049683477
908092186	L	0.364940898017029
908092186	R	0.485205693216313
908092186	R	0.563841923672442
908092186	L	0.428273098280104
908092186	L	0.584139344948565
908092186	R	0.423844874767906
908092186	R	0.560127604947834
908092186	L	0.437754536474257
908092186	R	0.680399428165333
908092186	R	0.602809503017964
908092186	L	0.576747932167365
908092186	L	0.669281276242237
908092186	L	0.55914669750226
908092186	R	0.665876305881877
908092186	L	0.501431639653094
908092186	L	0.503872240972192
908092186	R	0.53489456805382
908092186	R	0.673960045756453
908092186	L	0.791862527770518
908092186	L	0.782991558041678
908092186	R	0.563196236210412
908092186	R	0.647517547700257
908092186	R	0.624392602517291
908092186	R	0.766506741323511
908092186	R	0.373543853424682
908092186	L	0.419310685481833
908092186	L	0.607431867955942
908092186	L	0.610931430513384
908092186	L	0.701919155221048
908092186	R	0.75975771645004
908092186	L	0.542452454283841
908092186	L	0.365026701091418
908092186	R	0.586355261614335
908092186	R	0.476280535519009
908092186	R	0.584005010218134
908092186	R	0.633430398914409
908092186	L	0.728508449722187
908092186	R	0.576998815145719
908092186	L	0.632466988714881
908092186	R	0.493578824946294
908092186	L	0.602769876047481
908092186	R	0.431999126889744
908092186	L	0.432049605098232
908092186	R	0.581484755421324
908092186	R	0.602697417370799
908092186	R	0.64049055486411
908092186	R	0.546946359028763
908092186	R	0.324485647603509
908092186	L	0.38376800607106
908092186	R	0.371374756026552
908092186	L	0.319029276407249
908092186	R	0.684153247750647
908092186	L	0.806193031319087
908092186	R	0.557730707748099
908092186	L	0.447728083103371
908092186	R	0.606193180773762
908092186	R	0.636088274040092
908092186	L	0.581426354722686
908092186	R	0.538433075719099
908092186	L	0.620703602326281
908092186	R	0.502198942733896
908092186	R	0.474777863103146
908092186	L	0.437851056736618
908092186	L	0.473011737473141
908092186	R	0.55892492889919
908092186	L	0.515690800669678
908092186	L	0.675213257988265
908092186	L	0.635885625792496
908092186	L	0.504705853737301
908092186	L	0.447882416754368
908092186	L	0.434028877462654
908092186	L	0.549176975567228
908092186	L	0.577285893061499
908092186	L	0.657573441301925
908092186	R	0.53958830182822
908092186	R	0.422483232066034
908092186	R	0.563778753957723
908092186	R	0.268614481610343
908092186	L	0.766098639396066
908092186	L	0.442211623514674
908092186	R	0.600620037545203
908092186	R	0.486956164911542
908092186	L	0.400267307629326
908092186	R	0.506526503296338
908092186	R	0.550184993799029
908092186	R	0.813153641254557
908092186	R	0.595634543108917
908092186	R	0.370762206036946
908092186	R	0.615602007770669
908092186	R	0.435358891067821
908092186	R	0.682628512768308
908092186	L	0.322567165882724
908092186	R	0.907633620981802
908092186	L	0.645882917187897
908092186	R	0.528918456228883
908092186	R	0.614410204402762
908092186	L	0.447062871795219
908092186	R	0.473284068941169
908092186	R	0.499914472472419
908092186	L	0.741405607593061
908092186	L	0.68566949592406
908092186	R	0.509659829339279
908092186	R	0.315682919840269
908092186	L	0.510639891283487
908092186	R	0.620388914438504
908092186	R	0.448058896917312
908092186	R	0.646785074785257
908092186	L	0.484956996921558
908092186	L	0.319630361880591
908092186	R	0.705382585246817
908092186	R	0.52301213095371
908092186	R	0.652871177661567
908092186	L	0.559331772724512
616446717	R	0.8909094859288
616446717	L	0.64623836425538
616446717	R	0.560834286240368
616446717	R	0.563667100477347
616446717	L	1.44187877779226
616446717	L	1.38783116401498
616446717	L	0.666933030506483
616446717	R	1.1069761965682
616446717	R	0.887182649375796
616446717	R	1.20979423222477
616446717	L	0.867166556816054
616446717	L	0.828652253399696
616446717	R	0.884573118031456
616446717	R	0.997855270013392
616446717	L	0.322577826058976
616446717	L	0.577715756251598
616446717	R	0.441672245227025
616446717	R	0.561452992299415
616446717	R	0.565823978117154
616446717	R	0.834766110037959
616446717	L	0.972532205174676
616446717	R	1.01472201491281
616446717	L	0.635965091903045
616446717	L	0.748869624515316
616446717	R	1.31204592481082
616446717	R	1.76123927116362
616446717	L	0.580838416652534
616446717	R	0.893226522968309
616446717	R	0.830976215464758
616446717	R	1.33703839433633
616446717	R	0.435347650209741
616446717	L	0.603222830315179
616446717	R	0.38878260272555
616446717	R	0.645277990399975
616446717	L	1.29727120686376
616446717	L	0.954904742415518
616446717	R	0.532840675894949
616446717	L	0.810269752104213
616446717	R	0.448300005629974
616446717	L	0.854370430281402
616446717	R	0.405180894942004
616446717	L	0.890346899032597
616446717	R	0.809764536070595
616446717	L	0.62625538080783
616446717	L	0.876867902964518
616446717	L	0.871217342899467
616446717	R	0.80992102803203
616446717	R	0.770707207960177
616446717	L	0.641977125978405
616446717	L	0.4380864289224
616446717	L	1.05759430677407
616446717	L	1.53650467068285
616446717	L	0.460640603996601
616446717	L	0.639260044282228
616446717	L	0.860894762451767
616446717	R	0.486258749644738
616446717	R	1.1062488311724
616446717	L	0.768620363060845
616446717	R	0.801410133677064
616446717	L	0.672381557560061
616446717	R	0.77475029280065
616446717	L	0.730429551766651
616446717	R	0.676937692578154
616446717	R	0.749632445354376
616446717	L	0.742516689243007
616446717	L	0.518965105832185
616446717	L	0.876193363461233
616446717	R	0.540985518496601
616446717	R	0.44208419798984
616446717	R	0.261907910559605
616446717	L	1.01846860396899
616446717	R	1.14655923467522
616446717	L	0.976344935394483
616446717	R	0.392157255146875
616446717	L	1.40736385596108
616446717	R	0.766389131823165
616446717	R	0.901726435116021
616446717	L	0.874473344175251
616446717	L	0.695702470031643
616446717	L	0.782604256312517
616446717	L	1.46748941151783
616446717	R	0.724820744434012
616446717	R	0.474790810202819
616446717	L	0.498474281024156
616446717	R	0.658291859639412
616446717	R	0.275344721754947
616446717	R	0.961390341847903
616446717	L	0.874019092508773
616446717	R	0.854810900425988
616446717	R	0.640388023419332
616446717	R	0.951869692526287
616446717	R	0.697076512542974
616446717	R	0.629329909586638
616446717	L	0.859595889786988
616446717	R	0.50323601748462
616446717	R	0.866379100429462
616446717	L	0.698274471424535
616446717	R	0.292481494520952
616446717	R	0.901866911154253
616446717	L	0.811367837356481
616446717	R	0.738561199111646
616446717	L	0.499546882720503
616446717	L	1.27951688664532
616446717	R	0.561898650294809
616446717	L	0.595994274794794
616446717	L	0.625334835807509
616446717	L	0.626728098141457
616446717	L	0.953956626835592
616446717	L	0.266381301970434
616446717	R	0.339050390213224
616446717	R	1.17790732601393
616446717	R	1.07036616004099
616446717	L	0.765157289965337
616446717	L	0.724802479551718
616446717	L	1.21010497823195
616446717	R	0.903880337880905
616446717	L	1.40634833166813
616446717	L	1.40927065042209
616446717	L	1.17767329151508
616446717	R	1.03334093626909
616446717	R	0.404720353403968
616446717	L	0.630273457059258
616446717	R	0.418680983338739
616446717	R	0.891389029224807
616446717	R	0.661031623694158
616446717	R	1.05296134618313
616446717	L	0.616076266143363
616446717	R	0.549940494228863
616446717	L	0.547631346258106
616446717	L	0.556940298314314
616446717	R	0.663661280715889
616446717	L	0.796207077084617
616446717	L	0.484466547719131
616446717	R	0.79359058090392
616446717	L	1.48711733787401
616446717	L	0.87991721971447
616446717	R	0.903127794875917
616446717	R	0.904554178084286
616446717	L	0.306915286319252
616446717	R	1.19240207036627
616446717	R	0.850343166573344
616446717	L	0.848168494024978
616446717	L	0.723998392179267
616446717	L	0.564425538514839
616446717	L	0.302532075452565
616446717	L	0.520267739548567
616446717	R	0.812821033898215
616446717	R	1.22643498022637
616446717	R	1.54328222929609
616446717	R	0.459122968265426
616446717	R	0.384089563919432
616446717	R	1.07655514407151
616446717	L	0.676322447452188
616446717	R	1.17428037134819
616446717	R	0.493572311314081
616446717	L	1.20391121634129
616446717	L	0.77121251541762
616446717	L	0.643716650953078
616446717	L	0.699566631752902
616446717	R	0.580205347238243
616446717	R	0.802425641880823
616446717	R	1.0847582389819
616446717	L	0.728345905591561
616446717	R	0.327671793719166
616446717	L	0.888033213916051
616446717	L	0.772356085900392
616446717	L	0.764262509586521
616446717	L	1.28768902030355
616446717	R	0.350922749326809
616446717	R	0.845262728284715
616446717	R	0.512385087214017
616446717	R	1.19550825408272
616446717	R	0.531069284052427
616446717	L	1.35113029114604
616446717	R	0.593396900953166
616446717	L	0.77315812393993
616446717	L	1.05428334275974
616446717	R	0.908849305094578
616446717	L	0.783664098364965
616446717	L	1.5162434607015
616446717	L	0.71755868597156
616446717	L	0.442565077008181
616446717	R	0.743832941190014
616446717	R	0.581977165837517
616446717	R	0.86420701141356
616446717	L	0.70695864043548
616446717	R	0.823303215251298
616446717	L	0.766069631312758
616446717	L	1.82225221307033
616446717	R	1.01240946022052
616446717	R	0.610353908015115
616446717	R	0.798803985881801
616446717	R	1.19643216133586
616446717	L	1.22731801573701
616446717	R	1.09648935021915
616446717	R	1.02618951406066
616446717	L	0.365090394081925
616446717	L	0.777708609827471
616446717	R	0.458336525175527
616446717	R	0.862275925268118
616446717	L	0.718211447206019
616446717	L	1.50230444370658
616446717	L	0.962754422076879
616446717	L	0.912116999718442
616446717	R	0.487858524887914
616446717	L	0.71716752316916
616446717	L	0.480979559074461
616446717	L	0.653547462914447
616446717	R	1.41018413849233
616446717	L	0.330513574173507
616446717	R	0.786399174284044
616446717	R	0.478824077723671
616446717	L	0.448461431626214
616446717	R	0.743333138186084
616446717	L	1.35351356981781
616446717	L	0.579478032025475
616446717	R	0.842014173227939
616446717	R	0.822486657135029
616446717	R	0.609556846811986
616446717	L	0.856228666952095
616446717	R	0.626147894483641
616446717	R	0.901306161320721
616446717	L	0.882902226838767
616446717	R	0.862510270808207
616446717	R	0.858267770860607
616446717	R	0.484805470758696
616446717	R	1.1740513068743
491416294	L	0.708163686265311
491416294	L	0.597294646736309
491416294	R	0.811316493110245
491416294	L	0.637194594047795
491416294	R	0.657150078255643
491416294	R	0.695378796132536
491416294	R	0.547811834747901
491416294	R	0.463044976198624
491416294	R	0.586268340158073
491416294	L	0.576629727044104
491416294	L	0.667820759924209
491416294	R	0.710699973816903
491416294	R	0.670685204495117
491416294	R	0.564544307210116
491416294	R	0.790312337782732
491416294	R	0.500616334611355
491416294	R	0.568160478229209
491416294	R	0.625741275355978
491416294	L	0.652598279695889
491416294	L	0.669941619121255
491416294	R	0.617506531021732
491416294	L	0.802025186696191
491416294	R	0.556880054676427
491416294	L	0.594888173073666
491416294	R	0.985890398583989
491416294	L	0.609810253430073
491416294	L	0.569513765744489
491416294	R	0.577452763638076
491416294	L	0.751975143857219
491416294	R	0.620171231609387
491416294	L	0.695340573783541
491416294	L	0.658019036811322
491416294	R	0.693167417211407
491416294	R	0.704119114685114
491416294	L	1.17920087076674
491416294	R	0.666701666508498
491416294	R	1.06241185883684
491416294	R	0.468011164469828
491416294	L	0.534171953186783
491416294	R	0.379511207045915
491416294	R	0.606342848951633
491416294	L	0.746250919111736
491416294	L	0.533922075369431
491416294	R	0.692437390442555
491416294	L	0.779816315897386
491416294	R	0.754233866123938
491416294	R	0.623004592103364
491416294	R	0.473249642193702
491416294	R	0.578924931155469
491416294	L	0.558798882115456
491416294	L	0.578770793507834
491416294	L	0.533645749591763
491416294	L	0.506771258850961
491416294	R	0.606619069686477
491416294	R	0.657513777045223
491416294	L	0.598844267587701
491416294	L	0.777651802279713
491416294	R	0.800516711974862
491416294	R	0.727794274092342
491416294	R	0.984336599274836
491416294	L	0.779795841758593
491416294	R	0.483645279623323
491416294	L	0.6141919806999
491416294	R	0.907113291299618
491416294	R	0.747576983323057
491416294	L	0.51889857621256
491416294	R	0.549985104118192
491416294	R	0.685455102349104
491416294	R	0.570095874542242
491416294	L	0.531044860935523
491416294	R	0.639764673740686
491416294	R	0.562572336475401
491416294	R	0.819312950702986
491416294	R	0.523443753337198
491416294	L	0.570755583572527
491416294	R	0.428184429974719
491416294	R	0.562543845030474
491416294	L	0.696770752462144
491416294	R	1.09701675882853
491416294	R	0.530861732581695
491416294	R	0.576279850426322
491416294	R	0.610636227035787
491416294	R	0.615829806114885
491416294	L	0.617354738691418
491416294	L	0.60386186373494
491416294	R	0.587710384287039
491416294	L	0.48815133998098
491416294	L	0.581455793702382
491416294	L	1.0337195528781
491416294	L	0.696577674098637
491416294	L	0.511419535897999
491416294	L	0.62693361667665
491416294	L	0.397150783259575
491416294	L	0.590814310011903
491416294	L	0.678055337142277
491416294	L	0.695581480164751
491416294	R	0.781679948747401
491416294	R	0.629061052345242
491416294	R	0.618269691384271
491416294	L	0.529332015367588
491416294	L	0.549210082185604
491416294	L	0.520791101951596
491416294	R	0.690700034287649
491416294	L	0.569560656358335
491416294	L	0.754404827596226
491416294	R	0.578831237074312
491416294	R	0.99574300877915
491416294	R	0.440789444362694
491416294	R	0.660798880647137
491416294	L	0.740975491211444
491416294	R	0.605080317169656
491416294	L	0.658801176530904
491416294	L	0.507141274324077
491416294	R	0.511211909483065
491416294	R	0.531051569441899
491416294	L	0.444865258566988
491416294	R	0.7810583442147
491416294	R	0.62951800322777
491416294	L	0.643409812434827
491416294	R	0.683426095881905
491416294	L	0.596264582722313
491416294	L	0.508713493955936
491416294	L	0.504076856940263
491416294	L	0.564971525931336
491416294	L	0.641258572327946
491416294	L	0.787439711909668
491416294	L	0.453339389584423
491416294	R	1.0938793671788
491416294	L	0.664280202352884
491416294	L	0.820349002420652
491416294	R	0.57667037284936
491416294	L	0.56481795627591
491416294	L	0.649166446954963
491416294	R	0.668796587063259
491416294	L	0.599466737899851
491416294	R	0.650038529408734
491416294	R	0.72676407407216
491416294	L	0.7117214368175
491416294	R	0.843309173066143
491416294	R	0.646680630646522
491416294	R	0.491317666987589
491416294	R	0.642462500248998
491416294	R	0.607973924629887
491416294	L	0.526048511213276
491416294	R	0.496339685749547
491416294	L	0.50409396775406
491416294	L	0.492414762401519
491416294	L	0.617552027451696
491416294	R	0.572793488806675
491416294	R	0.513551438716249
491416294	R	0.582260661897697
491416294	R	0.5150463193214
491416294	R	0.55511788623033
491416294	R	0.557758395949088
491416294	L	0.622192584114427
491416294	R	0.825744451935574
491416294	L	0.756778365082959
491416294	R	0.577164543433935
491416294	L	0.471750360628101
491416294	L	0.492036765230282
491416294	R	1.03280721967907
491416294	L	0.553904822199743
491416294	L	0.768280029366645
491416294	R	0.690742462673797
491416294	L	0.516152020968444
491416294	R	0.809485987047741
491416294	R	0.660123607426748
491416294	R	0.630591755861777
491416294	R	0.651357343568335
491416294	R	0.932926912479742
491416294	L	0.673265466679104
491416294	L	0.583269761535699
491416294	L	0.447242130934565
491416294	L	0.554462307536695
491416294	L	0.736454512893433
491416294	R	0.757635952733685
491416294	R	0.66709637499101
491416294	L	0.679508996309946
491416294	L	0.602755455811535
491416294	R	0.830173164294399
491416294	R	0.826993527247655
491416294	R	0.551030209596812
491416294	R	0.903285765818305
491416294	R	0.669941783376599
491416294	L	0.725275627157678
491416294	L	0.628438072625185
491416294	L	0.442772731569126
491416294	L	0.580947704271796
491416294	L	0.582457385046613
491416294	L	0.438179889749144
491416294	R	0.534192630245023
491416294	R	0.875114902651258
491416294	L	0.433403176681002
491416294	L	0.871310608292167
491416294	L	0.689736760523727
491416294	L	0.638251927000052
491416294	L	0.389134819004553
491416294	L	0.658491906130626
491416294	L	0.772184802745253
491416294	R	0.685770776234807
491416294	L	0.888489136026433
491416294	L	0.765408086695336
491416294	R	0.670682076736249
491416294	R	0.678372819691241
491416294	L	0.774194993140844
491416294	R	0.690685368896248
491416294	L	0.578485910236337
491416294	R	0.817619156403459
491416294	L	0.663831239178836
491416294	L	0.582139219145265
491416294	R	0.640104279845008
491416294	R	0.608634237294222
491416294	R	0.652038596974554
491416294	L	0.338226716676871
491416294	L	0.515886473067686
491416294	R	0.630173354796271
491416294	L	0.639270745765905
491416294	L	0.89812450243527
491416294	L	0.778943781232103
491416294	L	0.643865855131219
491416294	L	0.601321954944606
491416294	R	0.49385803478856
491416294	R	0.298153398260979
491416294	R	0.693818288914701
491416294	R	0.670592371786991
491416294	R	0.636548735483969
491416294	L	0.670606525466434
491416294	L	0.653291816487355
491416294	R	0.6114967352104
491416294	L	0.590528808446496
491416294	L	0.661282476646126
491416294	R	0.622725314102347
491416294	L	0.883412563819605
312850327	R	0.539536652979561
312850327	R	0.731418317189187
312850327	L	0.535322965707515
312850327	L	0.540233749404249
312850327	R	0.549480072220801
312850327	R	0.964168459287321
312850327	L	0.475586919633387
312850327	L	0.390222009973114
312850327	R	0.653194152850654
312850327	R	0.688706143261375
312850327	R	0.934887588292981
312850327	R	0.856502998758986
312850327	L	1.14046215366215
312850327	R	0.460430419415775
312850327	R	0.97037622718434
312850327	R	0.973712432394777
312850327	L	1.1783611094999
312850327	L	0.569419132847066
312850327	L	0.366388229872509
312850327	R	0.697568823562685
312850327	R	0.894220870139616
312850327	L	0.734231147681372
312850327	L	0.60356729934859
312850327	R	1.23114946268471
312850327	L	0.808944773839741
312850327	L	0.72125109046707
312850327	R	0.523679865425868
312850327	L	0.760874455780962
312850327	L	0.599976610720599
312850327	L	0.691919196037684
312850327	L	0.715922087649573
312850327	R	1.24068499666153
312850327	R	0.780387271068348
312850327	R	0.66304365400232
312850327	R	0.749361382949688
312850327	R	0.844613202671822
312850327	R	0.647605225143977
312850327	L	0.802079717292195
312850327	R	0.783155603398973
312850327	R	0.657267149684569
312850327	R	0.518995125999712
312850327	L	0.74922823788934
312850327	L	0.449466631256047
312850327	L	0.698415559001326
312850327	L	1.02082994036864
312850327	L	1.29199062759555
312850327	L	0.58312793952039
312850327	L	0.727765513476822
312850327	R	0.664297583633466
312850327	R	0.534619334434968
312850327	L	1.0829661434715
312850327	R	1.07935991417826
312850327	L	1.10018222235448
312850327	R	0.777536651998943
312850327	L	1.0124116912399
312850327	L	0.354187105164029
312850327	L	0.330705323602919
312850327	R	1.03521034232548
312850327	R	0.710573860295442
312850327	R	0.978310378126305
312850327	R	0.919267045434989
312850327	R	0.279035644596238
312850327	L	0.747207300283529
312850327	L	1.07477562490864
312850327	L	0.635817272378795
312850327	L	0.881524343005363
312850327	L	0.703695998254937
312850327	R	0.509826445633219
312850327	R	1.29308015236232
312850327	L	0.950752331664886
312850327	L	1.21547198580283
312850327	R	1.22512003689919
312850327	L	0.730863496140548
312850327	R	0.705065810404792
312850327	L	0.791153414395296
312850327	L	1.14696644164734
312850327	L	0.606418963231284
312850327	R	0.744273281394092
312850327	R	0.871352460242593
312850327	R	0.664081245396157
312850327	L	1.12378917199404
312850327	R	0.758153632411815
312850327	R	0.610997739810768
312850327	R	0.453346206031396
312850327	R	0.332408451040825
312850327	L	0.878425478282368
312850327	L	0.529921119437361
312850327	L	0.515081332014455
312850327	L	0.508749924239397
312850327	R	0.567959553941995
312850327	R	0.359281750357045
312850327	R	0.502447151100489
312850327	L	0.761849248239944
312850327	R	0.746375388669926
312850327	R	0.650110232831828
312850327	L	0.664745884298157
312850327	R	0.40384018454444
312850327	L	0.603819112928752
312850327	L	0.60361103154922
312850327	R	0.748726903112509
312850327	L	0.694501031197204
312850327	L	0.553441214431911
312850327	R	0.462849488013956
312850327	L	0.662581899941046
312850327	L	0.518295687467019
312850327	L	0.624659347919834
312850327	R	0.591856202804277
312850327	L	0.795802728052
312850327	L	0.634779780975005
312850327	L	0.6424583654717
312850327	L	1.31162093857076
312850327	R	0.670617985035913
312850327	R	0.990848483573605
312850327	L	0.597626021485538
312850327	L	1.25371979031163
312850327	L	0.637734227413352
312850327	L	0.732227798254469
312850327	L	0.852050799698418
312850327	R	0.687527956993575
312850327	L	0.742869219417581
312850327	L	0.719506694477127
312850327	R	0.749654962318978
312850327	L	0.751238656423754
312850327	R	0.652582324241736
312850327	L	1.24972775372766
312850327	R	0.544313783497532
312850327	R	0.701564038481408
312850327	R	1.05282435016826
312850327	R	0.802336193090293
312850327	R	0.807375351481172
312850327	L	0.750015878256152
312850327	L	0.731256635702098
312850327	L	0.559493243324441
312850327	L	0.723030175071407
312850327	R	1.04590903913446
312850327	L	1.08611713491304
312850327	L	0.72097153306668
312850327	L	0.589672127986971
312850327	L	0.533118150603995
312850327	R	0.685874681451343
312850327	L	0.424733439158801
312850327	R	0.814440490299477
312850327	R	0.438451683071488
312850327	R	0.643816494242432
312850327	L	0.807492262252555
312850327	R	0.879397703815674
312850327	R	0.720718044568658
312850327	R	0.474710532617604
312850327	R	0.644083890322765
312850327	R	0.590244172677712
312850327	L	0.841159045133053
312850327	R	0.704687054147826
312850327	L	0.633550680099091
312850327	R	0.618562297000779
312850327	R	1.02862093306433
312850327	L	0.71913819690777
312850327	R	0.935087225147645
312850327	L	0.723028644527067
312850327	R	1.10534075650803
312850327	R	0.926234893118063
312850327	R	0.797441458044769
312850327	R	0.778547313588738
312850327	L	0.674965068939454
312850327	L	1.02735203868458
312850327	R	0.566994925941151
312850327	R	1.02084443279837
312850327	R	0.60637347759814
312850327	R	0.459321317645597
312850327	R	0.626844968552712
312850327	R	0.826705447082334
312850327	L	0.692527002409791
312850327	L	0.654768134577485
312850327	R	0.782286782304599
312850327	R	0.786947058236867
312850327	R	0.515970408062721
312850327	R	0.877698916883418
312850327	R	0.601753876535008
312850327	R	0.759834957834432
312850327	L	0.683784154889079
312850327	R	0.599780121013088
312850327	L	0.669495738392356
312850327	R	0.871451113143592
312850327	R	0.637450959065048
312850327	L	0.942130907809473
312850327	R	0.311972587753587
312850327	L	0.704855925878508
312850327	L	1.03987129015659
312850327	L	0.655617115159768
312850327	L	0.890427148874357
312850327	L	1.0213305487925
312850327	R	0.697872406445925
312850327	R	0.636480771301428
312850327	R	0.694498030393255
312850327	R	0.423206288610989
312850327	R	0.779142931041494
312850327	R	0.99150572247675
312850327	L	0.543403533388929
312850327	L	0.962058325823044
312850327	L	0.87422417074536
312850327	L	0.858725001911124
312850327	L	0.532015495913543
312850327	R	0.78550442754044
312850327	L	0.784508743079106
312850327	R	0.424814065248524
312850327	R	1.24244453410277
312850327	R	0.743701223192965
312850327	L	0.55239733746504
312850327	R	0.434666815963718
312850327	L	0.647845671534906
312850327	L	1.09305436905038
312850327	R	0.428100482469232
312850327	R	0.662685224230713
312850327	L	0.719458196349253
312850327	L	0.689908754328694
312850327	L	0.397523834873841
312850327	L	0.847993724949959
312850327	R	0.737816802423901
312850327	L	1.12956643224373
312850327	R	0.70524578493332
312850327	L	0.636213576167757
312850327	R	0.747701077275098
312850327	L	1.01422596882979
312850327	L	0.529560846798518
312850327	R	0.658773321957556
312850327	L	0.646543625767961
312850327	L	0.957698458100134
312850327	L	0.671497041779411
312850327	L	0.731908103897519
312850327	R	0.616417128713695
312850327	R	0.53957245063647
312850327	R	0.752636625336329
767215115	R	0.760738146135691
767215115	L	1.00253647965832
767215115	R	0.273118178869669
767215115	L	0.502821195464435
767215115	L	0.815988428924129
767215115	L	0.721726306331896
767215115	L	0.730853237510915
767215115	L	0.683180577904157
767215115	L	0.902887947192609
767215115	L	0.715135047019225
767215115	R	0.287299578531906
767215115	L	0.692899916292363
767215115	R	0.795297681420656
767215115	R	0.608106406992478
767215115	R	0.9059320008376
767215115	L	0.808899638248184
767215115	R	0.303394636946771
767215115	L	0.406858727400475
767215115	R	0.874157194184781
767215115	R	0.617756585904283
767215115	L	0.526712401300479
767215115	L	0.66388981030021
767215115	R	0.362215603368797
767215115	L	0.559732263482241
767215115	L	0.985973695995991
767215115	L	0.577309306625721
767215115	L	0.779301484054913
767215115	R	0.336861773406568
767215115	R	0.711010128555848
767215115	R	0.771743636043829
767215115	R	0.60709930535709
767215115	R	0.653385880991314
767215115	L	0.762133674871402
767215115	L	0.561314074544498
767215115	L	0.594242621007474
767215115	L	0.869717946533074
767215115	R	0.836577196150274
767215115	L	0.306445301890782
767215115	R	0.76988212170457
767215115	R	0.429202105265982
767215115	R	0.599925832643928
767215115	L	0.477233345864443
767215115	R	0.757374116304959
767215115	R	0.695088897762014
767215115	L	0.588214187577423
767215115	L	0.609718833334143
767215115	L	0.57239382688523
767215115	L	0.654434819332654
767215115	L	0.270503374059117
767215115	L	0.80545108611096
767215115	R	0.736550028131178
767215115	L	0.374554024921314
767215115	L	0.793101279795299
767215115	R	0.723073706878336
767215115	L	0.274042829120293
767215115	R	0.787979512432572
767215115	L	0.573036394728067
767215115	R	0.534315905968505
767215115	R	0.60379569952604
767215115	L	0.746927174647558
767215115	R	1.15587808719901
767215115	L	0.798644716534241
767215115	L	0.834106733292014
767215115	R	0.741548423330771
767215115	R	0.638463270198175
767215115	R	0.611984179679613
767215115	L	0.837206975787363
767215115	L	0.356751331853343
767215115	R	0.752741438473202
767215115	R	0.533212978445
767215115	L	0.922147401503826
767215115	R	0.77118082011406
767215115	L	0.611859613408262
767215115	R	0.769313136090835
767215115	L	0.482253606551757
767215115	L	0.749477414259203
767215115	L	0.969460615462143
767215115	R	0.723253612874036
767215115	L	0.689168453999289
767215115	L	0.67152600739254
767215115	R	1.02122272459323
767215115	R	0.461634056666361
767215115	R	0.501740670798873
767215115	R	1.08791627318825
767215115	R	0.782229792731435
767215115	R	0.85428165388887
767215115	R	0.731312124297134
767215115	L	0.541715561601545
767215115	L	0.698274119162437
767215115	L	0.779509794607112
767215115	R	0.611478418797375
767215115	L	0.595796560917152
767215115	L	0.802662269857069
767215115	L	0.672475461350829
767215115	L	0.849373250844268
767215115	R	0.399987136980057
767215115	R	1.01241938925512
767215115	R	0.874944854394597
767215115	R	0.694331883216937
767215115	R	0.683515018508249
767215115	R	0.65526769244082
767215115	R	0.848866365345481
767215115	L	0.67246950340757
767215115	R	0.878239285517188
767215115	R	0.715845100284404
767215115	L	0.665886897292903
767215115	L	0.596528849790925
767215115	L	0.9747125988127
767215115	L	0.881353037973859
767215115	L	0.799620934623147
767215115	L	0.694557966958509
767215115	L	0.840054178485773
767215115	L	0.818339344873024
767215115	L	0.844473166464235
767215115	L	0.403961173310721
767215115	L	0.78205538974137
767215115	L	0.467538790604792
767215115	R	0.750454119483368
767215115	L	0.563233562720107
767215115	L	1.47767162482927
767215115	L	0.728962949228265
767215115	R	0.519808914797627
767215115	L	1.20966413072611
767215115	L	0.743988868604844
767215115	L	0.374795179853748
767215115	R	0.484873580981132
767215115	L	0.722136773907668
767215115	L	0.911224672845594
767215115	R	0.937488416059151
767215115	R	0.445095127115659
767215115	R	0.619505767912222
767215115	L	0.612343636741024
767215115	R	0.654643819302775
767215115	R	0.511317916559817
767215115	R	0.606704887881255
767215115	R	0.572031226552769
767215115	R	0.299997254786021
767215115	R	0.983313647804474
767215115	L	0.888838597713662
767215115	L	0.728814792218736
767215115	L	0.254136384059849
767215115	L	0.681395667504238
767215115	L	0.76457285975089
767215115	L	0.706535316144614
767215115	R	0.669174958531319
767215115	R	0.774599506337358
767215115	R	0.670217048167247
767215115	L	0.871162032155272
767215115	R	0.760682448217023
767215115	L	0.606022273333751
767215115	R	0.866288679511591
767215115	L	0.767393696170141
767215115	R	0.573867396668587
767215115	R	0.896919090019516
767215115	L	0.720934349021011
767215115	L	0.755541084211085
767215115	R	0.412760649183216
767215115	L	0.758679159791285
767215115	L	0.406624961010364
767215115	R	0.674856633778964
767215115	L	0.632286314802543
767215115	R	0.680828269254332
767215115	L	0.536684093050175
767215115	R	0.82871590685409
767215115	R	0.630553943052043
767215115	L	0.567042052450868
767215115	L	0.470333653963741
767215115	R	0.943200032364053
767215115	L	0.352528435452981
767215115	R	0.840137863457082
767215115	R	1.0203944144845
767215115	R	0.712816522667249
767215115	R	0.828581714777303
767215115	R	0.811978562665747
767215115	R	0.826598790675156
767215115	R	0.721148590455856
767215115	R	0.589157399345289
767215115	R	0.791665605094219
767215115	R	0.2994402455981
767215115	R	0.355407067273906
767215115	L	0.414587279319641
767215115	L	0.668049202489995
767215115	L	0.497580568191042
767215115	L	0.818562920748336
767215115	L	0.872143011400162
767215115	L	0.83490750878433
767215115	R	0.810497355249923
767215115	R	0.951180435059728
767215115	L	0.749737757461938
767215115	R	1.3177874148286
767215115	R	0.804554625721086
767215115	L	0.936749858804247
767215115	L	0.560926218659997
767215115	L	0.402565979694036
767215115	L	0.326903280351316
767215115	L	0.604441480658433
767215115	R	0.725320513253727
767215115	L	0.694176657247041
767215115	R	0.337249890229245
767215115	R	0.692418992668676
767215115	R	1.32515796482369
767215115	R	0.72664678886687
767215115	L	0.636317659534844
767215115	L	0.991704187827422
767215115	R	0.762773203739629
767215115	R	0.837714410411666
767215115	R	0.827004077074972
767215115	L	0.438960193556246
767215115	L	0.413580877925082
767215115	R	0.352154475956887
767215115	R	0.68113290333875
767215115	L	0.346203253556642
767215115	R	0.891283231655367
767215115	R	0.508557475582258
767215115	L	0.976056898551787
767215115	R	0.367091442858734
767215115	R	0.7605418631502
767215115	R	0.541560097138288
767215115	R	0.284012296347077
767215115	L	0.342626688225036
767215115	L	0.538098089843845
078614964	R	0.737594423328969
078614964	R	0.752661688478518
078614964	R	0.592568303500509
078614964	L	0.555607645068699
078614964	L	0.629855483092117
078614964	R	0.708478249162637
078614964	L	0.627623354512917
078614964	R	0.740433961783275
078614964	L	0.557114839345415
078614964	R	0.443476762194029
078614964	L	0.731115697872412
078614964	L	0.704955522240777
078614964	L	0.677806147669645
078614964	R	0.631566921548433
078614964	L	0.668123318434703
078614964	L	0.532429935948903
078614964	L	0.691134497249382
078614964	L	0.539667868385286
078614964	R	0.516582805366532
078614964	R	0.62079952316486
078614964	R	0.55444250903678
078614964	R	0.415610027169547
078614964	L	0.698790629614863
078614964	L	0.743930873837208
078614964	R	0.767062777937865
078614964	R	0.589910342000613
078614964	R	0.769764089823454
078614964	L	0.773859043635648
078614964	L	0.555810054905928
078614964	L	0.611797895922237
078614964	R	0.785791485018553
078614964	L	0.778320454631188
078614964	R	0.41817115219558
078614964	R	0.669412122897764
078614964	L	0.712392595805353
078614964	L	0.869118157098564
078614964	L	0.654775958701983
078614964	R	0.666661969175322
078614964	R	0.599759277032409
078614964	R	0.732397100119612
078614964	L	0.73116754089295
078614964	L	0.633421570411372
078614964	L	0.624764514809463
078614964	L	0.582161705694267
078614964	L	0.786211114399977
078614964	L	0.422676265981456
078614964	R	0.672988159598045
078614964	R	0.616835522607613
078614964	L	0.726701348089981
078614964	R	0.500786427175441
078614964	L	0.617472809307057
078614964	R	0.606219484470917
078614964	R	0.526695423362749
078614964	L	0.579518883911575
078614964	R	0.702245905866708
078614964	L	0.460948387242663
078614964	L	0.573026264572247
078614964	L	0.541702214861534
078614964	L	0.590315989323261
078614964	R	0.780292326683827
078614964	R	0.666130204457431
078614964	L	0.602956976152757
078614964	R	0.771090449130469
078614964	R	0.527813825408711
078614964	R	0.60537925949326
078614964	L	0.532600962302932
078614964	R	0.587663109639494
078614964	L	0.357250164220301
078614964	R	0.691888751084972
078614964	L	0.447512021178605
078614964	L	0.641647394035283
078614964	R	0.606722907761499
078614964	L	0.670817051980516
078614964	L	0.726433581413832
078614964	L	0.687640490416785
078614964	L	0.564509595306697
078614964	L	0.47077482255948
078614964	L	0.549959015179104
078614964	L	0.630589815387262
078614964	R	0.684578790625065
078614964	R	0.879575775708009
078614964	R	0.632225080656823
078614964	R	0.654812048016456
078614964	L	0.616044789471611
078614964	R	0.331001359919862
078614964	L	0.737771467917063
078614964	L	0.6192544701561
078614964	R	0.360188113513708
078614964	R	0.601140481845396
078614964	R	0.375568205462513
078614964	L	0.54760691705761
078614964	R	0.835428183964494
078614964	L	0.857677473869974
078614964	L	0.766813077195506
078614964	L	0.661280427188652
078614964	R	0.712428629092115
078614964	L	0.51439532046131
078614964	R	0.533552221737951
078614964	R	0.525646256313631
078614964	R	0.446177498653602
078614964	R	0.658549883187857
078614964	R	0.57144585383533
078614964	L	0.648506537365837
078614964	R	0.63350131140034
078614964	R	0.569525169116174
078614964	R	0.62852621737687
078614964	R	0.830033972708649
[truncated: 30,472 more rows]
