# Supplementary material for: Neural attentional-filter mechanisms of listening success in middle-aged and older individuals
Source: Nat Commun. 2021 Jul 26;12:4533. doi: 10.1038/s41467-021-24771-9 (PMC8313676; doi:10.1038/s41467-021-24771-9)
Supplement: Supplementary file 4 — Source Data [file 41467_2021_24771_MOESM4_ESM.zip › source data/SupplementaryFig8.xlsx]

## Sheet: SupplementaryFig8
time stimulus onset [s]		-0.50	-0.45	-0.40	-0.35	-0.30	-0.25	-0.20	-0.15	-0.10	-0.05	0.00	0.05	0.10	0.15	0.20	0.25	0.30	0.35	0.40	0.45	0.50	0.55	0.60	0.65	0.70	0.75	0.80	0.85	0.90	0.95	1.00	1.05	1.10	1.15	1.20	1.25	1.30	1.35	1.40	1.45	.150	1.55	1.60	1.65	1.70	1.75	1.80	1.85
ID	spatial_cue
908092186	spatial[+]	0.00300455940018297	-0.0161099749554978	0.00241654266468899	0.0651286539378094	-0.0107088744305865	-0.0463536792487054	-0.0512576183312975	0.0161339967875995	0.0511664824959414	0.0765218732385986	0.0686604463030885	0.0155530307587937	-0.0111082034249376	-0.0769678055919471	-0.0845962703700905	-0.133282991015100	-0.0997116769578842	-0.0325860613457788	-0.0397234601349693	-0.0467828279249200	-0.0607048470176432	0.0283111420779683	-0.0573253454147790	-0.0347168633330372	0.0294693864379909	0.0691207209012912	0.0204467459495299	-0.00483741804669434	-0.0308768641320833	-0.154956787467726	-0.137139846313933	-0.0244785115918226	0.0413365614305772	0.0560712940691072	0.0253556293739942	0.0262660751015441	0.0306007405815315	-0.0209593094306509	-0.116050065101815	-0.208241518187440	-0.228469158855698	-0.138412446891478	-0.0517115209163254	0.0119877815609960	0.0526525520662279	0.108032393026990	0.133255965943546	0.0960255990544672
42195083	spatial[+]	-0.0115290376395574	-0.0175814744588899	-0.0876939708507178	0.00716529750526370	0.0749597095552710	0.0551064320079871	-0.0315809749435196	-0.0117937418406272	0.0521392202692211	0.0273871871200707	0.0162519744181291	0.0465002085335997	0.0723679581359731	0.0363108587762713	-0.00727465759402792	0.0110796323021366	0.0382661739386511	0.0301654535430102	-0.0605721976487022	-0.0769105957132607	-0.0897161097626004	-0.111967519210815	-0.0794795800696844	0.00515058373640224	0.0514235122269983	0.0557252624313546	0.00972852319744685	-0.0435226902932473	-0.0918409486378033	-0.0866792337622420	-0.0171796417746406	0.0182856364566944	0.0945664009738094	0.0726844435142699	0.0504881104213417	0.0718222086720890	0.0997440761012754	0.116202311110844	0.115276844383881	0.0418330236522272	-0.0107072074129856	-0.0493611280218444	-0.0564541565689198	-0.0593171898198825	-0.0363328122374150	0.0187092386551223	-0.0523546388627356	-0.0182151061506124
968310535	spatial[+]	0.0973902731816827	0.102504433042501	0.0123653120364141	-0.0782955797615645	0.00531055417178187	0.122190483566084	0.101150456025074	0.0616295608239833	0.0385552672653094	0.0213267873329526	0.00985662560545168	-0.0131398269698267	-0.0277916285112344	0.00712606019449012	0.0502055877375708	0.0466368792508635	0.0525018862302059	0.100627058600250	0.0848871730780886	0.110939190754097	0.0675869701793112	0.115857472810187	0.0700866643893633	0.0290378355690985	0.0345090464412149	0.0159039768780325	-0.0485960437104817	-0.0475011988998868	0.0153226454941433	-0.00145628151316288	0.0172034929039633	0.0438515792160423	0.0296393358634945	-0.0100015912216713	0.00165603234693668	-0.0229142324114072	-0.0103552736715014	-0.0448343132013705	-0.0473700081910591	0.00182956447014110	148000000	0.00452084615871523	-0.0157195478542109	-0.0209354126353950	-0.0199939789970916	0.0360226872722554	0.0785658057452131	0.0336944808129484
360661756	spatial[+]	-0.00217894122118624	-0.0552515571288886	-0.0453174700009912	-0.0391869187370370	0.00966261865623032	0.0714985126555979	0.115510279540290	0.0397513423275428	0.0484430796520932	0.0406817054609063	0.0655478096682159	0.0437695702991029	-0.0404675737070909	-0.104175937043513	-0.111528971350291	-0.0448101424960259	-0.0176729645614732	0.0325195988946615	0.0103611036380604	-0.0128632643821095	-0.00779665056525928	0.00573319208932675	0.0347823988062931	0.0159151659153602	0.0213999772595319	0.0488853949260119	0.0193283956355879	-0.0502974012392838	-0.115045127196943	-0.133522898080455	-0.0838480744505134	-0.0363747249716830	-0.0195188944130058	0.0411063694512095	0.0385740054785977	-0.0132567456639665	0.0473981866958775	0.0642020227829537	0.0218939025686541	0.0238102072550063	-0.0436242628877303	-0.0360767041390280	-0.0196185878859631	0.0106291833148979	0.0305020873243330	0.0139566683325923	-0.0378010599013749	-0.0474710597331903
524143092	spatial[+]	-0.0876151218769171	-0.0396752866850456	-0.0163105387729959	-0.0192320405322866	0.00691642213615051	0.0682286152263226	0.0774487663124484	0.0381701293598325	-0.000799050016383827	-0.0295709027547081	-0.0428199063989468	-0.0173455612323849	0.0121369154765722	0.0448421098663446	0.0489330737069239	-0.0171041319471840	-0.0363780850010938	-0.0557771220270509	-0.0118278435723722	0.00473277636243950	0.00335080806166947	-0.0283730794648883	-0.0422592292750016	-0.133626591737872	-0.0879303664578584	-0.0469867290228103	-0.0172063481728047	0.0159676928673446	0.0760068807274489	0.151198462171214	0.127661013614725	0.0726206184068594	0.0525356707074668	0.0160859318373954	0.0661199031873507	0.0580352039842740	0.0580055477206022	0.0304389099149818	-0.0182427792897464	-0.0397480076329025	0.00710012725450261	-0.0389955473168708	-0.0124368126226207	-0.00924771565978779	0.00616852448277687	-0.0693512736698191	-0.0237611623538368	-0.0215550646046699
206004113	spatial[+]	0.0161940375768224	-0.0437218503851235	-0.0318063145773214	-0.0340166590403704	-0.0699895090509747	-0.0965247344809053	-0.0669756048998049	-0.0272897609619690	-0.000419627108655760	0.0686741272294638	0.0286617475762664	-0.0444947115376869	-0.0305828029580601	-0.0551523133177174	-0.0581274848824334	-0.0402319863645473	-0.0293463904005641	-0.00658212398958542	-0.0144560981010253	0.0469335235695148	0.0280935002421214	0.0524685205775158	0.0746923362080634	0.0360478222003928	-0.0255083116566253	0.0103914248482244	0.0636857021789917	0.0891787548399776	0.0733965438511833	0.0739320674483406	0.0438904797345719	-0.0419165109396589	-0.0444373880927866	-0.0334974845828974	0.0101636975290669	0.0483017351833017	0.0523484972371796	0.0489001232348651	0.0607350044319776	0.103662168191656	0.0875015857813211	0.0883960833915502	0.000581854095608091	-0.0801451922362596	-0.0928276459225436	-0.145023183395891	-0.0943632454876447	-0.0757196236878900
616446717	spatial[+]	0.00807981372711942	-0.0411372946271154	-0.0639377061688848	-0.0389654848954612	-0.0163245081644971	-0.0444244769427724	-0.0286290558788496	-0.0808822696551744	-0.134363011260530	-0.101261374459685	-0.0564354725810538	0.0363986595736859	0.114230491512848	0.102587326978869	0.0782816470144881	-0.0200704124622508	0.00330674549984068	0.0579615057702304	0.0590713214040945	0.0219156753378198	0.101687489953807	0.126952006787691	0.0568781038266625	-0.0170073645133287	0.0377541967889130	0.0733232221511367	0.116854551472126	0.168837311273095	0.180702103336638	0.0821962334876810	0.0594747512317038	0.0594081416924609	0.0243950608284280	-0.0465927379246185	-0.0379198803931237	-0.00628051802528409	0.0200240454228445	0.00268803948723635	-0.0501930454154755	-0.110290285684629	-0.129110053203197	-0.0738536802756710	-0.0625323012348675	-0.0612847022390621	-0.0241164215481057	-0.0225372747616358	-0.0108308138475608	0.0564979409739709
450135234	spatial[+]	-0.0350344908611471	-0.0412233813311566	-0.0855096737981831	-0.0871639439648031	-0.0932871767305538	-0.0152071310190304	0.0519884149159004	0.0134766477015955	-0.0136306152344763	-0.0111897799730497	0.000682563724836795	0.00898274631886209	0.0506774775017095	-0.00839197219706253	-0.0357473086647865	-0.0447886177240308	-0.0550621415133823	-0.0292510740722049	-0.0379096642087253	-0.0390988664086225	0.00484895409246926	-0.0117675125884816	-0.0280051837278110	-0.0448088232642611	-0.0642428502452420	0.0673853984982151	0.0597547299977067	-0.0410774827540355	-0.114435289251401	-0.103836471869218	-0.0664349907580002	-0.0687576420338251	-0.0759202400032018	-0.0540144011531892	-0.0553331313576328	-0.0184742327437856	0.0440844739798074	0.0148965541565796	0.0310069134903569	0.0853030382003657	0.00264413500618566	0.0666003653850169	0.0229143531240968	-0.00159168068351556	-0.000302283304784416	0.00690239743447112	0.0226555242499063	0.0166732988956060
896977580	spatial[+]	0.0200450664699290	0.0183583772194005	-0.00528802024753768	-0.0525601155271078	-0.0636900813731763	-0.0372935525014447	0.00490860257889917	0.00685699182618191	0.00424481585774545	-0.00251836611598598	-0.00253715854900089	-0.0487256902833416	-0.0278604542693610	-0.0127199679015751	-0.0350322590007814	-0.0839026899419554	-0.0534274454907202	-0.0389834579242740	-0.0486174620202888	-0.0759448585437339	-0.0567782793177491	-0.0226695513805803	-0.0498605836316224	-0.0538823087287993	-0.0464178023190269	-0.0628091303187373	0.0105512669868040	0.0150535629388082	0.0571275915842874	0.0821184669375838	0.0435456099153595	0.0892806913654006	0.0705334508821155	0.0163932530657647	0.0352034981005227	-0.00213233676814845	-0.0227411433496825	0.00361439008428764	0.0606373216960490	0.0908598881958605	0.0452218028852762	-0.0160735653589559	-0.0467239455507124	-0.0884490501007546	-0.0404497199628975	-0.0478077543446866	-0.0627868553559249	-0.0459319679654881
538449653	spatial[+]	0.0261252499048626	0.0683196196748087	0.0449790489029951	0.0824290244211146	0.0672419561076948	0.0119386116128759	0.0388768760278809	-0.00291016006436827	0.00761810409931065	-0.0576527387304036	-0.110125831236403	-0.0207821943900344	0.0717833832322713	-0.00436655109040497	-0.0507645027476701	-0.0364134892054724	0.00573013429583005	-0.0535499563845413	-0.0317069642074236	-0.0989101965859624	-0.0352838962709483	-0.0164557184046794	-0.0675784511957611	-0.0817402445623054	-0.0441446558716974	-0.101184428378508	-0.0519329784445862	-0.0388338047778266	-0.0682773059425305	-0.0510183727552109	-0.0628132610817808	-0.0195190890523105	-0.0645167805963214	-0.0742809011037408	-0.0374534979714983	-0.0336603325132133	-0.00317594269644693	0.0631248857343461	0.0528845515450541	0.0292045820955067	-0.0483718253228208	-0.0650124365761884	-0.0364433274396346	-0.0230463842544574	-0.00789675613574870	-0.0221221227723988	-0.0355008287030318	-0.0552138402759588
259439482	spatial[+]	0.0480062483342725	0.0289649897985394	0.00716391879644637	-0.0118346320491778	-0.000401600739622438	0.0287113748315013	0.0480173387855537	0.00443845536082242	0.00865498619217029	0.00652916738654260	-0.0212023478859204	0.000446913143838712	-0.000682839999536033	0.0112571435896371	-0.00302507313646764	-0.0639436029190809	-0.0553806507026564	0.00940898891886935	0.103143785282314	0.0329203331385967	-0.0126767532011790	-0.0269099502381820	-0.0599007673638009	-0.0701787414080454	-0.0470705731805685	0.0266506504326551	0.0482520758945968	0.00714286448697993	-0.0266527834037541	-0.0666481237358659	-0.0293057025383372	0.0574443441120999	0.0535785534725170	0.0891943250870396	0.139961229128665	0.105046600256748	0.0367468635241778	0.00268845072709681	-0.0108684710564025	0.000785198463120661	-0.0263297708037540	0.0797250526540868	0.118059445314337	0.0608717087717623	0.00449689996754100	-0.0135062185632483	-0.0189011473298163	-0.0638736731224750
724996065	spatial[+]	-0.0168420685712274	0.0288844738843373	0.0443817836957218	0.0914116291909802	0.135479747884984	0.158209934715414	0.0476483072161281	-0.0200204348755217	-0.0364131821899364	-0.0616687320686667	0.00310274589837613	0.0699167176124110	0.0733066721247658	0.0561930377699036	0.000801024162001869	-0.00543669052280807	-0.0306229376316469	-0.0913446072520330	-0.0929815406786648	-0.0500298579289231	-0.107844693174807	0.0238469596907048	0.0927373755756311	0.199081442044263	0.160631527053479	0.0750145769945491	0.0713944258013328	0.0340968782582148	0.0620856431600534	0.0822604507111640	0.0420441621434865	0.0913305995490638	0.0429977356436942	0.00364037008782959	0.0593225318348449	0.0959310462221548	0.0698414422522715	0.0891743004316666	0.0353501960685305	0.0139971490722498	-0.0391628906354628	-0.0223304694411410	-0.0452128074253765	-0.140114859599394	-0.0773218134376918	0.0706382421382110	0.0966098712351290	0.0573789076085596
678879829	spatial[+]	-0.0139873482784161	0.0104645754276185	0.0652713021278603	0.0666170793507295	0.0560006199630030	0.0619728416492408	0.00487797052719381	-0.0417416341929096	-0.0543613996155548	-0.0740896455752673	-0.0807926675673982	-0.00326389459427714	-0.0316127535751026	-0.0655815429147337	-0.0433061127746523	0.0190421993174543	0.0399204111147358	0.0552952421944502	0.0415236281166653	0.0438196944491771	0.116503051761738	0.203009884722118	0.181080054514789	0.123130551253898	0.0765093887369003	0.0540010291108397	0.0340486297976739	-0.00838644540344980	-0.0227356531478648	0.0101106192367476	0.0105794203053582	0.0105816555920981	-0.0100844312348410	-0.0104668172947602	0.00396379700684379	0.0249418217774392	0.00139253814165976	-0.0803580626558376	-0.0930542506928120	-0.0633841177240685	-0.00555164756059128	0.0396782855387046	0.0468519738171090	0.0270871615334898	0.0360110937634730	0.0307725947127950	0.0256039330142963	0.0516539777639747
491416294	spatial[+]	-0.0625566738602752	-0.0757670761749918	-0.0581164405923849	-0.0429301616016668	-0.0214870310671489	0.0430416506700880	0.0478615517773158	0.0193329453532213	0.0117829131047999	0.0571710199738082	0.0387594865267791	0.0421901472661739	0.0528424890090292	-0.0276809575492211	-0.0334184365719317	-0.0497611856466091	-0.0638336699514112	-0.0894704126957309	-0.0594502513623136	-0.00341429207051323	0.0464867166125652	0.0828865278771384	0.0573330738571242	-0.00688943524592033	-0.0173045508018813	0.0199270130274739	0.0580755865571280	0.0608743786137490	0.0587337787612962	0.0660533549053016	-0.00363203293205649	-0.0130532256952786	0.0171016138789184	0.0593557100870279	0.0337502321704256	-0.0217515114245817	-0.0316919400856878	0.00618304450425687	0.0143646307374713	-0.00213970131839652	-0.00662985361816656	-0.0189936324299288	-0.0289942316329943	0.00235461234587751	-0.0109505300787399	-0.0207054191290252	-0.0669419339175691	-0.0455442242925920
741831352	spatial[+]	0.0577220746892441	0.0348697475387269	0.0402949972227448	0.108746860528385	0.0658481755084775	-0.00530145848024368	-0.0396595331099212	-0.00244420517665696	0.00417837051454466	0.00898211426268241	0.0156136779394637	0.00506643659288330	-0.0291758254923365	0.0115576652328376	-0.0208569883359520	-0.0677417970914644	-0.0841027692840599	-0.0334231795548065	-0.0241902515883467	-0.0128835391715817	0.0232285803491852	0.0337685351881339	0.0274911058923395	-0.0197090602099801	-0.0684809957934560	-0.0741124199335596	-0.0425058100664364	0.0282072268228080	-0.00553502550192188	-0.0607058761819238	-0.107776441631625	-0.140385013670049	-0.129991767741247	-0.0928613300577364	-0.0200683288126779	-0.00867338865804786	0.0742306570604089	0.0565700035606449	0.0636139138630672	0.0627691402206102	0.0740268960156957	-0.0446830815208342	-0.103922465867261	-0.0964398355578053	-0.0611320243404639	-0.0102888528520173	-0.0886631238011493	-0.0499449335425453
206364958	spatial[+]	-0.00164854519489255	-0.0555229385694784	-0.0582423595485686	0.00506805658358659	0.0404303722014999	0.0446034116988842	0.0751237538117454	0.0756985414512630	0.00173178054567002	-0.109572732860877	-0.0511630582751248	-0.0482053314820428	-0.0212266773624725	-0.0175294237366941	-0.0135090734071769	-0.0428954528874475	-0.00345635650334603	0.0110475077243468	0.0529399067488174	0.0571230936660837	0.0922474474419752	0.118829250736353	0.134233609714561	0.178103610402912	0.195593926804424	0.191250329384005	0.177777687802986	0.159935121244101	0.216645868340821	0.268372032251385	0.259864712607331	0.167161587629654	0.0964368808894048	0.0453287807792810	0.0404641821742691	0.0448916328572692	0.0792496434773677	0.128802692201458	0.0375213513144316	-0.0209011612161495	-0.0361903642297057	-0.0503932569828186	-0.0126330680797501	-0.0287555006974101	0.0177660997751747	-0.0410905086490814	-0.00760207674771897	0.0632798079504925
218383756	spatial[+]	-0.0604792238077068	-0.0417823080136521	-0.0646211921104599	-0.0784610453802112	-0.0799947557208896	-0.0672390709727328	-0.0356810327245231	-0.0177375200669771	-0.0633407827244857	-0.0573832186323925	-0.0392211664597087	0.0270351885246664	0.00944130194913762	-0.0419619280733622	-0.0488783443240943	-0.0452030164916179	-0.0196814914066578	0.0805685215858556	0.105163116543371	0.0475773596756994	0.00409270350256733	-0.0361842209738652	-0.0781532470382485	0.0286566288968953	0.0188331246655785	0.0189642116370260	0.0452950811218167	0.0622549805505001	0.00225918773541165	0.0270755117894118	-0.0163336416371898	0.00119690584620488	0.0318322252221577	0.0422431870251537	0.0491586254090229	-0.00206978724059537	-0.0411805719506293	0.00967283325675474	-0.00353546077546049	0.0390987810986374	0.0497806055622339	0.0110237863283622	-0.00688473124258086	-0.0266531272247322	-0.00207761475090148	-0.0195380688515997	-0.0597784802025807	0.00662747693479336
763907636	spatial[+]	-0.0189445867323682	-0.0359902776797690	0.0250478733623526	0.0668719835112502	0.120620770261141	0.0941883031039947	0.0311876235774758	0.0389837048432550	-0.0429542300647588	-0.0441429496456282	-0.00510091925637680	0.0302412405511527	0.0132225406386202	0.0609979849895457	0.0217090583526844	0.0714896176978257	0.113672975123201	0.133015587330063	0.156716580030353	0.135996938348575	0.103242753804956	0.102216771196215	0.0536534196191680	-0.00284302558101665	0.0382369053551764	0.114410068957875	0.117585641040624	0.119991295012181	0.0675214709171441	0.112146564001035	0.0824881902389996	0.0430358391361303	0.0637892340733162	0.0102411236739899	-0.0143952353788066	0.0633742479440330	0.102582238935906	0.0605245487660599	-0.0103514480889472	-0.0446875432361991	0.00601453502388247	0.0363557586247911	0.0237907327776775	-0.0252518865895642	-0.0697341743374496	-0.0852332776508242	-0.0635171578631797	-0.0867125279028706
653701172	spatial[+]	-0.0962750401247734	-0.0757908984376991	-0.0728226985569178	-0.0117360131762116	-0.00906111175346792	-0.0207660507409512	-0.00251141553704237	-0.0325861014482203	0.00266726754783960	-0.0262416087119415	0.0332113400595991	0.0145268599109451	-0.0410833273810142	-0.0236418547894130	0.0149712851776685	0.0547240889767619	0.0396647835620615	0.0284140209514844	0.0106692077143866	0.00689983327326590	0.0177938057225453	-0.0275218736924506	-0.130694563016689	-0.164840190131381	-0.0924552509962371	-0.0316627587553733	-0.0237928110163736	-0.0757957649416173	-0.119887197993296	-0.0955664236989520	-0.0220390807078877	0.000966486477627357	-0.0106400094131569	0.0137729828951488	-0.0293579786681794	-0.0779449736730350	-0.0394773656182552	-0.0507671637748746	-0.104236281598460	-0.120387947548493	-0.0903865064014345	0.0226236825157960	0.0786736853273921	-0.00704765379980118	-0.0131114588054944	-0.0451541618011122	-0.0916577825710424	-0.109989975948246
958354579	spatial[+]	0.00623132593934808	0.0163316714851140	0.0356745654611992	0.0414094918300356	0.0573897239025077	0.0753151630850156	0.0138383374624292	-0.0530016560007178	-0.104183894088897	-0.0760304643484708	-0.0863170532180592	-0.107679777822920	-0.0457377937032659	0.0519884131297508	0.0491553522439729	0.0498971910927182	-0.0191492605974721	-0.0224749821963607	-0.0253673821573155	0.0745631217161419	0.140930837095837	0.146595141391087	0.0682397950161253	0.0717339751820184	0.147389682741485	0.132012618639045	0.0434808918737872	0.00315956678071404	-0.0154029115969386	0.0147396533718787	-0.0298426749833410	-0.126150855090875	-0.117679534844818	-0.0109250781163546	-0.00505062669689822	-0.00937964452441652	-0.00216771126862859	0.0346600372467584	0.0261730269930616	-0.00685753299696094	3260000000	0.0127793043110252	0.0429942397958838	0.0324014271238200	0.0432852560097201	-0.00830888429636932	-0.0243349865717532	-0.0243502974898643
586824138	spatial[+]	0.0179631634217024	0.0270977526077486	-0.0195940484870193	-0.00222251517960268	-0.00402150634956983	-0.0330502965395451	-0.0437258475308740	-0.0243326549115264	-0.0267055674697987	-0.0210550574184078	-0.0115760219368249	0.0228633195966042	0.0702725545345030	0.0445262936510153	0.0555204868245631	-0.0471857739805492	-0.0647944510636647	-0.0516087979094654	-0.0400108239009640	-0.0213015923295495	-0.104048730188188	-0.0368351291655451	-0.0261265140498280	0.0572896637432195	-0.00218040477654916	-0.0209884351941760	-0.106834891149109	-0.0650153958908306	-0.0816365125197649	-0.0523155489832035	-0.0176513737838014	0.0330356364946171	0.0370819488009265	0.0258762686904591	-0.0322782489629895	-0.0296554831697106	-0.0462629047735221	-0.0281225676012419	0.0198295664174499	0.00468896220612189	0.00793857971009788	0.00921592078844706	-0.0118611016520665	0.0243295940104967	-0.0376686417274007	-0.0456021996816827	0.0302702691462770	0.0181342116309591
588529275	spatial[+]	-0.00405102502724499	-0.0249685826269942	-0.00127081122978877	-0.0190298946639614	0.0147530871695079	-0.00973477516019799	0.00248049106205685	0.0633387286979810	0.0297572557990501	-0.0630357728609491	0.00760980322958361	0.126246364400608	0.141981621874576	0.141843287199565	0.0548065266050577	0.0249698535830668	0.0244766637172663	-0.0181719944293643	-0.00974740319666131	-0.0169671192348992	0.0470532546903087	-0.00610231759077141	-0.0307318867969256	-0.00557587403141402	-0.0123652813164954	-0.00610983267412496	0.0373841352925567	0.0459657663822389	-0.000696410747064273	-0.00745178969296810	-0.0196128014941548	-0.0522161518086146	-0.00717144610855933	-0.0367023349457327	-0.0615335084616126	0.0372541944272236	-0.00660659534470780	-0.00804849295448751	-0.0264034490065099	-0.0320449474270258	-0.0235880615369774	0.0379066079280919	0.0370170586719404	0.0591017389993083	0.138595419872170	0.0896217715385581	0.0749854814022525	0.103212721783265
967106069	spatial[+]	0.0141032845065084	-0.0158321533079907	-0.0302051088671122	-0.00333295102014110	-0.0364461256929103	-0.0212203966165064	0.0274668700239966	0.0849461345404672	0.0618002527421107	0.0247774755494647	0.00512516073005086	0.0374345752965194	-0.00322132725744946	0.0310223752396994	0.0420988685374187	0.0490470806998403	0.000572278833981896	0.0191923027261858	0.0568631419654381	0.0364918934346404	-0.0311601498848168	-0.0148654468941068	-0.0310039743319407	-0.0768696619097486	-0.103779803959956	-0.0950249355348965	-0.00496735675831412	0.0161813030415302	0.0146957229669186	0.0686515550727705	0.0817702549257287	0.0369175975784832	0.0501105530070133	0.0680292274740979	0.0317549265058546	-0.0337009064749671	-0.0569780126443928	-0.0211661280792196	0.0376400507178375	0.0127466105405498	0.00573669800835390	0.0440484936041909	0.0180247206988429	-0.0407782618493439	-0.107680130086330	-0.102091175684187	-0.0803015466464144	-0.0188712641265418
836593079	spatial[+]	0.0844885253018358	0.0647677911934634	0.0398186692667463	0.0330917481995869	-0.0320269436942701	-0.0186968339061956	0.0378873705661428	0.0684360655298413	0.0685899201274391	0.0637519016694300	0.0819079370463041	0.119725804151792	0.138266369156209	0.166570968699907	0.186969048680388	0.172923794394743	0.0565726891340387	-0.0579903804358488	-0.000750563279824246	0.101712714647254	0.120215656935057	0.173514072171062	0.119873954410149	0.0626236894118386	0.0150662669625191	-0.0137976608423897	-0.0379552048597019	-0.0306347074801075	0.0155716000312441	-0.0272956770630159	-0.0556383315595195	-0.0354489810117243	-0.0583754196185702	-0.0139417386752338	-0.0172161622686120	-0.0117998894868181	-0.00813625828793306	0.0514067995407732	0.103893087732827	0.121667909712782	0.0935655991824680	0.0733912254311591	0.0639054452553321	0.0155306538909791	-0.0447894869971183	-0.0102754852489687	0.0393935049299945	0.0397464763044881
594866155	spatial[+]	0.0478834872457394	0.0143736987566960	0.0335166786571331	-0.0251556054566193	-0.0676024067678197	-0.0622048056525356	-0.110306314061568	-0.128837592427900	-0.113260742032946	-0.0338709747629570	-0.0140672892798286	0.0139613852484953	0.0132461079791263	0.0159488827814287	0.0604613316529889	-0.00815862630358442	-0.0387241612523147	-0.00810233082712240	-0.00871565889642684	-0.00837378180114965	0.0145736207259845	0.0851541034379127	0.0850212602289771	0.0496060862087629	0.0234835071539676	0.0350776763390797	0.0405566010157110	0.0398451519776518	-0.00688181251302915	0.0276861225660312	-0.0400674173751282	-0.0589976540420381	-0.108668079243063	-0.0996817046563965	-0.102765581224538	-0.0954248051268863	-0.0841240262250320	-0.125459030369657	-0.131020152110442	-0.0500550412213380	-0.0200318745100117	-0.0518749383017154	-0.0410789177289240	-0.0348577329844101	-0.0383924784447910	0.0281380344144389	0.0366842262949934	0.0410331729569738
767215115	spatial[+]	0.0283093029758248	0.0140454845991142	0.0186082648046698	0.0221007386517917	-0.0401646651555045	-0.0897422816566011	-0.0580705518828556	-0.0987635517340735	-0.0860420971524759	-0.0863103011598688	-0.0835036999216296	-0.0968423271459335	-0.0747926517879857	-0.0815379230715702	-0.0749451885098149	-0.0176777946695908	0.0218859870320336	0.0512021601321970	0.0223243613654755	0.0179664704507512	-0.00178059208066028	-0.0802646573762273	-0.0437795139330367	0.0100011406582832	0.0483529323524430	0.0433815214529500	0.0234760024679338	-0.0306738396398664	-0.0480058572110606	-0.0284197141358563	0.0322626364215792	0.0173000834495267	0.0458006404175309	0.0725139425008136	0.0431919563251344	-0.0603974965130812	0.00342792903563816	-2160000000	-0.0655716415640462	-0.120066289612655	-0.0702199470390709	0.0121615352327997	0.0917731494720153	0.0945724778344971	-0.00541517238079686	-0.0646605288693450	-0.0478405442206837	0.00100261278979217
168443175	spatial[+]	0.0870488557862962	0.0523092635159315	-0.0416379577854190	0.0549613756635091	0.109761884558205	0.0598042361936715	-0.0376160940103943	-0.0479790032239644	-0.0454633590740462	-0.0785686764542283	-0.123130285964217	-0.0923646004918130	-0.0332531598269407	-0.0181011739393328	0.0247531050411066	0.0266710527574542	0.0114119251277322	0.00413504645687093	-0.0474860302185152	-0.0670520401818249	0.0234917788152663	-0.0192085055515769	-0.0715665263496913	-0.0988731022726999	-0.141592951046776	-0.134725327019482	-0.100005681090171	-0.0161432774669370	0.00931595614386504	0.0165000082401735	0.0335455624134650	0.0159064847669008	-0.0315799782389366	-0.0849756296290669	-0.0707461621654767	0.00635042264669789	-0.0332105718821735	0.0358333117520832	0.0215163510084754	-0.0459162724889367	-0.0162653403060779	0.0242493141503090	-0.0275772795701652	0.0143080792331274	0.0606021003292655	-0.00506090858202174	0.00373103422614930	0.0104327289505838
600223092	spatial[+]	0.0243454083809101	0.00351110294824702	0.0306161827139029	0.0385786516911716	0.0621109364745140	0.113482741049435	0.0809913068080643	-0.000121492143813494	-0.0441973251734109	-0.0590217468571570	-0.0440888312949602	0.0100253117727874	0.0300978379942882	0.0477817871022441	0.0574849849368829	0.0302441607172741	0.0786784043805837	0.0303148810108747	0.00593856459118681	0.0267361683171887	0.0354879064426761	0.0903140957097318	0.0606359899387110	0.0115048266347610	0.00449525278464505	0.0210470044364157	-0.0408697281343202	-0.0410819404976097	0.00627911342656755	0.0566798988940536	0.0838866929009054	0.131994182168994	0.152859876523440	0.106965853187177	0.0536508778559312	0.00931752862826087	-0.00388825795331762	-0.00677198131468592	-0.0363088100115471	-0.0732739380790821	-0.0255918322138237	-0.0131880566449869	-0.0108609806127774	0.00821064706069113	-0.0343767566877071	-0.0344439040854915	-0.0724902337623885	-0.152370558412137
724033912	spatial[+]	0.00514435246883380	0.0342577595551927	0.0229073684140209	0.0452594368121178	0.0406250937183309	-0.0278357426763995	-0.0283134850689050	-0.0723365295553771	-0.0201086214783379	0.0453028794340380	0.00710734418696027	-0.0259296850668503	0.00294547152895283	-0.00255203541111096	0.0162796336893567	-0.0147593225242506	-0.0759346993624806	-0.0291855682958250	0.0422129430168297	0.0490723806678420	0.0417873477055802	0.0535262139350912	0.0167491261541681	0.0241020611878280	-0.0302744260007558	-0.0518017073461186	-0.0332375473671629	-0.0311592440409667	0.0100810517728700	0.0252387072462511	-0.0406085660129482	-0.0760737374797215	-0.115049391773746	-0.144795123792944	-0.0510542545979487	-0.0533040186707372	0.0148825044424696	0.00110860029565465	0.0772409128256666	0.0631642516170166	0.0291325142473049	0.0354424585155788	0.0182279616423810	-0.130390415485132	-0.165767265963156	-0.0475180770848393	-0.0275996407735275	0.0131068913211091
913338219	spatial[+]	-0.114829470676979	-0.0672758442928175	-0.00941036642530219	-0.0820450088887791	-0.0205810016718483	-0.0579209730829886	-0.0226273750659691	0.0278324269964367	0.0670586390358469	0.0864664749733906	0.0622038603778445	0.0571413649853142	0.0315397581188240	0.00686866340863207	-0.0276747426384134	-0.0592887262862036	-0.0400048323306400	0.00863469508880356	0.0370163492525067	0.0899964715794284	0.0461730794776220	-0.101871053902896	-0.122901763060289	-0.0650921900812951	0.0213183682281126	0.00869305114561764	-0.00298134074574789	-0.0529287653261345	-0.0816673048406485	-0.0409184479923193	-0.0478865658687390	-0.0211678129871928	-0.0338728741898791	-0.0302745303924562	-0.0187366553378829	0.0233436876031329	0.0132480958397520	0.00684706076092475	-0.00988384443029452	0.0126692966685486	-0.00317037069378566	-0.0314358639111767	-0.0990617977616976	-0.0380205158560042	0.0215039553189823	0.0415578758602338	0.0310094437634378	-0.0148568726919289
78614964	spatial[+]	0.0247318927928315	-0.0393915163527911	-0.0314582791271778	-0.00850156852732251	-0.0161041489767448	-0.0251163128743107	-0.00803238738376138	0.00970632977537053	0.0343493152136717	0.00877978119223525	0.0134313620186472	-0.0571868916559307	-0.111401246238156	-0.0825442621796960	-0.0665895183552067	-0.0836210143030773	-0.0664333187764258	-0.0279167592682586	0.00114587894025431	0.0149972029370066	0.0202935172263596	0.0296300421531144	0.0476600301214804	0.0416763659157603	0.0536129065479736	0.103259550202291	0.0660377365881068	0.0274861691712973	0.0801386712721279	0.0857366493718271	0.00319187618302910	-0.0153635404589068	-0.0410249522637658	-0.0846881517180242	-0.0151227666223852	0.0154254861470877	0.00343180451497765	-0.00343327657118821	-0.00958165849102331	-0.00213526298698882	-0.0534738232709927	-0.0339567654840806	-0.0100071739565730	0.0323488161675577	0.0205694599630650	-0.0628930193404735	-0.0784197777408836	-0.0468135203799306
457766886	spatial[+]	0.0220429154814486	0.0990995418728223	0.0526601529692907	0.0314572259956291	-0.0639479363239801	-0.0789763483213802	0.00474638068415283	0.0265570342899704	-0.00568555634449707	-0.0392182812083068	-0.0536977866811762	-0.00242416782434386	0.0376426285697235	0.0344551100868564	0.0209748853433164	0.0738851768932571	0.155357996880944	0.111821773090175	0.0231113244525792	0.0573424744938191	0.0942240432258138	0.117674809150393	0.0844057847487452	-0.0256461644062771	-0.0750991357798923	-0.0507672182850362	-0.00717418978863935	0.0201411047139122	-0.0176384284702577	-0.0997848987867416	-0.141180470006136	-0.0497784424030381	-0.0146079494477727	0.0779333521402307	0.129689057663309	0.121181321121747	0.100833825668846	0.0547504841693540	0.0219649872526367	-0.00542997677235772	-0.0507671928739882	-0.0467010039714627	-0.0798227113210199	-0.0702743346499380	-0.00997407688314615	0.00570974970281388	-0.00918109765597258	0.0649004278838294
996123177	spatial[+]	0.00737994533789089	0.0756696123220174	0.0504569076867885	0.0636939942117423	0.0259040376480066	0.0510193048582632	0.0337260285236447	0.00813007140174222	0.0202762963916264	-0.0285699337451568	-0.0803602662374164	-0.0805157790247289	0.0314362895174666	0.0865483293229624	0.0913709411475505	0.0565342334221858	0.0383994638513303	0.0183081271123170	-0.0455112301294183	-0.0197514953935041	-0.00279592965885797	-0.00727343561826504	-0.0452904528208286	-0.0570981896565322	0.0102374160758281	0.0431027651631388	0.0195396347437470	-0.0286948643901606	-0.00196051356702082	-0.0149701381809693	-0.0631484202184307	0.00668846557516344	0.0306602319438271	0.0609834594290695	0.0283060275867340	-0.0303947369189473	-0.0170743118936676	-0.00414248924943193	-0.0489114000561278	-0.0973515627158276	-0.0366780404752776	0.0186287108185143	0.0108853498416443	0.00422072065775588	-0.0591235208494160	-0.0636785615826584	0.0444701282845056	0.0956609561499957
962123552	spatial[+]	-0.0202951018056569	-0.0182629210030819	0.0290632080264437	0.0170389958345917	0.00913416801851943	0.0202760204419342	0.00808202898546543	0.0222759108901772	0.000987402147428009	0.00877770715594214	0.0198839871170192	0.0265078198322511	-0.0137762559818724	-0.0308649206929180	-0.0175597111309785	0.0311895069769654	-0.0102167296667123	-0.0107201573993179	-0.0409997780456594	-0.0739684465069517	-0.0846583966052748	0.00604958703731365	0.0304248006632928	-0.00963826783225424	-0.0262253427382914	0.0232561033804583	0.0214363353615514	0.00357584088879944	-0.0258240474693422	0.0164545359561276	0.0541237211960070	0.0556803006735900	0.0574077348123952	-0.0279999675106401	-0.0738631644925725	-0.0218758870565545	-0.0344271882996882	0.0282759442630864	0.0102268843908094	0.0281463890454021	0.0862863335022089	0.0607012832896569	-0.00627096708074557	-0.0648019421092232	-0.0803635229816745	-0.00779874339702990	0.0479867741018082	0.0358935158517114
217946417	spatial[+]	0.0249158141813558	0.0345930683749761	0.00843410115579378	0.0475049838434945	0.0355959364530847	-0.00991039794579409	0.0299139311715397	0.0477596043197911	0.0555075091474618	-0.00671493361314360	-0.0708471109333367	-0.0628720093214456	-0.0295616932949622	-0.0792485788273257	-0.0804481537900392	-0.0706722224861291	-0.0901361355020947	-0.0706827674813816	-0.0119571796879155	0.120629630912591	0.147481420578892	0.0847175432346333	0.0195431757349240	0.0248477117399881	0.0370918397273630	0.00774259228603191	0.0286481286727966	-0.00253255705922446	0.0443446541122315	0.102162534256718	0.0684231449613855	-0.0207482924835803	-0.0671853057327321	-0.130456600022300	-0.112208746418415	-0.0244641434826613	0.0440860733370123	0.00378352711433927	-0.0354807086917521	-0.0457004698399863	-0.00645683839536249	0.0150720142132513	0.0422938995227351	0.0340566029989060	0.0110209450857918	0.0482694741056887	0.123441699323309	0.109483353353603
579481892	spatial[+]	0.0676465601946104	0.116019588012059	0.123116726963137	0.0137228507924584	-0.0315443376033762	-0.105306122007577	-0.133793912846297	-0.0969638990606440	-0.0388234893617160	-0.0273569267257279	-0.0390120378367563	-0.0739495708764497	-0.0267955448509663	-0.0442606972332203	-0.0522600405055319	-0.0862690155369666	-0.0362405812999442	-0.0353497200420380	-0.0282785297332641	-0.0124684040613062	-0.0353680492939575	-0.0319915742722791	-0.0343007638653321	-0.0201975753736215	0.00897257875393585	-0.00454750780951096	-0.00365900737350679	0.107422527307512	0.147787699189844	0.0972207371550583	0.0427421570757453	-0.00171512714554157	0.0444815132157460	0.0557581590591346	0.0195749642856581	-0.0232556143382715	0.0324362300175996	0.0641764385013093	0.0171752167463894	0.000382435435764415	0.0387890624052887	-0.0275781064975440	-0.0139219838320730	-0.0312640713528766	0.0684305438625566	0.0694672626067775	0.0576009746565457	0.00675347431650077
461212829	spatial[+]	0.0707219368723688	0.0212565404807757	0.00334245400563233	-0.0298172977691414	-0.0208185007541190	-0.0226630475827172	-0.0376490918355074	0.0125850649048117	0.0452938464615442	0.0694761888624881	0.0589939203501939	0.0295623474735336	0.00288265377065868	-0.0158892714404053	-0.0246755694203903	-0.0338370688673505	-0.0762247329550136	-0.0717424797405616	-0.0507705436576964	-0.0371857321211509	0.00263824062117379	0.0922759819579859	0.106375793339616	0.0970734016985688	0.105856301985242	0.113710897612789	0.121944203407264	0.0725819085804081	0.130410944893752	0.0968267287937239	0.0935618155621382	0.103305344175409	0.0235726387254526	-0.0339793570802055	-0.0332996690400489	-0.00247371387905699	-0.0760068854168953	-0.0951849483897434	-0.0589353063886521	-0.0954075648083158	-0.0654588102945785	-0.0319244831256757	-0.0314827959974938	-0.0457705480832489	-0.0767578836707760	-0.0990640550012086	-0.102782901016259	-0.0524025943900123
317193172	spatial[+]	0.0708346166265370	0.0603327357082790	0.0445647176505514	-0.0157647878424378	-0.0564911375392355	-0.0271678584337738	-0.0249687034708150	-0.0542007044154799	-0.0604646588174298	-0.0549587494190547	-0.0678902243853341	-0.0435936750529449	0.00438321505205688	0.0405800819392063	0.0680634488280484	0.0842176975911907	0.0885531482409835	0.0341047872991430	-0.0322688910004624	-0.0675262196100834	-0.0953708306397970	-0.0184954117084764	0.0451675456834360	0.118957077915939	0.0920076980214101	0.0319140527424014	0.0829851496509411	0.130167983979929	0.0920274258964436	0.0938650096581504	0.0849787781744195	0.0744428657137962	0.0100287465883348	-0.0571033720599702	-0.0201226898453453	0.00949533090988972	0.00513938363199444	-0.0183730549886279	-0.0405158316131171	-0.0101301001358049	-0.0150421035340226	0.000387014820635224	-0.0199791095205627	-0.0158838907566758	-0.0309141877041584	-0.0187208205036345	0.0212353689543078	0.0260494301471013
641550065	spatial[+]	0.0258745808089992	-0.00232071123780554	-0.0177234464454770	0.0135212095947613	0.00494507055996110	0.00942734221973343	-0.0190760604593182	-0.0290273675828130	-0.0770387834230560	-0.0606004029742141	-0.0192854430155305	0.0185402010425320	0.0552133754857348	0.0469599164327107	0.0855032010871910	0.0768264351389405	0.0938948222081250	0.0782531300844268	0.0791125843758541	0.0531161518318285	0.0212625298092567	-0.0363903185568627	-0.0909073763781201	-0.0375425098539207	0.00434180385260959	0.0258466448235395	0.00212179620158652	0.00871682066798285	0.0578027909375908	0.0976913371052235	0.0864729787432955	0.0752950508391416	0.0140566533765461	-0.0391628982496119	0.0318747925261858	0.0434380814896106	0.0367724109303183	0.00539072266934668	-0.0743903209658385	-0.117579243900009	-0.0567086976370043	0.0156780973284962	0.0629728197210533	0.0699506632361185	0.0650519968905750	0.0456067066035604	0.0217973293802885	0.0706725923679932
98027826	spatial[+]	0.0350671885674802	-0.0186579381619484	-0.119907883452702	-0.0784731285047986	-0.0196054631854802	-0.0110488119057892	-0.0515850655774811	-0.0353236554992319	-0.0235344436811579	-0.0553559457059530	-0.0497790930994695	0.0250568903786487	0.0372014597337107	0.0759082597499881	0.0827754445421438	-0.0325388075311260	-0.0683656314957550	0.0384537076890889	0.0343986386271272	0.0137106061679003	-0.0436948457840474	-0.114922564711754	-0.0690152059358840	0.0611865179831612	0.0555460823052405	-0.0140174217634299	-0.0543552045991376	-0.0428724856702106	-0.0732270984582032	-0.0551848720816718	-0.0103939469877415	0.0689220142679630	0.0763565361836056	0.0562648230013657	0.0514741611333987	0.0140940998167918	-0.0109683606551202	0.00375279249356895	0.0323944172078666	-0.00287519662677628	0.000248932291774358	-0.0236765637124088	-0.107374980768225	-0.163370151770649	-0.130264700065985	-0.0740303036390212	0.0391461496387531	0.0540284223640226
267145152	spatial[+]	-0.0119798728627368	0.0869902083159868	0.124724767805164	0.0845808010012774	0.0663845102101103	0.0790838948664166	-0.0173616348059005	-0.0438066531179074	-0.0256973971525911	0.0126394060857478	0.0549504220140114	0.0226309507497725	0.00520080329815317	-0.0100696180388616	-0.0275749562011044	-0.0448277143410614	-0.0803386681367526	-0.0192787085235151	-0.00513635495836080	0.00644203107361844	-0.000684814978000950	-0.0215887361947452	-0.0356424668603920	0.0140970638380441	0.0811055130349598	0.0495350387592287	0.0384321178799798	-0.0625696567950213	-0.0927278016407671	-0.0319586966663288	-0.00450798426838246	0.0144449316637287	-0.0356077431275289	-0.0748938466445960	-0.0560223077081725	-0.0689014932612509	0.0173492551715776	0.0640725324970452	-0.0296454172930350	-0.0449943677067339	0.0176917241020040	-0.0284245488422204	-0.0311711737231606	-0.0591823675753378	-0.0919494406417273	-0.113633981116051	-0.0927050919927849	-0.0939613090513870
821467811	spatial[+]	0.0250189277201635	0.0328256647660982	0.0333822846027076	0.0238702204914489	0.0301645824856543	0.0330144641419246	-0.0150956396430000	0.0260576061957737	0.0124787354368805	-0.0529286032475680	-0.0577626475188193	-0.0760075326207557	-0.120346970881553	-0.137553677966330	-0.111729190516247	-0.0490685886068569	-0.0126961263473920	-0.0143976614510127	-0.00803669040996019	-0.0231222851293207	-0.0196005762756318	-0.0288905041640449	-0.0182620106977000	-0.0298008801921476	0.00621624434554408	0.000826334884262219	-0.0238412692137582	-0.0316613897278895	0.00228894627568776	-0.0197286451182699	-0.0467749383876907	-0.0875729498325201	-0.0927777965352532	-0.0855942043202197	-0.0207991713632945	0.0408346440068421	0.0514090739667695	0.0371229882316741	0.0411783815052817	0.0444479466313767	0.0621818047571521	0.00736000793821841	0.0216187394922134	0.0119008973367222	-0.0221240764214395	-0.0216619643644626	0.0162342996741395	-0.0115044111460933
911679213	spatial[+]	-0.127783435963851	-0.118436870990710	-0.0585319553571662	-0.0501505725703873	-0.0107197139782989	-0.00508404434077999	0.0494212393109779	0.104148513309099	0.0970352382264153	0.0954054591404684	0.0949556790588282	0.0397831242748840	-0.0422690773449223	-0.107128767114616	-0.0868793033613480	-0.0459367445217522	-0.0628689273428313	-0.0487295286260611	0.0310328564313564	0.0360365859669136	-0.00310431863117444	0.0216377077079212	0.0671013981953117	0.0612984635616791	-0.0142304609380270	-0.0118875480835867	0.0400364141029276	-0.00379152152849981	-0.00414252377086898	0.0177110477662576	-0.0159531088633302	-0.0147212054450855	-0.0301577832477696	-0.0504984541853966	0.0259957591014577	0.0212197809924830	0.0547784039507013	0.0722717841754402	0.0394615085725526	0.0211760094260155	0.0174128539927595	0.0986913835449352	0.157584184335226	0.181658907570517	0.0888789090050631	0.0136729579636845	-0.0554788371373627	-0.0890459675371899
70998941	spatial[+]	-0.0465239167685375	-0.0214614448890814	0.00742010828328952	0.00105569817147101	0.0236620598453514	0.0537944715392013	0.0560360940958017	-0.0149568372142547	-0.0496451022847380	0.00930391147985878	-0.0130887051587298	-0.0995576714845489	-0.0691598788752468	-0.0561229748236647	-0.0558742497406835	-0.0766365838862996	-0.0498332043904832	-0.0372528627708939	0.00758994822683371	-0.00267119972571889	-0.0191043806140105	0.0123145137985190	0.00569531002669031	-0.00397498760988837	0.00247840882319731	0.0230810340538314	0.0216836899185199	0.0465029318341232	0.0609666985518866	0.0255753517262938	0.0173703335685628	0.0818106888212934	0.113448724691161	0.0240220893169087	-0.0270015711873002	-0.0542744696806285	-0.106185822846598	-0.0668269923616211	-0.0321004607485575	-0.0104714652748347	-0.00795147588354270	0.0531685862596573	0.0214331932181273	0.0499641834891931	0.0501783416753624	0.0710759261703399	0.0473896302531534	0.0243248538426478
592503441	spatial[+]	0.0401863919687393	0.0516567374734949	0.0625754626264200	-0.0167127535600382	0.0236221509081146	0.0650010785755149	0.0343134608179555	0.0112230987958816	0.0372995192015559	-0.000823863261591546	0.0581676909495621	0.0949627934982977	0.0527374455680789	-0.0256078250892694	-0.0308755908989709	0.00933782856077837	0.0600983672215929	0.0241221257720177	-0.0174768720206176	-0.00541441465453436	0.0213346915576856	0.0296631760719186	-0.0180202182849443	-0.110811244638690	-0.0539959361287671	-0.0545608701796600	-0.0790877907453683	-0.0757851705321191	-0.0418849199562163	-0.00545495519706464	-0.0415960794690821	-0.0356934063766985	0.0140821231928701	0.0305964059458616	0.00379366597977643	0.0234888504623249	0.0238138835951385	0.0146408069446787	0.0172091687924663	-0.00373706575640204	-0.0240876141474211	-0.00885048866391130	0.0594843991610262	0.0184946356657823	0.0263610336840920	0.0294643542762468	0.0476775670478621	0.0490800599520546
793025761	spatial[+]	0.0348735810213208	0.0314809864635912	-0.0370635516839233	-0.0586233306407062	-0.0947681768522265	-0.0916432335097149	-0.0462114940736448	-0.0907414757388452	-0.0736636969387323	-0.0796438776122450	-0.105935439006855	-0.0935020318378421	-0.103332520911124	-0.0781252364478840	-0.0938939310231346	-0.0189074033803852	-0.00894438745625921	-0.0122980967339863	-0.000385614814206025	-0.0113036621621326	-0.0109197005089417	0.0531422541358736	0.126077888839021	0.0727148614398971	0.0417375681179927	-0.0110979749604519	-0.0668550496712368	-0.134631782823365	-0.0767539750065196	0.0309345270672111	0.0501116145652992	0.0483937759228252	-0.0561385587745828	-0.00427651317673514	0.0545919286876823	0.0622132955373445	0.0811704001322970	0.0539059512787243	0.0215288831495068	0.0101158037184556	-0.00244665829321587	0.0430579708194727	-0.00106112873301116	-0.0677050523141286	-0.0626608114630905	-0.0415651557898660	-0.0585376165802943	-0.0637069713452736
10798262	spatial[+]	0.0218945198301669	0.00912976413813089	0.0473436197733498	0.0683304202394420	0.0516576707259388	-0.00518475963885694	0.0740349843969049	0.0639289395875788	-0.0611265571938225	-0.114569173460853	-0.100208809579392	-0.0740836310557379	-0.0971577564796980	-0.00689309312001192	0.0613151806019903	0.0431244078645814	0.0704017211748672	0.115830347990723	0.0609533870659446	-0.0215597819027531	0.0212048731297592	0.0858944490273727	0.0602922171540361	0.0606510080921830	0.103156789028589	0.111824604022948	0.0927891239867761	0.00456538878105149	-0.0771996741965827	-0.0645579171908270	0.0103448681834992	0.0522497834642085	0.0766401359056815	0.0350181068810063	0.0440415010516248	0.00275260863373836	-0.0295433050046108	-0.0376110820966750	-0.0884378917457921	-0.0949648206986948	-0.0515552791356027	-0.0148045669162918	-0.0170491961436349	0.00212168150506822	0.00764757064342676	0.0193404007139918	0.0119995650325663	-0.0357166572391596
250630617	spatial[+]	0.0139129737029651	-0.0365705825014708	-0.0492509521393403	-0.0229860711721680	-0.0145320775232341	-0.0249649878038701	-0.0281773985609139	-0.0542436284528655	-0.0132161841519205	0.000752617983167428	-0.0213393562850163	-0.0305883788510775	0.00984800257405663	0.0777992158217778	0.0705197928369338	0.0475655394762981	0.0200414331094691	0.0143383458713439	0.0101429272146194	0.0159413359375187	0.0228149383959931	0.0265732588265985	0.0442038585030854	0.0518946908259785	0.0356930012421625	0.0201380290934514	0.0469329360130184	0.0307677330400535	0.0322962676975893	0.00152159743508566	-0.0294266641114317	-0.0333309642440023	0.00170766323208787	0.0215969718366362	0.0119474941888702	-0.0100000169371729	-0.0631737631878577	-0.0294473791641509	-0.0436187545360220	-0.0530336470062826	0.00421712202744956	0.0357611474504562	0.0712747295314820	0.0544170118691300	-0.0259931286698709	-0.0356271528779236	-0.0277395981195471	-0.0416415521249576
730932985	spatial[+]	0.00532580685029673	-0.0188365360878461	-0.0137181818442599	-0.0630596762150376	-0.0822241309402542	-0.0644910984992558	0.0225331260514574	0.0653801947197844	0.0765619547202415	0.0449662987062720	0.0182726396733339	-0.0266569895866793	-0.0541012978459170	-0.0423890257588596	-0.0329693785512402	-0.100995793218606	-0.125547588298851	-0.101571691147303	-0.0885195239379050	-0.129615502039951	-0.169438561316163	-0.0820196482567240	-0.0937886982080523	-0.0486600679663028	-0.0795168648608102	0.00560876817389286	-0.0670786445071998	-0.0815128325507109	-0.141621376747710	-0.127996664997620	-0.0981115615792080	-0.0515313252612306	0.0316989782947608	0.0655089500685262	0.0454272214245147	0.0634159867481045	0.0608916052808401	0.0214369908078563	-0.0612817837620451	-0.0766362646787026	-0.0843798086678698	0.0378283252756561	0.0430031161048495	-0.00514701861217341	-0.00343738748776238	-0.0362933192845984	-0.0651576377571570	-0.0255134732562801
472486607	spatial[+]	-0.0402404577701408	0.0213727943857619	0.0331138583177073	0.0356135268365396	0.0493286721189706	0.0885025518870044	0.0546999019581527	0.00294925224257385	0.0100677102319074	-0.0456908437891301	-0.0528301341750987	0.000208326862037839	-0.00448956542025998	-0.0304097644119348	-0.0335775530641371	0.0359273795642521	0.0773216395369568	0.0272208852203203	0.00354749547142341	0.0234152561856030	0.0776443764181298	0.0447989392305583	-0.0449470633597915	-0.0398104891294323	-0.0474184429348359	-0.0797061038099149	-0.0946331978170076	-0.00634737216160920	-0.0530028362452278	0.0275439953480301	0.111309717639542	0.107356522567311	0.123525219275457	0.117447167198506	0.0929969476462430	0.0418647176151255	0.0145891291444936	0.0414548678589728	0.00242341158557067	0.00397576662732849	-0.0291549531706283	0.0371052765590521	0.0236524740491020	-0.0129874909006816	-0.0379993608212817	0.0318422229066735	0.0300559777178061	0.0133332911350762
115546453	spatial[+]	-0.0379396104830466	0.00922402458976223	-0.0518210204058581	-0.0726195158790002	-0.0809600956482500	-0.0278081327749450	0.0143428146438504	0.0257353975650276	0.0260972190451054	-0.00658779834087702	-0.0362755086193304	-0.0194040006488001	0.0101451751646789	0.0448989775917270	-0.00122308230929160	-0.0380234320955449	-0.00459899841159687	-0.0522097595193383	0.0397463212478027	0.0502211246632580	0.0903200629000628	0.112071454997717	0.0547594307608376	-0.0205377911720858	-0.0877429850050927	-0.0501759182697103	-0.0194753388792084	-0.0846393064855077	-0.125401424900908	-0.183496496790863	-0.114089268148087	-0.0854411706549799	0.00886821619906745	0.0103591437391204	0.0132691900723534	0.0761550405184196	0.0842338390675000	0.0904256803358157	0.0186985224617311	-0.00598583174525943	-0.00935873137842178	-0.0189407232443366	-0.0476781658167545	-0.123950327647213	-0.112991256602102	-0.00381370024360860	0.00974715709018441	0.0212745571184435
796880468	spatial[+]	-0.0620315457459916	-0.116270498828706	-0.134136532697829	-0.142956572933708	-0.110259857182148	-0.0736914870937560	-0.0121216028932505	0.0305222162239493	0.0396724090863048	0.0515829951180092	0.0550964064817972	0.0764018750107126	0.0770964139992783	0.109024609063679	0.0592159202878584	0.0318805561916825	0.0201224677233941	-0.0209028323124522	-0.0181622403788053	-0.00867920587262144	-0.0325140607698529	-0.107977379403102	-0.123458130840909	-0.183257274997667	-0.165256910136124	-0.106412701838643	-0.0366032776456224	-0.0490410538618667	-0.0818963648995448	-0.116061405803939	-0.0961078443883220	-0.0486155806166135	-0.0429497868362089	-0.0575304578880537	-0.0614874989218260	-0.118471056178138	-0.128194481770593	-0.0849523991421235	-0.0769071240012040	-0.0667722334382631	-0.153905589984680	-0.185433916442320	-0.103865404934727	-0.00576553379476513	0.0273703158305848	-0.00302159251195421	-0.0287161726251946	-0.00441019247385368
419988092	spatial[+]	0.0610592299285595	0.0210373097683138	-0.0169141621012488	0.0218895910147380	0.0118731384929441	-0.0113413481151155	0.0287288955928332	-0.0214327928222795	-0.0458268339521118	-0.0147064150780780	-0.0209281544916358	0.0202570681482952	0.0209587209630529	0.0398428110780394	0.0394356520436978	0.0300922645102327	0.00210998686242995	-0.00982835927868189	-0.0166509666641056	-0.0565419657919352	-0.0663769089539982	-0.0902698810132067	-0.0818922983164429	-0.0347859860972653	0.0149687993051862	0.0192236741076571	-0.0439631867875042	-0.138514580281607	-0.0918932913056494	-0.0926047114034577	-0.0938587598920724	-0.154315268635325	-0.164477521532298	-0.0818584783789864	-0.0737670293903766	-0.0379396246436183	0.0123484003488265	-0.0177223088500364	-0.0165513404392139	-0.0379770168064439	-0.0902309856747870	-0.0557306816380266	-0.00738922231984046	0.0232322478684358	0.0401339162978208	0.0137336700924488	-0.00992337669874988	-0.0189803595166821
773749344	spatial[+]	-0.0273650138907071	-0.0840193362059036	-0.0351902558144157	0.00837943168515802	0.00330363577366274	-0.0292634256451554	-0.0356367349924881	-0.0211276166551738	0.00914560595198993	0.100031794341977	0.127781247912621	-0.0144449367615340	-0.0125279780018555	0.0229346037777281	-0.00337821851957342	0.0439054958042803	0.115339141353342	0.0907475097864581	0.0408539352335148	0.00317316561025814	-0.0379562012754513	-0.0487604235745236	-0.0190530027761812	-0.0239329014680805	-0.0444547954826383	0.00161402161751068	0.102043806773436	0.0496695402206247	0.00789615789597863	-0.0479294076509929	-0.0408047562481522	-0.0538833513684113	-0.0272250899400752	0.0283276111069627	0.0350803188320020	0.0400069419488921	0.00615282711414699	0.0393608958621396	-0.00328272120707113	-0.00941627615446466	0.0303087319597415	0.0109220557485944	-0.0252928975673830	0.0261861428182900	0.0493957309868099	0.0190294332947588	-0.0689710998521652	-0.0976792027898876
837755981	spatial[+]	0.00826233280849635	-0.00590873447896266	-0.0141279719853030	0.0269833569577109	0.0639265817290740	-0.00744104356885492	-0.0442312731873902	-0.0412293407970538	-0.00503660122253364	0.0244082766911839	0.0387047660363161	0.0514357304991180	0.0258229525295449	0.0108062721584341	-0.0251471966695618	-0.0366480902112251	-0.103251078936448	-0.0664661045580263	-0.0460172130435733	-0.0500331882874754	-0.0106323291724190	0.0238445129671195	0.0574209149217193	-0.00594129483265276	0.00790871082616145	-0.0228072025911653	0.0120542254054485	0.0376326103287822	0.0927966332759251	0.0770340799537896	0.0213311019055962	0.0122605217025675	-0.0355106576649010	0.00129202290570625	0.0177454224248564	0.0544483285431720	0.0964012240205520	0.0992841497504658	0.0441893345653432	-0.0138551089525958	0.0145567266645888	0.0522480214219592	0.103692337625521	0.0473719552813557	-0.0185909333213276	0.00320472559922373	0.0213787078527267	0.00853134394000561
632865117	spatial[+]	0.00347917293152555	-0.0245068387105695	-0.0137466581772522	0.00490322511926248	0.0291520598361740	-0.0143428488285545	-0.0435742174126362	-0.00287756154804277	-0.0330789379159650	-0.00765417240412949	0.0405718964982601	0.0608518269762979	0.0381182974409268	0.000156268036939062	-0.0276602878624481	-0.0168676472525977	-0.0128409077437528	0.0245043873975320	0.0414836725465480	0.116664104840383	0.124234615571605	0.0964290224613644	0.105104802774386	0.0633147785051553	0.0381690204142852	-0.0352616699537467	-0.123710204714617	-0.123709853920310	-0.0264611337703950	0.0373310856135780	0.0575779020783671	0.0649032691113730	0.0356554299840227	0.0152407225217371	0.0127574675625539	-5750000000	0.00871514159609865	0.0453400450940831	0.106906703399943	0.0739072939403002	0.0341887090430299	0.00819549296618461	-0.0227025919098583	0.0169850197367758	0.107482564708969	0.0926492167943531	-0.00878520953128470	-0.0299943708276416
434943421	spatial[+]	-0.0187920168573888	-0.0958962678089316	-0.162577896094425	-0.128230934888164	-0.0665101990283869	-0.0427106577677361	-0.0400773551655004	-0.00650840283521605	0.0441227107553069	0.0298809896991116	0.00806122956925424	-0.0455235988789335	-0.158921434108673	-0.136361592787025	-0.0948483075165962	-0.0580803226239541	-0.0298681724150795	-0.00131701703969303	-0.0360941266311170	-0.0235101266798928	0.0212539033997606	0.0594202775645556	0.0693629964397435	0.0429769600607557	0.100795347180143	0.127849697857845	0.124929465729597	0.0256990920795226	-0.0168152621114258	-0.0129888905561384	0.0316008935689925	0.0408283271356035	0.0264575265796550	-0.0368789269204684	-0.0859798280443750	-0.144898320379788	-0.115878003702091	-0.0899332517431434	-0.141262878669130	-0.0812543963197192	-0.0288310762780755	-0.0142676122317853	0.0461763954763704	0.0420196129924575	0.0222934148477365	0.0117419574463612	0.00576312859748709	-0.00394913074201670
939317569	spatial[+]	0.0280623492013223	-0.00117733491699444	0.0196123683485448	-0.00558961223937990	-0.0290089091919533	0.00842252751059851	0.0251004323503523	0.0677504015083964	0.0506930145781788	0.0379362526571597	0.0560267252628174	0.0127894298920013	0.0271545883539363	0.0603476992637341	0.0853829213184157	0.0983000204838619	0.114289979220451	0.0289675510164362	-0.0216595629052904	-0.0601111214834318	-0.0357786098335802	0.0674261425264399	0.0893975993395823	0.0824482526342757	0.106074960270584	0.0278668107438059	-0.0246466103029219	-0.0220394497381551	-0.0389501136144605	-0.0182100747314124	-0.0237094907534224	0.00431076642461758	-0.0449783065030150	-0.0538610765388026	-0.0818520667911122	-0.0469446337341096	-0.0889892255137451	-0.0534113802319254	-0.0533419568125374	-0.0357817016857037	-0.0134213848129519	0.0315694582844887	0.0518066578007242	0.0821315872340772	0.0841990059892735	0.0514444413912677	-0.0172823560508446	-0.0237266218887203
413597585	spatial[+]	0.102712000677253	0.133865779567837	0.113429546093131	0.0664761892183826	-0.00516963387372827	0.0520731848712776	0.0658551221449175	0.0880932381535677	0.0808699264691283	0.0445067442232869	0.0616580268766408	0.0649392286588584	0.0821848271501861	-0.00356626561752642	0.0320118405785163	0.0478340972037974	0.0364003458332833	0.0767147416816989	-0.0221969133368759	-0.0148981299378903	0.0332027249021557	-0.00570406833876974	-0.00673968305206331	0.0520502425175483	-0.0135296777297668	-0.0158823510913637	-0.0747157503799489	-0.0573854075690459	-0.0329750817206375	-0.0163460118815496	0.0431156366702595	0.0638363244438559	-0.0220741898486951	-0.0478652695339109	-0.0197865186586271	0.103743987401588	0.179311634543097	0.151183583020766	0.133745637742975	0.0352335525043983	0.0630611440630778	0.167092755134501	0.165984397796500	0.125034902453899	0.0939285964159095	0.184507696767840	0.168355306121541	0.0179448153475633
673342667	spatial[+]	0.0621060358008244	0.0397168122324083	-0.00414347557969140	-0.0310082557324268	-0.0730892254792901	-0.0146062474651893	0.00534304956163519	-0.00408140869416284	0.0482650224057997	0.0747256711946806	0.0226817101970388	-0.0104745350782447	0.0269786549292291	0.00455186915884854	-0.0346719573915630	-0.0731333103100444	-0.00944114168966320	0.000892221980184647	-0.0269040539678532	-0.00224277823084495	0.0291015524418448	0.0576306015018179	0.0655904663290541	0.0641790226993658	-0.00386563982339075	-0.101672306092998	-0.173649989605606	-0.138750450261926	-0.0781580539477296	-0.00371478778332290	-0.0551703146272723	-0.100621597533127	-0.112751690377409	-0.160559832058084	-0.139556023000358	-0.0778443351653012	-0.0629367371528857	-0.00456395651589282	-0.00386765761194788	0.0198124132649896	-0.00607689649491840	0.0184965000388615	-0.00706035101075199	-0.0294101925366198	-0.0275953514016027	-0.0302275798326056	-0.0110036565173087	0.00280215720867942
919491471	spatial[+]	0.0499236083416530	0.0552923266779373	0.0491924789749052	0.0223461273327305	0.0177440674247463	0.00168999093674006	0.0559298122743604	0.0749596340888673	0.0240327421109692	0.0396625689075833	0.0392570796510702	-0.0349482344448361	-0.0344078876760142	0.0232059676506085	0.0201153221187809	0.0122609996295499	0.0423718903184774	-0.0109474403217157	-0.0707681993807872	-0.0756164701461483	-0.104746360564913	-0.0779077236815143	-0.0210273182218270	0.0500100834247036	0.0743680545222095	0.0712050573646680	0.0601040070779259	0.0743883665952220	0.101937916615183	0.0883313935962589	0.0408109459940597	-0.000694906977063733	-0.0250287648881275	-0.0260770165043194	-0.0396469550420836	-0.0257823553665576	-0.0285135584937035	0.0351682726799793	0.0642947222799013	-0.0340953288925553	-0.0407323875456899	-0.0192252422477095	-0.0206352081701472	-0.0340998618454707	-0.0364917453435300	0.0220534166779181	0.0163700238695352	0.0135252847493583
114802424	spatial[+]	-0.0167078721359351	-0.0310520417528385	-0.0764125818347258	-0.111496735618206	-0.0267391672927436	-0.0233561015376082	-0.0411967208903475	-0.00540569602331391	-0.0152369156678316	-0.0461439887168852	-0.134921680599067	-0.0788629370474669	-0.0122810245192235	-0.0432906383336123	-0.0712075526911152	-0.0730485510636542	-0.0977386588677458	-0.0598385947931295	-0.0275796348648462	-0.0246660370365882	-0.0166659743224516	-0.0368046799110402	0.00846808725078968	0.0523609804489192	0.0200276348410962	0.0541359676547362	-0.0106762766619542	-0.0364907081338276	0.0169416654536857	-0.00744768594962268	-0.0110641210205623	-0.0599801481841847	-0.0857880135682841	-0.116812418384158	-0.0738792134885777	-0.0407875233162300	-0.0295021000518698	0.0934180072865418	0.104118488252035	0.0961451463561560	0.0193862756523382	-0.0229551177247250	-0.0401638985790668	0.00136871224911449	0.0787695128257557	0.0963531121262719	0.110599400148111	0.0121599347103391
876396572	spatial[+]	-0.0189038567673676	-0.0114215874490988	0.00438880610281350	-0.0937623506276224	-0.0688027150135784	-0.0192494028789074	0.00117526999095192	-0.0607377007499439	-0.0757700022702882	-0.0253301217644894	0.0234609821568990	-0.0464650652369658	-0.0440283224155686	0.00193006370467417	0.0560743492489597	0.0568904832998549	-0.0119784856401345	0.00935776893171755	0.0691798069439267	0.0138826728606345	-0.00549247716599136	-0.0396345233286112	-0.102865314662382	-0.101756898810894	-0.124127211855672	-0.101603793257522	-0.0239688989395842	0.0106677825928555	0.0186513849055403	0.0183643602027431	0.000453784393538791	-0.0213552325163649	0.00295443947023596	0.0660808650934062	0.0839791934617160	0.0801330177620925	0.0445909220670985	0.000541108240881761	0.0305252468140271	-0.0197335553828168	-0.0413667789517099	-0.0285468058986076	-0.00766483987559064	-0.00877809270712021	0.00967882001184072	0.0215243303661794	0.0125675811900150	-0.0125322084042838
668406671	spatial[+]	-0.0158537188571403	-0.0298158697321512	-0.0169462923348845	-0.0166135962803859	-0.00971885962469212	0.0388166065483269	0.00609666918838224	-0.0813010131875146	-0.0832504897604058	-0.0527541534443077	0.00456646995951610	-0.0112844993551409	-0.0263020578204955	-0.0979703576207035	-0.0846908695965623	-0.0200809949159954	0.0705174099846035	0.0553283064841179	0.0266847666739007	0.0276843876406015	0.111575551160755	0.129310902361331	0.127580110378485	0.0817630301332156	0.0179623345570072	0.0481340765600599	0.0485882437221108	-0.00879226168829278	-0.0147352501545729	-0.00674719761886335	-0.0145643289827487	-0.0254948324924856	-0.0513827562615494	-0.0844179073479469	-0.133205183423143	-0.0891274941171818	-0.0414088084341343	0.0179851237506797	0.0728827653911587	-0.0210855301952957	-0.0809552145981099	-0.0563864050692662	-0.0366126380128819	0.00133770764829657	0.0555464998537613	0.0569452095793493	0.0717660699629488	0.0452863228472252
12957371	spatial[+]	0.0388489420212511	0.0346936429157215	0.0196487611256680	0.00486077905713251	0.0464225171319547	0.0313832726409237	-0.000315134961362762	-0.0362443061966398	-0.0249870423209467	-0.0345935946774108	-0.0564098734472473	-0.0266488443727492	-0.00799143820160330	0.0125213722205354	0.0388402132504569	-0.0113891834426299	-0.0580660384728159	-0.0948279216365445	-0.0370592691782001	-0.00748892020708325	0.0119012756377908	-0.0104775342458609	-0.0127508628476282	-0.00253466131223785	0.0689633814443573	0.0336543709933400	-0.0220376513002960	-0.0293886778329613	0.0361832323818948	0.0661401776257955	0.0187178278059113	0.0105550800102880	-0.0155801029593064	-0.0512531527794612	-0.135972074306188	-0.0857756479405268	0.000472919217596924	0.0465140666633661	0.00674362359680870	-0.0475791130137158	-0.0885148887767439	-0.0827397217199745	-0.0597647876433741	-0.00956451979673535	-0.00102392226091719	0.0135615352032004	0.00816374801458685	0.0350445387350962
563718527	spatial[+]	0.0535575161589531	0.0445918641623916	0.00206247951862929	-0.0172593097764688	-0.0183307067838515	0.0163140698123233	-0.00266398431674835	0.0690834043118845	0.148950638765887	0.112281398511706	0.0554278833686434	-0.00380031643603268	-0.0521572920735057	-0.0188250715430043	0.0626507258204186	0.113894843817118	0.0829242814694987	0.0329167230860613	0.0279784872482873	-0.00602344659128547	-0.0374091501594652	-0.000136757233226204	-0.0295044516041092	0.0190004971295084	0.0472933490166366	0.130425898870060	0.0911295918982972	0.0402377709758009	0.0612447032844251	0.0114149935421869	0.0174581528533088	-0.0104083848204765	-0.00531748611195198	-0.0111861260863163	0.00801565585519277	0.0333145542111519	0.0383952017056305	0.00784492732701165	-0.0306223846288026	-0.0629197294790580	-0.0779517228699808	-0.132531938151030	-0.197118821586176	-0.162451529459032	-0.0864618058190234	-0.0439631270365857	0.0218453350394285	0.0352601343894523
797296650	spatial[+]	0.0458903468203175	0.0724757103797587	-0.0120332340404119	-0.0249527296245910	0.0388264120130811	0.0204650118663957	-0.0594149505292539	-0.0281699797029269	0.0187683174971537	0.0532980281201581	0.0951085856146530	0.0463389302170674	-0.0506113543755382	-0.0344022049798494	-0.0437471938046128	0.0178159181520043	0.0753583752337538	0.0611065536217465	0.0117465787616181	0.0207367068913831	0.0222033689921738	0.00852971093135490	0.0520078809265527	0.0536008361627988	0.0352041547264139	0.00273066471050458	0.0308378243749105	0.0621967331520842	0.0776888989078810	0.0532578376817191	-0.00206774496042211	-0.0608348588059997	-0.0394838499631376	-0.0268710306987611	0.0416181724951351	-0.00345541562270832	0.0328276144281455	0.00228472871569140	0.0381426178986924	0.0402128942327411	0.0467279147460149	0.0173100829034841	0.0173530955535969	0.0110199534894318	0.00163823646428549	-0.0126991036988875	0.0580033427871795	0.0475654963664954
21399495	spatial[+]	-0.0458591545975021	0.00650963135225244	-0.00591826867427086	-0.0366400359982881	-0.0734223658821706	-0.0636670253177571	-0.116086588272550	-0.113848358348168	-0.0540195006720369	-0.0188824316772041	-0.0567554410742224	-0.0429583131757451	-0.0429618366778375	0.0244747215635412	0.0972507960649493	0.0892372813072607	0.0777387664110966	0.0450059611774274	0.0160450322733268	0.00615631339468904	-0.0292423160079502	-0.0581813800607663	-0.0428051148730554	-0.0175671673486227	-0.0401674482826767	-0.0275263324360254	0.0302654366079957	0.0468985239527492	-0.00242694614314996	0.0417074470058420	0.0249293586355115	0.0615138539836184	0.0192204736304320	0.00633880257951316	0.00110381222306535	0.00427684042578568	0.0440456941871310	0.0392656221841696	-0.0104124026275116	-0.0381552051144768	-0.0581845869921079	-0.00123687379601194	-0.00237474592364017	0.0131911082759070	0.0919267179923498	0.0333708419463552	0.0297205791020832	0.0633820482788820
836211416	spatial[+]	-0.00637839265892561	0.00303064517001446	0.00832921639983042	0.0113499445492321	-0.0186632298581092	-0.0354081307058386	-0.0212928872071852	0.0344098832857047	0.0515814213341608	0.0651437073415616	0.0565321613701367	-0.0337247806316896	0.00521288946392969	0.0423041012944304	0.0414389777058345	0.0266970984579871	0.0328332708289463	0.0184811540886614	0.0209775006626436	-0.0174397064223388	-0.0444396188093708	-0.00631094013910182	0.0103841163233909	-0.0973207934680040	-0.0240802168933492	-0.00823269775573303	0.0159281140213187	0.0151981883636496	-0.0556903898173480	-0.0842395150526897	-0.108149368621434	-0.0889319445024972	-0.0221462817209000	0.0500143521729644	0.113825236083533	0.0415531567784136	-0.0275842938183356	-0.0312311259567956	0.0190964080804043	0.00468306151311263	-0.0295788235485030	-0.0667063546686011	-0.0477460256074522	-0.0100747877148296	-0.0313632121335909	-0.0421144164759986	-0.0446072655024332	-0.0632013489326892
106269382	spatial[+]	0.00803829441957935	0.0345327784306323	0.0306488192467679	0.0125951294320098	0.0691590003696628	0.0485523181074089	0.0220237056762795	0.0415290205669094	0.0436021004409343	0.0465793592826262	0.0226406263893290	0.000314115230509284	0.000395106138167805	0.0338460011803863	0.0301790534203126	0.0814666021212510	0.123613049368214	0.0356069215421060	-0.0969658767432052	-0.119230865588561	-0.0468408537575484	-0.00814317724199462	0.0693124896536235	0.0206880647101471	-0.0138492594139326	-0.0189163950885926	0.0355507398635124	0.0306995190658742	0.0335272335530486	0.0425500248555242	0.0173701333509868	-0.00902944205986021	0.0299352258686303	0.0290147840457679	0.00404493879712078	-0.0594352762792059	-0.118108976809355	-0.0839735198313036	-0.0265719456662404	0.0331201110090989	0.00137600810499801	-0.0307024908609577	-0.0742998524272527	-0.105236803152712	-0.0628997373710991	0.0598313266302874	0.0584717210130585	0.0199655805540511
688702622	spatial[+]	-0.0418412567563318	-0.0209272422507108	0.0114223027426669	-0.0413973913821661	-0.0837957275541852	-0.0414210385819521	-0.0378249786969664	-0.0468001259934170	-0.0814349318083244	-0.0220484191092082	0.0148174783509856	0.00774744191731168	0.0369879136667737	0.00692855044341824	0.00370205145936283	-0.0404501035060956	-0.0645081352268080	-0.0751842399101225	-0.0435937996782067	-0.0427485142147988	-0.00880342775109680	0.0779586960546692	0.0851073286900455	0.0598041237661902	0.0287303314883063	-0.0398608226231417	-0.0746066571997358	-0.128694681719039	-0.137580481980690	-0.123789333204339	-0.150768637054271	-0.169931838767988	-0.145508735970562	-0.0603236809641039	-0.0223332690488157	-0.0890611163416635	-0.0858226065472082	-0.0381250710119256	-0.0162106985503612	0.00569559472668275	0.0202848487261493	0.0263063015003429	-0.0273051054756728	-0.0876742003761120	-0.0959190996581581	-0.0837947571916359	-0.0339569977204565	0.0360492967956505
451987292	spatial[+]	0.0669292397788264	0.0962242255088646	0.120621627892788	0.127934752776818	0.0433539709128100	-0.0908398752539371	-0.102263320006105	-0.0320149408776692	-0.0135223975549542	-0.0221729277732252	-0.0174618512008931	-0.0328532001239855	-0.0352581727999011	0.0402877598690868	0.0711482824338418	-0.00273521889480764	-0.112240343689224	-0.111574028533765	-0.0304397338529016	0.0557090488269286	0.0449498460366965	0.0220439116869122	0.00998796320688702	-0.00802579769415987	0.00561809222580255	0.0178170399281021	-0.0776615294635619	-0.0971013065923246	-0.0459728140476835	-0.0352067838575628	-0.0423375709972444	0.0186443309930910	-0.0154610148941916	-0.0453138459677175	-0.0363194769431650	0.0250521508273590	0.0516906846687958	0.0476204337519310	0.0755291347408637	0.0299077309530295	0.00448176256282101	0.0384038613779192	0.0273506835311941	-0.00470946389762936	-0.00921644158392584	-0.00791535257033997	-0.0446494833383541	-0.00676313257054720
523284788	spatial[+]	-0.0276959118956490	-0.0606699469858250	-0.0559952480431227	-0.0612643919760110	-0.0391604179285124	0.0483327562848178	0.00627902215007358	0.0483675371320834	0.0455727858202255	0.0508823361956391	0.0889540728651853	0.0336499772676609	-0.00189521020321342	-0.0118232974920895	0.0560990679512805	0.0841117793615937	0.106962014591717	0.105933150773611	0.0766875278062758	0.0620507769661488	0.0133372115792440	0.00909507970424569	0.0127127377995810	-0.0486950507366785	-0.0546557210907647	0.0262630234965155	-0.00377497362616682	-0.0391467852512299	-0.0217331363033945	-0.0742597459234082	-0.0590166072280182	-0.0483274869309824	-0.0231229928096821	0.0271407523182862	0.0385012001809774	-0.0416068819828294	-0.108423675275236	-0.120197034559854	-0.136267050360997	-0.0646446477565009	-0.0822062958151500	-0.0702078500763519	-0.0461931458478051	-0.0891404525989508	-0.0318543101425246	0.0847276137257773	0.129172200069341	0.0623768031446273
114210567	spatial[+]	-0.0458374243444487	-0.0181578325635686	0.0585026032930871	0.0872055106969169	0.0929234787354661	0.0660285653093250	0.0847602093717907	0.0669773844706497	0.0323565072579553	-0.0102080360449207	-0.0298257180617953	-0.0497480164031560	-0.0579862262415886	-0.0450891275823988	-0.0483366946254190	-0.129581094955967	-0.130721810053941	-0.0895002882862986	-0.0927266089042393	-0.00284526969367163	-0.0135769850620348	-0.0115609030862113	-0.0210025281957119	0.000496052242285178	-0.0197854414443922	0.0437641860201589	0.0614710654014715	0.0253177698213522	0.0279311222591461	0.0314501478996314	0.0194533830294385	0.00404453758760645	-0.0206989566020885	-0.0238092910896699	-0.00815639421489221	0.0258555995091944	0.0793708802787914	0.0237389142401506	0.0258896104267274	0.0418910534627282	0.0723242185399542	0.0413128572953348	0.0254135055048542	0.00865568761460662	0.0706705137157024	0.0902080595627658	0.0989437624251992	0.0675376087371745
577734954	spatial[+]	0.0280860317740983	0.0611772776994600	0.128704852310673	0.0985898212120958	0.0292807782753671	-0.0237205612121570	-0.0207569306522707	0.0156002637450685	0.0588180755123519	0.0405772849060949	-0.0445505578115611	-0.0781077551021647	-0.0698885596345320	-0.0323542793128351	0.00449931132364783	-0.0244094205160811	-0.0569130597005273	0.0325138657689656	-0.0359270880118943	-0.0279342956605314	0.0136521415604365	0.0321633371619326	0.0745618302481513	0.145235117981725	0.223407828190253	0.239030069328670	0.164102451793511	0.0711253967018165	0.0146978311607233	-0.000120807426057285	-0.0132119745320352	-0.0407380126076619	0.0453635951516484	0.0420040633733786	0.110159568476783	0.141779405288965	0.0856062279577195	0.0435383433680755	0.000782468746676326	-0.0333099678845479	-0.0192780159749432	-0.0368412236804842	0.0339713875266930	0.142349489221568	0.0812670549055290	-0.0136345124020998	-0.0523683525407603	0.107262712860920
391290306	spatial[+]	0.0797773261153444	0.0503055236932378	0.0272170668327003	-0.0385628996450655	-0.0590402452965221	-0.0280342159147180	0.00161183686110361	0.00775267333156649	-0.00642091321785326	-0.0671968311858077	-0.0851131733278763	-0.0563747155066747	0.0136291371604114	0.00915027808173002	-0.0662317187668979	-0.0242107746948190	-0.0136273483687049	-0.0809585917590769	-0.0874708249155945	-0.0350942614745168	0.0202767248997220	0.0681614084301505	0.0514673777215700	0.00869822456434984	0.0291687078144260	-0.0108659086271745	-0.0421639847709864	-0.0505832296170945	-0.0376105784757904	-0.0239507156614683	-0.00392323911652528	-0.00112667421270499	-0.0472014614909332	-0.0301079869867079	-0.0173572895403783	-0.0259588132865589	-0.0248721818706940	-0.0697977659131344	-0.0872509456962703	-0.132346333410782	-0.140485499797425	-0.0960133527440483	-0.0920385330020330	-0.0320467249238112	0.000817104948363925	-0.00375885354917638	0.0198249306020734	0.0212065265582820
552380412	spatial[+]	-0.0249370768773941	-0.0110168065451910	0.0198773783684931	-0.000745144475770884	0.0292248401519586	0.0404351228327773	0.00430103434702167	0.0126411074173919	-0.0288736063045727	-0.000757507042006635	0.00292942564661857	-0.0507639137458616	-0.0431794569009886	-0.0345823361204350	-0.0486195351499391	-0.000359651317848933	-0.0143907433772635	-0.0288864819124106	-0.0398621833217862	-0.00450245860355464	-0.0248470015410935	-0.0614350774616650	-0.0846605418921366	-0.0267027337738545	0.0166960213392847	0.0303727094655053	0.0875979804387911	0.0953949442800279	0.0163886796505230	0.00176278474687729	-0.0329380084532615	0.0287206128012001	0.101802879762240	0.0992597393795468	0.0410723252115735	0.0295262278357954	0.00545906189268453	-0.0801565225369049	-0.197029529198866	-0.224380475366586	-0.172082512121433	-0.0738819673397622	-0.0702413170213022	-0.0996185440449441	-0.0670628155692680	-0.0235775559013663	0.0282280242506235	0.0353797047863629
312850327	spatial[+]	0.0763798109948182	0.0570553586685452	0.0519750211076464	-0.0175602080245239	-0.00450235434921992	0.0396941209570916	0.0490383999702860	0.0941812147012248	0.0302718670941410	0.00171248144011917	0.0362458301058844	0.0410732164766363	-0.0153690542097460	-0.00468689441622789	0.0249175744927528	0.0725534825029308	0.0139450597820970	-0.000516502836761723	0.0112819483993554	-0.0735881038898376	-0.0262692120006322	0.0205698615709828	0.0538101667634542	0.0229176895760571	-0.00921147460544869	-0.00477168606752453	0.00936486406250979	0.0323893085912445	0.0210978129096236	0.00545114463583276	-0.00830616658155423	0.0136507026668504	0.0195494090860789	0.0551386777626244	0.0380900110942809	-0.00495844433678551	0.0234404523783581	-0.0166232127957262	0.0446389483106048	0.0278313169810305	0.0178559322911237	0.0207161738720144	0.00909781312031265	0.0475546444331035	0.0112606714284448	-0.0248949249992441	-0.0702414182370630	-0.0335603343865024
568835142	spatial[+]	0.0956026059128833	0.0718798224048349	0.00822696009746315	-0.00107153661154994	0.0285957731930306	-0.0196598943516677	-0.0149981814736655	0.0158396791291869	0.0541036090524267	0.0998004018701889	0.0870117521363679	0.0399874816779479	0.0139473966334858	0.0943447721885365	0.109663457442593	0.0765158548148676	0.135491616955268	0.0704937083820396	0.00171848255358058	0.00974954029915422	-0.00323618689569070	0.0624587620311975	0.0785901331429915	0.0546972727042598	0.00916799234962085	-0.0311516138042404	-0.0686974589857958	-0.0324192368327223	-0.0739487318792653	-0.0430431218207382	-0.0273305511687709	-0.0412414442954083	-0.0184426150657350	-0.0130831276491196	0.0421304169227160	0.0737538067615571	0.111188078043157	0.106506772028554	0.141445276059903	0.0888039336820313	0.0515593355818276	0.118404748054391	0.0913674598055549	0.0247493292359296	-0.0275668867128808	-0.0447854414466487	-0.0830454967813706	-0.0677431946532628
981868109	spatial[+]	0.0142206604695431	0.00865122873550551	-0.0471619509027896	-0.0516632926479492	-0.0357134645445009	-0.0698341739538455	-0.0877550045099912	-0.103961017781133	-0.0576005535620460	-0.0653623475101056	-0.0551853668076123	-0.0269232711282359	-0.0211075202791951	-0.0187982645900515	-0.0264136169866246	-0.0220535153171395	-0.0557083618979291	-0.0260534575230387	0.0134361174644371	0.0351177933644400	0.0193319756678869	0.0854878697585590	0.0273468667779912	0.0600249091260319	0.0515959520479053	0.0436512295124280	0.0258827235920448	0.0122657892073542	0.00415290308011969	0.00887116274148921	0.0428683850385287	-0.00195778923936636	-0.0528069429276534	-0.0636025347271460	-0.0430632252193744	0.0224217875161266	0.0457985927978888	-0.00959902763023019	0.00483498569846081	0.0208351437559990	-0.0704031367499895	-0.0727111124099795	-0.00990606231839121	0.0416166293672689	-0.0331799985663879	-0.0740173151049390	-0.0821872620105038	-0.0603194325100810
799142404	spatial[+]	0.0255846174338898	0.0172180225628732	0.0101343748659504	-0.00881862385328805	-0.115864151619364	-0.0627030648130906	0.0352717329092102	0.00384780002016453	-0.0367577805392222	0.0384675529549433	0.0694736664746730	-0.00867668124750464	0.0335899923770619	0.0891982056801068	0.0867109490531874	0.0424703216939959	-0.000181081197101821	0.00428541460507245	0.0910281727447879	0.0294958349931958	0.00455754444031443	0.0481615920203535	0.00219151130993970	0.00228273580323074	-0.0503207577990397	-0.0124442484999470	0.0116060729329742	0.0761488117765049	0.0969804815926019	0.0766044541223665	-0.0499845169034500	-0.0445167919294489	0.0363598240484520	0.0865510274975343	0.0805512279478992	0.0306442906238354	0.0228965511655710	0.0928972955520053	0.0885784276465360	0.0703998800607442	0.0557241560848271	0.00917223766453175	0.00796074728171224	0.0136339986647285	-0.0826494301099081	-0.0789405161418773	-0.0909717981855964	-0.0975862066904923
205976686	spatial[+]	0.00969151125610155	0.0271804702653511	0.0289781885644443	0.0531108574888322	0.0278566963708095	-0.00346816487622222	0.00284440531547094	0.0295987625560666	0.00151983620313243	0.00381021345969703	0.00571751468063077	0.0412266463041972	-0.000102145932819507	0.0211795038038805	-0.00473407540744044	0.0179477746131069	0.0319711379865928	0.00237445667352717	-0.00723080496416439	-0.00651445262838745	0.000538806059469238	0.0284670192045167	0.0347679766025092	0.0277680417859722	-0.0163581061362670	-0.0639513155468890	-0.0333408400268363	-0.000658189406801429	-0.00699262509581659	-0.0191953897181896	-0.0148950433730959	0.00632100574135096	0.0153507565410222	-0.0284463872981161	-0.0696655702473630	-0.0187240119762884	0.00744996660673179	0.0603291898068679	0.0734260077052307	0.0519823544973330	0.0701409756649049	0.0412698636990294	0.0432695622411628	0.0251353576609988	0.0609955495308851	0.0204640557399429	0.0512866691315290	0.0116739733248899
417840776	spatial[+]	-0.0663896839155972	0.00207447579373965	0.0265131695484614	-0.00850725865105819	-0.0850821301510312	-0.0330309961003341	0.00900558592066448	0.0354953007529611	-0.000828650331226932	-0.0157903131816534	-0.000400634291264627	0.0568568396111037	0.0452936339092758	-0.000295109864167052	-0.101098306094834	-0.0667660618835543	-0.000944069938232714	-0.0118366349966918	-0.0738915306698461	-0.0962827982229909	-0.0771994800103193	-0.0132754489121003	-0.0414704073202414	-0.0313268854255256	0.0413513723039871	0.117151611208886	0.191657732892138	0.0731217068540646	0.0384481967511460	0.0319014284357643	-0.0122146250154083	0.0165094742860967	0.0463551918130565	0.0433101226294128	0.0537901127287979	0.0628131774009608	0.0614496881902375	0.0187715827244479	0.00194274009654448	-0.00949965411521922	-0.0309525107666904	-0.0669337910878064	-0.0436501004026341	0.0305810809191817	0.0465421961836250	-0.00705094609807216	0.00387747621752579	-0.00351403448401384
727110363	spatial[+]	-0.0535965124581677	-0.0105950812519536	0.0100331713833747	0.000793847189718340	-0.0204529605445227	-0.0562349691554149	-0.0420218163251520	-0.0579650719043033	-0.0658937287207506	-0.0640317194592226	-0.00569397149857132	0.0609949498061950	0.0120081293423866	0.00865508331660854	-0.00961136268049730	-0.0267174098353371	-0.0544453346556159	-0.0676569393836434	-0.0596539102872877	-0.0367417025560118	-0.0233654817523589	-0.0676403266563935	-0.0606350373434329	-0.00699878033278699	0.0211900662149503	0.0112223166538732	-0.00103600145384620	-0.0143941276480559	-0.00665701770836786	-0.0355079670364323	-0.00335410654122245	0.0137103375124291	0.0424008472800715	0.0413014702289854	0.0203450993610074	-0.0183066960842816	-0.0386815328011225	0.00736051929640350	-0.0212384935576370	-0.0313924453594350	-0.0526441638970401	0.00743990349354189	0.0300115127208922	-0.0145030030316517	-0.0225089054447767	0.0256961732795128	0.0353953365204642	0.0444049586891339
367662486	spatial[+]	0.0109972263540495	0.0708893020104148	0.0497450506495933	0.0489106108200836	0.126712053429541	0.0814286496274296	0.0440642786291495	0.0630376423939696	0.0729435186068960	0.0707476553942732	0.0671697148895947	0.0264643594701027	-0.0224567558110813	-0.0183382591213854	-0.0414279742288849	-0.0661253905188369	-0.0679772490534068	-0.0421810426454883	-0.00402431032426959	0.0318063104990932	0.0432023252397810	0.0690553879646102	0.0777848078938095	0.0785898114640202	0.0912268089139970	0.115781494783812	0.0891352730150414	0.0726601405599962	0.0231504494510532	0.00731018409668887	-0.0231563978608597	-0.0201851031016732	0.0161057738404572	0.110436630736989	0.101745103909107	0.101820580412361	0.0818980570073334	0.0352793759332361	0.0372314287365763	0.0106860193124103	0.0345954771609806	0.0259820564023805	-0.0302164451166310	-0.0386851951177450	0.0337495179679328	0.0720975908828336	0.0291764668130405	0.0435687137304822
732994202	spatial[+]	-0.0451431168264826	0.00652926806832312	-0.0232562826916291	-0.0517323833025990	-0.0144718658499194	0.0640331953684760	0.0294987564648613	0.0126410501042451	0.0101423360787553	0.0251388705011234	-0.00877041029514264	0.0144794612357541	0.00985313965893654	-0.0345020099306281	-0.0455046949679687	0.0364674754970244	-0.0267104405008366	-0.0229507594501417	0.0195379161996259	-0.0959035660721838	-0.156026840754377	-0.0978676465663864	-0.138274825790692	-0.0595767056314165	-0.0467592779253723	0.0327931132061365	0.00705359197240702	-0.0169754852005419	-0.0546546515332330	-0.0547839780772016	0.0550091630093692	0.0675298685597504	-0.0272272158471720	0.0622273224623254	0.0140629995450512	-0.0222639112153479	-0.0511253104850343	-0.0139562011449221	-0.0253851559923818	-0.0971994504343782	-0.115000824170062	-0.0542390814178187	0.0369657567874592	0.00504212991827544	0.00398851108470829	-0.0348989070442319	0.0532473608805336	0.0110797034300134
667555173	spatial[+]	-0.0624620221877064	-0.0201260675641965	0.00713917769412344	0.0788962851966644	0.0108017292550319	-0.0154900913815882	0.0593468881394727	0.0654012255632528	-0.00444911666562995	-0.0619171123227923	-0.0869743843012682	-0.0465028236342424	-0.0286674376780540	-0.0670072180428318	-0.124472880150158	-0.103030205808262	-0.0849169793274685	-0.0957835009610960	0.0174014825323902	0.0645987821744505	0.0377953346896848	0.0207674005617412	0.0231728591705640	0.0265287975945506	0.0157014030998795	-0.0238359452959996	-0.0300255789752307	-0.00843634437277461	-0.0241298633438376	0.0146144680323695	0.00922676638170607	-0.0247965298574307	0.00849637981829632	0.0463579835295886	0.0374632379207033	0.0426963999423309	0.0341396187713899	0.0241345919418383	-0.0236876429152758	-0.0140444146663605	-0.0601956949334613	-0.0562580164912620	-0.0906613908474052	-0.0183832015701996	0.0538827622670786	0.0916565830570374	0.113524935586250	0.102795346684721
877221709	spatial[+]	0.0243126162831209	0.0115310459313088	-0.0179857382838011	0.0245889868280872	0.0653558079967243	0.0585116969620579	0.0167076259286990	0.00559434992112989	0.0122287629650141	0.00149519673768232	-0.0121086216273911	-0.0256889675519191	-0.0253286788666461	-0.0263772256374473	-0.0567429850951570	-0.0120256734317539	0.00240456494599423	0.00324114327332132	0.0211612494734149	0.0169273243775663	-0.0192562611192891	-0.0339284619791954	0.0233106011132191	0.102778981151331	0.0813508179240987	0.0453479977549151	0.0356896793444173	-0.00934565114820160	-0.0294878600644246	-0.0108302104182552	-0.0161084776499647	0.0115263587142589	0.0386030014800203	0.00872387662481270	0.0121666627668355	0.0366431286130974	0.00374507533355059	-0.00530715870090349	-0.0174305704336795	0.00242691276054696	0.0159449938379652	0.0605073766627453	0.0629878130011185	0.0282908962350663	0.0153165513972156	0.0288508105742645	0.00638024013060635	0.0274305621155879
430367599	spatial[+]	-0.00459994197913661	-0.0754282258775823	-0.0969931936846688	-0.0185400623642007	0.0236673002722822	0.0483022812132731	-0.0273022982576500	-0.0136170821263575	-0.0531820003312984	-0.0805249545813297	-0.0437533756583593	0.0396679641901861	0.0828378128680785	0.0701856966728838	0.0990413854164550	0.0691527098086270	0.0701961103648602	0.0354747204946680	0.0641918528038989	0.0621648523015027	0.0414699511061413	0.0618834071012919	0.0176677095208985	0.0438268809102721	-0.00171354642305586	0.0318111393318562	0.0158401132308654	-0.00697024124032261	-0.0182157992467383	-0.0217196794298802	-0.0464570162476966	0.0628203652417702	0.0970132231556760	0.119532207648292	0.0892388062908603	0.00117245938916240	0.0481071989402030	0.0404285621551369	-0.0139682887870109	-0.100777009548847	-0.0535698277084332	0.0153281628889672	-0.0142432312428297	0.00169335251776038	0.00639136507004052	0.00651381470256153	0.0378127898660852	0.0341027412397200
80917293	spatial[+]	0.0577246274903930	-0.0213961059276028	0.0161754112082568	-0.0133893891922150	-0.0613876456580829	-0.0144590267627920	0.106453995702260	0.133615495857277	0.147802168116760	0.0935513050361647	0.0636174299693694	-0.0452822406435420	-0.0129035572635281	-0.0108851175438099	0.0105314018150926	-0.00266634358560182	-0.0338163761761175	-0.0498856040764043	0.0762500479447312	0.0689943468334482	0.0103914302043106	-0.0236711275289829	-0.0613346017879503	-0.0445334618746356	-0.00344206602711399	0.0406589909775576	-0.0364282991041644	0.0104549842352698	0.0207903894368501	0.0377428446407891	0.0490470644503480	0.100786182263488	-0.00881342320484880	-0.119371680795492	-0.109445080096392	-0.0228268466767830	0.0829857990785108	0.0325521586687451	0.00374549851122897	-0.0143176631225016	-0.0811079898668261	-0.109029373073622	-0.127361060261504	-0.158399025620819	-0.0780006909074685	0.0777671586451180	0.0927840262820210	-0.00711067923998770
349575704	spatial[+]	0.0387975813476272	0.0273160275583793	-0.00988483795339472	-0.0409535922578701	-0.0625503145774116	-0.118201515667622	-0.0735725377507070	-0.00858228793795043	0.0278243207910260	0.0525398720630073	0.122138168297567	0.0493609770985492	-0.0519563402228214	-0.0285934702581797	0.0221300744667118	0.0374045750359665	0.0317510004030540	0.0288023424512718	-0.0103682384475770	0.0382450494929163	0.0432741117309895	0.0717756192851272	0.0607720610434096	0.0738587158448205	0.115564041945343	0.0866146018624879	0.0688576199310334	0.0637257505511086	0.123622358145274	0.199193509807907	0.164529030154921	0.135903785935779	0.107939700181566	0.127118697266996	0.0966587861412890	0.0272252733231770	0.0605987474063813	0.120964486906497	0.127871859691535	0.127479528460648	0.0812901659283315	0.0619618923557243	0.0268964141950537	0.0781314517191774	0.100077429786952	0.0846932085816112	-0.00656784715604637	0.0191899836260646
616707107	spatial[+]	0.104521111020891	0.142894422157256	0.131520894721689	0.0298813611475147	0.0238504246029905	-0.0404703010775561	-0.0313464139867878	-0.0183083514118789	-0.0323498366502487	-0.0363128355493776	-0.0650622103430910	-0.00356541716476093	-0.0506157275706709	-0.0489172033372635	0.0133639495777541	0.0315783846209027	-0.0144403102244544	-0.0749778318078078	-0.123853998425689	-0.0976889637935970	-0.0419093672027532	-0.0803993840671724	-0.0796199211859551	-0.0614902801461181	-0.0759054064391916	-0.0835171943881285	-0.105347842864837	-0.0425027380270811	0.0350701388386653	-0.000255246860833695	-0.0429217872779260	-0.0190961404955853	-0.0459776961465221	-0.0331220383355965	-0.0614335350171650	0.00284789785339406	0.0537433956348347	0.00491294814420111	-0.0307575034785401	0.00599101285299585	0.00939565573751356	-0.0263507984302578	-0.0690758341116994	-0.0913902694573211	-0.0938978977970125	-0.0987296166175927	-0.0810760071945695	-0.0408424239654862
702010820	spatial[+]	0.0705948023752458	0.0741459908322981	-0.00763091046050739	-0.0641941347203283	-0.0881505064522506	-0.0986393021775355	-0.0810451058347221	-0.0933652484866981	-0.0848234718933078	-0.117598538206032	-0.0725688593322655	0.0132995112893982	0.0237612342075831	0.00201266064805503	0.0119530516234131	-0.00899665204973822	-0.0708073638363855	-0.0790850438903769	-0.125604973227101	-0.0221071141589939	0.0590500452231013	0.0888527896017568	0.104008122490074	0.0859852212218337	0.106322317908020	0.160854487320062	0.187886091536728	0.111189814634541	0.0249696072424663	-0.0282724188474519	0.00958724639973247	0.0432467062178035	0.0531845631880519	0.0627055756507744	0.0700376106389638	0.0892745750508492	0.113467140540762	0.131103433183836	0.0768545426970403	0.0374625752655833	0.0526565001954129	0.0176867355167300	0.0201627835403071	-0.0443239802396639	-0.0345840431191408	-0.0413676730650859	-0.0186609831241796	-0.0471659051549517
922256761	spatial[+]	-0.00627493072901864	-0.0526528973243019	-0.137206595459836	-0.136546395784189	-0.141024303773364	-0.0777023546722506	0.0496220317667504	0.0894718833920028	0.107975325163424	0.0528970686810607	-0.0307028369022687	-0.0365469753923244	-0.0511032354931125	-0.0915020346162326	-0.0699502646607491	-0.121099456393100	-0.0800566946035613	-0.0374140296572548	0.00421203111268449	0.0379660762273569	0.0167518268745166	0.0427829477121788	0.0478316412521162	0.0416229456921695	0.0699162766360574	0.0631289280163257	0.0451181701758834	0.0202701642368148	0.0442337069437762	0.0439131986661917	-0.0342544670312839	-0.0412134706888198	-0.00567085935698097	-0.00371979276005084	0.0172416164327242	0.0248529088712184	0.0214948634114903	-0.0121530269273202	-0.0148068295399568	-0.0936651251749425	-0.0935873147715027	-0.0782213533542649	-0.0824228282936495	-0.0531818508051732	-0.0814661330335506	-0.0476488898674959	-0.0458225945354331	-0.0798140972666621
597502785	spatial[+]	0.119675964561349	0.135553417638174	0.0655121694843512	0.0563887236561389	0.0344222721282054	0.00871109255861189	0.0404608865671963	0.0211465091960563	-0.0187211629873150	-0.0215949540420629	-0.0525702538575945	-0.0796463137806850	0.0160442671923550	0.00966170807588916	0.0136954275227813	0.0330628464658317	0.0179352736280085	-0.0997109199324847	-0.0948981306223007	-0.0813009168791825	-0.101453390602601	-0.0311056909595455	-0.0777962777810606	-0.142816130446682	-0.118704261182978	-0.0465136547595794	0.0390670338281841	0.0487120564833079	-0.0339133703139873	-0.00817425124763803	-0.0430828716676833	-0.0771862908234316	-0.0355307819075517	0.0307158067491737	0.0558652784094241	0.119903778117471	0.168727019295861	0.178774983047769	0.111053052666021	0.0582963873160533	-0.0137194286857571	-0.0278505180388820	0.0395321056603640	0.110028685147081	0.137225885274005	0.140085909547602	0.137005777749968	0.0220230436868159
710303031	spatial[+]	-0.0146023298973647	0.0199099666244280	0.0719002179733866	0.133096141493749	0.132840214080225	0.126920504362223	0.0660724421012664	0.0306609009528911	-0.0204715343621611	-0.0442882337083545	0.0364720668880320	0.0832626256784169	0.0215997992316438	0.0684567805376814	-0.0334082316076932	-0.133540705682573	-0.162808247589614	-0.0966549277082175	-0.0931158639332352	-0.0987505501883670	-0.0510075688502308	0.0528083284328818	0.0535712929693118	0.00525939083880133	-0.0280717338818902	-0.0399204064515720	0.0168725468308276	0.0624355453351367	0.0604122940427721	0.0300875920974898	0.0345867649149071	0.00309098995501464	-0.0509353598837577	0.00206294921228997	-0.0515849120578810	-0.0583228521401584	-0.107928844107652	-0.0980838675036528	-0.0495148901558309	0.0400146395893095	0.0147852017981869	-0.0519397636608894	-0.102520738098946	-0.155471767868950	-0.109491728483263	-0.0752438080485011	0.00796684976011454	0.0449952793625066
318071309	spatial[+]	-0.0276254187636283	-0.0210106024491485	-0.00342463924346645	0.00849880126556047	-0.0600005305849642	-0.0406313445614525	-0.0804073632668738	0.0217360725790848	0.0796195375979822	0.0833893740834528	0.0277106658522392	0.0108362388574691	-0.0382831281572752	-0.0599150212141061	-0.0358986503150131	-0.00195472519343329	0.0108282044605415	0.102545249343883	0.108305088236800	0.0729703522544458	0.0422322086790539	0.0233670511007987	0.0599736929937482	0.0127695284075658	-0.0285872365284067	0.0251880905283451	0.0425731457807053	0.0655007298519761	0.122256921256863	0.0722202273352488	0.00761446608563288	-0.0209648808077803	-0.0124015836356601	0.0437992275753420	0.0584204307720581	0.0465541724845167	0.0503446448224580	0.109594898813070	0.0703128077773670	0.0307609123630112	0.0169997467563994	0.0336154167380779	0.102062544399326	0.124311514676591	0.0203751445565139	-0.0843703050284891	-0.0987905229830402	-0.0403731849349382
568676907	spatial[+]	-0.100249044239235	-0.00801407250148544	-0.0134570376958857	-0.0430320072282800	-0.0650482565266675	-0.0699011005609011	-0.0686913549718720	-0.0456349893810105	-0.00504515966360320	0.00691722527719392	-0.0213647550353692	-0.0392000254011429	-0.0178559882873185	0.00345735704881317	0.0106556894823961	-0.000616507019909576	-0.0535126393311779	-0.0717926127465753	-0.0442495379247537	-0.0118000686464853	-0.00971775118933015	0.0255312666293121	0.0532852654218316	0.0474609127054040	0.000311763504997179	0.0459447110351115	0.0961662792820964	0.101449895761603	0.0877723021172500	0.0233107576056101	0.0476177060585949	0.0535084747768763	0.0374792083462695	0.0396807899420391	-0.0249070980738717	-0.0588709237140807	-0.0532303442960500	-0.0208251070895274	0.0501486069225122	0.0496093318494681	0.0430134833762575	0.0194360780907690	-0.0206913660288420	0.0506581013891012	0.0383725850387785	-0.0156176378446878	-0.0252738061727485	0.0103030546143991
276617319	spatial[+]	-0.0371751510928758	0.00337906902945701	0.000435685070547539	0.0545984472632017	0.123259070252031	0.128685714471883	0.0533851118937587	-0.0123879423129546	0.0101246520544521	-0.0268670079177710	-0.0367462080595254	-0.0291395429429695	-0.0234102721044559	-0.0239530774771659	-0.0149933598595897	-0.0291251315636075	-0.0283187958261282	0.0275389978686444	0.0463057945119301	-0.0167962294746982	-0.0879607410048803	-0.107435633743101	-0.0811788559409587	-0.0437488072614611	-0.0224863172315113	-0.0267282437748938	-0.0352721840609568	-0.0219517242162145	0.00354884684970582	-0.0279275542489685	-0.0370043045900762	-0.0473618406006027	0.0284402820014517	0.0564881968566643	0.0207498351637128	-0.00343159626779656	0.00146827637205315	0.0428270697080206	0.0668688529370434	0.0391641356230889	0.0430945738454239	0.0404989162907726	0.0210482029774196	0.0134037020312936	-0.0233167257323597	-0.0643272645763864	-0.0424125095041667	-0.00821483513592670
86711449	spatial[+]	-0.0371602627694600	-0.103520518431438	-0.141600916334786	-0.0303335015380703	0.00454627916775487	-0.0375225353479562	-0.0914705108929698	-0.107916118226637	-0.0962925006679607	-0.125057809039280	-0.123610306371510	-0.0668361704289306	-0.0848910245708264	0.00712208114464004	0.0122139315300872	0.00772758686409153	0.0532717341961393	0.154723777855753	0.201062966580330	0.114098796300824	0.0214260764802736	-0.00868196519232158	0.0234354852316120	-0.00425431928390207	0.00857168328724150	0.0802111501237017	0.0462815881412195	0.0298721885760903	0.00907278046183634	0.00235399370925537	-0.00256899998076104	0.0146456023717793	0.0181143357394374	0.000922696033106988	-0.0209927257097874	0.0287778583764302	0.0280760640860532	0.000294263209212322	-0.0209892489095183	-0.00410304095733728	-0.0316437377335201	-0.0126789785194437	0.0531772167749528	0.124230915321912	0.105271630404816	0.0346928341166545	-0.0200879104850889	0.0352143827616538
117211738	spatial[+]	0.0738693409236434	0.00503301691497181	0.0275267276829206	-0.0343460997311637	-0.0688458177381837	-0.0321717386813293	-0.0139703641423112	0.00762846624778994	-0.0224507059749433	-0.0131038383954772	-0.0102587794296135	0.0317844462640885	-0.000173116489266548	-0.0231230608762136	0.00582077309752006	0.0165388515817770	0.00782532998661345	-0.0452656960860305	-0.0338328839411562	-0.0553312817696474	-0.0546040640102654	-0.0322520012291544	0.0241979384657260	0.0119005542246259	-0.0108108858484284	-0.0395126506648539	-0.0376453733275933	-0.000965097916621863	0.000824667403196439	-0.0167627187079058	0.00260384674961587	0.0725489968090883	0.0452677005648328	-0.00575515824088287	0.0343901892500851	0.00224559651178406	-0.00860371166438881	-0.0325392200560472	-0.00444314461541682	-0.00694272231051992	-0.0129601386638418	-0.00850732983490025	-0.00194565401498931	0.0268618123148081	0.0508397213900164	0.0345395713941827	0.0195441357221777	-0.00192968461000814
829200467	spatial[+]	0.0615192511068265	0.0372987425579539	0.0299721247703082	0.0215421921382718	-0.0121885194881767	-0.0555283836554532	-0.0887023160078364	-0.0403704751798058	0.0301811318059526	0.0290343517906926	-0.0140026501455611	-0.0727094428048647	-0.0336398501532804	0.0153736648174529	0.0155441874539612	0.0376982926402101	0.0678395353279825	0.0224432754468844	-0.000961421272324844	-0.0134831143796807	0.0319099454207560	0.0299708876530130	-0.00198262007780716	-0.0185345555045414	-0.0159284216132230	0.00878401577095758	-0.0182463855355893	-0.0509304746033374	-0.0685296252989992	-0.0794866023529815	-0.0422834397802243	-0.0566659330445877	-0.0814394667599919	-0.0167306350393089	-0.0498915312617981	-0.0574101630660860	-0.0580523635118783	-0.0329663428638592	-0.0139701532081023	-0.0241005195066680	-0.0203699975663279	-0.00674845121772855	0.0440905451773838	0.0682393472870546	0.0558812370909623	0.0561546575866618	0.0507814561631574	-0.00293282310637233
520522858	spatial[+]	-0.0161440144165202	-0.0198926158894787	-0.0194145660142138	-0.0311532961489267	-0.0394229749478092	0.0181422792492146	0.0559310634381835	0.00387221099309947	0.0216712579616715	0.0935233849102924	0.0950218988941277	-0.0451477028387018	0.00380851557299723	-0.0539642337302734	-0.115930341272670	-0.108924135093589	-0.133749800213022	-0.0701754182899213	-0.0327558736689597	0.0679128009131245	-0.0248331111792231	-0.0747732109471682	-0.0510928697136629	-0.0832317954754644	-0.0998101045490863	-0.0597195570899873	-0.0408218122159435	-0.0532276010958151	-0.0791900637141247	-0.0538199472329738	-0.0368807477463093	-0.0112490692333815	0.0175499277447871	0.00187407806146123	0.00681227358672813	0.00755434075692052	0.0106599862463632	-0.0199030233968081	-0.0176635678794972	-0.0124365222277237	-0.0231067775028119	0.0265364248411185	-0.00128494322434503	-0.0543119590631661	-0.0598188953489998	-0.0932140215134500	-0.0527815461197304	0.0443441676028278
554603878	spatial[+]	0.0671932905294582	0.0716647163992360	0.0669587089506420	0.0213017527594281	0.00114986711177696	-0.0339197383655537	-0.0686407943516268	-0.0781553097230646	-0.0534953089108406	0.0109917295200264	0.0355567662217285	0.0198628997863769	0.0393145395442358	0.0657445211011253	0.0585781498491353	0.0656006629239153	0.0381072992356306	0.0369998821633842	-0.0202118169602793	-0.0148770405436335	0.0168760875436300	0.0136257500212723	-0.00114609089961071	0.0448752004322327	-0.0110250259891113	-0.0443338648993279	-0.0279659194979742	0.0636331749587179	0.0809413532450525	0.0646635276625983	0.0935182815507777	0.0653293964149821	0.0700447696373977	0.0182046556210699	-0.0274470896842929	-0.0410879424081970	-0.0733043087385289	-0.0685482541017832	-0.0442736058428073	-0.105125630999254	-0.126471595463693	-0.0934178784835557	0.00279675797597278	0.100535557287254	0.0999152066331145	0.0121894762552318	0.0209250686276171	0.0325494724591018
305797430	spatial[+]	0.0972755484830004	0.200024067640250	0.158676366973451	0.125348853413230	0.0306969125553237	0.0186968532731595	0.0198719137535686	-0.0116599350977590	-0.0782088997230574	-0.110923733231160	-0.00418231664724902	0.0486457103843271	-0.00773129187663862	-0.0392396915747824	-0.0540085184756406	0.0432330721212802	0.0530429476841964	-0.0205877449217557	-0.0116689086429231	-0.0154428038976875	0.0154651716624586	-0.0291331453240427	-0.00503880724494443	0.0262756467874604	0.0678060449857013	0.0878483081901633	-0.0256398709176118	-0.0421498302202673	-0.0302940619654912	0.00921812343319735	0.0875644866841659	0.0362712570442643	-0.00108438023627717	-0.0129821755907570	-0.0430056621866537	-0.0554544483755066	-0.0140452495539111	-0.0278118435628895	-0.0492615537096455	-0.0631745940495826	-0.0518536749351899	-0.0327159657010524	-0.0177471798068308	0.0338559769991779	0.0711543674584606	0.0574483338054065	0.0726773692006712	0.0280510415617442
961854723	spatial[+]	-0.0708255724310828	0.0527509461268672	0.0598267953393772	0.0329683722951456	-0.0195533950856153	-0.162174159311008	-0.119677245357667	-0.0520039994681842	-0.0386399122945887	-0.0180075508220762	-0.0401788620887059	-0.0529724001403915	-0.0876267205426426	-0.0749503343389945	-0.0250656385248846	0.0184435029621880	0.0305249622041204	0.0303338526644328	0.0456130601907183	0.188803011038101	0.183073470627324	0.192472670422601	0.192364934864324	0.131254300939181	0.0590990461319833	0.0456250361116378	0.0284967567071650	0.0560786796249135	-0.0406479114983147	0.0287647344478063	0.112005062114770	0.0606451900411444	0.0287158164496271	-0.0636770579027365	-0.0928326398554722	-0.113633398243045	-0.106346183718217	-0.0623072634590517	-0.0256808867197938	0.0386107993831561	0.0729122509504373	0.0609522046776404	0.0656235606085003	0.00582755070629358	-0.0368737311430899	-0.0127537834474953	0.0753985655027546	0.0677482422758166
445569089	spatial[+]	0.0555031746219472	0.0200606646186174	0.0203898163573577	0.0616442314676385	0.0320179632039016	0.0181874423339559	-0.00507820178676164	-0.0131128113369969	-0.00332589216984410	0.0503497221341254	0.0799811202646679	0.111383154915371	0.0436003634716720	-0.0295394869722700	-0.108108893835023	-0.107158748032427	-0.0575082368183840	-0.0138802582968839	-0.0173812532365903	-0.0188703962519115	-0.0380510281730893	-0.0223150742045271	-0.0415083175510103	-0.0742634630614747	-0.0804643035391202	-0.127199307366978	-0.154858444086489	-0.199758958410193	-0.168935535899142	-0.00265816337607493	-0.0165230634224780	-0.0755862670708076	-0.0616388921187694	-0.0593272058356249	-0.0274444822755730	-0.0355853604634834	-0.0223666439410831	-0.0307398375326726	-0.0182239451681432	0.0303683223191445	-0.0310008289435534	-0.0663247358848070	-0.126892969658164	-0.139480947500473	-0.0471622414023425	0.00949253682836141	0.0995204513406476	0.0800211352165411
702124277	spatial[+]	-0.0429359180805745	0.0109053353428573	6720000000	0.0470895688374043	0.0215414638676882	-0.0108770851628694	-0.0142942969591597	-0.0439445992988394	-0.0543761432733750	0.00595715779351091	0.0716446931574722	0.0592610979863050	0.0208618978636241	0.0638262489546289	-0.0254182131937703	-0.0528369645552325	-0.0817204865488837	-0.105850281587955	-0.0550943976372055	0.0412268843484719	0.0741407589092070	0.00770970842778276	-0.0111774213522398	-0.0551308447402690	-0.0300898430812763	-0.00200972329881581	-0.0310228589949143	-0.0205370176378905	0.0227748277404043	0.0592718881016762	0.0340145221857644	-0.0174810579723889	-0.0193762598811165	-0.0219712716840246	-0.00272410648449597	-0.0156648088052548	-0.0321983715141449	0.00417809271237329	0.00215093266430664	0.0586775906585641	0.0601139411460291	0.0959387569979228	0.0611573359113293	-0.00184054056169794	0.0145111827734751	-0.0414131267078173	0.00666029843703146	0.0258790094145614
460183865	spatial[+]	-0.00982231119535645	-0.0344685318989097	-0.0460444402900087	-0.112567812683401	-0.131886816575345	-0.0453847484027028	0.0308459604819861	0.0703470228072286	0.0210352812437137	0.0488777717573202	0.0562922752611442	-0.0303561469072806	-0.0109944232400223	0.0234457324278685	-0.0550365020056234	-0.0736267709376779	0.0173319392658217	0.0612134749244288	0.0412682442879356	0.00921347079987439	0.0449019083686867	0.0218784826037414	0.0341136446291757	-0.0619686851877610	-0.154260873553842	-0.0772096178364134	0.00172327524074924	0.0238558204521244	0.000418218521064943	0.0502698162776815	0.0172337917707880	-0.0268570456039093	-0.0396620216775289	-0.0154879120916514	0.0150491056837610	0.00585944787814773	-0.00178521344570054	-0.0258622033211532	-0.0483490871521933	-0.0859153187435076	-0.103702132674945	-0.183134434511184	-0.173317335511250	-0.174875169469708	-0.162531584231096	-0.0884356901272458	-0.0665002353420618	-0.108081232944242
362640289	spatial[+]	0.118147498073214	0.0503548323767779	0.0387963485097525	0.0273072530439915	0.0523368040167228	0.104144105203664	0.0943606448789661	0.0288285155414497	0.00378014775496503	-0.00672148416735499	-0.0117462855635428	0.0420753697218537	-0.0493326851346169	-0.0261738985645563	-0.0445442929409871	0.00770330779675665	0.00695602199623966	0.0850849101723666	0.0199215543437645	0.0119539486517225	0.0557986967884889	0.0814249872899824	0.0946165773981628	0.0653368838445919	-0.00248368422928067	-0.0355833913508169	-0.0163540173079175	0.00553605093426892	0.0390402144385419	0.0878420534874387	0.108418072209867	0.121650849834253	0.120692097647785	0.149781948457219	0.0753146756185300	0.0347238222275951	0.107510011360232	0.0897752027188538	0.0267926484677923	0.0444097179954641	0.115578936722592	0.131216215147391	0.0544894322297347	-0.0217904632942132	0.0113252542657891	0.0582547425295981	0.0203265279077671	0.0359492263961638
27445561	spatial[+]	-0.0425590471288082	-0.0408932261629000	-0.0372280715340390	0.0299358380515048	0.0171673613135761	0.0128867804916122	0.0115841443709272	0.0170855104510591	-0.0209610500336595	0.0165438630505725	0.00834072242592779	0.0287130506091804	0.0368143418160356	0.0168677379039827	-0.0346665776525504	-0.0316150571814688	-0.0339895215073990	-0.0340980595217577	0.0428538256059202	0.0718445540776609	0.100731270943806	0.0166825418444398	0.0127751688903209	-0.0152556590088845	0.0397983518832744	0.0419721765824573	0.0146021103932645	0.0230112188310208	0.0844308637018505	0.0628403763280365	0.0904938792081297	0.0982224006647728	0.0676428251231926	0.126085983695454	0.119266864515734	0.0632331882648901	-0.0258895507800301	-0.0713546590976874	-0.0456484870900256	0.0220883736769360	0.110426838872653	0.0612172086966939	-0.0303246966998032	-0.0391745571960139	-0.0128217565290591	-0.0642298190441052	-0.0965506889969204	0.00413866064307547
886575286	spatial[+]	0.0205047773981138	0.0426359288149029	0.0760014731831711	0.102759899211339	0.0339492219450372	0.0306140749384672	0.0330003125020989	0.0761949115244038	0.0642281435797303	0.0226867794577335	-0.0366834659504627	-0.00699052662112105	-0.0199225627989534	0.0106813452284691	-0.000149280019836087	-0.0298050661620166	-0.0450601811057879	-0.00547677458101872	0.00812772691205356	0.0263016703548737	0.0295617390586097	-0.0178819526714445	0.000676184644576305	-0.0558433154965633	-0.0972289927930226	-0.0647064319260778	-0.108381234000881	-0.0881510416337216	-0.0300970750430174	0.0706086836310687	0.0377115392493954	0.0489182558098621	0.0780842807967339	-0.0283100694540328	-0.0409174122131884	-0.0621133417659024	-0.114582933724235	-0.173107141759312	-0.120393678024443	-0.102671868391981	-0.0542078960581112	0.0121145605942630	0.0549074559902597	0.0129522325371430	-0.0476731109519855	-0.0309845892359574	0.0139682269035520	-0.00328266071760301
599342113	spatial[+]	-0.0476803297138580	-0.0292835876816477	-0.0306095168426565	-0.0390340338609111	-0.0603989218368515	-0.0813496236779826	-0.125148372753201	-0.0895681569594436	0.0119730236930927	0.0146947102933609	0.0262303323284149	0.0286113450848238	0.00385372873290443	-0.0846262876763528	-0.103019660386073	0.0531600437861608	0.161304524391644	0.115961651388435	0.0536709058483771	0.0186977311365387	-0.0279980201852888	-0.00728724660789485	-0.0528962751262886	0.0133680379671759	0.0561227221165681	0.108984288290074	0.119733932844987	0.108227785376341	0.0475557655058534	0.0279106632166588	0.0792378069896680	0.0705836756003946	0.0671135570845573	0.0391692089298253	0.0830316039819500	0.0969992997574582	0.0668792167504477	0.0321297295680909	-0.0219399386449356	-0.0702683301588056	-0.0952899215826774	-0.0760871748681250	-0.106060782411448	-0.122611494492297	-0.0775636143432287	-0.0600384384909087	-0.0124790158252835	-0.0162503972692869
894773271	spatial[+]	0.00618490763834411	0.0116269667417063	-0.0417315716927052	-0.0594316070072950	-0.120971119432732	-0.0758305005261071	-0.0125305974551589	0.0329083052923809	0.0781184628623432	0.0574398963467198	0.0154592848343486	-0.0153319640620327	-0.0173327461372491	-0.0344900698605666	0.00681790218069816	0.0695256315857646	0.0274752661555634	0.00424841030741015	0.0193519473629547	-0.0138720191199375	0.00999456063379967	-0.0120660970805312	-0.0705299111227557	-0.0956758049522348	-0.0635941949367010	-0.0466028811027439	-0.0121662518281860	0.0238089090358635	0.0372840346640292	0.110131915270430	0.178470868538661	0.227172100348103	0.198396583498452	0.0446771476784462	-0.0661833351741789	-0.0614238029002286	-0.0280481063758897	-0.0183206733991857	-0.0104128603399351	0.0483498630106313	0.0575967760248129	0.0518953685575249	0.00990063228383591	0.0390579535347567	0.0466302059490874	0.0379259524888692	0.000816919326011138	-0.0617099489559674
344523757	spatial[+]	-0.112301105924494	-0.0589326265084192	-0.0620891362678339	-0.0994783465809713	-0.184477883716365	-0.115912603209631	-0.0535010652352655	-0.103720925701615	-0.0611384946738176	-0.00778625581003258	0.00910076681314014	0.0435454814357631	0.0224719135068918	-0.0296019675607851	-0.0111174651678023	0.00927953113519168	0.0858262124356992	0.0846715594342507	0.0540389098911811	0.00949897250336586	0.0293597267662060	0.0833082325554431	0.105662810053377	0.0615709043501215	0.0996174155941342	0.0461703941175655	0.0365162429573769	-0.00307803750910370	-0.0351147825871394	-0.00219287076729875	-0.00120285608383054	0.0113876237556595	0.0129951540256398	0.109545958752602	0.0753747300428005	0.0433375206202268	0.0783473212093972	0.0100817207431378	0.0178093824884433	-0.00424883140243114	-0.00559981424170475	-0.0314330321486294	-0.105620570624891	-0.0735055656856412	-0.0648559920736681	-0.0765290090668807	-0.0840415192707850	-0.139192784964157
185950512	spatial[+]	0.0409274487342760	-0.0287558150424685	-0.0183052393724821	0.0394683751592783	-0.0244490087935909	-0.0159248106758023	0.0215699417290760	0.00400821817775009	-0.0199443283413373	0.00936338558225406	-0.00571516029691731	-0.0183090938332334	-0.0542989504655175	-0.0374464687022910	0.0760987838128866	0.0988264565844114	0.0499780475721641	0.0187347139546718	-0.0135603016165999	-0.0327691562736566	-0.0945148209364756	-0.113603283799716	-0.0844382508915280	-0.0666076841821480	-0.0720348506730819	-0.0525804276429749	0.0343940152099460	0.0159957718079815	-0.0987416318814012	-0.127030391339055	-0.0140745805777357	0.0564422088007846	0.0888652217152996	0.131305611739442	0.0651413283088206	-0.00156653751511068	0.0419710792399749	0.0380631665603664	0.0226930260512170	-0.0102671592668577	-0.00941110308010274	0.0307384043923643	0.0923635929995913	0.0912353926082717	0.0616789726025047	0.0120254463447628	-0.0459260637740479	-0.0286414343996475
587450146	spatial[+]	-0.0382257243434109	-0.0651851244562602	-0.0514713566417990	-0.0146835587644892	-0.0152770576874991	-0.0422733888575442	-0.00796780121341053	0.0395302715508339	-0.00925790556133625	0.0296797023500405	0.0189285950980247	0.0361857707193380	0.0406027300663851	0.00828552997366860	-0.0246649323637056	-0.00919321381618701	0.00842994317047912	0.0442672999987720	0.0523142965880000	0.0774210435757775	0.144434347269596	0.153157324758015	0.154852856930295	0.128967350771707	0.0839578050970425	0.0434081011983672	0.0365249947339407	0.0550852961250333	0.0590995622715337	0.0515792838072648	0.0426885360547016	0.0193894053889602	0.0620183795698686	0.0607704067875930	0.0330091719753008	0.0342619209849093	0.0116513115288234	-0.0113309704096724	0.0113415545026724	0.0244418365927716	0.0147915146129136	-0.00326386964932679	-0.0293537800027524	0.0275968469448522	0.0528622439379846	-0.0106892096522975	-0.0514592231478073	-0.0536308602820704
684737325	spatial[+]	-0.109196292887506	-0.103894112956451	-0.0516095464950403	-0.0451061322581387	-0.0769817909094181	-0.0699773929081592	-0.0745211768824257	-0.104246198530799	-0.0669342459267581	-0.0680531488254723	-0.0266045356049900	0.0159964353110447	0.0706779989807592	0.110836046110735	0.106377574552691	0.0175624586430955	-0.000428008589369096	0.0211586262240090	0.0334339455596189	0.00770387709585767	-0.0171648362255259	-0.0186811561349627	-0.0450903466829199	0.00911607313215683	0.0288710711267020	0.0857961477908515	0.103999558930345	0.00647004205316254	-0.0227302763957446	-0.0624014657360503	-0.0558415137564256	-0.0536874842858456	-0.142727290166226	-0.0784894842555117	-0.0490294827957098	-0.0115914618578482	-0.00589000515442517	-0.00869130764941163	-0.00314955642180694	-0.00202005408809326	-0.0438160745811289	-0.108474420358684	-0.0920560577414019	-0.0280640140398723	0.0169208802279895	-0.0231033795912908	0.0261967192112103	0.0710636554477049
79881153	spatial[+]	0.0521776306470752	0.0772486054184689	0.0555239974311287	0.0139836839398736	0.0619180431952040	0.0682277507832615	0.0394282894536970	0.0173652859034463	0.00633883641730033	0.0112065314570910	-0.0156502705021313	-0.0204745103802356	-0.0253465951492341	-0.0162479744012645	-0.0246379167561744	0.0271749627392379	0.0304858116405337	0.0395711111965459	-0.00107662706292586	-0.0187825719478314	-0.00517453372594272	-0.0237009075532285	-0.120604768099307	-0.109487138559992	-0.0463972237939392	0.00593566378980117	0.0505240791611185	0.0432801087490338	-0.0293061324803603	-0.0580605020814550	-0.0480354383675808	-0.0779813069316047	-0.0477988358386682	0.0187923957323642	0.0599130198765778	0.0878366295679768	0.0889859538433954	0.0829406769108499	0.0488796719225605	-0.0515975950048059	-0.0486866019511180	-0.0634546498955332	-0.0542772215104949	-0.0228370335149155	-0.0485201240498670	-0.0486883928308264	-0.0680219897791231	-0.117625673738875
771455284	spatial[+]	-0.0822183567124464	-0.0649852496709176	-0.0614984141373310	-0.0787050265706082	-0.0899390029682470	-0.0619397527490427	-0.0406495068281115	-0.0252398087835676	-0.0498965740236948	-0.0628724354473073	-0.0192305230973272	0.0344964839464449	0.0799847872731705	0.0793930513928284	0.0550298776815885	0.0202916826234840	0.00437077918581693	-0.0313034178415394	-0.0582268039355001	-0.0301795264470458	0.00552448580961463	0.00722417410287631	-0.0140985402060746	0.0105886829176912	-0.0324343542207790	-0.0757758552671675	-0.0815527205778845	-0.00516367530793764	0.0333665445904016	0.0455747148183047	0.0246678871724601	-0.00972737419016368	-0.0315669794325943	0.0450430220143896	0.113579923198524	0.0758182424897100	0.0739517937181395	0.0733017400935477	0.0174711234558043	0.0852251133932421	0.103970728444720	0.0552783722697377	0.0164492444854297	-0.0162070524357426	-0.00626906923266465	-0.000797284336705326	-0.0225415263672293	-0.00329817426319604
771564098	spatial[+]	0.00914867970677350	0.0593317012985296	0.0213542433781449	0.0250503770405222	0.0300218626181156	0.0191299289841646	-0.0649346928176353	-0.101606946390228	-0.0420580987037799	-0.0781720182850682	-0.0819230306183858	-0.103774064941319	-0.122896156849860	-0.00192762770079308	0.0305324385571580	0.0298173508063040	0.0308390061820144	0.0396614192506590	0.0654304961551886	0.0721473731305319	-0.0178042397404453	-0.0852285868871734	-0.0805659782405303	-0.0723899990815958	0.00523749080596645	0.0113337526919977	-0.0575342699030251	-0.0710080786523121	-0.0703479899625465	-0.106204865515597	-0.0708304821442355	0.0339823130652520	0.0612543788684369	0.0254100750855314	0.0944550050297021	0.0912943483419349	0.00612317341511727	-0.0341714771523000	-0.0263707425954954	-0.0586691114950571	-0.0164483086455019	-0.0128973779915546	0.0264410246823865	0.0705624846942576	-0.0149802846820169	-0.0554341523833307	-0.000151759170476730	0.000154182337912184
869250251	spatial[+]	-0.0316176491784830	-0.0576930309712859	-0.0241686996392505	0.0315195915507374	0.0722501759393861	0.0778678914940482	0.0955956160754908	0.0381826711516081	0.0130980063036207	-0.0187957329468116	-0.0170181647008775	0.0931412771669761	0.0733800980345884	0.0189441731500081	-0.0318600237713622	-0.140900583670633	-0.122090890418440	0.0342872772740326	-0.00332235111441425	-0.0508174260496534	-0.0174903003907625	-0.0133615638351808	0.00155738266388764	0.0174483293402004	-0.0557879605658325	-0.134928770133513	-0.139577557152133	-0.117832584667978	-0.180566441728130	-0.134573489573194	-0.116184274483735	-0.0535548425129265	0.0214246804593955	0.0344220494251478	0.0751309865001776	0.0887468066674646	0.0217026584286875	-0.0584804890474289	-0.0610296155294059	0.0388322089948079	-0.00375642830796220	-0.0391791617322159	-0.0657728275576788	-0.0308616167796336	-0.00337884451831465	-0.0873004531791867	-0.106080855753209	-0.0389917085046226
979213615	spatial[+]	0.0443757779105289	0.0375538129571389	0.0621663301451921	0.0539184709307147	0.0609943545507528	0.103575898663552	0.137320996767211	0.0978125365670779	0.00386386493393959	-0.0292209562723604	0.00257297639626710	0.0829375091204606	0.148663360475250	0.164302163103394	0.0395567410489677	-0.0815423711329165	-0.0577266414435431	0.00710587242479628	0.0241469316304464	-0.0335960182776742	-0.0310790967351196	-0.0283169169035518	-0.00855760805657616	0.0114340430485448	0.0192564858057066	0.0911311643588516	0.0498966518252599	0.0376942434461282	-0.00216208929909998	-0.0428483571832574	-0.0209859269693832	0.0158170899254491	-0.0179747856857151	-0.0248354422977791	-0.0214607667106208	-0.0191214726193582	-0.00824967785424354	0.0413253067995602	0.0317625490566360	-0.0251928299489602	-0.0467135249509792	0.00582621701891923	0.0313458139096389	-0.00882646704757275	-0.0484703207950995	-0.0238235847315829	0.0444844957924802	0.0377134030289281
709177622	spatial[+]	-0.0216942141095875	0.0355522442429924	0.0174005877582222	-0.0458326858751410	-0.0555439527438813	-0.0557691925116016	-0.0195405390326300	0.0231343550265378	0.0176345144829592	-0.0360608210779694	-0.00314533225928478	-0.00821543574148127	0.0137234707684376	-0.0225352507697529	0.0114727015991598	0.0612262803994557	0.0633117328033053	0.0223585319590091	-0.0336673900002563	-0.100399919186199	-0.138894177657681	-0.103490175477049	-0.0613936460066991	-0.0188297369480941	-0.0168070413877559	0.0294155151248217	0.0370157956206113	0.00592370487309773	-0.0253906929916586	-0.0282910575868589	0.0129000681896285	0.0267367453327007	-0.00508455356796559	-0.0359806340609779	-0.0544652875136158	-0.0892328306509369	-0.0960018109591399	-0.0783069091289968	-0.0818727060731985	-0.0974213852743624	-0.174717091315648	-0.133107262309099	-0.116390641636524	-0.0676654236431395	-0.0538531626487073	-0.0692820858090879	-0.0200047278672626	0.0776564450530155
391806113	spatial[+]	-0.0613765276064297	-0.0435672346252617	-0.0251550334428717	-0.000400069965213642	0.00775404090105037	-0.00932537001221341	-0.0307373247698835	-0.0410832493907495	-0.0703519338989903	-0.0769784416748187	-0.0225401788480081	-0.00136998522772616	-0.0105596852086741	0.00497476017909195	0.0409254361477426	0.0704698906512935	0.133945649791544	0.136036070259192	0.0830507482190122	0.0109748758948480	0.0305152686574252	0.0446575828009955	0.0322404201513808	0.0580541307903652	0.0690602876370230	-0.00196207272421287	-0.0360494896012593	-0.0609399362316004	-0.0392573653546710	0.0162155728569522	0.0525858470366879	0.0829301976859181	0.0225715447679334	0.00550824648903284	0.0431400569789380	0.0159736391071946	0.0501252197782192	0.0403140496321791	0.0382980649304067	0.0339297806226611	0.0470936815505959	0.0299397029614629	0.0137897103440614	0.0292017438216392	0.0305462748090292	-0.0103782043410426	0.0213899014013095	0.0547656248003832
57238750	spatial[+]	-0.0622466176669168	-0.00257847482643630	0.0555394255430024	-0.00399068754389016	-0.0519263943618254	-0.0117225493653286	0.0477916919317149	0.0196584380806657	0.0441746212142258	0.0474428679979758	0.0285673510466369	0.0342036294616740	-0.0285570627058795	-0.0672454213433775	-0.0239742983437286	0.0197985621142599	0.0750151083467135	0.0649601158130848	0.0365146170505585	-0.0546519336073306	-0.0891175700876709	-0.0645586375962192	-0.0171686460938837	0.0278883446941254	0.0163276375065923	-0.0230816010876613	0.0203785786846609	0.0606525463075419	0.0510835329506870	0.0423804228164460	0.0457300380378875	0.0333699023791363	0.0293713496015346	0.0432105136829411	-0.00517924762082936	-0.00570969047171074	0.0135181425211917	-0.000578351427809784	-0.0404692787006210	-0.0540155120095112	-0.0622063708403959	-0.0536964842273182	-0.0640212772994318	-0.0198388797682665	0.0119830018353823	0.0227549556283352	-0.0220582227907785	-0.124347456496095
59424291	spatial[+]	0.0672341329467643	0.0477230679526814	-0.0358077912128546	-0.0591657830544439	-0.112247618826617	-0.0901168518986714	0.00474821231792155	-0.0396960905318694	-0.0403693304291262	-0.0885571324182356	0.0136671290454730	0.0933180721787334	0.220332735093577	0.162462026852705	0.0946086081093681	-0.0246067574251046	-0.0297729295986143	-0.0703072900247745	-0.00859273646080721	0.00919138197601055	0.106916316232188	0.0934132159665120	0.0405403359134737	0.000459076667973651	-0.00924335458200348	-0.0151165286477101	-0.00705336963895567	0.00414637121049383	-0.0209274689979162	-0.0847347396481602	-0.127512112298560	-0.159573560976244	-0.0688938947658977	-0.0556481477052527	-0.112577001310366	-0.0753929004811473	-0.0377435813475371	0.0187789427884803	0.0227622558698138	-0.0968305247141157	-0.0848805314701659	-0.0216346979781963	0.00817186114453631	-0.0121015959015857	0.0184699750149051	0.0357076756839206	0.0178013396962909	-0.0313611156723814
672992025	spatial[+]	-0.128648365804911	-0.119624426626438	-0.0525785759342072	-0.0102696681649479	-0.0109642168711200	-0.0516033183736138	0.00425182658530054	0.0396503986569562	0.0560079715782132	0.0224172917760062	-0.0120338453094005	-0.0504423907386537	-0.0840563677508885	-0.0355837041442940	-0.00539881898869404	-0.0163489163038537	0.0694625371882298	0.0734588201533970	0.00238039775336042	0.0399408394890990	0.0570695975873649	0.0143771088690136	-0.00463523662861025	0.0391205269577228	0.0761525042323528	0.0851343728658286	0.121535011643781	0.0568108892378051	-0.00706106650554716	-0.0149026447383171	-0.0184579024164927	0.000819728258987205	-0.0461736135170009	-0.00790977232706981	-0.0255820463991015	-0.0363905646612257	-0.0113905256168378	-0.00554249073817245	0.0139385359780035	-0.00662561176046453	-0.0399997192688119	-0.0910935053011827	-0.0557422532035196	0.00515227855445838	0.0475892060211859	-0.00113814101610958	-0.00627351535260739	0.0884409232727849
440366891	spatial[+]	0.00253082094674425	0.0420825188528683	0.173539475608179	0.216638852641627	0.211136829830712	0.0679676035296252	0.0564689835061578	0.111039329556561	0.0687494454669806	-0.0275922196674216	-0.121501208592938	-0.0767355674475212	-0.0672822619965938	-0.0633745690798599	-0.0279873750886779	0.0135724742878497	0.0727544340790877	0.143339513644423	0.0956693547600144	0.0356142127172932	0.0806571816215660	0.0597710194355512	0.0636634313515930	0.0567571844315921	3840000000	-0.0158081168331129	0.0368122624892240	0.0245779505671787	0.0260357383935467	0.0256838014970923	0.00160291032272838	0.0288228091065761	0.0199838206430011	0.0263663711399114	0.0556817547921413	0.0494259593912110	0.00262745904782694	-0.00212538701333380	0.00717226253941595	-0.0263255908533182	-0.0269925428320699	-0.0452076638588402	0.0348432575146322	0.0598101002887974	0.0401509736003454	0.0378092261937470	0.0270599424722239	-0.0330983875173631
239395161	spatial[+]	0.0197194400308261	0.0398162547921491	0.0898729607700716	0.106625453372977	0.0320523364332224	-0.0199520969506831	-0.0746721759947819	-0.0140487967935522	0.0257146310605709	-0.0783354846328695	-0.0984797797587547	-0.106388369971815	-0.0900709218205880	-0.0556185507345686	-0.0239768093138808	0.0318471882437210	0.0164999021420823	0.0403608282114512	0.0318232049420069	0.00385052013451607	-0.0236118757835119	-0.0710737500411548	-0.0374318008926557	-0.0678566152523346	-0.0254470563462344	-0.0458740587937751	0.0153815462612403	-0.0234111850151276	-0.0341957909037412	-0.0431020674732673	0.0104815281332288	0.0466354729845643	0.0628844434778430	0.0424001855475061	0.0157073000943660	0.0214972871459457	0.0914891744672435	0.0571004010897187	0.0125220621472477	-0.0156134064103876	-0.0442876842765367	-0.0794234279395271	-0.0437824573443885	-0.00926654107980066	-0.0245425241496056	-0.0728739182656580	-0.00208522780819036	-0.0130970639241369
953770868	spatial[+]	0.0627333463249377	0.0261261930429760	0.0216546858564286	0.0121633352642999	0.0441749597763799	0.0164246931360241	-0.00612860278782148	0.0669267716518454	0.0436017280083183	0.0415343762443161	0.0974073150299303	0.0924788607774597	0.0424772782852331	0.0330473785537422	0.0476689625375564	0.0214953074615135	0.0139123155622292	0.0103564351748027	-0.0157972783529425	-0.0617249802776647	-0.100403682919757	-0.0767404730246332	-0.0433090086221089	0.0460149719300647	0.0851958875476820	0.0302140630218284	-0.0190838651775925	0.0355681056444999	0.0488187597177609	0.0402789320571063	0.128693639575853	0.167101493652186	0.123319767749034	0.0445888902348054	0.0390642902414232	0.0393401351029834	0.0695487890428325	0.0835453652192355	0.0890766685025672	0.0911436584761453	0.0625720190196938	0.0228391060320922	-0.00473838928583519	-0.0442743813065780	-0.0107768479595618	-0.00353914302796229	0.0311732200035502	-0.0117066466415322
832875171	spatial[+]	0.0415489437312865	0.00755700070132239	-0.00190339550223683	-0.0405081391711938	-0.0777496780679450	0.000546877542743185	-0.000897576950883626	-0.0708671938506063	-0.0700839372212491	0.0126426573678825	0.0122241990528385	-0.0132139520806697	-0.0142797029496783	0.0162205144208730	-0.0226693018590503	0.00682595977404869	0.0342011789988055	0.0537164511628842	0.0652136353728018	0.0285274316386603	-0.0188283429329396	-0.0443440394279806	-0.0505427664781784	-0.0282069603585805	-0.0352452215054677	-0.0174638007360748	-0.00192937213715730	-0.00612732601078973	0.00344204844090485	0.0421929559887832	0.0875265035129856	0.0680008503433888	0.0535573534685772	-0.0252479315311002	-0.0875452421095359	-0.0824771343157176	-0.0677466388662151	-0.00590757178559849	-0.0411450228066189	-0.00764412872596447	0.0846240676294215	0.0703290916245289	0.0596939321436600	0.0445180727480220	0.0474098321856753	-0.00198532735691366	0.00548095015387585	0.0516825165555016
619061725	spatial[+]	0.0822710201296073	0.0114165511738646	-0.0676665992960560	-0.111283276355981	-0.0867319592947830	-0.0277005797837949	-0.0204015191923627	0.00168360377608589	-0.0300116495024177	-0.0393506953889446	-0.0625151834052803	-0.112892338782085	-0.112445819163461	-0.0675080044769201	-0.0422241589593107	-0.0164919260393754	-0.0964108944699716	-0.0753673532100192	0.0413732477802542	0.0995903348708473	0.0589614993896160	0.000271535929591959	0.0311359293260750	0.0671119384011037	0.124627247588478	0.0854634206824488	0.0964716766232720	0.0737410167737363	0.0699925816231192	0.0705173847857356	0.0416128558772010	0.0565306954828335	0.0515959716589530	0.0444193557376831	0.0629062272587748	0.0564610017737419	0.0147453057744196	0.00368560247826098	-0.103939530862304	-0.103833792560085	-0.0676743813103767	-0.0749886022215311	-0.0821537443668232	-0.0437620673105073	-0.00248035486531592	0.00722827618276144	0.0796183933779084	0.0221168790179884
110351684	spatial[+]	-0.102753099231146	-0.0848068367271255	-0.00631247037333002	0.0765725240951813	0.0778971505951934	0.143559942831934	0.0803791640903044	0.0384045114406051	0.0444664696362351	0.0176511574793921	0.0275560555527266	0.0163065200746863	0.0858901473367818	0.0439802872917332	-0.00520974699644453	-0.0288472354413735	0.0161823001650581	0.0178202416793685	0.0159845468289832	-0.0373318042250328	0.00795595018769135	0.0158023111086684	0.00466425961039184	0.0405071552746287	0.0443074710288971	0.0413252451870264	0.000170556148918352	-0.00871030927260234	-0.0300075050408696	0.0975418967266175	0.0751740145737030	0.00906551010656677	-0.0532175749822357	-0.0538906488966325	-0.0359823289707311	0.0533171568115429	0.0980160365341936	0.115450139764111	0.0759266778109633	0.0212182455864619	-0.0209778932129866	0.00213559657612813	0.0155068622006101	0.0191783449560360	0.0449165554127835	0.0676908166720220	0.0633995863977622	0.0176706279376481
587184947	spatial[+]	0.0280717229219805	0.0521123509597121	0.0549073105675050	0.00830999591962331	-0.0125455636540083	0.0310308364782627	0.0185953120842865	-0.0229013674956113	-0.0502682033103499	-0.0311488315346195	-0.0275964547676010	0.00554580292631924	0.0524303691721409	0.0612649660387069	0.0736895384159648	0.0438127350838990	0.0322787480201805	0.0488837212561166	-0.0655044517150329	0.0113544285376248	0.102219891651855	0.175502405307211	0.0812355367325080	0.0148957869411098	0.0354366246889855	0.0594987614403628	0.0510724699675702	0.0502971813167193	0.0504170450626341	0.0650292942192182	0.0318539072361694	0.135459074679224	0.0677652113997740	0.0504180194267071	0.0709535709225013	0.0640365815388551	0.0520987039435999	0.0529028179702850	0.0888228472272954	0.0564052378676684	0.0718564102194884	0.105240583152370	0.0750149143781393	0.0965328818419876	0.0745405035428352	0.0651462409380028	0.0289142943922400	-0.0518196734401948
233532619	spatial[+]	0.143157627843169	0.159128933481692	0.0930029849430524	0.105651434787976	0.131631326354085	0.123280832538026	0.0851267889021383	0.0157746872622833	-0.0231149257375819	-0.0100168205476121	-0.00177825949843463	0.0347892401388213	-0.0227340689024616	0.0387478031615225	0.0953794334992894	0.0917707370203193	0.136621044538965	0.0550837934230849	0.0299184650949736	0.00593464445864254	-0.00663335314859670	0.00215733478265854	0.0436229909094141	0.0683833908577863	0.0443939598539689	-0.0401874313733794	-0.117880284422948	-0.106054080863516	-0.0370167388616547	0.00599924501163727	0.0657751522969812	0.0534901868809320	-0.00498283461281482	-0.0514964855601643	-0.0529717300155706	-0.0102844072205305	-0.0505270236839943	-0.00949478144844609	-0.0240888051766139	0.100793885413245	0.0898859306889781	-0.0323347679565114	-0.106098106259428	-0.0359570356988741	-0.00328928019643808	0.0203732267600867	0.0723221187231841	0.0731780099303640
62683514	spatial[+]	0.0883536888614366	0.0305528579579817	0.0319025436406879	0.0502924249478344	0.0657130144378661	0.0133495831798981	-0.0227674230593690	-0.0743396870411700	-0.0907638959751925	-0.0735919139800953	0.00104976689206254	-0.00503118489734189	0.0104231244515163	0.0443835475343217	0.108315703325170	0.0543366756894155	-0.0412233545304991	0.00283526110827301	0.0225314073107217	0.0600196040686528	0.0631992900582858	0.0855165101047422	0.102845120889873	0.152177727040749	0.172946840788841	0.122009730173179	0.0952364864706257	0.0290743173757985	0.0147253812751924	0.00131260006284345	0.0183598797588835	-0.00151397525284310	0.0147928119665151	0.0631100919185224	0.103281340401720	0.159836664456309	0.0912516008538075	0.0539146721124481	0.0713424232584086	0.0361143493975973	-0.0549503301075569	-0.0618595638871032	-0.0451133493512861	-0.0593662746614666	-0.0181055376888310	-0.0198782242815000	-0.0171930529561480	0.0221838501284172
29367902	spatial[+]	0.00945860498079026	0.0380050461775590	0.0271979649907732	0.00509868493580978	-0.0204371523053959	-0.0687912954480102	-0.0147949470386195	0.0624577392139747	0.0584990971343938	0.0224773390295402	-0.0415427443299888	-0.0253849443846381	-0.0463078149296926	-0.0392642994265311	-0.0238777687229631	-0.0435789851971601	0.0244449373003438	0.0797732320175982	0.0467556546366252	0.0281813681209453	0.0251271519904842	0.0144654643001617	0.0138670336343266	0.0164212636502191	0.0478498126545590	0.0454015853743592	-0.0384897421118361	-0.00589064826167265	0.0170354524365687	-0.00103109722885258	-0.0204411985333794	-0.0298477338067712	-0.0285676744971603	-0.0639034692429555	-0.0356146593778923	0.0614056111224451	0.0818836114973216	0.0917651020966527	0.0565512659493163	0.0236810922214097	0.0309436486400534	0.00397403755238549	0.0172308049416478	-0.00252440257151695	-0.0115981804785733	-0.0230393288483994	-0.0646813520581237	-0.0235832384847668
697873651	spatial[+]	0.000843252806366449	-0.0381125465556366	-0.0763647455642635	-0.0501923963146424	0.0248394786475339	-0.00349557555099697	-0.0526430210201821	-0.0538567272228114	-0.0496690059168666	-0.105326076789125	-0.0962079524597810	0.00346917875470749	0.0637995859962484	0.0255992894418514	-0.0199177041418929	-0.0692937283668915	-0.176294515013125	-0.176924836520558	-0.125012611958267	-0.0910501741117394	-0.0742643142093834	-0.0828198657816426	-0.0313111708152985	0.0225095012565010	0.0557820594672438	0.0590624197301792	0.00662473163814525	-0.0600843020405998	-0.0715683319789351	-0.104261277222206	-0.0917064895510156	-0.0312577873535709	-0.0132040185194078	-0.0130324715442041	0.0668844811149864	0.0739850761001688	0.114308412080403	0.0667749004536915	0.0334127276950261	0.0268032334639043	-0.0204216451610829	-0.0675717919931734	-0.0249776736187689	0.0571373322353758	0.0107254366619164	-0.0723698682230595	-0.0108277965847568	0.0498951551572193
925371438	spatial[+]	-0.0431200628409461	-0.0935567446910965	-0.123336606206468	-0.119494788199649	-0.0578564449918870	-0.0202121564041285	0.0409264361984654	0.0623904124846721	-0.00651749889014863	-0.0408633835922013	0.0328074926985806	0.0832889198769406	0.0611962008107247	0.0253778135943730	-0.0188255750786224	0.00403749254796810	0.0338998883959863	0.0739384598755117	0.0524328418266528	0.0582390738758197	0.0227699450593937	0.0176652409372195	0.0172581251865644	-0.0150561666164198	0.0450887813022839	0.0499819776339600	0.0493597427755937	0.0522768049424150	0.00893205951961082	-0.00410944802023413	0.0402019436273705	-0.00204279201126782	-0.00407862692901641	0.00648910327846731	0.0359599110408142	0.0605458788621751	0.0536392867453562	0.0534213197003464	0.0156515208401662	-0.0217190844016894	-0.0352852198397456	0.00689038500542762	0.0122425647486656	-0.00122796763535823	-0.0231138693778260	-0.0648783361051002	-0.0710003155025399	-0.0387730113081232
596008681	spatial[+]	-0.0598238016498235	-0.0560433780874921	-0.0223318390736734	0.00145712093865635	0.0354380780703690	-0.0172915922464164	-0.0197552854864197	0.0413953558161618	0.0202701601864372	-0.0508643177982530	-0.0272316709027107	-0.00390947030670024	-0.00848771985068696	-0.0212336642314012	0.0173449625416105	0.0682804403982155	0.0317991280132202	-0.0322306408043730	-0.0566546285179737	-0.0354384316769478	-0.0169481156211766	0.0674890916484782	0.0736388757986541	0.0713791622967279	0.0563138424645578	-0.0368813572221545	-0.0559039473649475	-0.0715106354512220	-0.0434655527754723	-0.0244240084351902	-0.00206576945310501	0.00496560928867505	-0.0414804794711007	-0.0683382909540212	0.00209940446908571	-0.00685870299674191	-0.0194332228087869	0.00300625282463404	0.0332715771110345	-0.00981124875629631	0.0192116445129716	-0.0670480979146076	-0.0536049104532441	-0.00738148043511699	0.0143604100810161	-0.0259842688622614	-0.0445325889106780	-0.0655758851875645
474899215	spatial[+]	0.0451931297500848	0.0531416831882399	0.0365568890020865	0.0258989794637595	-0.0446930085597842	-0.00182047332221249	0.0173277673369711	-0.000805970964620756	-0.00599023553672256	-0.0363756323614075	0.0126821300587546	-0.00580152618879112	-0.0111353984865853	0.0542135079805547	0.0218029806756152	0.0315488859012432	0.0645106450405071	0.0714199183898858	0.0195560208958384	0.0173479538046026	-0.0451953125413565	-0.0583597491345381	-0.00694209760601279	-0.0261455005944210	0.0127916113782067	-0.0366061395379516	-0.0308232785803094	-0.0451620422327660	-0.0532422451955735	0.0346601474196053	0.0893276513132774	0.0638127450523365	0.0882806345486378	0.104655083169735	0.131265309995030	0.160188214522610	0.164455155924999	0.0362548356875445	-0.0333509252319134	-0.0143401892858232	0.0430728226727483	0.0398333438098882	0.00170618574782069	-0.0212384579562188	0.00243688920759205	0.0159641206009166	-0.0242274794559885	-0.0752829945240319
752442266	spatial[+]	0.0231475111614942	0.0383615279614341	0.00596659843421325	-0.0332933869367420	-0.00359869291760277	0.00779862435962251	0.00700743340798462	0.0534271060448656	0.0782897485161936	0.0258866349352364	0.0166400678934464	-0.0312814257892160	-0.0543662999381141	-0.0584986801554657	-0.0341294016985757	0.0110740797036813	0.0316740755832119	-0.00335142806800855	0.0240486589225901	0.0543108707378858	0.0527850372293100	0.0701244780947557	0.0313306005409827	-0.0211360868470313	0.00863623782040498	0.0187081247800451	0.0226975998341911	-0.000981680730928490	-0.0152543777449191	-0.0542180122804710	-0.00344790418264420	0.0442710997471166	0.0332702636893376	0.0281690499754685	0.0263956842099605	0.0620995742219722	0.0647802008379837	0.0583722167848445	0.0675609410390129	0.0565991252390142	-0.00364950539703551	-0.0392066617620002	0.0118346807349701	-0.0280988255754931	-0.0412683469251247	-0.0167873718763194	-0.00991283089747051	0.0115411161391327
469536779	spatial[+]	0.0484838448132449	-0.0344413583676554	-0.0424853673220741	-0.0307726668294580	-0.0609926862765030	-0.0639872727375496	-0.0108625278591342	0.00729039675799374	0.0133569614237035	-0.0394629949714250	0.0179031043225744	0.0500110451244046	0.0274566108911653	0.00980745306502030	0.0345227092548271	0.0223509543678093	0.0362936843899434	0.0734329201076509	0.119317003701565	0.127461490805406	0.0733239857409112	0.0211886166440917	0.000913613110330769	0.0258979513020429	0.0707923238291133	0.0681877416195692	0.0954741809566614	0.0552598060615045	-0.0190570028318664	-0.0526620039030203	-0.129770398469756	-0.113312204796131	-0.0114786890559221	0.0477975491944673	0.0386096462431269	-0.0139408389363016	-0.0702452060254839	-0.0269687779380509	-0.0254269319553972	-0.0561335713532574	-0.0449380250096200	0.0184861216083916	0.0369195485283577	0.00606036702824071	0.0134024898978087	0.0103776164278247	-0.00371940917750950	-0.0482344266061345
835258237	spatial[+]	0.126317812093899	0.0848451536243614	0.0614610913651094	0.0710775197506806	0.0214744677891401	-0.0227084975485925	-0.0756983715182847	-0.119419353710825	-0.134656360252265	-0.0618827965537375	-0.0569013179964492	-0.0859622625829921	-0.0883013061549304	-0.0428962160746457	-0.0567503067539590	-0.0325159660757563	-0.0100360929604682	-0.0468860933400893	0.00746895688372757	0.0207065811788322	0.0292587802354637	0.0760740492630475	0.0731741192899642	0.0987375776497901	0.0420123313865009	-0.0311331048999407	-0.0669174958612497	-0.0224027401245672	-0.00665490999429742	0.0264582799971402	0.0694859860946957	0.122580710234561	0.121693408489865	0.0915790932180940	0.0579787875927459	0.0367387342666551	0.0450556807995325	0.00579026012014739	-0.0249495773682125	-0.0800803471427044	-0.137170643478692	-0.100747109503110	-0.105493176527332	-0.104190826978408	-0.0793734647144788	-0.0712826136114331	-0.0155753642011933	0.00899680460963122
676456752	spatial[+]	0.102129995796043	0.0486666224951595	-0.0388577143292283	-0.0267210774395843	0.0495889449060813	0.0372111869429402	-0.0616771450076316	-0.000195637496675632	-0.000418563992478433	-0.0267364337731833	0.000307152956326079	0.0686452637680799	0.0655769718861783	0.0667128401802491	0.104527826729310	0.0421398608399347	-0.0590236380749079	-0.0616888749501943	-0.0732872838412143	-0.0372626519572388	-0.00567599347248607	0.00320410983306436	0.0424935529925925	0.0117753110326243	-0.0256374461282841	-0.0124711618069510	-0.0231636033282147	0.00250256241615264	0.0305692919940537	0.0383060561313111	0.0125870650503539	0.0306813287717506	0.0550903646770345	0.109148886539188	0.0734526318387463	-0.0358595553235099	-0.0572106026980519	0.0184222191656235	0.0557911502410739	0.0808580316534131	-0.00636995554700105	-0.0282678307443816	0.0345161887728528	0.0515817210740285	0.0445247209932277	-0.0294111252764102	-0.0550573437268322	-0.0144698740694613
102860027	spatial[+]	0.0192798192818128	-0.0131370675859234	-0.00704883108891083	-0.0120281595210334	0.000581505835337305	0.00198523547748444	-0.0113327983303689	-0.0383855901619158	-0.0278042456188365	0.000993762632977353	-0.0106165765365142	0.0247139327971845	0.0208597743437381	0.00342298089641269	0.00151771474925236	-0.0442367584514423	-0.0392759573994635	-0.0624336749665987	-0.0498638055789190	-0.0626275081403899	-0.0434396533641244	-0.0565425203975278	-0.0722667624352032	-0.0163781472977822	0.0414330845665142	0.00713217219743608	-0.0355223235250266	-0.0411322013811590	-0.0551207967150815	-0.0622141563182149	-0.0466576097297916	0.00831361248474288	-0.0191429616311079	-0.0398085414773448	-0.000864565218245564	0.0404459219536237	0.0172046338874073	0.0232221988860456	0.0211722627978533	0.00372573450439364	-0.00544399314915611	-0.0292657988123253	-0.0599199122629251	-0.0172509558359796	-0.0138971277303467	-0.0315169736860432	-0.0285565528602482	-0.0142745337238862
307136875	spatial[+]	0.102069556264567	0.0459734337909890	0.0478250038811278	-0.0110078933864742	-0.0103114235864445	0.0123448410694013	0.121818058053014	0.120788507832078	0.103395552735688	0.0696082913657089	0.0362266070392626	-0.0317775950401695	0.00624994630738006	0.00683011663281079	0.00652778693411895	0.0332047756892533	0.0662957868401144	-0.0471690741639298	0.0325003740595732	-0.0103840753463376	-0.0484569030697199	-0.0683078704671056	-0.0392764261239057	0.0125167524711429	0.0463629178491777	0.0424451464389048	0.0496062085134759	0.0307360602021343	0.00487304592693665	0.0643406736219046	0.0634761871008295	0.0105021650431232	0.0228358543247800	0.0216134098238989	-0.0889904245554589	-0.122037611393951	-0.0906611954049798	-0.0547550043485146	-0.0391908810062052	-0.00956596525732201	-0.0260869140810755	-0.0271989258916701	-0.0864133663630367	-0.0634166361558868	-0.0488109107208181	-0.00606565309423375	0.00639120772898979	-0.0193735605367184
531728050	spatial[+]	-0.00331823613300579	-0.0412627404605721	-0.0279358963024830	0.00195787534234507	0.0214198008212380	0.0574966129404298	0.0279053739653315	0.0662640516416575	0.0609810213801919	0.0165221788695001	0.0558826700951034	0.0245667803054037	-0.0147986721540225	0.00483485401073397	-0.0259444901540593	-0.00726840845722858	0.0261258384998925	-0.00116337358745721	0.0453307371208186	0.0283297774530894	0.00706102623743677	0.0478784784888478	0.0354946844036207	-0.00777656565006448	0.0187232683074361	0.0602183658686797	-0.00236745230115160	0.00256795600430712	-0.0444826129034443	-0.0667931687336141	-0.00632781886591959	0.0124882227258775	-0.0470848424890397	-0.0743479239483226	-0.0556581298018693	0.0347768158970781	0.0328171518570795	0.0193932462629202	0.0266662780239586	-0.0282616784486691	-0.00980434903386116	0.0455896846110481	0.0142769506977287	-0.00908108610889857	-0.00920079440583329	-0.0318920102423086	-0.0129179013452265	-0.0592636986112819
327668468	spatial[+]	0.00823710583301927	-0.0132861688665462	-0.0222256269557939	-0.0285466031383504	-0.104397777344640	-0.102630229978832	-0.112224584630378	-0.0679271516445302	-0.0309063323380215	-0.0542158154217025	-0.0572331519873597	-0.0474296954348531	-0.0115760787188995	-0.00804464296429094	-0.0118757546858302	-0.00156430927752148	-0.00362422325044362	-0.00441711997664221	0.0154084930712923	0.0265252418949496	0.0597119504015317	0.142362401604359	0.217075209086077	0.188215309180351	0.105931340720006	0.0187475130510656	-0.0127730447592597	0.00186441783789634	0.0285632342621327	0.0791025313016131	0.0471705299659179	0.0608550159001270	0.0860221113921925	0.0266817277995533	-0.00635557268558925	-0.0234531338182586	-0.0162905957226983	-0.00613535758739647	-0.0231926291049664	-0.0284683458091926	-0.0785389056363398	-0.0573310706507044	-0.0185884517301480	-0.0672191217902060	-0.0954610105155354	-0.0387447625351963	-0.0482573717053013	-0.0217194827183436
585995399	spatial[+]	-0.0485400451100249	-0.00768015684392499	0.0144832358529340	-0.0395214031340891	-0.0566834997670374	0.00307823051076261	0.0499791925579429	0.0677258068738956	0.0646151627945431	0.00970182544833614	-0.0329786027800234	-0.115285215097009	-0.0451226805005278	0.0345720544991006	0.0509560162177534	-0.0212029624899427	-0.0607342121483537	-0.115600913062649	-0.129814755386893	-0.128777365788073	-0.0398220699032109	0.00461190141874879	0.00466911103591648	0.0355927689195155	0.0429735784131110	0.100087220667114	0.0976938543711465	0.0492261911576181	0.0365729335276014	-0.00975003122562525	-0.103849955572724	-0.0476046489113805	-0.0269191858591484	0.0266443292785579	0.0772264210264066	0.0623119135539169	0.0417239436071565	-0.0152979891349505	-0.0186281628668466	0.0413093262776736	0.0606832090462713	0.0568847518638655	-0.00179201356487691	0.0273667184956603	0.0488726237081278	0.0582947323850649	0.0457762514313313	0.0294740737838323
691568756	spatial[+]	-0.00368956527932987	-0.0567417591853023	-0.0229268793580338	-0.00949028664870831	-0.0486811988430755	-0.0356964182731809	-0.0274398135351222	0.0355952933147751	0.0781923241229834	0.0814853580132571	0.0543502916225855	0.0106096102920300	0.0182633193580651	0.0506858428849875	0.0227955896484169	0.00503914236892652	0.0287929927026133	0.0424559132853074	0.0176539771096649	0.00876669891490678	0.00814459301407961	-0.00953626221384471	0.00371030898696343	0.0534274610346864	0.0689854129401122	0.0239909699359896	-0.00462762706416944	-0.0405574612412611	-0.0265552374016673	0.0362146300719377	0.0271262911946448	0.0275387170835517	-0.0189093798825556	-0.0351269935578161	-0.0320053071579933	-0.0212096722445418	0.00965499737933298	-0.0559648225661566	-0.0566782327310753	-0.0467424412289731	-0.00729653315344315	0.0431854974888069	0.0571236209828143	0.0539796261648877	-0.00657010658594132	-0.0260171159108443	-0.0512616086591952	-0.0184678835620150
126259773	spatial[+]	-0.0188513893879268	-0.0204693073766162	-0.0518911063247426	-0.0846412996731377	-0.0684629496495927	-0.0960791046814991	-0.112503691505916	-0.0868044845026154	-0.0565403588945097	-0.0500929294757089	-0.0273444830825993	-0.0145367454723633	-0.0225886079721676	-0.0673374736094674	-0.0557655532207709	-0.0403911329920608	-0.0242624200898094	-0.00600315791044604	-0.0170308653543067	0.0242917697695181	0.0442511337856867	0.113392657010537	0.124393470460190	0.112682922495740	0.0328443897837885	0.0101185484085378	0.0124023438979479	0.0286577239286460	0.0174738080692988	0.0614664916676559	0.0387175576084133	0.0659479537156837	0.0493599890188938	0.0415460208393432	0.00542373681227478	0.0130766969561065	-0.00369369664706612	-0.0207502118333964	-0.0630956917014316	-0.0168113826416252	-0.0330088062753999	-0.0663837690926832	-0.0968590874854852	-0.0889211801551640	-0.0616001866440365	0.0511777929909125	0.0356494796234574	0.0712770018396686
471892082	spatial[+]	0.0295042575970603	-0.0199566813441745	-0.0497647570853112	-0.0226861450275839	0.0354393407942373	0.0488215756436057	0.00409721133160776	-0.0246002117785398	-0.00590812941784727	-0.00929709335026584	-0.00610500437541989	0.0311271353798471	0.0182268660988415	0.0745387769589872	0.110204946408560	0.0150247964088475	-0.0478105632876429	0.0228189449213520	0.102167073967418	0.112358779456844	0.0197361807361132	-0.0167241744112414	0.0143541493614504	-0.00770737035006108	0.0254789683555326	-0.0379971798620853	-0.0358124872072307	-0.0228810701190901	-0.0302942124189295	0.0610337361841494	0.113738139700510	0.0500343013404898	-0.0429063245995417	-0.0385044649744162	-0.0325824519809254	0.102415090207056	0.143030255482991	0.159221411752266	0.0432574979556492	0.00676339979942189	0.00922914961518741	0.0332531759487672	-0.00941869676078449	-0.00668707733587532	-0.0180151526752933	0.0347047479625621	-0.00209845000612188	-0.0184097083135609
95621498	spatial[+]	-0.0405960275231840	0.0378244213744809	-0.0100991297488351	-0.0721309959596112	-0.101162870202294	-0.0838946650665054	-0.0956750407082085	-0.0922701886621630	-0.0788481867250672	-0.00335765196523182	0.0687756090890894	0.114586686637070	0.0863307943152466	0.0931748154959027	0.0546046643595785	0.0384995189696081	0.0115424898309334	-389000000	0.0458156129007365	0.0191482862317835	0.0127104702176111	-0.0115852043058712	-0.00797230196625509	0.0112023510092823	-0.0353417035354808	-0.121970289234883	-0.0406385848955324	0.0797746713216159	0.101559111175508	0.0572504026960287	-0.0169353845676987	-0.0536095291539700	-0.0323675471857435	0.0250518883463189	0.0534828965216257	0.0451478283983592	0.0245223074378724	-0.00665760751716837	-0.0440826268394068	-0.0563488890711213	0.0123511184736306	-0.0149880521740963	-0.0188310421384334	0.00923519846431579	0.0353937886744938	0.0215943630083242	0.00590840171070068	0.0415201570904625
908092186	spatial[-]	0.0183715999835186	-0.0125561242099487	-0.0252043075256700	-0.0144239506205546	0.0318150188978589	0.0426539912424306	0.0377597965882203	0.0139823256184927	0.0383142229953875	0.0715619037241020	0.0198187289849487	0.0297283058439639	0.0184010906043658	0.00390640206265243	-0.0490987080552398	-0.0904428586337115	-0.0786258956542466	-0.0463525476349684	0.00903798442171636	0.0109391233768194	0.0100696268330062	-0.0631518765501862	-0.117788575365565	-0.0778998743340479	-0.0293437563433258	-0.0846831711468471	-0.151639528869792	-0.0945729776380119	-0.0828014304105308	-0.0113577844477014	0.0502068934938517	0.0195923921106596	0.0368896668612810	0.0204891710559391	-0.0388477882469889	-0.0856219905893358	-0.120202582017157	-0.0767534411343470	-0.00683558939519189	-0.00800336953051512	-0.0200951159729880	-0.0176658339888313	-0.0369681089927379	0.00280555065567713	-0.0107058560746698	-0.0598152107324927	0.00391817829886720	0.0381982192457113
42195083	spatial[-]	-0.0532000319965717	0.0522154379277462	0.111230791511642	0.117587236590985	0.0636774863853775	0.0242414551274686	-0.0408216751344275	-0.105211366696120	-0.0853607156919379	-0.0984295510745834	-0.132853428656657	-0.0600733687944372	0.0402239276313061	0.0482023511399115	0.0514614320726763	0.0613436216492694	0.0226088019354800	0.0205738391098770	0.0503471654783799	0.00865627750002598	0.0284454491131410	-0.0123687011067568	0.0190893459100011	-0.0353874370249746	-0.0786968100490085	-0.0814393060178525	-0.105670821766753	-0.0275531316197597	-0.0263015822761056	0.0217352938711178	0.0517292416718930	0.0589716656741692	0.0832359647214536	0.0818819851319869	0.107942956158625	0.0961375668923768	0.0220558971770592	-0.0657051616803843	-0.110119422124334	-0.0291393291023729	0.0263373632893799	0.0991436871406056	0.0452244110587259	0.0309182540526867	0.0410848089378416	0.0121084056223537	0.0405782060365453	0.110729702910043
968310535	spatial[-]	-0.134704732994923	0.0218571497186385	0.0214601674560451	0.0277306685800304	0.106561326422820	0.122195593885777	0.166129007372148	0.122763749332201	0.112000263881669	0.0695224844674335	0.0373808335288205	-0.0140032885830433	-0.0288602760301037	0.0652651864345114	0.0690969292407734	0.171221861021311	0.157375390642974	0.123956346035086	0.0147527372130183	-0.0484816411757602	-0.0218345247063691	0.0606310808179495	0.0390737517536996	-0.0127143320816878	-0.0404595564300095	8310000000	0.0491284937411829	0.0405654388511666	0.00697516201809851	0.0591654376926661	0.0682362635051068	0.0861437450241177	0.0262589634454865	-0.0468557136606628	-0.0674936057913874	-0.0604597556696846	0.00334353902991469	0.0317064554625215	0.0357962561892090	0.0235122958777199	0.0592762198655185	0.0405927049004337	0.000977459907778554	-0.0427393579954363	-0.0516195228484714	0.00658674925187917	0.00281347074970853	-0.00370771646933761
360661756	spatial[-]	0.0129500548566444	0.0257567238087919	0.0760017761917288	0.00524904044871805	0.00628371938083892	0.0810303983315350	0.0943183917603432	0.0248935206490477	-0.0692147273123923	-0.116558022783464	-0.0750578410880023	0.0573402605259359	0.0702920323398639	0.0376874748569081	-0.0323731105759939	-0.00539261569325876	-0.0126252493428403	0.00301728448533473	0.00379401342021879	0.00852403580070736	0.00199733213751509	-0.0433267844685729	-0.0665436862252726	-0.0646931254594549	0.0293622397605396	0.0228528782515334	-0.00778125745242468	0.00304585864280791	0.0410371287090939	0.0329870134734775	0.0571229482675046	-0.000795213817233288	-0.00757303235906563	0.0232292926338776	-0.0100215134985489	0.00184668576853435	-0.0255754542979941	-0.0503664286007266	-0.0207107478132925	-0.00110952139810579	0.0186643643004568	0.0158331144926642	0.0147213119368289	-0.0270036762498228	-0.0193027564082582	-0.0326300438005364	0.00311799900493227	0.00438522552075979
524143092	spatial[-]	0.0285575135287251	0.0841424211856065	0.0310903718620267	0.0163533119101021	0.0358883251629720	0.0351752353918325	0.0794121789183560	0.0553237324177142	-0.0205420520193032	-0.109797863240742	-0.111239986505443	-0.199762306589631	-0.161773684492764	-0.0473314535789059	-0.0462588882454902	-0.107769055148482	-0.116544341967748	-0.130664671334939	-0.108809139374405	-0.0497949806926878	-0.0365890187406043	0.0246556421383784	0.0140462439607498	-0.0715416267041757	-0.123121724002472	-0.0696595684378491	-0.00807565138837568	0.0448838749682765	0.0594817308777152	0.0568152691950028	-0.0208597848426225	-0.160821344852932	-0.219523211116094	-0.229997180860296	-0.213620274401005	-0.150199096549025	-0.0383091814630295	0.0615802815619705	0.114547709986194	0.126081268899045	0.0800995086212200	0.0660473989245723	0.0546782643342588	0.0865205837843398	0.0657175487833054	0.0866865294166246	0.119037672262738	0.119295661421906
206004113	spatial[-]	0.0108953517333001	-0.0514798529583558	-0.0686971941648400	-0.0370315010855540	-0.0197053528460622	-0.0494427189979139	0.0235180850888127	0.0183824276971997	-0.0265164304806983	-0.0223937097449837	-0.0304047886815720	0.00100784320732987	0.0167696816406802	-0.0232090249136984	-0.0258759750225009	-0.0418887786568793	0.0174900728030330	0.00114183975127575	-0.0339727580357867	0.0255511275335926	0.0339948427462988	-0.00474036815136318	0.0531219795106592	-0.00197287031468013	-0.0415656511956853	-0.0226646953865088	-0.0449360694874427	0.0137747311531221	0.0309672174164917	-0.0454105824132808	-0.0553688848237729	0.00311060933614151	0.0108037220981440	0.00475114815584635	-0.00767919080971396	0.0458788104019128	0.0442964689738501	0.0391836791948248	0.0197656673261337	0.00888927789765409	0.0285276016240884	0.0398380568059729	0.0189483309317318	-0.00917458883486821	0.0118393377037225	-0.0261375537065249	-0.101660786817601	-0.0862553357927078
616446717	spatial[-]	-0.0125586579303243	-0.0530019240727754	-0.0197625206676040	-0.0172581697642711	-0.0772844112451620	-0.111273397158693	-0.147390654917862	-0.172800218458667	-0.173485269458830	-0.0982748989723987	-0.0253872998542837	0.00660366655786145	-0.0389641735841347	-0.0240497122135256	-0.0213542713343365	-0.0120313093704132	-0.0230958545382374	-0.0192311840780350	0.0375763589155480	-0.00883874981518528	-0.0166410733552164	-1630000000	-0.00102341209227060	0.0106640041561443	0.0731994477979217	0.0239125515572066	0.0522824734433166	-0.00252270468521063	-0.0188928673203500	0.0990775340624406	0.0784050785214358	0.0760192933301627	0.0139917209245774	-0.0618056044276781	-0.119511080666263	-0.131417591559697	-0.0502130148639055	-0.0356037344686912	-0.0361437644103470	0.0561466546089055	0.0330540398612568	0.00701982187596436	-0.000936960197255025	0.0584252026164234	0.0217004920436864	-0.0311010506868665	-0.0336300584304276	-0.0548020475156329
450135234	spatial[-]	0.0599784413270695	0.0205851307945693	-0.0394863469939510	-0.0481729929482294	-0.00604169163888289	0.0150069767246337	-0.000425423833785043	0.0509297497137366	0.0443327369630711	0.00508958520806120	0.0174498698665917	0.0719380562292105	0.100312706264154	0.0322903650307315	0.0338523850532515	0.0509682399338016	0.00270944022666133	-0.0749617011991315	-0.0905775528986489	-0.0712813266163175	-0.0295079348201083	-0.0316586063850698	-0.0572915539988211	-0.0661170843019278	-0.0477276628169364	-0.0120678104143874	-0.0233037180122420	-0.0421576131104417	0.00171080090977035	-0.0106137910512631	0.0194055593028832	0.0735814027386173	0.0646885053053244	-0.00256558004573387	-0.0750643193741715	-0.108781332068027	-0.0827395816856367	-0.0136177328903681	0.0266149283870586	0.00537074456000697	-0.0443526086834927	-0.0802082279123782	-0.0715868071716242	-0.0500109565094659	-0.00553647607860131	0.00802586889336174	0.00767462460517820	0.0317228575606671
896977580	spatial[-]	0.0394241181398904	0.00970079626896272	0.0452414150486625	0.0937350153001785	0.0223506874292025	-0.0398104266940904	-0.0409946364593118	0.0436426023697774	0.0732157188389584	0.0324925002359004	0.0583007363257698	0.0113241305620173	0.0274153744076264	0.0328294861378549	-0.0121395578189080	-0.102843518348978	-0.0849929639574601	-0.0350493175626752	-0.0371377610436410	-0.00475697015966785	-0.0163680876960757	-0.0102482951465728	0.0736847577550717	0.0530968947159453	0.142603696480435	0.147657236378421	0.145788768886724	0.140420177986045	0.0844421846511058	0.0528255503402016	0.0102821920031333	0.0215300906447897	0.0821355367082980	0.0852303485035886	0.0677004097493657	0.0153510914057874	-0.00849445150594513	-0.0639071045089744	-0.0359204160055339	-0.00181011568557724	-0.00879055377458345	-0.0328859379643964	0.0152834019872403	0.0584651423745886	0.0576940087240128	0.0134488883176640	0.0116062059124526	0.0466707706204894
538449653	spatial[-]	-0.0225833591480865	-0.0340693514028157	-0.0137935433570457	-0.0179649434362412	-0.0828018766404335	-0.0216573534885911	-0.0590039121060566	-0.0592257742919077	-0.00308284177729009	0.0308760324893469	0.0241645359232467	0.0569265983356200	0.0686805527629343	0.0572548182494575	0.0876529629065850	0.0765999037397001	0.00751621188792767	0.00863763480430064	0.117599202853745	0.176240411887670	0.124158323941407	0.0897406755335075	0.0458604895434776	-0.0219778650145736	-0.0377276162336131	-0.0408337777205273	-0.0169559310260809	0.0572665223478355	0.0640005086855250	-0.00267236595334782	-0.0848569742194472	-0.0641462776683398	-0.117978352479304	-0.105635984825497	-0.0631819189722641	-0.0872867399757963	-0.0842621970610941	-0.0445596072942721	-0.100489448974973	-0.0796214576077707	-0.0491523578283562	-0.113011606207993	-0.135217411133628	-0.145214472680970	-0.0774400073146117	-0.00287632474042969	-0.0164593010702704	-0.0688764300426989
259439482	spatial[-]	0.00358583628647416	-0.00919221681483491	-0.0159879274238230	-0.0327487693527471	-0.0258655371343459	0.0355888898318613	0.0535616577558284	0.0107939295108269	-0.00969224383249105	0.0914656348672884	0.131592287619391	0.0885880806167011	0.0898405000477798	-0.000297106248853644	-0.00215064457555570	-0.0427692259754311	-0.0865275751568827	-0.115401531385532	-0.148122585147926	-0.107522095673517	-0.0248387611624374	-0.0105725612597218	-0.00879518747836838	-0.00392223389413187	-0.00957796388961943	0.0120759813742591	-0.0353272033038221	-0.0831005302117683	-0.0738725959694239	0.00509965770349371	-0.0249373837451193	-0.0771773997597871	-0.0656890410369295	-0.0108044942985378	0.0557357689397208	0.0309123035893775	-0.0552914811890121	-0.110078002868249	-0.133444230555642	-0.0932298154015002	0.0150748859195186	0.0241219857674556	-0.0500032584019384	-0.0347738697479887	0.0136627216042060	0.0398476810063844	-0.00690372958895452	-0.0320279237728032
724996065	spatial[-]	-0.0490720434972098	-0.0476049345153180	-0.0302175204014947	-0.0669033412085489	-0.0321510133956816	-0.00464584696361498	0.0380247843252751	0.0530995547655601	-0.00269728279708444	0.0141728232310394	0.0617114149467490	0.0648315481717738	0.0207765789012073	0.0185857933053757	-0.0700145097968153	-0.102027349095241	-0.153259994104059	-0.0914255342004435	0.00283169900730634	-0.0273684644955654	-0.0882523571012949	-0.143322079024054	-0.113815208046479	0.00298604289181865	-0.0275008808439347	-0.0375477205703997	0.0152948074423265	0.0647250498783371	0.0477283324371934	0.0248102292664599	0.0476961378658388	0.00615053030855731	0.0168650247019656	-0.00472423203578288	-0.00356914620534736	0.0322161992766515	0.0191588082730102	0.0180726256617332	0.0384584390163260	0.0664075332823653	0.0320385680806571	0.0691636466196971	0.125517354498693	0.124397359658235	0.108595530220821	0.0368401627418136	0.0261111057725826	-0.0319175261290381
678879829	spatial[-]	0.0444629599161168	0.0598213696794553	0.0228376335829109	-0.0372167910294777	-0.0482767727891605	-0.0204102336314094	0.000551220186656432	0.0233308327018049	0.0196067717870786	-0.00493786746304115	-0.0498612978373923	-0.0274012490358857	-0.000469720039217435	-0.0387656450975219	-0.0337384854644997	-0.0740115792236663	-0.0840906654753673	-0.104730792389397	-0.0238313045555643	0.0235266149215959	0.0466822085970092	0.0108762888883436	-0.00164229771022214	0.0187353999124878	0.00764784432944065	-0.00584684720394884	-0.00197560345284719	0.0230071151542034	-0.0414866819539985	-0.0964606579237601	-0.0464960876721206	0.0392328853877204	0.0505011420706146	0.00947484065205751	0.00924777940465038	0.0110678299619966	0.0167211812660382	0.0393779428021102	0.0158141331147695	0.0470355704852764	0.0626060094483852	0.104483613687082	0.107825784224574	0.0225163507794606	-0.0224084903801833	-0.0328066804879453	-0.0248964493590897	0.0325749321527824
491416294	spatial[-]	0.113763605540263	0.0686601446662060	-0.00925507173701415	-0.0218077406483724	-0.0316786545867126	-0.0531292426243353	-0.0508135142712487	-0.0211457195236714	0.0365206939039963	0.0259298428334884	0.0111409371962020	0.0381996266145867	0.0315886941596242	0.0318867359117773	-0.00954047422150747	0.0483690981024001	0.0151982152503816	-0.0264627614351144	-0.0272301823714423	-0.00739686390468412	-0.00664409369623135	-0.0174268858249033	-0.0758890936836368	-0.0816346031358891	0.0216313925879912	-0.00326895458832242	0.0288491436387962	0.0597405525408474	0.0404432879993956	0.0206269051410023	-0.0147758160339958	-0.0365734852701827	-0.00188139635619708	-0.0467735366766592	-0.0436562370332175	-0.00744364803919944	0.0349974431903881	-0.0292711124932554	-0.0241861060885324	-0.0581166460838965	-0.0652612297182846	-0.0554210421284496	-0.0470330554656269	-0.0215309129909505	0.0183460441749642	0.0649605536681089	0.0332363783747012	0.0237488795597039
741831352	spatial[-]	0.0194481993623516	0.0155325500227540	-0.0133085724689082	0.00307851622895249	0.0124220278617452	-0.0567086623412933	0.0103337961880587	0.0782452779532873	0.0789191522800473	0.0341671674424059	0.0588558081654095	0.0375027876570093	-0.0277388112905301	-0.0377668501114800	0.0749675651110791	0.0780219112458390	0.0573552767669061	0.0480221938021743	0.0516262942195336	0.0752581594476139	0.0716748933532026	0.0571637319194678	0.0182342883057632	-0.0297409851774097	-0.0909519686411258	-0.154881645017155	-0.127728921505168	-0.0724596212980738	0.0237378100731455	0.0818600574887299	0.0515852639957944	0.00320739455877898	0.0410687724604085	0.0262457869887990	0.00430005917240811	0.0347793110028954	0.0578536626328711	0.0886451565735532	0.0944108941946339	-0.0270357597376935	-0.0258568050608344	0.00446121894827747	0.0766637678038688	0.132489426620175	0.186892985054497	0.0933421302130221	0.0166878082538491	0.0454200671615426
206364958	spatial[-]	-0.0425486758253808	-0.0150837444637139	0.00245020531524855	-0.00957403687925044	-0.0269198140723184	0.0393209559077196	0.105850101049433	0.0576502695106418	-0.0171802536682789	-0.0532642920203485	-0.00872539633635040	-0.0799949898246128	-0.0841687820237295	-0.0472214786014554	-0.0403881965080082	0.0165671379920072	-0.00839111749231990	0.0542872016918611	0.0216642491817379	-0.0324984036891822	-0.0912771544010042	-0.0325346595568592	-0.0446147299059900	-0.0771781742414831	-0.0398211622360243	-0.0366894240104384	-0.0482838247219878	-0.0719636453099367	-0.0528986941621498	-0.00517893612561834	-0.0219300292565771	-0.0428310115529528	-0.0575971472066162	-0.106393448003121	-0.0854705024467925	-0.0507530394087417	-0.0906743727420099	-0.0503196026499584	0.00666978668360252	-0.000740632959602808	-0.0535051147816735	-0.0340123470644940	0.0114719200918637	0.0714458493576781	0.111684803131729	0.0333097824816678	0.00881594980403365	0.00829625861160346
218383756	spatial[-]	-0.0260142296764200	0.0299754248566204	-0.0150454879417780	-0.0467354044434510	-0.0105640590917782	-0.0359976093907262	-0.0557464930660770	-0.0590047087768534	-0.0509569723176431	-0.0880246133971516	-0.119654398628921	-0.0365933845789189	0.0431393018146070	-0.0111958914175047	-0.0424742172515126	-0.0775508504827514	-0.0327244544078893	-0.0129614400135642	0.0134073358783350	0.0314733737151903	-0.00501239211129670	0.00908546759314098	0.0227255931873132	-0.0338064297667696	-0.0422740900821604	-0.0449426959154190	-0.0456125589730343	-0.0281430873234669	-0.0317327101467590	-0.141384744597971	-0.141679994064620	-0.0286729881428415	0.0409650611655930	0.0215211065785077	-0.0478638941573936	-0.0164634457332187	-0.00659197837913365	0.0385251928927953	0.0434866700134094	-0.0104717165839818	-0.103531005947507	-0.0463976878082776	-0.000455795388027020	-0.0435888334824265	-0.0203067536929340	0.0204550962506498	0.0368402215257684	0.0440755426191018
763907636	spatial[-]	0.196287782343714	0.133368627757689	0.0425829261159728	-0.0133612958661715	-0.00432429641861825	0.0341556970344618	-0.0324574506343318	-0.0462989932273310	0.0402843967313664	0.0810276629956959	0.0978134859628393	0.0919610141074309	0.0328800438206334	-0.0271995349882406	-0.0885737968354707	-0.0853542271238921	-0.0804910555528820	-0.0619438653916919	-0.0324992809640836	-0.0636193788468751	-0.0637554905896333	-0.0245214360720199	0.00173478205640454	0.0215687814792710	0.00352774118801282	0.0147689805489427	0.0292023739582457	0.0353906215202191	0.0810833077956331	0.0443392974885748	-0.0335826664712455	-0.0511843433097631	-0.0625359012236271	-0.0583825832312565	-0.0475887169766311	-0.0660724662695221	-0.0879848141612868	-0.138290406798207	-0.233146580194604	-0.220652456128609	-0.177542533916353	-0.0898274075365731	-0.0682065348148230	0.0278265494667293	-0.0401931279926860	-0.112610506313950	-0.0841598630889897	-0.0553438292352084
653701172	spatial[-]	-0.0698415564812547	-0.108328814616877	-0.0821725178135218	-0.102717944732378	-0.0565051213572693	-0.0609618822573817	0.0240373615373112	-0.00203239405283118	-0.0850775801742624	-0.0640326253616401	0.0210575392021722	-0.0311908148994260	-0.102139523531279	-0.151986390384189	-0.176014339360002	-0.0451303589578988	0.0106106513727980	0.00287966188641276	0.0361960228446550	0.0638050527940894	0.0231162211687529	0.0252694642120436	-0.00405118647966867	-0.0300560642184587	-0.106821576283902	-0.0551420117848809	-0.0543803227453103	-0.0521680991552080	-0.00197066799734385	0.00788286611839040	0.0276988394082901	-0.0388502436266842	0.0255261536479249	0.0538964592366027	0.00795055022688491	-0.0353505460222056	-0.0538526138112998	0.0346976716948388	0.000242856550257867	0.0415894978941368	0.0464860246441336	0.131559898810636	0.0823421614459842	0.0406977998215227	0.0393440153956435	0.0899736802432733	0.0474813401806441	0.0416906061867676
958354579	spatial[-]	-0.0219094454367636	-0.0295202452317818	-0.0350457542958590	-0.0282472842526256	0.00612682001714718	0.0104366960443259	0.0164974532305665	0.105111523769306	0.0762039611837261	0.0825185077217730	-0.00419175185584051	0.00296211642459050	0.00801219774703750	0.0321469673578736	0.0492193231208567	0.0737390169490413	0.0658873485873577	-0.0185836236500974	0.0357077696872487	0.0303004340166504	-0.0135955823732026	-0.0637675356608332	-0.0666790377060983	-0.0444393088047837	-0.0260939147543469	-0.0141318392836434	-0.00454525985888483	-0.00742664270124556	0.0160963557852749	0.0805454041534116	0.0644362888514484	-0.000492365338018212	-0.0101099822945306	-0.0457016321516409	-0.0659202877768769	-0.0654401281315839	-0.0847961350243464	-0.0938803001563451	0.00137551541918760	0.0769340778071066	0.0907607335317654	0.0199189694522129	-0.0555633039072631	-0.140115778491809	-0.119024353461349	-0.0956350930712522	-0.0179758012106177	0.0270580255326309
586824138	spatial[-]	-0.0647623572366073	-0.0268317150758327	-0.0216773244053091	0.0329019180807698	0.00691257439698802	0.0157130665691138	-0.0386498630971617	-0.0335790379365536	-0.0242461590517230	0.0303450441008372	0.0316445988673945	0.0667659466704429	0.0203461625475599	-0.0226274759549938	-0.0342076439744378	-0.00142883610105388	-0.112757850780391	-0.0457103668591946	0.00337114177846929	-0.0403931155876257	-0.00511882213902787	0.00221735043692658	-0.00802041805170231	-0.0313859562897460	-0.0391835196654978	-0.0217108296628451	-0.0248993358848243	-0.0680139340402926	-0.0260445547022041	-0.0386705399208416	-0.0394901971361186	0.0119948785938479	0.0216782278906672	-0.0276818070708364	0.00263107414297650	-0.0441678062261284	-0.0171863064072510	-0.0253755974798498	-0.0452538969940130	0.00528385766935213	0.0782827778933867	0.0629878447796926	0.0253371433443954	-0.0342184889048232	-0.0441039104948504	0.0305968512253622	0.0497296521365098	0.0320582050236781
588529275	spatial[-]	0.0699487659093509	0.0637683315497616	0.0705342099248579	0.0127929648734869	0.0383713307914182	0.0938763229386680	0.0288721343273271	-0.0253872902128555	-0.0358380318182195	-0.0848140261413241	-0.0199758687145023	0.0610958428109356	0.0589698457519067	-0.0118294728579717	-0.0285482996297480	-0.0570580486907857	-0.0624708439944530	-0.0978862954673327	-0.0937169311865826	-0.0535353102910454	-0.00519300917000969	0.0260971760480499	-0.0459570638284072	-0.0644571219202259	-0.0780697138401870	-0.0801340769932647	-0.0857307401587932	-0.0761880504265537	-0.0218931514521334	-0.0143321108291764	0.0167978835914455	0.0203327847467100	-0.0361752381927627	-0.0154191043723539	-0.0165967029871293	-0.0117130914033448	-0.00538429715885689	-0.0181658896729872	0.0166680684082346	0.00685776217101433	0.0230488495822403	-0.0533445809560649	-0.0364898481283313	-0.0151009548242828	0.0504096637203627	0.0227079240734313	-0.0212569821666665	-0.0826336793207466
967106069	spatial[-]	0.0462460149652025	0.00580472288689552	-0.0485476503796301	-0.0173782029779201	-0.0465074285441097	-0.0910242636645470	-0.0926399917302097	0.0398985804354482	0.136209110850169	0.144496077172719	0.0740770961376233	-0.00443863841091334	0.00129582027719354	-0.00232231877846458	-0.0631554885263655	-0.0536280324765514	0.0255801995280215	0.0924348689563429	0.0720325181246816	0.0692649910639390	0.0613363816549839	0.0487608844386343	0.0670281883123065	0.0363102859536288	0.0518918242282052	0.0766570003277324	0.0812886244374521	0.0833391778268703	0.0624760107431016	-0.00515691489195008	-0.0206221970897929	-0.0112485675592252	-0.0103557576709601	0.00622227837704966	-0.0480515375095898	-0.0178641220045421	-0.0329659549500601	-0.0616400170276056	-0.0466847286956392	-0.109401085912420	-0.0225953662519338	0.0105722481658028	0.0180989655827579	0.0269032297793560	-0.00261145873732204	-0.0151905797989682	-0.0473037642247980	-0.0504485597247980
836593079	spatial[-]	0.00490832521750723	0.0299755946571397	0.0868223100544301	0.0163852211513353	-0.0124960840254610	-0.0380318880514266	-0.0168372483352837	0.0111815945313799	0.0174237870736952	0.0449769421292474	0.0836434130436296	0.0717102139411304	0.0602550172009409	0.104919951177105	0.0677147976349834	0.0202102714788054	0.0170970109522412	0.0366082185630038	0.0194631258415792	0.0288219499705637	0.00136297422591337	0.0171869347704195	0.0450459002873464	0.0566520146839667	0.0721498669469617	0.0168758923475634	0.00473639465889206	0.00895591489543684	0.0263593259560696	0.0435082158536217	0.0242181984126757	0.0129479377204316	0.00341642518102307	0.00465983263419082	-0.0181572835335075	-0.00434017305171319	0.0281485435069067	0.0147280710838102	-0.0554594680567981	-0.0923127216358048	-0.0475935106645351	-0.0356387873941019	0.0259403968343711	-0.0232856534057014	-0.0275133719706469	-0.0517042923738152	-0.0420326722327383	-0.0266294551005904
594866155	spatial[-]	0.0198007419666964	-0.0168185895717404	0.0148584838468739	0.0366973602731845	0.0533591037050237	0.0391882717083891	0.0133039585940769	0.0463865946693815	0.0669846653959048	0.0563693744038741	0.0168887745875380	-0.00511234334424628	-0.0198774939712157	-0.0156586044178919	0.00234015028640312	-0.00484800737802801	0.00995304261123340	0.0613535185013117	0.0430034843463621	-0.00695462930285358	0.0317521696614402	0.0763980884313249	0.0604042615266288	0.0694733263286926	0.0512022972625575	-0.0317397250641807	-0.0274594741228310	-0.00149539669217915	-0.00235605429749401	0.0283980190289043	0.0292275847323280	0.0550198387427590	0.0365762395626717	0.00556001631868401	-0.0656478424965819	-0.0697592607803817	0.0251320080313109	-0.0175140512936246	-0.0191344552267890	0.0446853689706888	0.0777965521171868	0.131716229741647	0.117921502362376	0.0522983532577641	0.0505282005948425	0.0476225237059479	-0.00108137960724001	0.00115595748967318
767215115	spatial[-]	-0.0649596389336012	-0.0926053875815565	-0.00404282808544464	0.0333901089404909	0.0469765469955933	-0.0347108231685939	-0.0712740499692653	-0.0834786113436229	-0.0951471430079374	-0.0907501256035890	-0.0590335626335812	-0.0190721337470572	-0.0263616032478540	0.0286545397520318	0.0795883779911348	0.0610599311252825	0.0227079647209314	-0.0166320825047317	-0.0469610301998358	-0.0386853437189761	-0.00823214539312255	0.0599363724955730	0.109095451104245	0.0163678141522515	0.0770015653681402	0.0954849492528774	0.116865122271505	0.0648435163490401	0.0582880882544961	0.0771583446583929	0.0481268762834653	-0.000939109055948831	-0.0560674866188945	-0.0171547563085560	0.000555806831042053	0.0115464634955445	0.0129461887339288	0.0298769466840816	0.0534641913344478	-0.0159468771316742	-0.0865060532539759	-0.101755600201122	-0.0422782836713398	-0.0345360969529770	-0.0297070605615451	-0.0229518820699943	0.0265703461314831	0.0389115816260751
168443175	spatial[-]	-0.0209770644620844	-0.0228289131315488	0.0132732647618990	-0.0129244534905073	-0.0392451141061380	-0.0442783313579036	-0.0413862414679281	-0.0235296588781540	0.0367133850545673	0.0257164283895021	0.00425520272689535	0.0405952582668465	0.00383944129651154	-0.0267341782580885	-0.0449821986342946	-0.0135652823381713	0.0318427101560144	0.0680709121647184	0.0922513815047165	0.0812023812814124	0.0624345721525175	0.0145804808288556	-0.00692601806277556	-0.0583311695599878	-0.0566666707004134	-0.0272258709064818	0.00587095498916919	-0.00883349432233149	0.0957598845467656	0.103749290468716	0.0504960031694384	0.0383295482649009	0.0518475848388472	0.0434875368655797	0.0377490047162350	0.0837749910664938	0.125061019216575	0.126452229728645	0.0358014362099973	0.00996493337226093	0.00261729237961803	-0.0370779854158225	-0.124399927650885	-0.114743791727806	-0.0656293943882919	-0.0742130999312482	-0.0284447205616885	-0.0643838971107990
600223092	spatial[-]	0.0353225541963809	0.0308064184346148	-0.0299545964575162	-0.0660511876629361	-0.0296816809500996	-0.0369969970816726	-0.00488180124626015	-0.0429172576934339	-0.00667002451877254	0.0729094325019734	0.0853427149880342	0.0705778835444930	0.0461536626574498	0.0622166174522052	0.0654532766735012	0.0307494887697096	-0.0346818960617564	-0.0129836656545471	0.0507083398663692	0.0520735999729823	0.0737750333692587	0.112252634584099	0.0650241906031266	0.0201280064187929	0.0100601697828573	-0.0410020642572354	-0.0753261014780788	-0.0910412701796286	-0.0274117685334129	0.0463316618539997	0.0439240662224220	0.0879206778105311	0.0682089539088914	0.00947224059907948	-0.0358465233159565	-0.0296317656747710	-0.0897158230007741	-0.0822248497472614	-0.0953603851549960	-0.0118937687681085	0.000101489171874154	-0.00386518429807015	-0.0166252342468854	-0.0243843372275631	-0.00136998962534110	-0.0116995130628558	0.0324493516134121	-0.00523188144733672
724033912	spatial[-]	-0.0202377104219959	-0.00410567569141704	0.0200296097379661	-0.0211860976605615	-0.0327579158965498	-0.0378551318909562	-0.0332929850444285	-0.0104815088008005	0.0448170983152317	0.133053364498052	0.0872503370171603	0.0384896503398715	0.0469670809418930	0.00904098261595891	-0.0146637482573419	0.0393982915821583	0.0240359563114791	0.00588179816308885	0.00467109186825380	0.0619733633489368	0.0498068578180656	0.0763659098517952	0.165355995045238	0.123518546779070	0.0744640245690430	0.0418540486418068	0.0184912181885350	0.00123796785452406	0.0474754443662212	0.0304805287902173	0.0136701824271109	0.0709154217287617	0.152871384075202	0.152268117421004	0.0962899398123081	0.0426312171609600	0.0464792693484002	0.0372833538155829	0.0106376941431108	0.0570236516423183	0.0803850470704387	0.107895649909962	0.0377750062412231	0.00143362068982249	-0.0699238281544357	-0.0423632565167444	-0.0410284705288968	-0.0803062849118123
913338219	spatial[-]	0.0205845335153585	0.0528505469497375	0.0445041097112349	0.0327192743674808	-0.00634982859178121	-0.00505945624913927	-0.0494997021774517	-0.108890549321655	-0.0662893118067717	-0.0144314952871973	0.0192692668579004	0.0665591369113338	0.0535064015226620	-0.0197068082699896	-0.00968570199403793	0.0247338472334817	0.0313067793367149	-0.0230266738856619	-0.0455085402129320	-0.0454241828017207	-0.0405449028983789	-0.0480082296402067	-0.0281370243222674	-0.0225428368628515	-0.0649441958282380	-0.0874161453151614	-0.0979340468524176	-0.0658282043430156	-0.0440734120105183	-0.0421480058744310	-0.0293816198396935	-0.0326929588697268	0.0342997897538906	0.00695279076320392	-0.0145450250496221	0.00922289864368635	-0.0363238347335871	-0.0809782754441465	-0.0393763260000809	-0.0469383156478048	-0.0953988329498667	-0.0740116360972116	-0.0881850062264987	-0.0943562386533570	-0.0289233423656030	0.00400226491200785	0.0272834765730651	0.0193279360477903
78614964	spatial[-]	-0.0319306395099907	-0.0628840772577704	-0.0688261604705615	-0.0172548834035539	-0.0598778148839569	-0.0504546771782694	-0.0268059345454446	-0.0230608073747637	-0.0526797243515988	-0.0287299584598208	0.00765785932213580	0.0105643544823722	-0.00184909044154329	-0.0280500403743598	0.00314293452892991	0.0247129011117094	-0.0279039229266432	-0.0934121394721197	-0.112852146524287	-0.0665908875599169	0.00820152693450408	0.0341392875478672	-0.00439995192569579	-0.0877204474206867	-0.0802683906957954	-0.0192844715872311	-0.0731375549641305	-0.0873352269004027	-0.0476843963863236	-0.0249063177830967	0.00115584318234891	0.0299461117795566	0.0516110942881249	0.0327320098532346	0.0162186013273115	0.0641675770820023	0.0680672740155564	0.0371078260110676	-0.0364980568422687	-0.00583529032481118	-9540000000	-0.00560190050854738	0.0272054959245002	0.0265204669552922	-0.0365738900778999	-0.0212825092305853	-0.0620105676879353	-0.148085684546327
457766886	spatial[-]	-0.0826090670140537	-0.0321265734104750	0.0594036990306407	0.141444758037171	0.109576794111207	0.0186527656974766	-0.0238863691126318	-0.0227603374612262	-0.0499224577386306	-0.0247257989413373	-0.0328908677052381	-0.00957737822880283	0.0405923328095235	0.0843371169351424	-0.00622515141060705	-0.0688877140585910	-0.0864911680288931	-0.0474335237912204	-0.0543107821276094	-0.0407702646801986	0.0100463914013062	-0.0132706664110875	-0.0562053994895102	-0.0704580209348965	-0.0689454564746042	-0.0102915091398265	0.00193684124193425	-0.0432769134710142	-0.0859222759323543	-0.0264008393159330	0.0141461376320521	-0.00473281872887252	0.0440938893191701	0.0510493651137662	0.00589913898487231	-0.000836179525877542	0.0455335179746284	0.0743688443380624	0.114461734869128	0.126855255229789	0.145281720276182	0.0746556812811755	0.0144650519195252	0.0587575989029975	0.107415871299689	0.0353296285975551	0.0926511096512402	0.0996274230290849
996123177	spatial[-]	0.0480195808460530	0.0891167304921538	0.0511723698212007	0.0259067391592748	0.0152048000742016	-0.0298598704186275	-0.0950616894125859	-0.121578007251618	-0.0561102335239249	-0.0129006460833112	-0.0328355510987665	-0.00623272105859022	-0.0401914796314260	0.0274959555120179	0.0592327144972375	0.0712303983930955	0.0134214960197733	0.0179733547926664	0.0762059766545863	0.118562502275489	0.00646921643200869	0.00265974489135916	-0.0509236670173196	-0.0653921100717747	-0.0363535192920093	0.0470011746536573	0.0284994891603678	-0.0280045364900132	-0.00833792531767921	0.0295705003550352	0.106332243196425	0.0866419956890602	0.0260653614140040	-0.0173854706176395	-0.0837513335000970	-0.0175716478693695	0.0425688497725494	0.0727930727868955	0.0145904950533969	0.0409796867075711	0.0637339264342134	0.0134226439677050	0.00707799210311162	0.0280925160066030	0.0451618282932335	0.0334313112440963	0.0738120948154447	-0.0349438601488310
962123552	spatial[-]	0.0162496247324721	0.0813069244141422	0.113195822184765	0.0673066506981391	0.0503523080306780	0.0347965594398209	0.0579328729589045	0.0138427967158571	0.000640386414256464	0.0151908133132384	0.0110371760488703	0.0192180515948329	0.0181362569234012	0.0357016145634992	-0.0227899113319911	-0.00972281623237472	-0.00872617917540588	-0.0270764530826826	-0.000758482237849660	0.0373437075762689	0.0267964358436597	-0.0169359517598402	-0.0582043880055593	-0.0631532593699181	-0.0393262670993270	0.0197277814455021	0.00445492549571167	-0.0144673809723072	0.0172968753128496	0.0397336849380823	0.0331141179559145	0.0744524660746606	0.0659089130301555	0.0534183790669159	0.0531264495925138	0.0294952216565328	0.0517096070388796	0.0576185642257642	-0.0176501520947686	-0.0410490483840782	-0.0174251604759845	0.00964308558277092	-0.0118221836584896	-0.0237617365030578	-0.0191582882571149	0.0457913928146792	0.0423346555659234	-0.00759245358977271
217946417	spatial[-]	0.00172868946671488	0.0147923255928647	0.115171435305672	0.0703405540143274	0.0885025379200194	0.111757350542978	0.127631517962538	0.0920109996529460	0.121821985767488	0.157620331505539	0.137159257031223	0.0697813919069796	0.0563986552770928	0.00425787176901663	0.0441146643319316	0.0704637215068253	0.0978399513926302	0.00997808666031565	-0.0239231797239444	-0.0436730893906926	0.00220644977433011	0.0552804581652712	0.0430044446366198	0.0425607961324551	-0.0157123485877275	0.101782037275853	0.113678684636757	0.0517281455251014	0.0121614469459860	0.0139969697341274	0.0332137796839402	-0.0135349258447152	0.0204672255481430	-0.0158735735175866	-0.0733770543552445	-0.101384731470699	0.00740872022664956	0.0352920370528322	-0.0183772140361879	0.0183828611625299	0.00789969745804014	-0.0764370455380092	-0.0826277800028562	-0.00372381045216591	-0.00455125704578293	-0.00858784548102399	-0.0176798007874697	0.00100417113475614
579481892	spatial[-]	-0.113205949294890	-0.0778874633431210	-0.00185874759884194	0.0830063697349480	0.0529676556295389	0.0265009295838509	0.0461335126532561	0.0101706314723029	0.0232768021431349	0.0847876226170155	0.00908122462383188	-0.0148061602200278	0.0590240048760964	0.0135725990939242	0.0347541991563750	-0.000394578571987735	-0.0165189448540209	-0.0788124242736059	-0.107652284753701	-0.0388461034366339	-0.00786568562742445	-0.0251571574948066	0.00800484436741893	0.0329408569061449	-0.0155982802319505	0.0620523943915047	0.119404605996514	0.0733925891399752	0.0583801843539320	0.0969865191882547	0.179922382505835	0.126212002936088	0.0721535664146865	0.00541851152991874	-0.0540671967059060	-0.0536569876544849	-0.0153060004299004	-0.0129571549400577	-0.0298626907546958	-0.0356602031069065	-0.00793599343339228	0.0319271908407526	0.0675252878359873	0.0886370715611087	0.102957041737113	0.0912887314714809	0.0953830120291106	0.125514018783359
461212829	spatial[-]	-0.116795010603037	-0.0972663217740740	-0.103744621544501	-0.0596381066891454	0.0460658938866259	0.0579609311759124	0.0142663153409850	0.0308924696599533	0.0495615417501543	0.0522983099569325	0.0635258144432439	0.0887318927317128	0.103064667253686	0.0957291494679060	0.0544517051902523	-0.00766185909967344	-0.0398219592849978	-0.0247549918144326	-0.0409837987050853	-0.0228655607753608	-0.0180519829374387	-0.0432241034321102	-0.0898872656265471	-0.0647969261037893	-0.0547924386920431	-0.0288199662854404	-0.00246066266307935	0.0160951617560861	-0.0272674082220788	-0.129973386339087	-0.138544231531496	-0.110687372780791	-0.0236779845699078	0.0456182729372475	0.122557011337935	0.0468580322194865	-0.0283605113218168	0.000450572119297735	0.0584202633124624	0.105291851457166	0.107305445703696	0.0576022192024293	0.0229399381165915	-0.00199606701758048	-0.00334197953691844	-0.0119591082215227	-0.0179801798911742	0.0124651063438055
317193172	spatial[-]	-0.00165886294187999	-0.0121187334150900	-0.0305241372904988	-0.0394584702200379	-0.0944567071455894	7030000000	0.0194059692722641	0.0149417029839374	0.0219479116381968	-0.0409849910302670	-0.0790989662990171	-0.0821373214060621	-0.0788452529146824	-0.0363686758425277	-0.0361933750555057	-0.0612837839223083	-0.0472237835174731	-0.0218973109504491	0.0247659926164931	0.0815229342328661	0.0384433386209230	0.00975297533304937	0.0282009923273284	0.0487587782089685	0.0431195784271143	0.0120806577708200	-0.0178960340218655	-0.0357799625321872	-0.0318605618643466	-0.0145249804113649	-0.00319917022914540	-0.0139006456396107	-0.00777969950607663	0.0198464638280938	-0.0235939467609781	-0.0465063404618808	-0.0840562317839210	-0.0440856059782482	-0.0518981173823442	-0.0660521912996989	-0.0579222583627746	-0.0747171961266950	-0.0184580053546353	0.0159042534633971	0.00354640185511043	-0.0474567970127706	-0.104531864698008	-0.119388283942418
641550065	spatial[-]	-0.0962872010366125	-0.0753793057445539	-0.00735442806957945	-0.00567811390556703	-0.0269105510539092	-0.0200543402563449	-0.0384120629459328	0.0262063821797521	0.0324666698051783	0.0591110271200959	0.0160629601322886	0.0153439594475868	0.0547973490636228	0.0243321294085037	0.0144788582563116	0.101841062602094	0.102591348672360	-0.0146736968131138	-0.0672519070834148	-0.0472611758505908	-0.0485054225411056	-0.0510421805271253	-0.0515213892171378	-0.00974157433071247	0.00471221628790421	-0.00227217461970807	-0.0497283725264268	-0.0963910402340261	-0.0521455228196018	-0.0398059159391047	-0.0587960093604170	-0.0672865638939138	-0.0797638507646413	-0.00578331776465262	0.0135898244374258	-0.0112272924978196	0.00673330244798188	0.0392094943068106	0.0335645436758731	0.0106272704812162	-0.00272923275031770	-0.0236387019853693	0.0474931489906801	0.0895552281334148	0.0590771534067697	0.0693381787353751	0.0949936287149816	0.0359248874090473
98027826	spatial[-]	0.0166563142906789	0.0365671308168230	0.00289487602475640	0.0202133687676935	0.0177387835328738	-0.0489079006500088	-0.0524855487144035	0.0305429714472022	0.0612010422777358	0.0649437502779307	0.0203711774875965	-0.0133817712548696	-0.0365170373828745	-0.0527144297067231	-0.00515307143945667	0.104782330565936	0.107453668519100	0.0357108194077899	-0.0976458967051509	-0.0343731436337562	0.0107846945634134	0.0433870837398593	0.0381878676895156	0.0726187355599690	0.0874655658030884	0.0381322394580486	-0.0213762298173630	-0.0171539886027453	0.00384020374258210	-0.0253537259522315	-0.0568441959241296	-0.0234649061492487	0.00265143961939329	-0.00698886885814393	0.0533666799706231	0.0437994204194275	0.0342055041165534	0.0754018392882830	0.0611064019141587	0.0969676804694683	0.0885479796866323	0.0336839640454168	-0.0177166221703023	-0.0503701288811698	0.00726993454473027	-0.0219344124279190	-0.0734566349908038	-0.107739520126550
267145152	spatial[-]	0.0866746581480565	0.0332466492807073	-0.0513856959397279	-0.0335409214673008	0.0208180913369926	0.0137315117494495	0.0328672761515633	0.0490150289228861	0.0183956250476943	-0.0172645241788211	-0.0171533873490497	0.0181395415376618	0.0345782818213177	-0.0393172854190150	-0.0477545789482400	-0.00223294180138987	0.0426229665902950	0.0206836775909292	0.0535151497687469	0.0948821563217751	0.101994707857372	0.128149007951046	0.118855217292942	0.0794532845674626	-0.0389535784307537	-0.0280224742085245	0.0251315072040698	0.0720366297581970	0.0993764667515305	0.0357606952962904	0.0152326128867411	-0.0249848589151510	-0.0561600761646389	-0.0465425800198900	0.0272755392233049	0.123404656571406	0.0990173341966740	0.0123888571015426	0.0978232584545329	0.201143614324519	0.161886988419049	-0.00639924757216467	-0.0316662159401312	-0.110623597580316	-0.0869100293874395	0.0284403283878147	0.101300892982531	0.0867818072031654
821467811	spatial[-]	0.0121421375721109	-0.0483428963426350	-0.0548261884606187	-0.00787370801990089	0.0284407435417536	0.0382809462937839	0.0232978432772279	0.0226433034998264	0.00179310647356079	0.0372396068096935	0.0657508603927846	0.00976986896195803	0.0433151958603860	0.0189305345368529	-0.0718961623064771	-0.0591162500847325	0.0208764797745837	0.0295940815672646	0.0430310268902352	-0.0287024497038808	-0.0550857387373120	-0.0469337689651003	0.0176949069749448	-0.00582163867681150	-0.0455909143621373	-0.00975428349062107	-0.00948403763315190	-0.00607044174044424	-0.0220747491334601	-0.0194726114584345	0.0115725092458968	0.0429245854300585	0.0850923859116577	0.123033219734599	0.112654433930090	0.106716320784640	0.0966393760014751	0.0654601366576567	0.0377856793163789	0.00710113888821341	0.00135322280211544	0.0260926609770413	0.0447031050279867	0.00530212118182736	0.0105568561710328	-0.0451019260792493	-0.0626179591496503	-0.0665251463217923
911679213	spatial[-]	-0.0312751839319835	0.0232642911081266	0.00978454422310835	0.00555725674234705	-0.0163259837945794	-0.0360694967625218	-0.0567022990657230	-0.0580865486842375	-0.0596019247800873	-0.00419194782971000	-0.0597488409389926	-0.0659054532017745	-0.0183626753663885	0.00582613579282825	-0.0100541915378487	-0.0872040653449659	-0.0452125526284988	-0.0234647508985187	-0.0580012445936143	-0.161018949570903	-0.124549760744808	-0.0620513930309344	-0.0237408268180064	-0.0176685499009392	0.0115146667040939	0.0415222699568857	0.0445648811550647	0.0144641877549850	0.0166687853588909	0.0502430520366670	0.0400401131439430	-0.0393417567866538	-0.0863246106923470	-0.0781264075563887	-0.0111506722807532	0.0272866976235405	0.00939668567200002	-0.0247283341328959	-0.0695895133222872	-0.0600927303194979	-0.0356200071814160	0.0314020491819599	0.0439681420518518	0.0529013544308378	0.00734863633884393	-0.0105301782120134	0.0104788866803132	-0.0111430141346876
70998941	spatial[-]	0.160211911940996	0.110491786169589	0.0339015134211934	0.0303105796420351	0.0206038461794772	-0.0334574462893981	-0.0477404989122880	-0.0122869027489751	-0.0156279125420106	-0.0827028352774598	-0.126419436620748	-0.100120787040341	-0.0441301746865566	-0.0602003577620192	0.0146718326979641	0.0829233559612997	0.0844134732866479	0.0687983152566084	0.0516717129109688	0.0369432478465997	0.0356720211150127	0.0529505576082863	0.0136900330261617	0.00255889404177102	-0.0109771100567129	0.0292589560803900	0.0696532189071454	0.0681214188962500	0.0232401255576704	-0.0400638843681036	0.00365913472097862	0.0413813924803429	0.0404599973084882	0.0769944231390174	0.0745983381601844	0.0558791046132870	0.0449997639085243	0.000835227836197543	-0.0614102619718752	-0.0743460277320565	-0.0536851527292276	0.00206859210079453	0.0259965171261713	-0.0523384590445574	0.000734940789973970	-0.0386639462788003	-0.0561880775450046	-0.0309865788114977
592503441	spatial[-]	0.0373849040418539	-0.00331859375962649	0.0111847148618572	0.0228301034083747	-0.00104706032437719	-0.0382070111963362	-0.00909916067337265	-0.00656401487122037	-0.0691455478927271	-0.132275162227045	-0.154596974016151	-0.120186600446503	-0.0557657053556350	-0.0152591566283072	0.00249977081708948	0.00267960169311234	0.0373992795494885	0.0145881323056840	0.00463882174904924	-0.0152221707895048	0.0502829320042775	0.0728896710459873	0.0884924869226648	0.00833369093168878	-0.0646219139078529	-0.0402606497515808	-0.0536358611785610	-0.0335139626058389	-0.00499029394144208	-0.0237548765099693	0.00191485088510772	0.0196693198412126	-0.0313789920752977	-0.0421142771637452	-0.0293881447287218	-0.0222280191893462	-0.0336158641148875	0.00423258031713775	0.0309885391723162	-0.0321876444283447	-0.0179227490620990	-0.0393979838287236	-0.00589151961779793	-0.0577739423946065	-0.0278176059220530	-0.0656455837660111	-0.0488136785914673	0.0287673582616436
793025761	spatial[-]	-0.0318910697566168	0.0197890087210801	0.0169903886666154	0.0247818288849294	-0.0278779657755801	0.0666139031066289	0.0296712677551697	-0.00801541871728494	-0.00704135059201698	-0.00126912607633504	0.0445408665524256	0.0455050943895254	0.00806606643776790	-0.0383225314695145	-0.0865032631819754	-0.0281475875261253	0.00852966695406886	-0.00147471288843177	-0.0495245806020608	-0.0643302160445681	-0.0211538978423135	0.0143880390258659	0.0708113158565577	0.118818089401289	0.100739131723117	-0.00437149801856150	-0.0172715139290785	0.0309188081944160	0.0156619799765161	-0.00116799912344374	0.0752363476950646	0.105794181654768	0.0595834879706725	0.0523543835500969	0.131770881923949	0.0945974820341379	-0.0512826440716677	-0.0964174376756324	-0.0442990319227842	-0.0285023146275014	-0.00524333827390241	0.0649510062655205	0.0713933647746391	-0.0331088505355704	-0.0133214387623406	0.0332297623593845	0.00430113636976233	0.0384121325608426
10798262	spatial[-]	-0.0746471651855547	-0.0475473869866587	-0.0424548855935204	0.00579265737820392	0.0374653294649632	0.0300736440693464	-0.0461770666036622	-0.0892865873445436	-0.0426227935746646	0.00888831850335161	0.0427392781562936	0.0561946839684151	0.0925925860159740	0.0684105782683226	0.0856579161416677	0.0917737007421332	0.0829700058208614	0.147345532888552	0.119451562475510	0.0220171949809165	-0.0329889551127401	-0.0537005907878324	-0.0178617813430601	-0.0249026719909251	-0.0675989028458749	-0.0579432037754007	-0.0225239516541803	-0.0101684858354260	0.0452738804770620	0.0770382401708970	0.0601248445788994	0.0393379654488375	0.00627710027461111	-0.0304713017211382	-0.0521729751588726	-0.0733282159155536	-0.0417286897804866	-0.0190021200148594	0.0111943873420551	0.00785338187764443	0.00194192234280141	-0.00822856677325673	-0.0615201163638780	-0.138589438206511	-0.190346129470649	-0.164845254694675	-0.0116665222631195	0.0174783742052034
250630617	spatial[-]	0.00226870428994582	0.0392537150932637	0.0712744163479601	0.0768495391291048	0.0685175355691746	0.0475393024125881	0.0367051550325377	0.00255664663141296	-0.0802619890026852	-0.105658117130830	-0.0762035160082915	-0.0287219386493661	0.00918044282268301	0.0609164491674204	0.0733811514362290	0.0640581527213873	0.0415111151967909	0.0489291631352188	0.0393689168634782	0.0203011690492668	-0.00691789616055180	-0.0236358938458208	0.0271469109283042	0.0317583929220826	0.0207643476562260	0.0751648659353749	0.0580720279684505	-0.0269623549626782	-0.0633462432829172	-0.0706261118463975	-0.0521546882017130	-0.0401863422241529	0.00162789925052875	0.00819466889994645	0.00151584663339053	0.0294962618287866	0.0494154279014653	0.0554520420348566	0.0938956946205733	0.0671522674779543	0.0130552741588360	0.00279038225010256	-0.000960731849908901	-0.0664080337447907	-0.0412637381975527	-0.0347057359588442	-0.0625630640862340	-0.0237673334639700
730932985	spatial[-]	-0.106495335308019	-0.0681047293197605	-0.0728984974226853	-0.100698394696232	-0.0315355794217634	-0.0126408928975801	-0.0821191984519242	-0.116980949869829	-0.100798059703889	-0.0739176188004454	-0.0239987370087238	-0.0192968503660352	0.0219229853566000	0.0182320864278500	-0.0260656228731177	0.00401632816049092	-0.00990301945380496	0.0167592961984558	0.0294110792625169	-0.00106574906853916	0.0154547218546781	0.0205998287092906	0.0363496570739250	0.0317878684193701	0.0229963451921098	-0.0427591742595757	-0.0732663398523369	-0.0905813639139588	-0.0825735873267508	-0.0687373969742455	-0.0377618772671618	-0.00216126349511793	-0.0209703573121351	-0.00797466559954906	0.00240529830383427	-0.0407056738673317	0.0204265834327554	0.0131674380143023	0.0300497177990859	0.0306636348441854	0.000521691743595985	-0.0167779405662525	-0.0200029380021141	-0.0613783228831688	-0.0446362615512797	-0.0314213776148490	0.0266191654991079	0.0217174908902257
472486607	spatial[-]	-0.0557419573593805	-0.0455928129483055	-0.0490308502624656	-0.109241069989641	-0.120340462971676	-0.0871472309979875	-0.0792189226799506	-0.118853100999645	-0.116807460151355	-0.0156070523143785	0.0337482677990800	0.0623526041473194	0.0115158798295475	-0.101299662835056	-0.0442695694573033	-0.0167481342817129	-0.00803546903596318	-0.0183992074637164	-0.00237666960308323	0.0575302525310185	0.0356124669210225	0.0886192663010897	0.0508644840076316	0.0572228237391235	0.0276990011893626	0.0605483537844384	0.0558354948471184	0.0661124583799534	0.0575359025098875	-0.0119797773952996	-0.0149273116935963	-0.00222974709233616	-0.0243507347856735	-0.0567407839010795	-0.00857635325180977	0.0351752312868667	0.00614730544973061	-0.0727031974306391	-0.0735735830754245	-0.0111371405891690	-0.0180611500439223	-0.123949427546320	-0.100076513598920	-0.00265253457843029	0.0393097119978736	0.00965096734692692	-0.0416658084010173	-0.0253988347837546
115546453	spatial[-]	-0.108044069651741	-0.0224527944678158	-0.00833116026611483	-0.00284319720603583	-0.00232812712794651	-0.00575923909380200	-0.0455818110429852	0.0404406501882759	0.0219122006778575	-0.0376371543583382	0.0192047383479185	0.0443029629246568	0.0749202191848169	0.0792679677779260	0.0444639239798886	-0.0293079547721071	-0.0457649112636951	-0.0103123901776686	-0.0257302832459010	-0.000146525823422169	0.00527337300249259	0.0528920876261809	0.0460964943236101	0.00727944673072895	0.0159068361849956	-0.0231158104195749	0.00853978684677049	0.0538687543281144	-0.00404790958923588	-0.00130105879620315	-0.0317796992121738	-0.0586713886940365	-0.0226534711304434	-0.0761378308874369	-0.0163847169525060	0.0722791355728568	0.0322020114097039	0.0157551630679754	0.00351234744580528	-0.0807334014055196	-0.00922358394705129	-0.00337432241331419	0.00180024924031236	-0.0224995818796267	-0.000905107251294908	0.0853245593518769	-0.00436768846782177	-0.0248761364520350
796880468	spatial[-]	0.0364062658295181	0.0401593513513163	0.00822612363159846	-0.0411827841064197	0.0188833184430025	0.0329699078708521	0.00536762658639901	-0.0699753794619441	-0.0942066910876929	-0.0170962835722403	0.0708768703491577	0.0372340260391803	0.0958444178481812	0.118921231832916	0.0786251972991506	0.0922801687296242	0.0565305901664787	0.0635305069859229	0.0746199170363298	-0.0621258271263644	-0.0689365991217338	-0.0411079914635365	-0.0376190269418247	-0.0347347976420676	-0.0522348281302513	-0.0247186926841835	-0.00288602091829979	0.0266000744258072	0.0352663031718544	0.0169840121003978	-0.0253000146270687	-0.0459781573960645	-0.0703317559598596	-0.0243068043919636	0.0104815271330627	-0.00601980545055270	-0.00796365085399163	0.0579262483779999	0.0583649135237974	0.0864090115244219	0.103077233329665	0.110606225642893	0.0993149323897799	0.0161751002387215	-0.0396936551989454	-0.0322578162940563	-0.0682576395872212	-0.0866830236152206
419988092	spatial[-]	-0.0350303017861114	0.00300133707935216	0.0514036555058580	-0.0122674526289737	-0.0233758857144111	-0.00804220849427982	0.0735801974921571	0.0488866289587869	0.0567307445462767	0.0170516716690655	-0.00954414234094967	-0.00373036027851016	0.00762199300513899	-0.0207857924435371	-0.122338326559983	-0.0725004794068791	-0.0280982638976157	-0.0905489181953470	-0.199836525460349	-0.201538664441858	-0.110491051877541	-0.138051912364878	-0.0993983043057278	-0.112261953701603	-0.0867420304596401	-0.0688009605455555	-0.0716013935137533	-0.0384330090104228	-0.00681577929904690	-0.0429872556109044	-0.0607739104415864	-0.0536340744122840	-0.0390104598953914	-0.0132986130746487	0.0101191108590641	-0.0323021444176503	-0.0457274277455438	-0.0712212204895025	-0.0827166276326860	-0.0654695200422794	-0.0578246931657069	-0.0129826007178091	0.0142564508231992	0.0311877436933781	0.0276241474098549	0.0395122257093054	0.0813328782495046	0.0472817917770746
773749344	spatial[-]	-0.0134445047655839	-0.0277471738491827	-0.0100065551528431	-0.0494119423544248	-0.00693498720401376	0.0416241595019539	0.0627459575686751	0.0917759638676598	0.0546008031587650	0.00413679697409794	0.00422795492228701	0.0399807951412030	0.0473605839799188	0.0233047765419754	0.0712561365901043	0.0501190679891953	0.0241776874330142	-0.0177640895800993	-0.0292793952341237	0.00111033275433782	0.0101755794245532	0.00516621207240604	-0.0956890594134042	-0.153295270114513	-0.0489280413287218	-0.0157633092683613	0.00715686223535749	-0.0521739651523803	-0.0731353111538321	-0.0382410929710328	0.0131868837031043	-0.00246393959190601	-0.0737467850599379	-0.126020151132087	-0.0884289313287913	-0.0244338565247580	0.00458342205664726	-0.00809809329850859	0.0268433911089787	-0.0152651373516238	0.0173596692573474	0.0264394994837723	0.0583584053205534	0.109403512846689	0.0578314555408137	0.0889019725083699	0.0182208122760464	-0.0521280956009230
837755981	spatial[-]	0.0440506742427218	0.0134464817833994	-0.0421284373400444	-0.0212664689539095	0.0490266432647389	0.0181850633881766	0.0183375914813806	0.00250294836775473	-0.0284896229699015	-0.0219935391045364	0.0455706235002678	0.0145517353644073	-0.0572310357052594	0.00131439615425566	0.0662163315985712	0.0221863218584431	-0.0110708082438899	0.0114344938884594	0.0471380969581062	-0.0126523760486819	0.00855774266037413	0.0334482819365634	0.0119594179674947	-0.0218452872925965	0.00383219231360642	0.0606961085180912	0.0507162060765390	0.0253963618240782	0.0487890963734257	0.0697806153341538	0.0781718548322376	0.0649839244644439	-0.00233105763726788	0.0639015051136068	0.0202787124442672	0.0259420819045077	0.0169456737192853	-0.0191712957934997	0.00952523977036533	0.0792854607866377	0.0608759499036514	0.144450614352424	0.132313358682350	0.0790335053280339	0.00322182596820216	0.0220982514336364	-0.0265979427546220	0.00137063160167052
632865117	spatial[-]	-0.00121314708529534	0.0175938934945964	-0.00958385658854495	0.0409699475478287	0.00739505535953492	0.00185172310321920	-0.00375626029697221	-0.0263684141231615	-0.0137104264162293	-0.0657349573191755	-0.00676168874637366	0.0414737090200738	0.0318131457522251	0.00267877925645843	0.0249280841812199	-0.0286296225568200	-0.00857454978177664	-0.0300634698385182	-0.0266801747401962	-0.0382722517738955	0.0110041819388878	-0.0316309142021066	-0.0324558832988181	-0.0159624311932680	-0.00313616950390817	-0.0105629948158786	-0.0293500779330156	-0.0437348377995046	-0.0545343668458839	0.00877847090179196	0.0149021849851882	-0.0133117497476892	-0.00617500582189137	0.00711553640915628	0.0293050989322581	-0.00499612677111202	-0.0359927556121764	-0.0534261385124681	-0.0155625418284964	-0.0378303810031046	-0.0191296786754487	-0.0146257926267414	0.0186064253310786	0.0435219870340119	0.0413214117148512	0.109858118533824	0.136713422824856	0.0621897880204498
434943421	spatial[-]	-0.0574600535233517	-0.0365258715790376	-0.0152852526356880	0.0852595985365236	0.0959484081687472	0.0742212360621912	0.0192259552696471	0.0547459226090292	0.0653972314853474	0.142923605089291	0.150141614280789	0.0800621696859691	-0.0158095247424673	-0.0415175463844778	-0.0363441276588422	0.0247704159963551	0.0930409307273558	0.0421209944050630	0.00276149986001379	-0.0669541020564208	-0.0196653475635753	0.0199833433687830	0.0311075971699797	0.0633192052212669	0.0460776276804579	0.0163225323087030	-0.00842864158273385	-0.0352629452849342	-0.0483160256045949	-0.0347172389501323	-0.0592014997145445	-0.0681640821504522	-0.00543836987724035	0.0939900289443383	0.142466075762518	0.112122961641104	0.0608878589797637	0.0758471204004818	0.0629628165883406	0.0648462754976769	-0.00399027115451031	-0.0107981653322777	0.0242554292411812	0.0233143412083162	-0.0256894434169967	-0.0782917866936994	-0.0148437213898219	0.0555801468523863
939317569	spatial[-]	-0.0148430612913443	-0.0729634804237950	-0.0666624424118740	-0.0287781231639275	-0.0131384978808327	-0.0280902234019714	-0.0734130529594678	-0.0672125486679520	-0.0444214875447117	-0.0383062541339450	-0.00270825686412671	0.0304741137171963	0.0711831627766487	0.0232420231218444	0.0613168744862559	0.0319483499340426	-0.0359932254398400	-0.0924398802777590	-0.0742335855538919	-0.0456163329307713	-0.0139040415500142	2210000000	-0.0207977250245325	-0.102380963089840	-0.0969064729701868	-0.0535518641136718	0.0106489822332205	-0.0387889010968425	-0.0158557490850852	-0.00315451564754700	0.00972600198350154	0.0114439805848855	0.0190190027595868	0.00430938446382640	-0.0224235617182361	-0.0300870601596284	0.0223436399149742	0.102544454140149	0.0979289016927953	0.0408960848288313	-0.0156013031652985	-0.0311226929091189	-0.0167285997707707	-0.00686020884548357	0.0139641725500731	0.0332832817738304	0.0973708768409683	0.131882922392135
413597585	spatial[-]	0.0647121793489364	0.0892172952335959	0.0787550534306055	0.0414480117767084	-0.00863940415201844	0.00144152411891989	-0.0890139190176778	-0.0641348242798763	0.00323597890262687	-0.0105280065409863	0.0151022093949857	0.0911988805118273	0.0251988317141893	0.0523442359316586	0.106746071098914	0.0461380266140735	-0.0109697213237905	-0.0209770020682604	-0.0767413079016546	-0.0507052412127468	-0.0144484822395362	0.0794695247241005	0.0982235691714934	0.0490092898893828	-0.0217231529997494	0.0287809710328111	0.106119100643293	0.0598817746522253	0.0670482049174157	0.0685687131169068	-0.0218748659009597	-0.105329094684936	-0.0181081397586132	0.0693888741770445	0.132970737860305	0.112580472079264	0.168144656284208	0.100628839642769	0.0974638391666456	0.0767678867206585	-0.00520943190651247	0.0355819781800281	0.00612931504364960	0.00901227299916418	-0.0298806622244281	0.0509145257897523	0.140042509601775	0.197293321438993
673342667	spatial[-]	0.0307905218570449	0.0136242037532470	0.0111533454585627	0.0204528726578726	0.0441023195216956	0.0445298695716519	0.0342825481861335	-0.0155576729632458	-0.0726212770952017	-0.0192408067835475	0.0160112487787451	0.0295821185527202	0.0547491440423119	0.0567522466247007	0.0463532923615277	0.0763707592737692	0.0931994121007421	0.0606961491122924	-0.00289682170853010	0.0304965463670551	0.0412998426104377	-0.0287484497500298	-0.0531896596460159	-0.0257593132820543	-0.0198214417381365	0.0446203731234518	0.0558001304814323	-0.00272422437337341	-0.0236759670821651	-0.0398921756888530	-0.0380229979638849	-0.0816489475704496	-0.0721148346471728	-0.0490294530648527	-0.0826365357321695	-0.0492947687930139	-0.0681797923767921	-0.109377335273478	-0.0616572877236984	-0.0680999578345193	-0.0323716351396366	-0.0346252364163756	-0.00860403547895644	0.0643018092368356	0.0579278033448646	0.00540257624988157	0.0193511340234321	0.0745568962664434
919491471	spatial[-]	0.0277652239672205	-0.0294521730190942	0.00662328137604509	0.00108392026737064	-0.00149189376219250	0.0119600773661646	-0.0176537483961206	0.0240414559735150	0.0212695445839367	-0.0144300212194043	-0.0666116219277999	-0.0928843167010693	-0.0762624320047824	-0.0289226869238293	0.0498630694678414	0.0459033215336386	0.0588155747974591	0.0794544308234332	0.0121997276124842	-0.0521111809411954	-0.0427160328689463	-0.0372484429966983	-0.0590770388590784	-0.0512266502810917	-0.0740248498864972	-0.0267206064134703	-0.0249164573725241	-0.0625481427384513	-0.0156110530278114	-0.00405244769487730	0.0430867833031234	0.0540331507441124	0.0581895403764950	0.0562367633027619	0.0435486450341272	0.0943351574080033	0.0965716332039779	0.0208324222301563	-0.00882166741390251	-0.00423408044446104	0.0210996170165019	-0.0151534800600849	-0.0240833642210590	0.0518803872782156	0.0892596408166492	0.0396136898479939	0.0576132047963302	0.0164821107223617
114802424	spatial[-]	-0.0409614634579786	-0.0808439039817482	-0.0796442368913201	-0.0355412629061788	0.0460088099320787	0.0522747434590774	0.00989209085536899	0.0171468120427686	-0.0436517022331178	-0.0644431828183456	-0.0734044116472881	-0.0147647881774144	-0.0137062200159749	0.00142001536307483	0.0516927951504420	0.0393756601241873	0.0691870135464255	0.0648166176919493	0.0965655555065975	0.105495094316745	0.0555048988442889	0.0239063642204144	0.0446797613810402	0.0240231771153083	0.0300314397384123	0.0182670046424489	-0.0324347070900976	-0.00415457476250221	0.0467420056885349	0.0887090506713854	0.0233006248083513	-0.0163694392271581	-0.0564716283332467	-0.104993561306700	-0.0794651007331004	-0.0772671876697290	-0.0781311662577069	-0.0668347021636316	-0.0166731103531456	0.0126960352277546	-0.0139886536972859	0.0100278453485856	0.00959132525759961	0.0219176905364847	0.0147113690901660	-0.0100144501561750	0.00139594040189617	0.0635705110679690
876396572	spatial[-]	0.0147630166572883	-0.0138727325073235	-0.0397447969345763	-0.0372537102108570	-0.0486330673133008	-0.112044820794530	-0.133820703177149	-0.0871434069823489	-0.0249180798759425	0.0268444453303022	0.0184871810102950	0.0741895193712718	0.0867721958381477	0.0267043992291158	-0.0797747250401638	-0.0877673916034060	-0.0533160807635274	-0.0173903668809650	0.0122185833439511	-0.0640708167488718	-0.0742485013411643	-0.0440763787880834	-0.0440079629180986	-0.0906008336904202	-0.0544021618171505	0.0301544355108174	0.0130578258535044	0.0327602527126690	0.0376403501445086	0.0100180457292540	0.0585353191314934	0.0924874942435079	0.0132110353438758	-0.0457294581646378	-0.0643452238469276	0.00743711291264166	0.0290153649821347	-0.0409833533490242	-0.152706807351275	-0.131214839697883	-0.0786774688127764	-0.0440231637109899	-0.00195653616053818	0.0153862328042849	0.0657832170736564	0.0466390156188578	0.0365561363335580	-0.00815836275553022
668406671	spatial[-]	-0.00589426651857449	-0.000439024537433537	-0.0377041513824472	0.00993227767154041	0.0102913025923863	0.0396635177054205	0.0294668024837494	0.0637276129410173	0.0216572038116286	-0.0170617358241439	-0.0254511952356974	-0.0151412675919549	0.00674703372829923	0.0263449239354416	-0.0109683951084801	-0.0277216033397970	-0.0805413097282347	-0.0863620590507708	-0.0661848796873956	-0.0736889933321060	-0.110372574815795	-0.0806915269484221	-0.0384676142807319	0.0455473715366843	0.111716542831270	0.0734515208855242	0.0265707200550503	-0.0130640043354107	-0.0401289736902051	-0.0870251052656116	-0.113526835371668	-0.0818058098287801	-0.0819820103053666	-0.0628976202084013	-0.0429205235996280	0.00721303980227683	0.0883982804705538	0.0589567573998192	0.0485108292818014	-0.00152591786028786	-0.0761604158556668	-0.0824128122657691	-0.0752673652117525	-0.0209594112419970	-0.00916716993492299	0.0305420768710919	0.0602470582086357	0.0467914088270497
12957371	spatial[-]	-0.0901006796599764	0.0340254840044000	0.103951131807706	0.0631980105072918	0.0584130691829916	0.0277721712793393	0.0311178771746621	0.0900917699620668	0.0581979347644680	0.0205349487863339	0.00414702137553087	-0.0509495567172583	-0.0834693668872583	-0.00271004739023886	0.00104591518112926	0.0201523500060663	-0.0191804208104010	-0.0418472348189287	-0.0650492470257108	-0.0552558350845084	-0.0416543309766953	0.0181732901544253	0.0361043577193104	-0.0123397969127935	-0.00314361909248225	0.0108876527120341	0.0225369759565025	0.0288508518287606	0.0835028279966805	0.0905658841901164	0.0826068578234940	0.0576589282612709	0.0408417616537613	-0.0285011467152790	-0.0771898612656867	-0.0692122949823688	-0.0513084509367240	-0.0174010120696685	0.0179763089355370	-0.00840520490407538	-0.0391564826547251	-0.0768755526977091	-0.0384392465135220	0.0354844262236420	0.0284466997915323	-0.0270322236466156	-0.0375758609564708	-0.0406485662104002
563718527	spatial[-]	0.0165071164927935	-0.0279030404536118	-0.0237439033003520	0.00113319177718939	0.0553263881512760	0.0805819431756710	0.0811091209440654	0.0775268275732132	0.0933987044585076	0.0488545341812413	0.0404350498885693	0.0778926480602900	0.0890825156305688	0.0625322553160716	-0.0222330214881382	-0.0117626494965821	0.00704292143953015	-0.00558708133374975	0.0257690382169009	0.0252068740352262	0.0530469874133434	0.0951348325066294	0.121334106734754	0.143994895620328	0.107884776721823	0.0857223369024002	0.0186471133301483	-0.00606741902774701	0.00193390971673114	0.00888877784457662	-0.00686920750998820	0.0277245134150053	0.0387991940658332	0.0271537605222156	0.00735393822472550	-0.00839479174927522	-0.0144471348614987	0.0629396138794853	0.0832552437096639	0.0644300839161762	0.0382641656292537	-0.0680197368404047	-0.0493819467582797	-0.00948239481465011	0.0117046927811032	-0.0318653367546642	-0.0133147378788043	-0.0312773750467479
797296650	spatial[-]	-0.0843315688354067	-0.147291027992262	-0.106189359661435	-0.0474072564964368	-0.00696306729863206	-0.0188327496779812	0.00333020853036507	0.0181300108560376	0.0318098493146729	0.0296394837665780	0.0256203002158836	0.0242009032277821	0.0291989990275060	-0.0390881890129817	-0.0226069366800315	0.000445895727216393	-0.0225544335799599	0.0398170899411501	0.123884650070084	0.0805171223475779	-0.00196458157721416	0.0625774430774430	0.0419454718336558	0.0584302363875285	0.0528999415658136	-0.0138208795298262	-0.0393231397098790	-0.0894899101713276	-0.0492715627283134	-0.0268429589321686	-0.0234159062795189	-0.0451540827513283	-0.0277023677218329	-0.0450124376059387	-0.0127948898644531	0.00335159915503184	0.00942657066716655	0.0293652574301205	-0.0237945119986809	-0.00398481896343045	0.0176236804104021	-0.00912765140655939	0.0274598728801557	0.0387497444056257	0.0663719275927511	-0.000264059835987970	-0.0331807456912347	-0.00738022306393101
21399495	spatial[-]	-0.0988376220977831	-0.0709524566287567	-0.00578423537195696	0.0613453170703084	0.0847324580109314	0.0432318196571015	0.0447574247570291	-0.00264630172562786	-0.0167148370113265	-0.0168149240670419	-0.0232454237841099	-0.105408931339366	-0.129087250365089	-0.0701424442833490	-0.0757358581644835	-0.0592888762452260	-0.0106809608192812	0.0262094640478641	0.0219220688933907	-0.00629640063986438	0.0361754189857932	-0.0349280046606351	-0.0107671823439103	0.00761013338620659	0.0328601519613638	0.0541721448545757	0.0531489703890636	0.0212025141871255	-0.0307163101776051	-0.0398157688672393	-0.0276578419552568	0.0293226932731758	0.0364942913769398	-0.0233436604521220	-0.00435139998152512	0.000401255800365347	-0.0129335910599942	0.0149280417485883	0.0419548286751094	0.0874248452781666	0.103449845809196	0.163605399458897	0.105497175555576	0.0331131687446558	0.0465037023348354	0.0782701242106962	0.0508906579487781	0.0261547449673591
836211416	spatial[-]	-0.0518023662566277	-0.133143797415972	-0.111245972662079	-0.0645396980786066	-0.0585470266430751	-0.0248553728789603	-0.0426406033574066	-0.0737014442286575	-0.0789716063148601	-0.0879296040237603	-0.0776799903402503	-0.0123405126987429	-0.0394134118262929	-0.0303156748112638	-0.0309175311303627	-0.0191406806431025	-0.0330062086987034	-0.0609336483647933	0.00323903517312615	0.00567440035369054	0.0489945620994117	0.0664006927841171	0.0946279594910307	0.00740761561491526	-0.0555903845960077	-0.0398890259949184	-0.0181226056649237	-0.0304900881752314	0.00310146617672139	0.0395939132733897	-0.00141055555856622	0.0171273816918841	0.0286821614398512	0.0348510281772801	0.0276505665769905	0.0447312779176413	0.0164671805056530	-0.00586808024615992	-0.0353519917981642	-0.0107090122558374	-0.00857670402104645	-0.00946622626990453	-0.0552784255959994	-0.0746137367772535	-0.111230276712663	-0.117163279542954	-0.119391318820013	-0.0323154735110802
106269382	spatial[-]	-0.0347592683739658	-0.0470774162047859	-0.0291066232524261	-0.0207349233881580	0.0484558868948346	-0.0232590937939366	0.0142770988217834	0.0310496070236228	-0.0120459308549345	-0.0130924875956584	-0.00826907226361387	-0.0291018182351306	0.0635985566491130	0.0781516596190664	0.0106766513628778	-0.0154871351665928	0.00141276177375083	0.0389938248117635	0.0476560112459266	-0.000950080447369767	-0.0292081691631112	-0.0432462281786678	-0.0478754462946041	-0.0174976250876312	0.0220211596337039	0.0486308927660712	0.0681233585374121	0.107116234443462	0.0950659536580642	0.0492488358450896	-0.00312409678529433	-0.00375685739345400	0.0201920681020866	0.0330607075388442	0.0164135058724777	-0.00476315900070874	-0.0537573022373822	-0.0492743963069681	-0.0423738738923208	-0.00222395346446061	-0.0368082465449176	0.00147203437246263	0.0290239793136913	0.0628556433782288	0.108576142534417	0.0904475542336374	0.0912627525639406	0.0210834600827877
688702622	spatial[-]	-0.180938028896516	-0.128298129145213	-0.00378798904486426	0.0337720115016588	-0.00144778941924854	-0.00546872632440871	0.00390623900962831	-0.0426567143846024	-0.119217109625957	-0.0348876482108633	-0.0202495349008442	-0.0591892793775608	-0.0117199802437744	-0.0390090367542706	-0.0765690419805220	-0.0884423877722436	-0.100962846553974	-0.0747232324504552	-0.0250359309163502	-0.0653789601299524	-0.0749047808738436	0.0101008102361923	0.00327410383735601	0.0459192989204932	-0.0173671653317257	-0.0433959759705439	-0.0790167641853865	-0.0653593296925905	-0.0531843371745847	-0.0512914890414323	-0.0364038229244927	-0.0691660377628952	-0.0313635595920612	0.00328614325357855	-0.0524232457517920	-0.120770735041417	-0.186244632138018	-0.146197496416133	-0.0598487307639623	0.00899519263107398	0.00883989933961074	0.0528417117456333	0.0494089020233773	0.0556730103797954	0.0499019825730710	0.0520040959275259	0.0498153475270426	0.0132478964211018
451987292	spatial[-]	-0.161961889421475	-0.163607031151465	-0.166244960729278	-0.162292909400540	-0.0493942855522959	0.0220636624748811	0.00829562167634819	0.0865139754679969	0.124587772201917	0.0582460267614746	0.0280427215718946	0.0511804098575418	0.0297475172455053	0.0416942108098861	0.0865399602653463	0.0572066572774961	0.0672145173364802	-0.000203462391416057	-0.00312403488486692	0.0609636152068061	0.0774639197530194	0.0527318739606855	-0.0344849500610802	-0.0724117626693329	-0.0616932939674813	-0.0688329036831927	-0.103898771460485	-0.166156548319468	-0.130271893760882	-0.0813383985823856	-0.0290268895681716	-0.0552949650342157	-0.0595705622199431	-0.0708550348723475	-0.0720172858584984	-0.00522109318946216	-0.0480902646812804	-0.0888179456693319	-0.138191335359136	-0.103740523375646	-0.0690251493327559	0.0270873721076661	0.0387564649631796	-0.0232962707754125	-0.0479354306079831	-0.0443882653516003	-0.0209653974996577	0.0712108541101891
523284788	spatial[-]	0.0779009865874105	0.0384675909962100	-0.0102844067867018	-0.0341945001703033	-0.0156761373738135	-0.0156294296074752	-0.0254622943535820	-0.00164278903319540	0.0878801085827728	0.103948707087867	0.0783782378201912	0.0525484612416513	0.0706996782056815	0.0400650811763289	-0.0158708403373705	-0.0272132691326890	-0.0400172941380110	0.0366083239656744	0.0228190499139376	0.0710470554262402	0.00448572633321585	0.0315600198786015	0.0280195149975735	-0.0578482177281940	-0.0681926240298038	0.0119438483132246	0.0918952116141946	0.0283476151740879	-0.0708366281526304	-0.0826273066801077	-0.00624243873959789	0.0389741376560197	-0.0747949703743239	-0.0679930710685127	-0.0611997514365260	0.00307031635790882	0.0176009702347351	0.0466835886072477	0.00824218059840863	-0.0621393109427411	-0.0276168465758100	-0.0271896647574250	0.00711675618054066	0.0713722169507452	0.0980335976370893	0.102741352870568	0.0409599014334964	0.0208219355640472
114210567	spatial[-]	-0.0561364304373880	-0.0297288676485308	-0.00241700446559567	-0.0420549190274296	-0.0458401886665627	-0.0374741525214107	-0.0558420804978654	-0.0358220771070430	0.00820449264195705	0.0163593245680150	-0.00888521673634860	-0.0812444210226051	-0.178398032059426	-0.144810324605675	-0.0502285347948295	-0.0158673067865018	0.0371888242034153	0.00662368340101585	-0.0127636111491268	-0.00402280582023699	-0.0195931168901717	-0.0614531907074390	-0.0893519670601198	-0.0673094138068592	-0.0270032901077634	-0.0243905552648372	-0.0469889835970686	-0.0712199286447684	-0.0854134765401567	-0.0626310165097414	0.0406708311573178	0.0941068044700102	0.0470708676433492	0.0162867890528983	0.0954776458725394	0.113274800235987	0.0262539374689712	0.00208425704711153	0.0203253671985088	0.00311113216439606	-0.000854806058155061	0.0151110749303277	0.0265143652379592	-0.000794889740787168	-0.0698114527494999	-0.0910041428697204	-0.0683718610222882	0.0320596267308620
577734954	spatial[-]	0.0783080846229039	0.0260772484614125	-0.0210615894026161	-0.0561652175237784	-0.0512077738677661	-0.107992038939189	-0.114168307266608	-0.0688429190780575	-0.0171805082408347	-0.122070307374568	-0.0687215135525230	-0.0732014763593413	-0.117482354238981	-0.0592525401573068	-0.0270519955970221	-0.0490236083558248	-0.0357396588005125	-0.0664748204075029	-0.0583298316700288	-0.137917404468226	-0.130543764636448	-0.0629565382308587	-0.0384662644798026	-0.0552342026640447	0.0411878277761808	0.111071682316042	0.105703127826145	0.139005524256221	0.186910332739340	0.170925886674234	0.119186292514379	0.0716967964198593	0.00863310146846159	-0.0487581428946337	-0.0110826434455789	0.00439406736969271	-0.0101830860245596	-0.0793060136606821	-0.0986540377633945	-0.0701502389422130	-0.0360097853129099	0.0255442013506842	0.0114544196960801	0.0506794715035021	0.0514535551075946	0.211281235845829	0.228736279356333	0.241147072079767
391290306	spatial[-]	-0.000328750852230724	-0.00627940643237639	-0.0133255853550915	0.00616586196611784	0.0559799555209494	0.0585598076539961	0.0226377621323703	-0.0142654101840184	0.00162088524338387	-0.0435719753598302	-0.0480000073370145	-0.0408603323794195	-0.0803198036757408	-0.0333026580092157	0.0179567394403512	-0.0229493880650155	-0.0140010679306337	-0.0664304241078532	-0.0491884833912789	0.0391446261509192	0.0467006886838945	0.114163032762264	0.0808498526591726	0.0981820169106158	0.117403641697445	0.0625345071176947	0.0819148815464622	0.0205050568404987	-0.0284731181430213	-0.0153896199253079	0.0265561977725195	0.0501796525195043	0.0291864163876477	0.0188222906707159	-0.0326289245718637	-0.0204639554491272	0.0109501789104346	0.00511408099260591	0.0152687087211597	0.00258700222426504	0.00342076404643714	-0.00260682425241622	-0.0617567485599374	-0.0893638402943095	-0.0897169479134279	-0.0743364642868258	0.0240950911780360	0.0590433536301609
552380412	spatial[-]	0.0697351787478336	0.0794925399155679	0.0743374742890386	0.0141627974914226	0.0201536705325256	0.0427583819927184	0.00824404981500058	0.000628361826409716	0.0107208630169839	-0.0382823509391109	-0.0965518230293422	-0.0422705581449047	0.0397786762221862	0.0716642665260012	0.00518566642936127	0.0156815033986756	-0.0303958087719943	-0.0541795900630016	-0.0212238977137176	-0.00939141188194218	-0.0273046853931451	-0.0517705892207037	-0.0632915520114427	-0.0498830304282504	-0.0633600954347304	-0.0489749473909394	-0.0374063823658528	0.0259846648260037	0.0279339283813516	0.0411233470196850	0.00474979829538511	-0.0163512259299140	-0.0354057538396870	-0.0260065950209778	0.0178745112829452	0.0247965768124153	0.0164334309119125	-0.00817790220804094	0.000459136997051468	-0.0125475463984158	-0.0508631654607022	0.00551431066727674	0.0258224870712247	0.0120504729840752	0.0238932360822650	0.0290018297602218	-0.00492995992994426	-0.0120393077568398
312850327	spatial[-]	-0.0573167844529837	-0.136803067564732	-0.0350911205793524	-0.0402433771633760	0.00285722776662267	0.0835693027033553	0.0314107167013562	-0.0138822735293845	0.00956787091147643	0.00469110027453140	-0.0466594320547185	-0.0157713024778299	0.0387390870316694	0.0583612683708797	0.0722340714958888	0.107671427060652	0.0831924929157375	0.0444576911680914	0.0446907849060693	0.0103503985325568	0.00825713100724561	0.00260748637403702	0.00929057979476808	0.0352986625329807	0.0623329441170731	-0.00395229421418780	-0.0499502789754075	-0.0296578891170604	0.0326828730504476	0.0120525068345110	-0.0370782461766967	-0.0178726634854932	0.0201810472602602	0.0209986329930716	-0.0178727722957763	-0.0202078211628574	-0.0458966372691782	-0.00773631706322187	0.00253338989715933	0.0127736803748865	-0.0213782920674291	-0.0456639711708396	-0.00699707909470160	-0.0590945905259613	-0.0408219468670045	-0.0262991756054173	-0.0488688885472619	-0.0276841119207724
568835142	spatial[-]	0.0597984601945822	0.108068965962565	0.0724365628544985	0.0429033936219659	0.0264115082620498	-0.0215154309947579	-0.0612146200866309	3580000000	0.0566627096652397	0.0742201897100515	0.0540686394324814	0.0665560669596177	-0.00612607291417664	-0.0426118935700850	-0.0282603021395004	-0.0498878094364022	-0.0779989324966882	-0.0914367106972618	-0.0545221276448458	0.0634856488735497	0.154113321985955	0.169667367396942	0.160204802547002	0.109224882245510	0.0559974752040113	-0.00567526449151895	0.0176611902342941	0.0648472035157326	0.0887887056642308	0.0516980008674390	0.0249124751228573	-0.0211384167068588	-0.0353424072798850	-0.0444698511723498	-5870000000	0.0311098671430836	-0.0162424967776423	0.0173128815989327	-0.00867739961568285	-0.0288298777384642	-0.0177854462133675	-0.00368530052616325	0.0506833113016978	0.0557973016136701	0.0950167407796323	0.0609223976569854	0.0413446829241886	-0.0127894828359617
981868109	spatial[-]	-0.0729393767572765	-0.0547113575794300	-0.0219632429613838	0.0542886283502752	0.0786370287773022	-0.0144631011286167	-0.0751010665749026	-0.0272146182671893	-0.0597051265305631	-0.0376427166798307	0.00995214721629028	0.0227500729027472	0.0143098509617112	-0.0271510399456228	0.00837834168272184	0.0126240714372291	0.0271862525118806	0.0513545854607661	-0.0719282722969147	-0.0562284694282769	-0.00661084455264139	-0.0688217159188936	-0.0451659962119034	-0.0142995210622161	-0.0212184551708073	-0.0424460189729089	-0.0687296028373823	-0.0767766660889696	-0.0628976870117928	-0.0271194691267417	0.0375377469248842	0.0372710972180701	0.0416451249041167	-0.0181820730804321	-0.0441574362560872	-0.0443222210574040	-0.0672953919863153	-0.0704963989373158	-0.0313765600378153	0.00890504875724543	-0.00658124236056237	-0.00302970446361412	0.0326016148238739	-0.0308405005493629	-0.0151321544419225	-0.0534498256000407	-0.0318038317299046	-0.00763004598074297
799142404	spatial[-]	0.0232925341961020	0.0439906794260126	0.0515945340826151	-0.0209517852265271	-0.0848198523620956	-0.0879424397009208	-0.0742965928208511	-0.0793329662868424	-0.0688824775423815	-0.0178434369559986	0.0393674468493305	0.0868196431931283	0.0664570913719792	0.0526296970531488	0.130308522836374	0.174681783065987	0.180418300599696	0.174187127070855	0.166666662505810	0.0719772398577133	0.135867301818321	0.162934859599396	0.115947194911836	-0.0410881251584048	-0.0553703640125996	-0.0763736701980673	-0.0440735301427431	0.0225094089874627	0.0746154362160452	0.0618946249471741	0.0262528118890945	0.109604143560183	0.163754491056081	0.189430644767912	0.103620439432520	0.0184518964204031	0.0148309269109382	0.122034499812875	0.144379854585188	0.0703254065377753	0.0548909026453377	0.0271425800135888	0.0461988246590754	0.0907249975403898	0.0959922739029091	0.0504661210499891	-0.0376525991812373	-0.0724737782133996
205976686	spatial[-]	0.0236761295476595	-0.0190333408826268	0.00777605892026280	0.0112129703811088	-0.0256968288289145	-0.0196316683267159	-0.00313689903452508	-0.00938969689261154	0.0465704220604590	0.0838911404281875	0.0251515614457418	0.00336678384718475	-0.00951316236694461	-0.00616842779608104	-0.00878966770139523	-0.0727780053949241	-0.0970662295568393	-0.0243175307143847	-0.00992211305728750	0.0189113590554165	0.0102805605330738	0.0181846161425600	-0.0149815063391863	0.00372995728902385	-0.0423950797013096	-0.0161289774439981	0.0327783891896945	0.0212312165983955	0.0265088018809062	0.0152074357076813	0.00135219841550218	-0.00606264832901468	-0.0218794943130469	-0.0562426400315185	-0.0220687620038008	0.0254892398282436	0.0183310023474512	-0.00191827932372527	-0.0348158626515220	-0.0570533334751421	-0.0663798388819083	-0.0513459786806724	0.0157803731475773	-0.00659361912057586	-0.0513922710256732	-0.0968125657377504	-0.0848889727203111	-0.0614079275216789
417840776	spatial[-]	-0.126429107955937	-0.0920301956482353	-0.0452217434341084	-0.0558618200436463	-0.0264678486262807	0.0218488280720397	0.0816876558983525	0.128868660255140	0.101305436870537	0.0427502980584222	-0.0124935378593770	-0.0423528945137423	-0.0827344501689724	-0.0546016240780923	0.00203644561696670	0.0834947455536811	0.0412289638499996	0.00872106454825226	0.0305144342150843	0.0130757799353767	-0.00906239415749830	-0.0164477517014405	-0.0500282641890751	0.0523100720049534	0.0905273963154909	0.0272037716816083	0.0312088278675548	0.0168178175121144	0.0156100637166977	0.0187256081394272	0.0108440256725420	-0.0519251424696293	-0.0177020745383072	-0.0202844546456066	-0.0554161496137266	-0.0425311502371675	0.0140873440468322	-0.0115190929291582	-0.0384649981423363	-0.0378799248989005	-0.00463409261223856	-0.0112380114799125	-0.0416519798136755	-0.0383800804123050	-0.0137464411706769	0.0497329385408303	0.0293577495004360	0.0386946282570148
727110363	spatial[-]	0.0475259156438647	0.0388380589185468	0.0207760601634620	0.0390163601791260	0.00306597433507370	0.00122849211189895	0.0300071092400526	-0.00485841525944051	-0.0642916450072292	-0.0602324655653396	-0.0507159358327019	-0.0421069702608032	0.00264755468775529	0.0146954330395709	-0.0129110014354495	0.0159040796507494	0.0393108065448017	0.0791733032725377	0.0106093302670624	0.0117297705395640	-0.0215859668637062	-0.0199553098850714	-0.0274732815301107	-0.0670553083223578	-0.0593680403459738	-0.0901537717500614	-0.105021927648188	-0.0435330134648562	0.00910030181674256	0.0102700558419588	0.0618410391664331	0.102386045145702	0.0368099087003758	0.0353017739019042	0.0343310605928415	0.0549365759470493	0.00164511456887594	-0.0558295254096963	-0.0360980932100266	-0.0364925883822402	-0.0685100151043196	-0.0293920711570947	-0.00656129254157058	-0.00105201624253265	-0.0156246179021128	-0.0259322425745552	-0.0728774765564595	-0.0635256767811838
367662486	spatial[-]	0.0432179328973255	0.0316580136701214	-0.000186316126678073	-0.0210084266143057	0.00976364152603590	-0.0344016876738333	-0.0322877702498748	-0.0434079298080191	-0.0133824064895659	-0.0533312096210724	-0.0688531328002019	-0.0843509611990832	-0.0751793227034787	-0.0583515148131698	-0.0733030431968704	-0.103748867917662	-0.113720591568999	-0.0648729428588923	-0.000178458218324178	-0.00682813338980789	0.0340412413090913	0.0367614079775538	-0.0105505587922239	-0.0520171435501810	-0.105028994058363	-0.0993991071125364	-0.0975271892377572	-0.107220655270704	-0.0572743458732787	-0.0132446728151809	0.00239483037838577	0.00707672687008155	-0.00196083380805554	-0.0248359901724590	-0.0357282047628362	-0.0890835730853117	-0.0964330278631768	-0.0821767852525548	-0.0321482008792453	-0.00871236792909839	-0.0254371845891562	-0.0390003522599107	-0.0246829610285583	-0.0287739835111034	-0.0412779577057026	-0.0116045586903284	-0.0387728774501793	-0.0345797055798278
732994202	spatial[-]	-0.0920232267873621	-0.0874973510851418	0.0277963461510564	0.0172323663170746	0.0182494188873054	-0.0150773801321990	-0.0489916977994955	-0.0350722896276876	-0.0158861088464642	0.0131139692717900	-0.0285661929856642	-0.0717913271108671	-0.0348396305654527	-0.0390071787876620	-0.0454747162241838	-0.0542005762004065	-0.00606986694102297	0.0253438222062494	-0.0303680667202765	-0.0318031977318188	-0.0262740728188656	0.0667654802888549	0.155892682840456	0.208369931045340	0.115134013553000	0.0426418022144370	0.0390551137729251	0.0220133524295800	-0.0654501440965040	-0.112418576575444	-0.101502732650598	-0.0632261309632267	0.0183730578464292	0.00912893830666066	-0.00257526233893181	-0.0500296401035928	-0.0891467032843905	-0.100210386844271	-0.0838322638530796	-0.0178643334500716	-0.0729085090122077	-0.0442593334393954	0.00556019810504728	-0.00482762712785519	0.00128123028275290	0.00144612589304433	0.0714197537614123	0.129265113665150
667555173	spatial[-]	-0.0177552299432400	-0.0375236527797463	-0.0602645692639892	-0.0499881814161439	-0.0471630015797216	-0.0118967119701235	-0.0110293317938830	0.0414479206555580	0.0813621626971315	0.0429553076688404	0.0594557507290487	0.0382830744327282	0.0911697051407499	0.122467927909080	0.0821734160969332	0.0265852665543339	-0.0818307069258682	-0.0545049822923144	-0.0210429249896337	-0.0172714094285420	0.0410402580506054	0.0309532814099848	0.0665133768089727	0.0737634534960081	0.0331592773395280	0.0276241276981678	0.00947689256872759	-0.0238276128901557	-0.109460237735415	-0.135310036761192	-0.171359267657486	-0.130590543298712	-0.0184392711671791	0.0330606696269568	0.0344963937386924	0.0324123789362882	0.0598609011154347	-0.0183865448574382	-0.0165770141320048	-0.0115414220745562	0.0275798657368505	0.0194072418056514	-0.0381586388041120	-0.0553554255099786	-0.0721929950841286	-0.0222688793598040	-0.0373669869527937	-0.0310286272939144
877221709	spatial[-]	-0.0479784288746826	-0.0419704124135627	0.00391592231574681	0.0368634803676168	0.0660860014570187	0.0530536134314740	-0.0348591647569006	-0.0113291961977082	-0.00850497771401083	-0.000101524318138308	-0.0138612065873889	0.0381370879625306	0.0157952888295453	-0.0204536799077783	-0.00832504216856261	0.0192263447542176	0.00346674948765971	0.0127390265984238	0.0264134737247914	0.0481799263988327	0.0623494809013246	0.0471668127568298	-0.00334557435666117	0.00826707609541745	0.0377164684193413	0.0284331136392703	0.0409799787469318	0.0171056171426234	0.0375310982011260	0.0396582264131805	-0.00184141599154844	0.0241503123511085	-0.0270154182770588	-0.0298430644147589	0.0415194846183415	0.0533829044427706	0.0396769759349913	0.0439569345261233	0.0984806380961164	0.116665090569419	0.0442117569060055	0.0684594552177930	0.00756324210384716	-0.0289417355953955	-0.0180487149731731	0.0255281656432290	-0.0249681708170288	-0.0421399306776850
430367599	spatial[-]	-0.0455276838763178	-0.0523299270387592	0.00657141477456723	0.0404341156307748	0.0614575315327682	0.0935175637132542	0.108155283728579	0.135514700938384	0.0733573860597286	0.00112973602065265	-0.000246273915749752	0.00559220490934986	0.0191607695599664	0.0188308353149459	0.0137295861902798	0.0388415557076249	-0.00244330680419263	-0.0397240426656132	-0.0455167382969668	0.00828793158554980	0.0224947356445332	0.0227235953968562	0.0273277171765275	0.0806484647911587	0.00800211391198644	-0.0362837906851497	-0.0293805546272072	-0.0339794184333443	-0.0425823020862077	-0.0141777092221734	0.0344745206162032	0.0374300694240751	0.00282898743499855	-0.0290666557311136	-0.00260229613439914	-0.0118432070641242	0.0319179262054771	0.0471726757739602	-0.0429882959663088	-0.0471956195949373	-0.0649065351300185	0.00239935921019559	0.0134080490820203	0.0300490864161396	0.0163574454772531	0.0600011830638030	0.0133289760013120	0.0474406447380468
80917293	spatial[-]	0.00397064506967647	0.0391654389798141	0.0372357467253572	-0.00899179318943614	-0.0311247998265581	-0.00748096276442687	-0.00360976924464923	0.000618494763707886	-0.0915518371725716	-0.0682420271996019	0.0487376160162103	0.100776865932877	0.0749111869856058	0.112527962748352	0.0821669050204002	0.0179630118785258	0.0525413577261780	0.0897665191154780	0.0843607064976423	-0.0328476046720097	-0.100824057280272	-0.0653913038684370	0.0642397060231809	0.0660567799795012	0.00799793259043213	-0.0485305982240616	-0.101388842841809	-0.0682482925715404	-0.0645442946594456	-0.0773021960398702	-0.112764684564066	-0.0366913776300923	-0.0538391503891385	-0.0562149713243301	-0.0489966055337712	-0.00862066535024201	-0.0147017713032427	0.0173395367987059	0.0552045394685902	0.151157093154143	0.0138521099876176	-0.0765692401197250	-0.0404628448646818	-0.00922358878023301	-0.00929561755284519	-0.00806374455041851	-0.0319741897263730	0.0291646159066766
349575704	spatial[-]	-0.0456496532644679	-0.0781370064268029	-0.0510011671303258	0.000309920529182252	0.0834952189536933	0.108397452596842	0.00398731551027252	-0.0371066547288717	0.0121814411416335	0.0486280445861306	-0.00323483037631930	-0.00568278721319993	0.0175453187418947	-0.0351632664695716	-0.0677807254075787	-0.0257532867306807	-0.0367650975739344	-0.0443281850093952	-0.0855314348145838	-0.0353341796672325	-0.0540280132680781	-0.0479058576734067	-0.0290454857592158	-0.0714303592293673	-0.0687586017978129	-0.0441792857797264	-0.0641196923191844	-0.0222619324631411	-0.0437288321505863	-0.0483597407903417	-0.0357528813653040	-0.0561854810644436	0.0147320944617927	0.0282755796768124	0.0215981361736686	0.000845780075035340	-0.0545255584199581	-0.0283331267733598	0.0620039769090949	0.00513580467143668	0.00996728257676373	0.0431662062293203	0.0300444668559002	-0.000561330192774198	-0.0167018201372767	-0.0480322649317208	-0.00263891000518938	0.0570902758286749
616707107	spatial[-]	0.0173450452351584	0.0604902745145944	0.0656498231541187	0.0790566703646505	0.0229478950218441	0.0460197536192591	-0.0138900385486284	-0.0294382277450761	0.0335179726479660	0.0417715291649864	0.0197421741983487	-0.0557245419060323	-0.0729180810976604	-0.00887263488793442	0.0291397989419785	0.0751400100926818	0.0613399670716805	0.0233873063248540	0.0230922953436499	-0.0349625344507479	0.0122583195772390	0.0557619540930686	0.0922919269427366	0.0182712994759605	-0.0175932662860289	0.0933407606320278	0.0804261359458772	-0.0285412155809331	-0.0151613918958367	0.0423113488262056	0.0369556837766796	-0.0964065785191736	-0.0249566858865101	0.00520128763675429	0.00460291124253589	0.0230167865002616	0.0107938721990311	-0.00344624156018723	-0.0182378341174759	-0.0252558859322469	0.0514442690813289	0.110194592087648	0.196283821660893	0.176533660353099	0.0688187497096750	-0.0595107097137557	-0.0714757282646028	-0.0643197831550448
702010820	spatial[-]	0.0446222806477427	0.0749739356141815	0.130855444246918	0.0740465454157088	0.0104404281540748	-0.0360934902801794	0.0364525008126859	0.0354625323116526	0.0268926172422972	-0.00816768207962626	-0.0730237692565528	-0.0321288614891389	0.00576876513841180	0.0485628467780121	0.0123096837221394	-0.00582711926830649	0.0724062840893872	0.0296188040742057	-0.0310503536709306	-0.00909520744078811	0.0938251204066856	0.112259560239585	0.0136835424775670	-0.0451599278136017	-0.0506425923291644	-0.00297640512692541	-0.00217616459999223	-0.0211201601834639	-0.0114390262427705	0.0638262216155762	0.0960327182424310	0.0510445924828759	0.00339255830141727	-0.0314063628081644	-0.00717084051838419	0.0946473664531437	0.132549293989035	0.0937327808620977	0.0489925509436582	0.0615224160954578	0.0995141155626372	0.0372332737563670	-0.00498694081347754	-0.0484129311338989	-0.00798796215036413	0.0601044401800790	0.0635417432444771	0.0847776087295105
922256761	spatial[-]	-0.0778445320878745	-0.0521092631567548	0.00535086057840411	0.0733684818551362	0.0689623422834090	0.124153769943518	0.0926728558858148	0.0109144587838235	0.0200878709199685	0.0317258091430285	-0.00865255047065281	-0.0434787287914995	-0.0333292733010910	-0.0213471321263857	0.0139266196298297	0.0529805333507589	0.0573374011036168	0.0575048779464060	-0.0181938868843116	-0.0759474243390899	-0.0704894344105650	-0.0732218564477955	0.0235807046530381	0.0527427673803902	0.0616981353710348	0.00418024393557871	0.0473072315884674	0.0649848720563643	0.0794622806503752	0.129648832018182	0.107924558728989	0.0858306104307156	0.116265208252463	0.172272669392437	0.151423229575085	0.0538890834894030	0.0116409082082685	-0.0232819860928876	-0.0661355976296616	-0.0559545754213847	0.0246300855470704	-0.0240687049239074	0.0768861198985195	0.0752209669245783	0.0376215489785062	0.0411431492611121	0.0847431182680025	0.0290601126933786
597502785	spatial[-]	-0.00311185912265969	-0.0182121961013606	-0.0720759986970102	-0.0654881984345297	0.00910435898884852	0.0434876393541984	0.0835411298143421	0.0508082776391455	0.0425510776503774	-0.0618601808999412	-0.0334219009692132	-0.0734446229670494	-0.0787746359109742	-0.126387419254476	-0.140201146556333	-0.0219889026795572	0.0333559958114773	0.0195015593037398	-0.0515926454888260	-0.0332589183513511	-0.0194096806392050	0.00892378547298717	0.0318407930303862	-0.000896329515175315	-0.0557333359050679	0.00776643514325182	0.0366418774453191	0.0436190292627119	0.0793593117613284	0.0404032507245528	0.0794851073544985	0.0599370467599856	0.0356078688343632	-0.0344306398862124	-0.114502888763749	-0.0556937801658239	-0.0939505135060636	-0.0596530500987513	-0.0757347956697276	-0.0587119848029797	-0.0496383027003196	-0.0219108378510448	-0.00577884091264907	-0.0175002240460680	-0.0180055302238010	-0.0699521510814159	-0.0601524942735011	0.0164874965250453
710303031	spatial[-]	-0.0379476524148257	-0.0111169736317265	0.0131406876258345	0.0225756611108849	-0.00636984725454567	0.0378900971180491	0.0692336093283399	-0.0146503574186268	-0.00817284993274658	0.000908251088844196	-0.0248919762008484	0.0168794475400036	-0.0303915221280502	-0.0190032204862442	0.0557317942196077	0.105469135862560	0.129010915387198	0.0921005311794521	0.0793022678395185	0.0216634162309685	0.0248044921705749	0.0534806070656522	0.0554751406683369	-0.00764937432350350	0.0418337461021312	0.0321546013076922	0.110301018675947	0.0728450965883015	0.0880756196793572	0.0977277386093895	-0.0180449103042510	0.0138484617669615	0.00514847983131157	-0.000974972645093211	0.0535175449751117	0.0580395795503425	0.0173866947624459	-0.0337325245762745	-0.0170705014864324	-0.00987746311657225	-0.0212847313495197	-0.0523252940102832	-0.0115354482541075	0.0643450981541013	0.0295258933539913	-0.0199994209232417	-0.0633621287812631	-0.0636316599474830
318071309	spatial[-]	0.0347421054993377	-0.0257598641889468	0.00414131891703637	0.0456225126605586	-0.00723472597500155	-0.0265498815169683	0.0268054101718719	0.00719359873385928	-0.0585751807729876	-0.0261060062851539	-0.0129029592931806	324000000	0.0794444361261006	0.0765648742662476	0.0295902430356931	-0.00134643629939873	-0.0401615137703757	-0.0726464214027020	0.0299324126681037	0.0878416312345364	0.144187844657993	0.0809497365223839	0.0819179523394557	0.0427617829521704	-0.00360654596311363	-0.0313450407698155	0.00123921724461891	0.0316910404458683	-0.00998621873053246	-0.0269189522752044	-0.0454095917772062	0.00128965607949214	0.0247587632248826	0.00576606393007109	0.0916362741958098	0.176493148026705	0.170991537902911	0.0730730370674367	-0.0270899156652731	-0.0355793503725658	0.000306514815159901	0.0419352750114678	0.0238058749908618	0.0275202977622469	0.0183663344113229	-0.0189739016757711	-0.00784268965278937	-0.00972671392844975
568676907	spatial[-]	-0.0279856845450289	0.000171120919798384	0.0359183648604968	0.0319575366548452	0.0540620977564777	0.0519094993529901	0.0508394907376595	0.0186473591590473	0.0171638877586216	-0.000820208258984656	0.0123663182834418	-0.0242391468812760	-0.0807138272423260	-0.0869192991972065	-0.113168405736861	-0.00530859099371181	0.105472980500060	0.141975023805776	0.139218444204671	0.0848829001955892	0.0265684813605322	0.00803766794193942	-0.00855452068404045	-0.0327517504993428	0.000713098955352499	-0.0324859102393976	-0.0553238721465642	-0.0673385525097706	-0.0395252147490198	0.103507186318750	0.107779964126102	0.0953625046991462	0.0607280909038692	0.0567922417429634	-0.00374917591031989	-0.0230507849979157	-0.0227322054610820	-0.0138136758387456	-0.0150570729341351	0.0235166710438691	0.0279221049010632	0.0161926548481555	0.0978845585967526	0.0195165635179627	-0.0617898146499878	-0.0479604289597887	-0.0181996810476396	-0.0279220313102292
276617319	spatial[-]	0.00780281878713301	-0.0371345102261340	-0.0403564056412400	0.0118167693439265	0.0707292618119422	0.0771309850692732	0.00130106631370488	-0.0333511858141443	-0.0175366613595128	-0.0134095363064575	-3620000000	0.00772337940307865	-0.0161998948270122	-0.0334104068241187	-0.0448266621787443	-0.0104592962487576	0.0478006895710926	0.0761263477959002	0.0240069372580921	0.0524326531451308	0.0554811190134131	0.0417384302857205	0.0153099065806494	0.00570706270659177	0.0105466737328113	0.0242988210166558	0.00464608485087456	0.0409770421430527	0.115739475612380	0.120769533538422	0.0470474210732856	-0.0417389989186206	-0.0381779892465790	0.0487389329797112	0.0411754134190733	0.0105572571135175	0.0232252507540090	-0.00808953372305350	-0.00713806053011113	0.0488445134022645	0.0782957974221496	0.0378877041588957	0.00805096211823140	0.0544904409154728	0.0448779726290760	-0.0386142288934846	-0.0489655911570077	0.000327332554857302
86711449	spatial[-]	0.0308624247005957	0.0711202263394935	0.0145776556508657	-0.0491267074583125	-0.0667843162590330	-0.0729831184032914	0.0261806264477425	-0.0219722399669226	-0.0475111310963616	-0.0415201470665765	-0.0312978046224964	0.0586165591305635	0.0730020023033137	0.0423995995977679	0.0513543085510914	0.0272861394444448	0.0174575491057308	-0.00893259528685706	0.0251398484752740	0.0799663194187927	0.113941803557575	0.116812630848597	0.0815005823880821	0.0243414130941190	-0.00854526803979267	-0.0281424436721799	-0.0176323841437367	-0.0212870137841274	-0.0464558208973803	-0.0188219418790577	-0.0441096177293726	-0.00230954638705520	0.0366489666157754	0.0330316714413614	-0.0667764968636622	-0.0619010874008549	0.0161182991411459	-0.00372688481323408	0.00145628413719180	0.0341392426823215	0.0907001245008119	0.0976644434059781	0.0953521249635950	0.0156337295367496	-0.0743890800421952	-0.0464400152127242	-0.0289693026196947	-0.0979629367615692
117211738	spatial[-]	0.0541065599031792	0.0796595002331311	0.0872406906929556	0.00739649491743322	0.00901658889236378	0.00656213560981789	-0.0134392336712629	0.00766181925120346	0.00103125709635600	0.00697122356740615	0.0520531078017505	0.0543362553352486	0.0150674733804340	0.0121453600286743	0.0486027565173466	0.0521431635183086	0.0271493848676491	-0.00968102761521760	-0.0353838846898186	-0.00112081621946085	0.0565250070140013	0.0161138769162276	-0.0466231411337866	-0.0339426394946138	-0.0195019713655355	-0.00232408811852118	-0.0313600687929058	-0.0371862189310421	-0.0106237320516317	-0.0452271625787191	-0.0723091404471156	-0.00341391103099728	0.0232595518205949	0.0219716187305948	0.0148752526671414	-0.0211395726636619	-0.0584285933447235	-0.0146522980310656	0.0254685424402441	0.0321710407726465	0.0306924029806384	-0.0316272557343600	-0.0153678841325355	-0.0112217740135038	-0.0245494096145699	0.0270367086835528	-0.00168077400011832	0.0198936469962100
829200467	spatial[-]	0.0268635956714185	0.0149981544570129	-0.00923280012760303	0.0224442680278001	-0.0283900104501369	-0.0450629701492882	-0.0308114746519733	-0.0151698906333612	0.00867922039072032	-0.0178607312727768	-0.0191903741341823	0.0476961888887671	0.0318330115255902	0.0127639430597498	-0.0230541737495960	0.0398420859050043	0.0136713329084891	0.0161504598292241	0.0178713383701729	0.0646035843875305	0.0367566313237824	0.0684556376009679	0.0605950059273469	0.0153612824051744	0.0713735715908524	0.100476712877921	0.115005823850377	0.104587158248887	0.0824442242823155	0.0838263658499393	0.0815399967616019	-0.0147089352331566	-0.0805552508232666	-0.0300520441362974	0.0100331114035018	0.0356723394905640	0.0577028021136361	0.106701682845445	0.110044766542730	0.127107439679886	0.0890171223998221	-0.0222357246051694	-0.0463631941511427	-0.0291600104729908	0.0268438198344788	0.0532468081106742	0.0521137845952475	0.0138981254151192
520522858	spatial[-]	0.0480766536205194	0.0487368138843247	0.0137763884176133	-0.0642384908959968	-0.0581824280477447	0.0134612385389196	0.0427587993694496	0.0406927823615754	-0.0165130941004059	-0.0586133495802626	-0.0748345894300662	-0.0338956707312134	0.00767977624770648	0.0487046652027742	0.0276494490686509	0.0295220422921265	0.0191661672396317	-0.00732308826593710	-0.00940425936819339	-0.0180091894473258	-0.0303878328598068	-0.00382767797854751	0.0463709839508784	0.0320171856032044	0.00628979715675456	0.0566716364262033	0.0323701777797170	-0.00818679349710003	-0.0145034321378977	-0.0320112928527924	-0.0183598758263461	-0.0232188459052967	-0.000435233800842124	0.0358830397577022	-0.00606579657651910	0.0473564413407670	0.0509978684774172	0.00710936018051808	0.0311269850890937	0.00343490894665669	-0.0341092259366402	-0.0413118943193300	0.0242987346412084	0.0940032987462364	0.0877705172413513	0.0925018573827955	0.104307581961820	0.0892122974513515
554603878	spatial[-]	0.00526085875386751	-0.0155719128708543	0.0294702494651454	-0.0141226853858641	-0.0455273378120968	-0.0347558390454583	-0.0166346414572763	0.0396997641443031	0.0557963672883094	0.0586179775606287	0.0730168614538821	0.0462174126978638	-0.00967599580274781	-0.0572381435970677	-0.103314953186884	-0.0528174889854380	-0.0675544032125005	-0.0934018418396252	-0.111511673987275	-0.0428485786644116	-0.0192036646613205	-0.000121117440019400	0.0182871230745421	0.0264806730041718	0.00445096884915466	0.0463930808853159	0.0609038123075710	0.0130369795090194	0.00398428450078137	-0.00558990360008242	0.00230638390234646	-0.00189196914503554	-0.0587468963966129	-0.0273747811216095	0.0422262613062703	0.0172582747126843	-0.0278396213566092	0.00359536939226421	0.0141679220155198	0.00208335159461236	-0.0212934580564145	-0.0776280380327948	-0.105817122351115	-0.0794842051484073	-0.0676725997046218	-0.0666004216557651	-0.0387080945366515	-0.0163300974414211
305797430	spatial[-]	-0.0329816367938032	-0.0374638054169061	-0.0410635163837935	0.0115268356678835	0.00103122170004304	-0.0186542727336501	-0.0680326977820383	-0.0648835309591863	-0.0752208647409593	-0.0897800045112136	-0.0554292194479469	-0.0466691074116604	-0.0182077153550412	-0.0475616116360997	-0.0133545500615530	-0.0352395525322416	0.00812703724627419	0.000601998899851394	0.0648322992070716	0.0722345176235431	-0.00355974646154644	-0.0345290614483705	-0.00463732997784738	-0.00360294832580813	-0.0265436112934781	-0.0447893071848263	-0.0668443891993541	-0.0220393717203393	-0.0149840312785292	-0.00466912236982423	-0.0105515920734037	-0.111276253569249	-0.0782946051034285	-0.0447928903404175	-0.0214877515852552	0.00341345080657617	0.0587010586418558	0.0149671339463403	0.0255311718083029	0.0921039164525306	0.107336407833676	0.110584693177008	0.0812062287738631	0.0594627559815206	0.0692440879297068	-0.0112505139393493	0.0347283463448071	0.0829669825697221
961854723	spatial[-]	-0.118996381289525	0.00254570300214300	0.0583030713229292	0.0339542878823227	-0.0340435169692858	-0.0263280131294367	-0.0202690168997981	-0.0367086226641424	-0.00260350256397621	0.0163101340282023	0.0694090404650272	0.0434918055167369	0.000808976145531537	0.00293270720333364	0.00138339213929575	-0.0283272366944288	-0.0119088377033509	-0.0440666525480912	-0.0690702139359585	-0.0546862392726865	-0.0584937884632927	-0.0975182587808115	-0.0169060406552206	0.0432456866242645	0.0644641986153383	0.0628634005767867	0.106382930580598	0.0709499288361425	-0.0237037871103238	-0.0831506170995624	-0.0364321636293678	0.0100549848909237	0.0832785830017088	0.172402095100933	0.163216710201642	0.0446537877892763	0.0524666600406016	-0.0148714624273478	-0.0118986442139917	0.0149420166156030	-0.00842408862255857	0.0231998339459141	0.0518867102867050	0.0641560011156594	0.0682204935840247	0.0262530002669608	0.0383372923329624	0.00613260781394268
445569089	spatial[-]	0.0700320943967046	0.101623492922621	0.119655953157768	0.0812803440887973	0.0343174223687258	-0.00630920489482017	-0.0120611889102767	-0.0555701381331747	-0.0546201276479567	-0.00104772312530539	-0.0325532014027062	-0.000107704186643597	-0.0161030694867632	-0.0494239150291452	-0.0646002146319720	-0.0592075043025613	-0.118753174036924	-0.138374624780426	-0.154118805612593	-0.162729975752834	-0.164036990218268	-0.152913749085626	-0.111526596708426	-0.106857326163628	-0.0221789934914022	0.0641038365584985	0.102086215659523	0.0496201117568501	-0.0510511557141878	-0.119272332641988	-0.104757507750667	-0.0473572376308673	-0.0462919850648622	-0.0450672835344595	-0.0735227161924612	-0.0508391087048157	0.0592411610186338	0.0951321578533824	0.0781658724404664	0.0658541304190455	0.0411891445421491	0.0280432795369059	-0.00440445839962171	-0.00855007505107876	-0.0208537731147410	0.0604901571519331	0.136068584997136	0.125645552434445
702124277	spatial[-]	-0.0142693920370379	0.0132103231264301	0.0228096755704444	-0.0179583210318997	0.00948737270864763	0.0100856720864534	0.0537433993401143	0.0646329211024180	0.0563812043681538	0.0382336947918645	0.0548080474108082	0.0501364776747023	0.0612398771918515	0.00194309771832107	-0.00538040606261929	0.0255040502061882	0.00500194781842335	-0.00472305152159386	0.0237213469916816	0.0593880797819330	0.119205686492211	0.127188445821458	0.108369418495673	0.0665751077517991	0.0325781823942081	-0.0105012680182437	-0.0297642104837680	0.00752050578964137	0.0172940384958619	-0.0795663730850862	-0.0581985409270197	0.0169968884985730	0.0328271574026192	0.0202432234407530	0.0201884758323505	0.0477360372769631	0.0303513835062191	-0.0147900538547532	-0.000210263195292854	0.0203941274790230	0.00786589002887164	0.0182256786532142	-0.00611077085756615	-0.0222008300416840	-0.0142320929976688	0.0499772681865737	0.0265105801795635	0.0205511475354030
460183865	spatial[-]	0.0527642377953751	-0.0209812694950413	-0.0101886724398262	0.0208753764803595	-0.0338497673301959	0.0114744071795216	0.0391021430548203	0.00145794015515786	-0.0226003992791851	-0.0123999910065691	0.00868962887013292	-0.0394580373701722	-0.128422316154017	-0.155197093039081	-0.0952895173745537	-0.0521025310865723	-0.0443366650910845	-0.00273705279888832	0.0489054334227081	0.0112491796484861	-0.0225441385723361	-0.0277013555525760	0.0240637561334944	0.0329055514207700	0.0449005886312176	0.0646728465649949	0.0394690236874423	0.00793946792587375	0.00107348041671784	-0.00230828857311967	-0.000925424637042049	0.0512523952189540	0.0896486255406998	0.123580507095333	0.0668474209340171	-0.0153898341678297	-0.119481522211444	-0.124571009584772	-0.0200621159681663	0.0312241602989272	0.0333985377372547	0.00326870261651794	-0.0691209183479429	-0.0496594532122369	-0.0530688982660791	-0.0295009235762527	-0.0366791018834025	-0.0542489106131793
362640289	spatial[-]	0.0411944677945954	0.0181740699243262	-0.00505527646821330	0.000465306531913248	0.0277300313768465	-0.0433689979342562	-0.103821416269553	-0.0925172473367378	0.0134558852190845	0.0936181008698434	0.0701393796433473	0.0604397144360226	0.0276215724190355	0.00292166473069619	0.0348603385260076	0.0789322297664157	0.0860466913803772	0.0525766116825347	0.0603127349130600	0.0946457615126477	0.0582663380959083	-0.0152047701858907	-0.0654338884226291	-0.0314838700288005	-0.0175097239573106	0.0136889044106322	0.0499023205162567	-0.0322972531441352	-0.0501199358365416	-0.0133719288169557	0.0158657271027863	-0.0123816896496647	0.0704542607622733	0.0276834794778710	0.0259393513152570	0.0410423910039698	0.0100648032037789	-0.0333590050819068	-0.0324475536188359	-0.0318264807949762	-0.0149033059835563	0.0186444275547029	0.0489500127658692	5260000000	-0.000447979070985143	-0.0391236681229503	0.00213793779302348	0.0187364642781874
27445561	spatial[-]	-0.00544297928977268	0.0332950152562172	-0.00756849235688108	-0.0398216887912581	-0.0130740543853695	0.0204001222651092	0.0706608819777504	0.0692853768591154	0.0393591192735559	0.0215450171569528	-0.0182420712476197	0.000397241055179007	0.00349502408588933	0.0181327649114915	-0.0252955002280353	0.0273654028527891	0.00858124934749907	-0.0110903135145863	0.00256189498352727	0.0138020099571930	0.0522438980044344	0.0531109639919564	0.0585218988430173	0.0478753049055041	0.0850955663138095	0.0857508686153338	0.00439390350623916	0.00164240635206356	-0.0240144666386862	-0.0444644681937264	-0.0740382269107876	-0.0737115202175454	-0.0808429271624536	-0.00119128641539417	0.00689097775236347	-0.0144990161583071	0.00213512962261943	0.0697296133411541	0.111730086512543	0.101979596078951	0.0511906127164291	-0.0374951379859636	-0.0248192942670308	0.0116817610621073	0.0658902192529480	0.00949776388007986	0.0407091689029312	0.0356044751137091
886575286	spatial[-]	-0.0611159950068465	0.0218806706871581	0.0804238029047928	0.116819648562726	0.125138656788242	0.0925855960901083	0.0632520862597477	0.0210908756331526	-0.000362578548987455	-0.0196934237618383	-0.0657967123453723	-0.0736411598406738	-0.138110272197173	-0.107702941339822	-0.0389677874446840	-0.0264649011335632	-0.0997364088486257	-0.127006243981179	-0.0392401688192247	-0.0224119614808473	-0.0597487841036460	-0.0323581210618656	-0.0504333585420380	-0.0669012041870991	-0.0424109100557057	-0.0416961888360013	-0.0822598316171543	-0.103415794026812	-0.102663799371687	-0.0704100819476813	-0.0262425155690290	-0.0364420009187699	0.0226747285673101	-0.00627091973564192	-0.0419253239505236	-0.00571783353929333	-0.00944717163142811	0.0201620222748695	-0.00293066229259353	-0.0803930075076588	-0.127183219009810	-0.165098113777553	-0.162581935196119	-0.0253643728187489	0.110099873410628	0.163710745779529	0.116425006681519	0.114637144697177
599342113	spatial[-]	-0.0171183637626478	-0.0140005516493738	0.0160959562232839	0.0325778746564544	0.0909247779630049	0.0347362728184020	-0.0447230767034670	0.00550493848211032	0.0262236078833931	-0.0139836870824428	-0.0796212194977662	-0.0858125123378331	-0.0896000843278605	-0.0622615011306511	-0.00237580800120354	-0.0378595931084188	-0.0690410137622071	-0.0551498140427362	-0.0549189513313234	-0.0220983762559621	0.00756586573923052	0.0618582249260377	0.0570778575914389	0.0621747428155088	0.0508308214972238	-0.0457079661435442	-0.00415396877196523	-0.00843655906690596	-0.0547313775553193	-0.0734664985872581	-0.154125867279862	-0.150274192451874	-0.118102140852717	-0.0863628645157134	-0.0451980956868247	-0.0268816772304387	0.0353475337060743	0.0545055628488088	0.0178626795330271	0.0431336754090744	0.150225149882487	0.231857425311447	0.160332272314191	0.0917175852198859	0.0331786073564183	-0.0454388157939911	-0.152187745284358	-0.0395578638337333
894773271	spatial[-]	0.0478195571059364	0.0680360357987233	0.0310140932209233	0.0189992782449301	0.0310567807469382	0.0140788692269819	-0.0490543207529245	0.00223848319975476	-0.00788181880087915	-0.00567047164333304	0.0291876194914087	0.0291021124505649	0.0401540972658460	0.0340401337999987	-0.0536400351968122	-0.0342487824959386	0.0587341029903625	0.0538512029673755	0.00519519400205049	0.0149511182265559	-0.0303827716817931	-0.0109929187228389	-0.0748793122985021	-0.121036443756752	-0.116111075842412	-0.0613673317401373	-0.0825349684331431	-0.145605221612196	-0.132443143556030	-0.0953541433928485	-0.0360813657674082	-0.0140242597421879	0.0516564413362894	0.0588575244720122	0.0193405263175143	-0.0230511076912790	0.0182476077800186	0.0487244566876361	0.0271975440168873	0.00887748001714313	0.0385834306104022	0.0394058797673385	0.0947347210338682	0.0934998184270063	0.0803207237043225	0.0219038080187152	0.0513360338140170	0.0934355027414952
344523757	spatial[-]	-0.0910162000203765	-0.0385066128805795	-0.0134763301728758	-0.00233483698114251	-0.0542995528272928	-0.0784561014442280	-0.150126316124445	-0.0589925464261845	-0.000817705030228706	0.00223868294558862	0.000478390040113560	-0.0263801174420800	-0.0102571902798012	-0.0178988873553667	-0.0364054944529099	-0.0687275810123092	0.0104588734834802	0.0211075987876891	-0.0404354845845197	-0.0749365115311054	0.00449667672534279	-0.0447584080731402	-0.00727737844266544	0.0405959850563336	0.0199997256229761	-0.0704176093071004	-0.0986369531895747	-0.109289658762778	-0.0658327131705082	-0.0994724839358429	-0.121734773774061	-0.109995785026366	-0.0267832198967564	0.0194690249390670	0.0226324815794322	0.0113622546021383	0.0110350168813771	-0.0265635930787640	-0.00538556977629172	0.0222885502997697	0.140997527382786	0.100137235405105	0.0823238473777740	0.0710337566588441	0.0335948602124736	0.0777931117263981	0.0289366002701967	-0.0190822202799567
185950512	spatial[-]	0.0443742684397875	0.0437403422360121	0.00653259425428101	-0.0273582567634059	-0.0290055669063145	-0.0847870528735525	-0.0369467631971303	0.0190775146880523	0.0397490014774512	0.0277456958047802	0.0463431329845185	0.0155051765131862	0.0752931923809344	0.100534766386076	0.111797589601642	0.0856235245783471	0.0367476637387194	-0.0333827460662646	-0.0644631645988177	-0.142726912709518	-0.160771515720598	-0.0934357632227220	-0.0194073142553331	0.0453708153338697	-0.0193193936179233	-0.105892620590750	-0.0843382488853385	-0.0471043598981177	0.0129969619430847	0.0335768425507126	0.0311390791386181	0.0458747359905207	0.0869057150913438	0.110038736394587	0.0894356463351168	0.00114976525716434	-0.0802367162511651	-0.0593149364535847	0.00527494696076719	0.0305456392747466	0.0267438060428934	-0.0174537764609205	-0.0480190562891018	-0.0105487509550047	-0.0471924473662608	-0.00638785739465991	-0.00985717770796575	0.00261489300789134
587450146	spatial[-]	0.0298988667351296	0.0529880896934194	0.00285316213858624	-0.00180074720933963	0.0309073574233378	0.0287083593817930	0.0451097754799140	0.0106158402442253	0.0247526093775190	0.0255264763496747	-0.0272165361060952	-0.00218475840983771	-0.00579199107713554	0.00927515300244385	0.0462660027841077	0.0131976484931675	0.0240417875366497	0.0370447009222691	0.0605762281787625	-0.0209571872531680	-0.00445319657743519	0.0539611732071364	0.0862804470223366	0.0978152148293994	0.0922508800583147	0.0949841890692823	0.0595237980755489	0.0275386015250203	0.0495423228214489	0.0208510607362564	-0.0250106836720414	0.0290286090387001	-0.0104292652797093	-0.0580723176725599	-0.0571999129498234	-0.0530841360104058	-0.0190861909544950	-0.0189084106166673	-0.0305784553863912	-0.0588740212052406	-0.0773943245722604	-0.0884142637392158	-0.0722811519151519	-0.0566423332394131	0.0320551080800199	0.118528374459505	0.0474714070965103	0.0196904301460074
684737325	spatial[-]	0.0699116009026619	0.0400933670570876	0.0172925760706195	-0.0324198553078464	-0.000566344396637275	0.00380400291798937	-0.0232719561680299	-0.0190323336941405	0.0444149748862831	0.0454474774935413	0.0469312384776847	0.0403638149707019	0.0576262844962639	0.0675030895096700	0.00410900067495816	-0.00498136316179852	0.0198615331181510	0.0519290436854899	0.109351872929739	0.101580326653117	0.0497834011618682	0.106312940832164	0.0727467418023227	-0.0581593215657476	-0.0812259974016235	-0.0812515279128620	0.0133494623221040	0.0680355122629783	0.0342018751383534	0.0267203598705196	-0.0126375527160967	-0.0213962002777250	-0.0174603863505735	-0.0486937079000564	-0.0552993739681730	-0.0579823546010388	-0.117766715368951	-0.108022107174734	-0.132272418204604	-0.0622819363676713	-0.00905772688096314	0.0442986127632481	0.0850347058766998	0.0864254115342641	0.0392743215948811	0.00470024558394628	0.0587314676670005	0.0198878882047907
79881153	spatial[-]	0.0187811091410635	0.0535654825671346	0.0812477952558341	0.103987250776104	0.117558866013106	0.132135928621391	0.0290593191636000	0.0441820463277198	0.0811785102741865	0.0650997716524637	0.0536783653116897	0.0430177601744358	0.0593387049995923	0.0888783118007703	0.0493136693043708	0.0245659798876054	0.0417920180888068	0.0164595712157514	-0.00700058594042843	-0.0460777258863157	-0.0439011327964982	0.00429819775997016	0.0530281199964400	0.0553997854824104	0.00545081496459885	0.0117084120251390	0.0397128045051357	0.0749043879052590	0.0917449557840346	0.0207090770285041	-0.0762008096450181	-0.116033512675802	-0.112126203299473	-0.0817660798384257	-0.0838570478783041	-0.0543641438472242	-0.0272500852414782	-0.0325081290891941	-0.0628795204796361	-0.00727551773952666	0.0340392367039392	0.0601675844183495	0.0874778037488631	0.0335981517253865	0.0147923811118810	0.0768728643723956	0.0778005631658503	0.0476694685973834
771455284	spatial[-]	0.0314519602319204	0.0216856447824789	0.0109386533385905	0.00464631202668770	0.00503961754665865	0.0353343163928753	0.00292249497710064	-0.0345221689316627	-0.0557395738966736	-0.0804739711452833	-0.0767638054025341	-0.0851304822499970	-0.0544997439895832	0.0166448340615343	0.0745748193970236	0.0528763623054511	0.0419047216066918	0.000224892046731203	-0.0470517188470373	-0.0309549821968466	0.0121164403498271	0.00153549762666219	0.00945324627973944	-0.00509723555678993	0.0614844628824813	0.0289790260378982	0.0232550810380387	0.0250254635963821	0.0411250984049000	0.0669293965963389	0.0572510492292255	0.0515995115824542	0.0476493632172385	0.0211973132819518	0.00824545352285100	0.00406417065370167	0.0425450737818525	0.0360850732733469	0.00230241609541246	-0.0460776637153914	-0.00455193447455927	-0.0108248042010117	-0.0326709414919545	-0.0544113225199438	-0.0402949159062857	-0.00882550843413634	0.0284823760788353	0.0399676559536051
771564098	spatial[-]	-0.0661904252258840	-0.0426813042753987	-0.0303282330648662	0.0248985511003872	0.0178259390281866	-0.0402177607322749	-0.0157123790554793	-0.0218050237291754	-0.0200248365393431	0.0155822737785218	-0.0134051052901170	-0.0209632653202975	0.0435919753212979	0.0703128754119468	0.0343941407668050	0.0206718206694891	-0.00994932765120971	-919000000	0.0339754140416270	0.0458305578860012	0.0455367298589233	0.0552418794744817	0.0178061072279172	0.00791120882361744	0.0201001947456889	0.0576669452519829	0.0585766446802457	0.0202544504287894	0.00452770693305616	0.0527265373806688	0.0856900419217407	0.0493666312080378	-0.0305419756810707	-0.0359475850100389	-0.0821446959951570	-0.0669422998049005	-0.0672793242513497	0.0326629956083117	0.0979394268963474	0.0691324145915890	-0.0297471962772370	-0.0349927524761059	0.0572229092110130	0.0765372911046863	0.0842255957298959	0.0518520007194110	0.0358758211430449	-0.0552738287360462
869250251	spatial[-]	0.0470936856769518	0.0605610034827573	0.00430367656221145	0.0283602627061972	-0.00370415849813808	-0.0687425943799980	-0.112259403736969	-0.102293477708562	-0.0772663332990031	-0.0125993608946970	0.0557574050163729	0.0431186988558486	0.0269112019720903	-0.0568112367451215	-0.0701013463017484	-0.104567205262257	-0.0736693141359732	-0.0578943228541178	-0.0506648580967595	-0.0158505778379600	0.0531074232978790	0.0536845319539193	0.0390675477006929	-0.0173193047778386	-0.0162090980534553	-0.0579550148392798	0.0172783616116272	-0.0158416592135062	-0.00120014408775029	0.0502192958324741	0.0265914874571661	0.0202664105702823	0.0590396854593187	-0.0337427735127637	-0.000646876776566923	0.0500006612172554	0.0433011851587354	0.0140509236762467	-0.00509075540536425	-0.0104251737109785	0.0358321150443755	0.0129828584764890	0.00667327647322303	-0.0435080503161430	0.00357434690805919	-0.00422408022688279	0.00530682976970607	-0.0729192743062429
979213615	spatial[-]	-0.00814321505715214	-0.00275271500885110	-0.0106818015025218	-0.0677808721077461	-0.0913122539628794	-0.0961590532639542	-0.0918372212502999	-0.0721249419796143	-0.0257307743628426	-0.0299846948262110	-0.0112450782334380	0.0958653762751350	0.0922583876147472	0.0572458427227606	-0.0304622137762028	0.0250829214280651	0.00490021732389431	-0.0293119880903453	-0.0101068448774022	-0.000221771642588020	-0.0219389116019808	-0.123039283966273	-0.128813258151573	-0.111396804649674	-0.0700348473612310	-0.0905493619270929	-0.0596493145776212	0.00899528688186318	0.0378520378774978	0.0373608296869157	0.0414304455933629	0.0280206321973010	0.0704742577530180	0.100718659119463	0.0546284717002143	-0.0527372293663252	-0.0553946077543790	0.0207728133256917	0.101633393166555	0.114617642040590	0.114543069745427	0.0603588189429063	0.0655272739514912	0.0688090689517427	0.0476106036386762	0.0503037919646227	0.0355361399425662	0.0593292671610146
709177622	spatial[-]	0.000740383780236158	0.0120799031489659	0.0463989275018861	0.0673809820272616	0.0270187509688657	0.0138152240562133	-0.00431093347752039	0.0307083213166508	-0.000479838148741796	0.0130270279086192	-0.00805717874653745	0.0248088834033266	-0.0128137881702063	-0.0269275137173752	-0.0354964848491034	-0.0525369486003349	-0.00659605196091573	-0.0107852420322852	0.00646363351805393	0.0176257918782978	0.0155757507735531	-0.0266300281278727	0.0327873239937947	0.0374859003585844	0.0146124656456373	-0.00579380777411597	-0.0264842114454131	-0.0178055015256721	0.0202502925471650	-0.0178427414311473	-0.0431835569020047	-0.0892332069067893	-0.0666267519946631	-0.0169048923502219	-0.0287151976349146	0.00235577347915903	-0.0175952855102344	-0.0150678632381233	-0.0360277918567571	-0.0843579815388155	-0.0460085255333471	-0.0322557241774095	-0.0270956802930000	0.0126659589485567	-0.00800115479155646	-0.0249957838391713	-0.0263801161606063	-0.00112203013743693
391806113	spatial[-]	-0.0230287884312622	-0.0671282456075437	-0.0498679700162806	-0.0501913174150275	-0.0360096380270346	0.0137123513828641	0.0212525261942883	-0.0147684135552322	-0.0157202523274904	-0.0143476293454095	-0.0151284015747166	-0.0266757832085689	-0.00147453779609959	0.0424316858510206	0.0611217139550580	0.0258432822648097	-0.0109511618363511	-0.0637126629285567	-0.0815669052422628	-0.0775448774748398	-0.0400942389143130	0.00415046170634622	0.0112783389215140	0.00163164758959084	0.00233875135123856	0.0383824827967868	0.0735876518510771	0.0312962103915791	0.00925207918483227	-0.0374290566557864	-0.0460215133565860	-0.0111819332986559	-0.000732983039765738	0.0448539168649255	0.0176665901228529	-0.00481841902335437	-0.0332018035853437	-0.0396767719063354	-0.0556315139106973	-0.0438598510017430	-0.0106222435846923	-0.0311571104423122	-0.0308196600459414	0.0329156915607405	0.00632090020993501	-0.0128743456267144	-0.0146746392829636	-0.0221687903641690
57238750	spatial[-]	0.0569122688179315	0.0136662983482766	-0.0283670507374615	0.00291600221778741	0.0169670480439432	0.0181435700247856	0.0427756580600822	0.0110139112500717	0.0120476606514178	0.000620842174660449	0.00348440563788514	0.00745588955146634	-0.00766078578011138	0.0132668967789071	-0.00896567187867686	-0.0279022931474824	-0.0313204618347468	0.0497234163097272	0.0667143739656749	-0.0431981995758424	-0.00176471788729301	-0.0109699985981255	0.0180055349729248	-0.0139785561954484	-0.0280651215080868	-0.00798791114951048	-0.0752684203193447	-0.0724468727694201	-0.0835371445143629	-0.0349276040065921	-0.0746260653365148	-0.0683470752070887	-0.0486351555061370	-0.0487184294170206	-0.0211498251769915	-0.0711915470407710	-0.0697642973617630	-0.0819746116624106	-0.0775964170844508	-0.0524829551851078	-0.0344637573249547	-0.0241249440036554	0.0138705592921690	0.0470263598887970	0.0651960496718515	0.0406697799176692	0.0736487342727348	0.0570505053313107
59424291	spatial[-]	0.0817265589989435	0.132913434235868	0.0418368078930696	0.0516487466111475	0.0589997341395910	0.0210074455337090	-0.0508556564148776	-0.0938422615885249	-0.0495364223628124	-0.0327606163153270	-0.0780415294698892	0.0147937764279945	-0.00997265502549002	-0.0551609049163200	-0.0648739074539837	-0.189752854688562	-0.194725723075961	-0.119348497899681	-0.102172606150043	-0.0110468687250558	0.0980243436936078	0.0236522687134881	-0.0394543275099122	-0.0807348046986277	-0.0570874800351121	0.0567245528120594	0.0988791744478351	0.0695352122416412	-0.0452785459585214	-0.0408350137508962	0.0270119561299093	0.0147721248715091	-0.117465225933133	-0.139373960789538	-0.142981230081436	-0.126065785318239	-0.140639630721163	-0.0813606294974703	0.0331750115806597	0.0315945270472143	0.00661672350482596	0.0723799819557268	0.0404469850580920	-0.0391173219303079	-0.00263924111773570	0.0364080523747324	-0.0143590591682764	-0.165658434314171
672992025	spatial[-]	0.00826541987043120	-0.0103309389074743	-0.0316571886145073	-0.0646598077942397	-0.0907035836968460	-0.0483630678177506	0.0284927447205999	-0.00216802230410010	0.0762655674115313	0.121778273805633	0.0453876474855308	0.0359867253434055	0.00154090028180034	-0.0772156312406779	-0.0245334437807971	-0.0365272379762965	0.0220272992670550	0.0721945445214998	0.0701384568696151	-0.0144997784682604	0.0447646447391272	0.0853938950073591	0.0513534291104891	0.0239877521906557	-0.0779621166383212	-0.0903144063575423	-0.00475731164195285	0.118101813754284	0.118860827130253	0.0577720418894597	0.0271534839154307	0.0114865442122233	0.0600410418150686	0.0780080338646425	0.0282920257941680	-0.0445277353316833	-0.110328749909916	-0.123625619428291	-0.103236791761081	-0.0474571930686439	-0.00757199746704143	-0.00225210999604396	0.0992064978731440	0.0608864658190653	0.0443896670473955	0.0542413127869444	0.0735493426143608	0.0361539210952660
440366891	spatial[-]	-0.0773933530403774	-0.0926494243553590	-0.0340152345004009	0.0374407056887801	0.0439740247026922	0.00908938044029244	0.0441565983555553	0.0578012688918431	0.137588961012766	0.139235402221800	0.109842956470755	0.140228247952593	0.190578788523129	0.0575805093383680	-0.0584746321502377	-0.0259169610671846	0.0113222990689161	0.00663347979860904	-0.0170679298899784	-0.0172278377633082	0.0230920500807389	0.0433057320564549	-0.0850038535533591	-0.0419407964111875	0.0169882359435769	0.0262805324418716	-0.0207757605184390	-0.0423354486301481	0.0217714077935635	0.0342646755914639	0.0672706748698509	0.0554063735298914	-0.0205666999007837	-0.0931149272836170	-0.102959478684902	-0.124480531387905	-0.0488959734638739	-0.0385639243397335	-0.0232929924199067	-0.00872633726373949	-0.0123979716465872	-0.0564946028596130	-0.0744962461960022	-0.0784584263657123	-0.0382609004223375	-0.000998364711138413	0.0180393497881388	0.0820142260859592
239395161	spatial[-]	-0.00637923400513024	0.0689073626534083	0.117130969815295	0.130941926217623	0.0989545952612113	0.112491102252193	0.0794493834766134	0.103472963517414	0.0908467506607043	0.0619681133517287	0.105706557550598	0.117704852003357	0.0613501028036404	0.0653208677653736	-0.0422440619271013	-0.0320092016105654	0.0285636019758386	0.000942068512110601	-0.0337965999004564	-0.0741311585652177	-0.0834896203610739	-0.127808775677177	-0.0996856116187277	-0.0397638685268355	-0.0622054162678839	-0.0823529594092819	-0.0661407008993760	-0.00633330106239086	0.0277698289526801	0.0351876768876283	0.0210724229828584	0.0393174814959921	0.0700252050984758	0.0446909915978429	0.0338248024299211	0.0120798657559520	0.0115378765887927	-0.0271162504943476	0.00221235671755054	-0.00492135674235186	-0.0511508070485877	-0.0119673720779333	-0.0475839886920146	-0.0286070953739944	0.0329609020366548	0.0266736962391729	0.0621468269390735	0.0680558091838992
953770868	spatial[-]	-0.00198756264940013	-0.0157475825889755	-0.0304104070348826	-0.0795752659065649	-0.0523152825679469	-0.00206934017423718	0.000598093980102618	-0.00697434075653284	0.0451304791144427	0.0413967623085092	0.0231878015847049	0.0233626636277824	0.0239225189100331	0.0264755256751519	0.0423638627676276	0.000842127727392967	0.0326684224797076	0.0191261452460344	0.0473203053886557	0.0924401729705129	0.137082472411399	0.150741063509701	0.129888825275360	0.0539675438108705	0.0256128480184111	0.0281023185308995	0.0264228173892092	0.0392778063102506	-0.0116034980950311	0.0275801888678012	0.0297033430902510	0.0132999342933426	-0.00974875259329984	0.0121650805271227	0.0263983099024028	0.124065107884612	0.195222190190101	0.173825911978527	0.0888105279722042	0.0294955578542623	0.000304806817826207	0.0856692876775257	0.105283844657501	0.0963682019437578	0.107567912387664	0.137153020136561	0.189099936059497	0.185319677960175
832875171	spatial[-]	0.00165666508639169	-0.0132492802641281	0.0406253228729441	0.0758297552413696	0.0659159949778220	0.000515476410194636	-0.0169894126217274	-0.0472823149063308	-0.0338485652147231	-0.0579363816301919	-0.00302961807293054	0.00699791340288042	0.00749574724868714	0.0242070852430995	0.0304725021819106	0.00981421152639637	0.0301196333274037	-0.00986497325803780	-0.0477741886315997	-0.0909114554198708	-0.0898535275239040	-0.0464080531894384	-0.0595120056557655	-0.0495879555166681	-0.0295895494086417	-0.0167146564520757	-0.0537569176413791	0.0135151132358221	0.0308034935911302	0.0203158881222429	0.0161512431960735	-0.0135995329867375	-0.0393196759097912	-0.0467917768749029	-0.0450949173196440	-0.0187186040280580	-0.0176948901569214	0.00440463868112173	0.0247066045437828	0.0619598676633946	0.00929760265079909	0.0255907536238401	0.0345055588323950	-0.00269025458560706	-0.0432812864046762	-0.0140964993406121	-0.0136050512961768	-0.0177590597964131
619061725	spatial[-]	0.0137460718214338	-0.0332912125965700	-0.0484510226786125	0.00597981098525797	-0.00281510449701171	0.0116249935974923	0.0217531303032855	-0.0538277207435737	-0.0917957900292956	-0.0549988158040647	-0.0920497469948031	-0.154507418332916	-0.104670715670376	-0.0782982218890727	-0.0914324821138030	-0.118663803295840	-0.102918848959736	-0.0404764448454351	0.0388119758557139	0.143095250765307	0.0882663907889478	-0.0433675578949482	-0.0991579004028572	-0.0895827631239469	-0.0620474403024050	-0.0451169509750043	-0.0900010742678220	-0.0735627306490681	-0.0451483291667882	-0.00967416731313127	0.0829549615079778	0.0910319228641877	0.0458363024388580	0.0357110851658648	0.0168608612286483	-0.0130514075671380	-0.0539132464323794	0.0154585683133206	0.0761575599808982	0.0805815986861993	0.0509971946038995	0.0446372473687607	0.0106484224365856	-0.0397336937851837	-0.0198055889931282	-0.0493418584847729	-0.118912624973196	-0.0820831388987524
110351684	spatial[-]	0.0178246666947366	0.0120396351774604	-0.0478646771834482	-0.0256945546246342	-0.0712461317524198	-0.0940859752999743	-0.0158049756481334	0.0420808745493985	0.0776706702038635	0.0735097407155179	0.0676869263313635	0.00102660109756266	0.0822347898328350	0.102365893344696	0.0903704499221111	0.00274105127756485	-0.131995158495013	-0.0886036443662082	0.0301302798851113	0.0545461761372158	0.0557704489144340	0.0662531404639760	0.0726280303705326	0.0522631060068363	0.0880735004567138	0.0196094462810799	-0.0304503786510539	0.0568963262253559	-0.00348787408966939	-0.126410302346485	-0.101265897498619	-0.134859895966282	-0.0794647333470489	-0.0328775067690160	0.0319243512462465	0.102987846318107	0.152293153136168	0.122882357422692	0.0389638742132328	0.0319888685854893	0.0121581032401618	-0.0324782286444291	0.00293969744601707	-0.0182918622990010	0.0895535764746927	0.0700873620659575	0.0799831796092259	0.0928217156077352
587184947	spatial[-]	0.161820101391537	0.119792852682598	0.0478090442442712	-0.0142511986492927	-0.0413487523485923	-0.0317839029941786	0.0219926228958481	0.0711650328174700	0.0348869502071860	0.0136634254601986	-0.0205698303801792	0.0613958483060124	0.104122080888385	0.0863702630511263	0.0489437560967357	-0.0526971324956780	-0.0692329236409643	-0.0228720865224927	-0.00983329185422099	-0.0216160889032786	0.0201766846962397	-0.0140380645988216	0.00535402164780523	-0.0203300852904704	-0.00290242519134359	0.00156823586258571	-0.0438032487487323	0.00898982656686498	0.0383543157836735	-0.0129943147091287	-0.0851294139949021	-0.00490742527705083	0.0215034620677848	-0.0376519859683823	-0.0570457401098133	-0.0453089396836333	-0.0343710305921319	0.0243952660979853	0.0341820584661110	-0.0112106151888750	0.0198657262782965	0.0269229864253604	0.0299349201506123	0.0633989077804727	0.0403026445073546	0.0104944428682010	0.00889402850241998	-0.0354245507082877
233532619	spatial[-]	0.0195909129980642	0.0455562667595804	0.0886661344023839	0.109702075468455	0.116392207749826	0.137721200062199	0.0859931343716623	0.0476591946071699	0.0855726288724352	0.105822471729283	0.0768335100444449	0.0534227134139044	-0.0175917298873600	-0.0606887706450218	-0.0584875107714266	-0.0301265231313228	0.0600130046562510	0.136550462942151	0.109115107058830	0.115229835603932	0.120670320336823	0.0764010980481047	0.131522638295484	0.104403113362922	0.0163214590900262	0.00837466115107406	0.0517865980680523	0.0301293095342050	0.00757498039793193	-0.0142779187544868	-0.0656731567198240	-0.0487904449886914	-0.0585217550163609	0.0157946210670134	0.0601934854950923	0.0635057363974495	0.00721956680520303	-0.0278549739988243	-0.0721500180458689	-0.183884979249920	-0.190632002073016	-0.201162082892703	-0.214654452610492	-0.148709651691713	-0.0352772779509874	0.0199003112018241	0.0154128901084345	-0.0287880710223619
62683514	spatial[-]	0.0190436060867095	0.0801352120151870	0.0881513301928794	0.00772893576719718	0.0310076730294815	0.0136070992051812	0.0372674460787799	0.0398982898915161	0.00439060050776365	0.0221326601423729	0.0521532961505892	0.0430276690180460	-0.0138708320843570	-0.00217789280404481	0.0230984906113320	-0.0364854608652661	-0.00816470674530721	0.00674705141029479	0.0209259034278878	0.0477866571490454	0.0513458673725682	-0.0116718014051988	-0.0356431933469304	0.0217485495403563	-0.000549469303734475	0.00488545541366882	0.0152695096361198	0.0473660382307383	0.0141689919672832	0.0213292062906207	0.0126057375282744	-0.0764316789164743	-0.0739343514633294	-0.00404433444717283	0.00602144366723765	0.0121104255939023	-0.00121338834012561	0.0115507019073366	-0.0395042992879725	-0.0239845921367754	-0.00495647095942522	0.0470843020223837	0.0651442826002136	0.0501171633158535	0.0248765909306170	0.0681253747553350	0.0691070491523783	0.0337359134937295
29367902	spatial[-]	0.0427022782700795	0.0452389830981974	0.0780230842682630	0.0374023061014288	0.0216956715451169	0.0412828765054432	0.0428471233239992	-0.00924101391217372	-0.00466713610903016	-0.0473802675940149	-0.0165847742294642	-0.00147689705273952	-0.000228549302042420	-0.0290908304444934	-0.0396149573065338	-0.0233545498433773	-0.0168579239013245	-0.0215785416412452	-0.0335667264894635	-0.0221121246640321	-0.00916638183180427	0.00920075419017322	0.0136298642979537	0.0227500157422175	0.0302661473197866	0.00265573094560859	0.00474161943558941	-0.0109063221385503	-0.0278812579626097	-0.0215704435632140	0.0161979902774767	-0.0170357258720448	-0.0470156202977316	0.00535674470198012	0.0990194919074071	0.0355427795846201	0.0313893487886381	-0.0106861904103378	-0.0478602108007741	-0.0363150670063327	-0.0160839475416979	-0.000425488546439742	-0.0188187829638929	-0.00649101961260490	-0.0131041350240548	0.0672002237040826	0.0514708182979464	-0.0231022730279550
697873651	spatial[-]	-0.0234715696056689	0.0543821541710750	-0.0339162679071238	-0.0390225455305222	0.00819564705324298	0.0443483563043411	-0.000772870354177606	0.000754823187222389	0.0160223255343043	0.0496852344789608	0.0886125029672756	0.0483554187621001	0.0302002663004894	-0.0129776359529444	-0.00619271303021718	0.0448074728078964	0.0679728272735053	0.124088136011698	0.135233373127718	0.0711731297209550	0.0418497743434493	0.0193674262355426	0.0501064382928311	0.0710325055093307	0.0416499427032873	0.0380121527796469	0.0251791921312657	0.0296276821470790	5640000000	-0.00530915854428438	-0.0511569021604908	-0.0140540098792573	0.0328746903505263	0.0414900371493804	0.0219010136308290	-0.0419639848240561	-0.0493690236914652	-0.0246938057754143	0.0328653483352892	0.0405814990545413	0.0539846348622183	0.0221669846910527	0.0611428298819224	0.0132373767795328	0.0484366110814690	0.00891419134746387	-0.0355442012715948	-0.0356511045862604
925371438	spatial[-]	0.0390302570947094	0.00538199964596396	-0.0438440983416901	-0.0296673330653613	-0.0236471836042313	0.0346156108267015	0.0531045580367748	0.0407266233947929	0.0408425533302103	0.0423191528706131	0.0815081119322610	0.115930300956291	0.126112262764036	0.0700900016251362	0.00554230512686286	-0.0415429104612982	-0.0248666923855700	0.00372464139482798	-0.0415020963044674	0.0178059418249621	0.0127387075356727	0.0471220471703106	0.0999798796581282	0.0350928173654093	0.0104419461763735	-0.00685471677486633	0.0218025061806303	0.0146046807052949	0.00104669983018467	0.0261662067480023	0.0230969959384311	0.0144790390280331	0.00178526355002268	0.0371512427316857	-0.00624159802844419	-0.0471695141060153	-0.0143740774275336	0.0793702449645943	0.0672248671587288	0.0231623705370254	0.0481063485933887	0.0332235998603738	0.0424863454416245	0.0720857374622973	0.0726885396237681	0.0342743338871914	0.0269706118515193	0.0395062651698601
596008681	spatial[-]	-0.0726894317049659	0.00470083502416640	0.0379694401668417	-0.00626824202475904	-0.0330360574216180	-0.0863429407496975	-0.0489948112020255	0.00931341824549559	0.0182420200289693	0.0587730921572740	0.0438021128217182	-0.0234877868990309	-0.0224602972453528	0.00447586356293510	-0.0302496699127082	-0.0571402374684229	-0.106847171891167	-0.0920074804401025	-0.0419217124556624	-0.0358098727767537	-0.0494960579761197	-0.00964751508662561	-0.0639635932637126	-0.0616726758919823	-0.0215775314354413	-0.0435726681745739	0.00648753587593781	0.0889206822937416	0.0305234846811362	0.0297188523484127	0.0130899666441762	0.0237115058489746	0.0349115394046729	0.0125311009540957	0.00827072198893092	-0.0293600535489918	-0.0331468064362249	-0.0623988594898803	-0.0689887283323757	0.00411561780171060	0.00536016951216091	-0.0106367681134788	-0.0224027576152727	-0.0801720525181045	-0.129549811839821	-0.102512192407709	-0.0719374182427297	-0.00492858697422611
474899215	spatial[-]	0.00459373717828708	-0.0373395173173548	0.00275439547979577	0.0552824819108327	0.0338184377278869	0.0265231574848673	0.0273558989693603	-0.0256028208866568	-0.0604129353200342	0.0170337830854215	0.0504780364163154	0.00328119430637261	-0.0580785843562229	-0.0718343273340020	-0.0806354415628154	-0.0397920691988916	-0.0357743032326205	-0.00457154423828970	-0.0438945142008595	-0.0270053009378876	0.0219420281267496	0.00167871872917078	-0.00499841557216127	-0.0458400247123906	-0.00302189864010643	-0.00806044337407510	0.0129119823822047	-0.00667550599518966	-0.0530487654527527	0.000129530157902777	0.0385621358817240	-0.0415264740498520	-0.0712512786314895	-0.00984084734603627	0.0469660090145590	0.0615198156095438	0.00160871907563367	-0.00404569987965450	0.0197401780484443	0.107315792830523	0.0922615842980256	0.0408906597871257	-0.000252334354987619	0.0103136313659453	0.0594138575068821	0.0324827747668915	-0.0289156641350838	-0.0515185877509563
752442266	spatial[-]	0.00148024806896049	0.00367467727828113	-0.0574755838256258	-0.0680681753764401	-0.00786986378297162	-0.00545332111301947	-0.0198036702843608	-0.0132494280227799	-0.00986242211573847	0.00242432051922892	0.0849189247947560	0.0372706050820642	-0.0126016855311474	-0.00443141707689590	-0.0155973098679572	0.0456123264915881	0.00692567694855103	0.0147192513217605	-0.00429833603312063	-0.0360708169209350	-0.124361164307296	-0.0740054154818366	-0.0557729364772477	0.0106408802195451	0.0225721168986266	-0.0397646544114627	-0.0815460787013632	-0.0888984762175174	-0.0554379504921427	-0.0118474595412318	-0.0111449650872798	-0.00364899834765156	-0.0114586210633452	0.0182737165486948	0.0269220767160199	0.0129534246252481	-0.00513852153805723	-0.0214052196722965	0.0205408635225641	0.0688488873823285	0.0269599537380914	0.0352640134165756	0.0302766688491448	-0.0128789163280951	-0.0225819522365840	-0.0193296164020697	-0.00176846172865133	-0.0548956780453688
469536779	spatial[-]	-0.0852793032163493	-0.105410404173936	-0.0993795356114991	-0.0186746030399089	-0.00963250291611966	0.00433297056105488	-0.00204300488812668	0.0710276317404383	0.0550714230027853	-0.00575904588132409	0.0169000854378156	-0.000778422679445525	-0.0229144374004605	-0.00937659454086966	-0.0639012559959781	-0.0414869761384380	-0.00430666261550346	0.0893546132785990	0.104400423417455	-0.0317212601166756	-0.105157058685907	-0.0770735300711224	-0.0716156593609502	-0.0389474005578252	-0.00571057107420342	-0.0257023960155612	0.00738150000738488	-0.0352692154299027	0.0164685572200059	0.0794236115426694	0.0825432071042443	0.0201216627776628	0.0130537165468743	0.00877817082612497	0.0469014446819409	0.0305442601181452	0.0235020162352109	-0.0164905795282964	-0.0979987580639152	-0.0796878483244114	-0.0187905407404910	0.0204430911300857	-0.000319400272746625	-0.0173906388758106	-0.0509988400621262	0.0155634821654311	0.0476190605199815	0.0417680980098436
835258237	spatial[-]	-0.0415576487330518	-0.0500192424635945	-0.00859303233302438	0.00692949693943116	0.0693675592280944	0.0602900985146504	-0.0252015120158935	-0.00103006163232333	0.00781031286486826	0.00733606390785228	0.0301109847867239	0.0810662074424084	0.0386449928940488	0.0336463353023774	0.0228368803319697	-0.0111307991146757	0.0158389088828095	0.0718737814482168	0.105391761465367	0.0856441194253850	0.0701517611020075	0.0567665356305927	0.0703394693438674	0.00200591069976417	-0.0134840608381852	0.0138219244976130	-0.00574657594294414	-0.0524486569675565	-0.0390911806624382	0.0119628481701093	0.0256727854832767	0.0197449234861795	0.0255882414654345	0.0602393258694793	0.0379504801964841	0.0281328813573193	0.0240272099082843	-0.0331216133719074	-0.0480124716301759	-0.0489766656551280	-0.00915945946534795	0.0213412195149228	0.0424091141516326	0.0185293179757849	0.0185537738202386	0.0128845895300686	0.0157321489668286	0.0223172565427545
676456752	spatial[-]	0.0651201411110870	0.0889624245371129	0.103556921389127	0.0311347444346370	-0.0176216209785589	0.0635111813585536	0.105094266345419	0.0979636770712287	0.0844073563537906	0.0689427745631390	0.0402223425828946	0.0832327255895617	0.0534787936650667	0.0178900714174103	0.0545091446727177	0.00994724513267074	-0.0558210321224381	-0.0890447669707985	-0.0471827588116915	0.00780126166112544	0.0416714975395649	-0.0675655104777516	-0.0491939750881535	0.0376243546360389	0.0914798779665142	0.102353973873099	0.0461268041232700	0.0187033130945664	0.0352072895865794	0.0285885093630741	0.0377921284050089	0.0616830393249224	0.0835209286299618	0.0220847918084510	-0.000502121949648028	-0.0171062969292692	-0.0690507911021677	-0.0669830890019962	-0.0188370578749665	0.0528950002562990	0.0470727965044100	0.0379336101732499	0.0388864970134607	0.0907349187425877	0.0318248238165783	0.00520541528911079	-0.0159474848803517	-0.0194961156779920
102860027	spatial[-]	-0.0283189996380634	-0.0172661960332309	-0.0345624310214859	-0.00627178069587310	-0.0159934144264072	0.0364559944442107	0.0305585094542082	-0.0259221666141682	-0.0583820386509115	-0.0570526403883169	-0.0234340010114717	0.0469332526834738	0.0216672411738600	-0.000558567835440338	-0.0144718087271856	-0.0928050132497136	-0.0878778946043253	-0.0279915161858858	0.0114457390628679	-0.0144009845253467	0.0378739164761164	0.0111299487029097	-0.0209500632465103	0.0158466629279002	0.0145424161482429	0.0356045349788836	0.0520919290984956	0.0809236258301795	0.0495298511285919	0.0140389418269682	0.00881409576779918	0.0468899008092875	0.0743820152255735	0.0598700911424751	0.0107773992299564	0.0220180732131230	-0.00789520978759835	-0.0119249359146280	0.0328415873693076	0.0241614854462275	0.0115528378008270	0.000519673436159905	0.0477023754327056	0.0817289300707730	0.0151526835678617	-0.0277190467029827	0.00471455554257395	0.0362511986556578
307136875	spatial[-]	0.0144215948131992	-0.00617754428025487	-0.0246822563011164	-0.0653524532364682	-0.0892014063987875	-0.0517493357357518	-0.0495581021498901	-0.0689922306997695	-0.0966289320391765	-0.0252537613463964	0.0292642283706448	0.0176683758267638	0.0352171453382252	0.100698566614413	0.0455051028428046	-0.00823944812612978	-0.0289747150051481	-0.0150089653517317	0.000699125045308564	-0.0155335320136624	-0.0510223927240408	-0.0724613002815834	-0.0233649716318583	0.0208255396173321	0.0358278065493298	0.0299432557223979	0.0282086179491940	0.0662945310513065	-0.0269637546069156	-0.0172818383935853	0.00386858505150836	-0.0518468359899400	-0.111899750387312	-0.00385124121636533	0.0286608070204754	-0.0353143831768558	-0.0746998797434665	-0.0724498179212144	-0.0163727952879508	0.0164818607413735	0.0908972467771543	0.0730096652307291	0.0283586781897323	0.0465300362101474	-0.0119219653019117	-0.00379488208491457	0.00107445723363116	-0.00380415468810169
531728050	spatial[-]	0.0441976077881860	0.0406433118314774	-0.0339590930836807	-0.0693674958884525	-0.0828031023755514	-0.0758759991568417	-0.0439700346745092	-0.0828634648598021	-0.134478328215086	-0.120675476127711	-0.0519476736246797	-0.0440748909128492	-0.0638745761321493	-0.0311758063600228	-0.0488204535306640	-0.0620315193092493	-0.0379791111859975	-0.0435474131720006	0.00560394227712534	0.0366119376382895	0.0158720335837691	0.00577703606869819	-0.0356535223722711	0.0273311925476200	0.0599332911150156	0.0121088616936007	-0.0236828792549183	-0.0157227587830585	-0.0655936913258976	-0.104801384031706	-0.0474380174750621	-0.0535990209528541	0.00985308265415968	0.0910259253663119	0.0474755427430926	0.00947309359935816	0.0220994113111842	0.0137732968382753	-0.000777414140333134	-0.0277992502539700	-0.0221906755039382	-0.0512397263345511	-0.0181948152654538	0.0440049475960777	0.00678146818298352	-0.00782745651380665	0.0488899991920463	0.00602589573290703
327668468	spatial[-]	0.0713878706138360	0.0240677176182002	-0.0212956178476900	-0.0488535754139862	-0.0400627555794865	-0.0384779100160534	-0.0898236333354725	-0.0365740723623695	-0.0105848609629617	-0.00234788341185528	0.00920801350537868	0.0155006810395380	-0.0126329425892703	-0.00511977942038112	-0.0101332469112752	-0.00182711290037917	0.0216164805140382	-0.00484817462059373	-0.0234392943722908	-0.00115825568798475	0.0842147840871495	0.120899416879872	0.0879932188945437	0.0373749558196077	-0.00755392359633711	-0.0591353575529155	-0.0706687093489133	-0.0541709759934629	0.00717875439398908	-0.00254120898439118	0.00955949320929622	-0.0129083341045427	-0.0327052976362588	-0.0172709466449159	-0.0338464376306841	-0.0361231643180355	-0.00375100406656999	-0.0563444418740280	-0.0685383046326118	-0.0477948607251232	-0.0423650119584656	0.0116052038124424	0.0660357214464003	0.104985601113582	0.142098095121046	0.147116148356013	0.153841274983693	0.101035478066054
585995399	spatial[-]	-0.127934020495945	-0.0401922447000212	0.0984074344951866	0.107281854005564	0.0896915884148064	0.0599061591453505	0.0941845201350134	0.0687195976086061	0.0788916665103792	0.0371021234994134	-0.00717011129835301	-0.0138290146745163	0.0170172438821830	0.0271930631899692	0.00270212507316215	0.105670540903423	0.104524305215684	0.0712838853734904	0.0752675258392555	0.0388444618315636	-0.0128788857429009	-0.0180056930177291	-0.0844823751537273	-0.120398655938129	-0.133885996603147	-0.0868052042489075	-0.0424613747853186	-0.0558959559111582	-0.0634294184781155	-0.0462630115248696	-0.0655409947255310	0.0264975178537202	0.0324125467321138	0.0363594731134437	0.0711244772458905	-0.0101934500244312	-0.0303692033098639	0.0402340710317317	0.00875867070746317	0.0397012303407604	0.0623153136231676	0.0443608174273265	0.0134128867718689	0.0157777471452472	-0.0109109283594105	-0.0134116890850977	0.00123979330163479	0.0737116973380831
691568756	spatial[-]	0.0641655645215443	0.0563671244177781	0.0385220925182274	-0.00455897095549832	0.00460588966170494	0.0185718078856279	0.0493199166449209	0.0204249203048063	-0.00789126494205529	-0.0305342284204545	0.0181954244784092	0.0143911011770498	-0.00378261027185998	0.0106582694996644	-0.00787152152418351	0.000996369412614499	-0.0119364203615239	0.00248443008909236	-0.0467123949985618	-0.0517044051216302	-0.0700797850395492	-0.00278950432215203	0.0145145907870722	-0.0103708113552936	0.0177014862536319	-0.00330875939654835	-0.0127652467341172	-0.00724001937293754	-0.0242253507957625	-0.0430985653962099	-0.0401909139963150	-0.0219030424397699	0.00389467338883838	-0.0333636228815459	-0.0478623479088332	0.0176152017461364	-0.0241960588389956	-0.0436351985505943	-0.0472983904504558	-0.0822736491461645	-0.0694056110911784	-0.0937405828059094	-0.0867171834983224	-0.0639144044089888	-0.0288213105802983	0.0154175818671057	0.0236597893249509	0.00887474503793540
126259773	spatial[-]	0.0412141319622754	0.0418812439716293	0.00140717557559254	-0.0221034124414306	-0.0126130119618873	-0.0347690221386050	-0.0645907736143951	-0.0451321377553830	-0.0247464866902754	-0.00236736934192852	0.0303891627075146	0.0926253475281480	0.0818147980135522	0.0432758623053927	0.0397687591002302	0.0315452457515944	-0.0132257742558510	-0.0417331826449865	-0.0367324619762271	-0.0364848132975372	-0.0655167611221085	-0.0637386247649280	-0.103676986439630	-0.100364697999557	-0.0408903893730157	-0.0309378191582168	-0.152242573964154	-0.135646485851743	-0.0504387382242021	0.0152256864646335	-0.0223494141544571	0.00659898364439249	0.0306795867709584	0.0522905317014607	0.0441769325445284	0.0604232161585056	0.0124959406120204	-0.00537539496507827	-0.0376756189624474	-0.0421320608001089	-0.0647267867578916	-0.0980501243723304	-0.148571149897477	-0.0424381875786305	0.0284084220475878	-0.0124818666429295	0.00194900157788434	-0.0211896597994830
471892082	spatial[-]	-0.00705259676229893	-0.0810276933630314	-0.0435429219016472	-0.0958853347090416	-0.0511993772765365	-0.0542343640751440	-0.00847280537084132	-0.0274997948262403	-0.00408558097623312	0.0204611623844740	0.0108444019568386	0.102953505128568	0.0769724977413661	0.0145479737443443	0.0504522885225396	0.0676660423615095	0.0494627419578127	0.0140563438715439	0.0132850526993467	-0.00628913283300223	-0.0784039418590593	-0.151487989740467	-0.145006481847848	-0.123536458936313	-0.0863034908007481	-0.0625004712695254	-0.0870051797782179	-0.0546393646808454	-0.104893061974065	-0.108313036206215	-0.0745877031758008	0.0294034911735752	0.0461060333386402	0.0977631837198809	0.0673594676477131	0.0344503673108081	0.0370804532603864	-0.00209773212545319	-0.00678829100518754	-0.0338757902112651	-0.0158303079271717	-0.0173977448344993	-0.0251197218652009	-0.0132841339562256	0.0458643462416489	0.0153279476607727	0.0421076843320105	0.0166716458763456
95621498	spatial[-]	0.0371529483432829	-0.0542793777015122	-0.0919747357509521	-0.0548899606481600	-0.0336345953472731	-0.0223658164451526	-0.00232364975307733	0.000574135454562214	-0.0304203200617997	-0.0236904401201316	-0.00405829901465566	0.0283397270766252	0.0369695438402312	0.0856079300004487	0.105996273060752	0.0288394830367540	-0.00672355129294287	-0.0210949453268425	-0.0149939141436994	0.0117907638970344	0.0410774801627653	0.0539914810198843	0.0575981521762701	-0.00678842339029869	-0.0506641362319399	-0.0447221419366514	-0.0201935827309896	-0.0690656801520810	-0.0455717605515000	-0.0164102785071222	-0.00500310834464072	-0.0142648659030448	-0.0149787855629112	-0.0280874225353762	0.0102139912489123	-0.00494898318205180	0.0480411145974660	0.0604792763322911	0.112029371104070	0.0460009153313919	-0.0171071787608966	0.0201956343791405	0.0102821261661576	-0.0387019394842064	-0.0638109550940542	-0.0282993303422914	-0.0226213479840538	-0.0612791517948339
[truncated: 93 more columns]
