# Supplementary material for: Neural attentional-filter mechanisms of listening success in middle-aged and older individuals
Source: Nat Commun. 2021 Jul 26;12:4533. doi: 10.1038/s41467-021-24771-9 (PMC8313676; doi:10.1038/s41467-021-24771-9)
Supplement: Supplementary file 4 — Source Data [file 41467_2021_24771_MOESM4_ESM.zip › source data/SupplementaryFig6_left.csv]

ID	probed_ear	accuracy
594866155	L	1
594866155	L	0
594866155	R	1
594866155	R	1
594866155	R	1
594866155	L	0
594866155	R	1
594866155	R	0
594866155	L	1
594866155	L	0
594866155	L	1
594866155	L	1
594866155	R	0
594866155	L	1
594866155	L	1
594866155	R	1
594866155	L	1
594866155	L	0
594866155	L	0
594866155	L	1
594866155	R	0
594866155	R	1
594866155	L	0
594866155	L	1
594866155	L	0
594866155	R	1
594866155	L	1
594866155	R	1
594866155	R	1
594866155	R	0
594866155	L	0
594866155	R	0
594866155	R	0
594866155	R	0
594866155	L	0
594866155	L	1
594866155	R	0
594866155	R	1
594866155	L	0
594866155	R	1
594866155	L	1
594866155	R	1
594866155	R	1
594866155	R	1
594866155	R	0
594866155	L	1
594866155	R	1
594866155	R	0
594866155	R	0
594866155	R	1
594866155	L	1
594866155	L	0
594866155	L	0
594866155	L	0
594866155	R	1
594866155	R	0
594866155	R	1
594866155	R	0
594866155	R	0
594866155	L	1
594866155	L	0
594866155	R	1
594866155	L	1
594866155	R	1
594866155	L	0
594866155	R	0
594866155	L	0
594866155	R	1
594866155	R	0
594866155	L	0
594866155	R	1
594866155	R	1
594866155	R	0
594866155	L	0
594866155	L	1
594866155	L	1
594866155	R	1
594866155	L	0
594866155	R	0
594866155	L	0
594866155	L	1
594866155	L	0
594866155	R	0
594866155	L	0
594866155	R	0
594866155	R	0
594866155	L	1
594866155	L	0
594866155	R	1
594866155	L	0
594866155	R	0
594866155	R	0
594866155	L	1
594866155	L	1
594866155	L	0
594866155	L	0
594866155	R	1
594866155	L	0
594866155	R	1
594866155	R	0
594866155	L	1
594866155	R	1
594866155	R	1
594866155	R	1
594866155	L	1
594866155	R	0
594866155	R	0
594866155	L	1
594866155	L	1
594866155	L	0
594866155	L	1
594866155	R	0
594866155	R	0
594866155	R	0
594866155	L	1
594866155	L	1
594866155	L	0
594866155	L	0
594866155	L	1
594866155	L	0
594866155	L	1
594866155	R	1
594866155	R	0
594866155	L	1
594866155	L	1
594866155	L	0
594866155	L	0
594866155	L	1
594866155	R	0
594866155	R	0
594866155	R	1
594866155	L	1
594866155	R	1
594866155	R	1
594866155	L	1
594866155	R	1
594866155	R	1
594866155	L	1
594866155	L	0
594866155	L	0
594866155	R	0
594866155	L	0
594866155	L	1
594866155	R	0
594866155	R	1
594866155	L	1
594866155	R	1
594866155	R	1
594866155	R	1
594866155	R	1
594866155	R	0
594866155	L	1
594866155	R	1
594866155	R	0
594866155	R	0
594866155	R	0
594866155	L	1
594866155	R	0
594866155	L	1
594866155	R	0
594866155	L	1
594866155	R	0
594866155	R	0
594866155	L	1
594866155	R	0
594866155	R	0
594866155	R	0
594866155	R	0
594866155	L	1
594866155	L	0
594866155	R	1
594866155	R	0
594866155	L	1
594866155	L	1
594866155	R	0
594866155	R	1
594866155	R	0
594866155	R	0
594866155	L	1
594866155	R	0
594866155	L	0
594866155	L	0
594866155	L	0
594866155	R	0
594866155	R	0
594866155	R	0
594866155	R	0
594866155	R	0
594866155	L	0
594866155	L	1
594866155	L	1
594866155	R	1
594866155	L	0
594866155	R	0
594866155	L	0
594866155	L	1
594866155	R	1
594866155	L	0
594866155	L	1
594866155	R	0
594866155	L	0
594866155	L	1
594866155	L	0
594866155	L	0
594866155	L	0
594866155	L	1
594866155	R	0
594866155	L	1
594866155	R	1
594866155	R	1
594866155	R	0
594866155	L	1
594866155	L	1
594866155	R	0
594866155	L	1
594866155	L	1
594866155	L	1
594866155	R	0
594866155	L	0
594866155	R	0
594866155	L	1
594866155	L	1
594866155	L	0
594866155	L	1
594866155	R	0
594866155	L	1
594866155	R	1
594866155	R	0
594866155	R	1
594866155	L	1
594866155	R	0
594866155	L	1
594866155	L	1
594866155	R	0
594866155	L	0
913338219	L	0
913338219	R	1
913338219	L	1
913338219	R	1
913338219	R	1
913338219	R	1
913338219	R	1
913338219	L	1
913338219	L	1
913338219	L	1
913338219	L	1
913338219	L	1
913338219	R	1
913338219	R	1
913338219	L	1
913338219	R	1
913338219	L	0
913338219	R	1
913338219	R	1
913338219	R	1
913338219	R	1
913338219	R	1
913338219	R	1
913338219	R	1
913338219	L	1
913338219	R	1
913338219	R	1
913338219	R	1
913338219	L	1
913338219	R	1
913338219	R	1
913338219	L	1
913338219	L	1
913338219	L	1
913338219	L	1
913338219	L	1
913338219	L	1
913338219	R	1
913338219	L	1
913338219	L	1
913338219	L	1
913338219	L	0
913338219	R	1
913338219	R	1
913338219	L	1
913338219	R	1
913338219	R	1
913338219	R	1
913338219	R	1
913338219	R	1
913338219	L	1
913338219	L	1
913338219	L	1
913338219	L	1
913338219	L	1
913338219	L	1
913338219	L	1
913338219	L	1
913338219	R	1
913338219	L	1
913338219	L	1
913338219	R	1
913338219	R	1
913338219	R	1
913338219	R	1
913338219	L	1
913338219	R	1
913338219	R	1
913338219	R	1
913338219	L	1
913338219	L	1
913338219	R	1
913338219	R	1
913338219	R	0
913338219	L	1
913338219	L	1
913338219	R	1
913338219	R	1
913338219	R	1
913338219	R	1
913338219	R	1
913338219	R	1
913338219	R	1
913338219	R	1
913338219	R	1
913338219	R	1
913338219	L	1
913338219	L	1
913338219	L	1
913338219	L	1
913338219	R	1
913338219	R	1
913338219	L	1
913338219	L	1
913338219	L	1
913338219	R	1
913338219	L	1
913338219	L	1
913338219	L	1
913338219	R	1
913338219	R	1
913338219	L	1
913338219	R	1
913338219	R	1
913338219	R	1
913338219	L	1
913338219	L	1
913338219	L	1
913338219	R	1
913338219	L	1
913338219	L	1
913338219	R	0
913338219	L	1
913338219	R	1
913338219	R	1
913338219	L	1
913338219	R	1
913338219	L	1
913338219	L	1
913338219	R	1
913338219	R	1
913338219	R	1
913338219	R	1
913338219	L	1
913338219	L	1
913338219	R	1
913338219	R	1
913338219	R	1
913338219	R	1
913338219	R	1
913338219	R	1
913338219	R	1
913338219	R	1
913338219	R	1
913338219	R	1
913338219	L	0
913338219	L	1
913338219	R	1
913338219	L	1
913338219	R	1
913338219	L	1
913338219	R	1
913338219	R	1
913338219	L	1
913338219	R	1
913338219	L	0
913338219	L	1
913338219	R	1
913338219	R	1
913338219	L	1
913338219	L	1
913338219	R	0
913338219	L	1
913338219	L	1
913338219	R	1
913338219	R	1
913338219	R	1
913338219	R	1
913338219	R	0
913338219	R	1
913338219	R	1
913338219	L	1
913338219	L	1
913338219	L	1
913338219	L	1
913338219	L	1
913338219	L	1
913338219	L	1
913338219	L	1
913338219	R	1
913338219	L	1
913338219	R	1
913338219	L	1
913338219	L	1
913338219	R	1
913338219	L	1
913338219	L	1
913338219	R	1
913338219	L	1
913338219	L	1
913338219	R	1
913338219	L	1
913338219	R	1
913338219	R	1
913338219	R	1
913338219	R	1
913338219	L	1
913338219	L	1
913338219	L	1
913338219	R	1
913338219	L	1
913338219	R	1
913338219	L	1
913338219	L	1
913338219	L	1
913338219	L	1
913338219	R	1
913338219	R	1
913338219	R	1
913338219	R	1
913338219	L	0
913338219	L	1
913338219	L	1
913338219	L	1
913338219	R	1
913338219	R	1
913338219	L	1
913338219	L	1
913338219	L	1
913338219	R	1
913338219	L	1
913338219	L	1
913338219	L	1
913338219	L	1
913338219	L	1
913338219	L	1
913338219	R	1
913338219	L	1
913338219	L	1
913338219	R	0
913338219	L	1
913338219	L	1
913338219	L	1
913338219	R	1
913338219	R	1
913338219	R	1
913338219	L	1
913338219	L	1
913338219	R	1
913338219	R	1
913338219	L	1
913338219	R	1
913338219	R	1
913338219	L	1
913338219	L	1
913338219	L	1
913338219	L	1
579481892	L	1
579481892	R	1
579481892	R	1
579481892	R	1
579481892	L	0
579481892	L	1
579481892	L	1
579481892	R	1
579481892	L	1
579481892	L	1
579481892	L	1
579481892	L	1
579481892	L	1
579481892	R	1
579481892	R	1
579481892	R	1
579481892	L	1
579481892	L	1
579481892	L	1
579481892	L	1
579481892	R	1
579481892	L	1
579481892	R	1
579481892	R	1
579481892	R	1
579481892	R	1
579481892	R	1
579481892	R	1
579481892	R	1
579481892	R	1
579481892	L	1
579481892	L	1
579481892	R	1
579481892	R	1
579481892	R	1
579481892	R	0
579481892	L	1
579481892	R	1
579481892	L	1
579481892	L	0
579481892	L	1
579481892	R	1
579481892	L	1
579481892	R	1
579481892	R	1
579481892	L	1
579481892	L	1
579481892	R	1
579481892	L	1
579481892	L	1
579481892	R	1
579481892	R	1
579481892	L	1
579481892	R	1
579481892	R	0
579481892	L	1
579481892	R	1
579481892	L	1
579481892	R	1
579481892	R	1
579481892	L	1
579481892	R	1
579481892	R	1
579481892	L	1
579481892	R	1
579481892	R	1
579481892	R	1
579481892	R	1
579481892	R	1
579481892	R	1
579481892	R	1
579481892	L	1
579481892	R	1
579481892	L	1
579481892	R	1
579481892	R	1
579481892	L	1
579481892	L	1
579481892	L	1
579481892	L	1
579481892	R	1
579481892	L	1
579481892	R	1
579481892	R	1
579481892	L	1
579481892	L	1
579481892	R	1
579481892	R	1
579481892	R	1
579481892	R	1
579481892	L	1
579481892	L	1
579481892	R	1
579481892	R	1
579481892	L	1
579481892	L	1
579481892	R	1
579481892	R	1
579481892	L	1
579481892	L	1
579481892	L	1
579481892	L	1
579481892	R	1
579481892	R	1
579481892	R	1
579481892	L	1
579481892	R	1
579481892	L	1
579481892	L	1
579481892	L	1
579481892	L	1
579481892	R	1
579481892	L	1
579481892	L	1
579481892	R	1
579481892	R	1
579481892	L	1
579481892	L	0
579481892	R	1
579481892	L	0
579481892	R	1
579481892	R	1
579481892	L	1
579481892	L	0
579481892	L	1
579481892	R	1
579481892	R	1
579481892	R	1
579481892	R	1
579481892	R	1
579481892	L	1
579481892	L	1
579481892	L	1
579481892	R	1
579481892	R	1
579481892	L	1
579481892	L	1
579481892	R	1
579481892	L	1
579481892	R	1
579481892	R	1
579481892	R	1
579481892	R	1
579481892	L	1
579481892	L	1
579481892	L	1
579481892	R	1
579481892	R	1
579481892	L	1
579481892	L	1
579481892	R	0
579481892	L	1
579481892	R	1
579481892	L	1
579481892	L	1
579481892	L	1
579481892	L	1
579481892	L	1
579481892	L	1
579481892	R	1
579481892	R	1
579481892	L	1
579481892	L	1
579481892	R	1
579481892	R	1
579481892	L	1
579481892	R	1
579481892	L	1
579481892	R	1
579481892	R	1
579481892	R	1
579481892	L	1
579481892	L	1
579481892	L	1
579481892	L	1
579481892	R	1
579481892	L	1
579481892	R	1
579481892	L	1
579481892	L	1
579481892	L	1
579481892	R	1
579481892	L	1
579481892	L	1
579481892	L	1
579481892	L	1
579481892	L	1
579481892	L	1
579481892	R	1
579481892	R	1
579481892	L	1
579481892	L	1
579481892	L	1
579481892	L	1
579481892	R	1
579481892	R	1
579481892	L	1
579481892	L	1
579481892	R	1
579481892	L	1
579481892	R	1
579481892	L	1
579481892	L	1
579481892	L	1
579481892	R	1
579481892	L	1
579481892	R	1
579481892	R	0
579481892	L	1
579481892	R	1
579481892	R	1
579481892	R	1
579481892	R	1
579481892	R	1
579481892	L	1
579481892	L	1
579481892	L	1
579481892	L	1
579481892	R	1
579481892	R	1
579481892	R	1
579481892	R	1
579481892	L	1
579481892	R	1
579481892	L	1
579481892	L	1
579481892	L	1
579481892	L	1
579481892	L	1
579481892	L	1
579481892	R	1
579481892	L	1
579481892	R	1
579481892	R	1
579481892	R	1
579481892	R	1
579481892	R	1
579481892	R	1
579481892	R	1
267145152	L	1
267145152	R	1
267145152	R	1
267145152	R	1
267145152	R	0
267145152	L	1
267145152	R	1
267145152	L	1
267145152	L	1
267145152	R	1
267145152	R	1
267145152	R	1
267145152	L	1
267145152	R	0
267145152	L	1
267145152	R	1
267145152	L	1
267145152	L	0
267145152	L	1
267145152	R	1
267145152	L	1
267145152	R	1
267145152	L	1
267145152	L	1
267145152	L	1
267145152	R	1
267145152	L	1
267145152	L	1
267145152	L	1
267145152	L	1
267145152	R	1
267145152	R	1
267145152	L	0
267145152	L	1
267145152	R	1
267145152	R	1
267145152	R	1
267145152	R	0
267145152	R	0
267145152	L	1
267145152	R	1
267145152	R	1
267145152	L	1
267145152	R	1
267145152	L	1
267145152	R	1
267145152	R	1
267145152	L	1
267145152	R	1
267145152	R	1
267145152	R	0
267145152	L	1
267145152	L	1
267145152	R	0
267145152	L	1
267145152	R	1
267145152	L	1
267145152	L	1
267145152	R	1
267145152	L	1
267145152	L	1
267145152	L	1
267145152	L	1
267145152	R	1
267145152	R	1
267145152	R	1
267145152	L	0
267145152	L	1
267145152	L	1
267145152	R	1
267145152	L	1
267145152	L	1
267145152	L	1
267145152	L	1
267145152	L	0
267145152	L	1
267145152	R	1
267145152	R	1
267145152	R	1
267145152	L	1
267145152	R	1
267145152	L	1
267145152	L	1
267145152	L	1
267145152	L	0
267145152	L	1
267145152	L	1
267145152	L	1
267145152	L	1
267145152	R	1
267145152	L	1
267145152	R	0
267145152	R	1
267145152	R	1
267145152	R	0
267145152	R	1
267145152	R	1
267145152	R	1
267145152	L	1
267145152	R	1
267145152	R	1
267145152	R	1
267145152	R	1
267145152	L	0
267145152	L	1
267145152	L	1
267145152	R	1
267145152	L	1
267145152	R	1
267145152	R	1
267145152	R	1
267145152	R	1
267145152	R	1
267145152	R	1
267145152	L	1
267145152	R	1
267145152	R	0
267145152	L	0
267145152	R	0
267145152	L	0
267145152	L	1
267145152	L	1
267145152	R	1
267145152	L	1
267145152	R	0
267145152	R	1
267145152	L	1
267145152	R	1
267145152	L	1
267145152	L	1
267145152	L	1
267145152	R	1
267145152	L	1
267145152	R	1
267145152	L	1
267145152	R	0
267145152	L	1
267145152	R	1
267145152	L	1
267145152	L	1
267145152	R	0
267145152	R	0
267145152	L	1
267145152	R	1
267145152	R	1
267145152	R	1
267145152	L	1
267145152	L	1
267145152	L	1
267145152	R	1
267145152	R	1
267145152	R	1
267145152	R	1
267145152	L	1
267145152	L	0
267145152	R	1
267145152	L	1
267145152	R	1
267145152	L	1
267145152	L	1
267145152	R	1
267145152	R	1
267145152	R	1
267145152	L	1
267145152	L	0
267145152	L	1
267145152	L	1
267145152	R	1
267145152	L	1
267145152	L	1
267145152	L	1
267145152	L	1
267145152	R	0
267145152	R	1
267145152	R	1
267145152	R	1
267145152	R	1
267145152	R	1
267145152	R	1
267145152	L	1
267145152	L	1
267145152	L	1
267145152	R	1
267145152	L	0
267145152	L	1
267145152	L	1
267145152	L	1
267145152	L	1
267145152	R	1
267145152	R	1
267145152	L	1
267145152	R	1
267145152	L	1
267145152	R	1
267145152	L	1
267145152	L	1
267145152	L	1
267145152	R	1
267145152	L	0
267145152	R	1
267145152	L	1
267145152	L	1
267145152	R	1
267145152	L	1
267145152	R	1
267145152	R	1
267145152	L	0
267145152	R	1
267145152	R	1
267145152	L	1
267145152	R	1
267145152	L	1
267145152	L	1
267145152	R	1
267145152	R	0
267145152	R	1
267145152	L	1
267145152	L	1
267145152	L	1
267145152	R	1
267145152	R	1
267145152	L	1
267145152	L	1
267145152	L	1
267145152	R	1
267145152	R	1
267145152	R	1
267145152	L	1
267145152	L	1
267145152	L	1
267145152	R	0
267145152	R	1
267145152	R	1
267145152	R	1
267145152	R	1
267145152	L	1
267145152	L	1
267145152	R	1
908092186	L	1
908092186	R	0
908092186	L	1
908092186	L	0
908092186	R	1
908092186	L	1
908092186	L	1
908092186	L	1
908092186	R	1
908092186	R	1
908092186	L	0
908092186	L	1
908092186	R	1
908092186	L	1
908092186	R	1
908092186	L	0
908092186	R	1
908092186	R	1
908092186	L	1
908092186	L	1
908092186	R	1
908092186	R	1
908092186	R	1
908092186	R	1
908092186	R	1
908092186	R	1
908092186	L	0
908092186	R	0
908092186	R	1
908092186	L	0
908092186	R	1
908092186	L	1
908092186	R	1
908092186	R	1
908092186	L	1
908092186	L	1
908092186	L	1
908092186	R	1
908092186	L	1
908092186	L	1
908092186	R	1
908092186	R	1
908092186	L	1
908092186	L	1
908092186	L	0
908092186	L	1
908092186	R	1
908092186	L	1
908092186	R	0
908092186	R	1
908092186	L	1
908092186	L	0
908092186	L	1
908092186	L	1
908092186	L	0
908092186	L	1
908092186	L	0
908092186	L	0
908092186	L	1
908092186	L	1
908092186	L	1
908092186	L	1
908092186	R	1
908092186	R	1
908092186	R	0
908092186	R	1
908092186	L	1
908092186	R	0
908092186	R	1
908092186	L	1
908092186	R	1
908092186	L	1
908092186	L	1
908092186	L	1
908092186	L	1
908092186	R	1
908092186	R	1
908092186	L	1
908092186	R	1
908092186	L	0
908092186	R	1
908092186	R	0
908092186	R	1
908092186	L	0
908092186	L	1
908092186	R	1
908092186	L	1
908092186	R	1
908092186	L	0
908092186	R	1
908092186	R	1
908092186	L	1
908092186	L	0
908092186	L	0
908092186	R	1
908092186	R	1
908092186	L	1
908092186	R	1
908092186	R	1
908092186	L	1
908092186	L	1
908092186	L	1
908092186	R	1
908092186	R	1
908092186	L	1
908092186	R	1
908092186	R	1
908092186	L	0
908092186	L	0
908092186	R	1
908092186	L	1
908092186	L	1
908092186	R	1
908092186	R	0
908092186	R	1
908092186	L	1
908092186	L	1
908092186	R	1
908092186	L	1
908092186	R	1
908092186	L	0
908092186	R	1
908092186	L	1
908092186	R	1
908092186	L	0
908092186	R	1
908092186	L	1
908092186	R	1
908092186	R	1
908092186	R	1
908092186	L	1
908092186	R	0
908092186	R	1
908092186	R	1
908092186	L	1
908092186	R	1
908092186	R	1
908092186	L	1
908092186	R	1
908092186	R	1
908092186	R	1
908092186	L	1
908092186	L	1
908092186	R	1
908092186	L	0
908092186	L	1
908092186	R	1
908092186	L	1
908092186	R	1
908092186	R	1
908092186	R	1
908092186	R	1
908092186	R	1
908092186	R	1
908092186	R	1
908092186	R	1
908092186	L	1
908092186	L	0
908092186	L	1
908092186	R	1
908092186	L	1
908092186	L	1
908092186	R	1
908092186	R	0
908092186	L	1
908092186	L	1
908092186	L	1
908092186	R	1
908092186	R	1
908092186	R	0
908092186	L	1
908092186	R	1
908092186	R	1
908092186	L	1
908092186	R	1
908092186	R	1
908092186	L	1
908092186	L	1
908092186	R	1
908092186	R	1
908092186	L	1
908092186	R	1
908092186	R	1
908092186	L	1
908092186	R	1
908092186	R	1
908092186	L	1
908092186	R	1
908092186	R	1
908092186	R	1
908092186	R	0
908092186	R	1
908092186	R	1
908092186	L	1
908092186	L	1
908092186	L	1
908092186	R	1
908092186	R	1
908092186	L	1
908092186	L	1
908092186	R	1
908092186	R	1
908092186	R	1
908092186	L	1
908092186	L	1
908092186	L	1
908092186	R	1
908092186	L	0
908092186	L	1
908092186	L	1
908092186	L	1
908092186	L	0
908092186	L	1
908092186	L	0
908092186	L	1
908092186	L	1
908092186	L	1
908092186	L	1
908092186	L	1
908092186	L	1
908092186	L	1
908092186	L	1
908092186	R	1
908092186	R	1
908092186	L	1
908092186	R	1
908092186	R	1
908092186	L	1
908092186	R	1
908092186	L	0
908092186	R	1
908092186	R	0
908092186	R	0
908092186	L	1
908092186	L	1
908092186	R	1
908092186	R	1
616446717	R	1
616446717	R	1
616446717	L	0
616446717	L	1
616446717	R	1
616446717	L	1
616446717	R	1
616446717	R	1
616446717	R	1
616446717	R	1
616446717	R	1
616446717	R	1
616446717	R	1
616446717	R	1
616446717	L	1
616446717	L	1
616446717	L	1
616446717	R	1
616446717	R	1
616446717	R	1
616446717	R	1
616446717	R	1
616446717	R	1
616446717	L	1
616446717	L	1
616446717	L	1
616446717	L	1
616446717	R	1
616446717	R	1
616446717	L	1
616446717	L	1
616446717	L	1
616446717	R	1
616446717	R	1
616446717	R	1
616446717	L	0
616446717	L	1
616446717	L	1
616446717	R	1
616446717	R	1
616446717	L	1
616446717	R	1
616446717	R	1
616446717	L	1
616446717	L	1
616446717	L	1
616446717	R	1
616446717	L	1
616446717	L	1
616446717	L	1
616446717	L	1
616446717	L	1
616446717	R	1
616446717	R	1
616446717	R	1
616446717	R	1
616446717	L	1
616446717	L	1
616446717	L	0
616446717	L	1
616446717	L	1
616446717	L	1
616446717	L	1
616446717	L	1
616446717	R	1
616446717	R	1
616446717	L	1
616446717	R	1
616446717	R	1
616446717	R	1
616446717	L	1
616446717	L	1
616446717	L	1
616446717	L	1
616446717	L	1
616446717	L	1
616446717	R	1
616446717	R	1
616446717	R	1
616446717	L	1
616446717	R	1
616446717	R	1
616446717	L	1
616446717	R	1
616446717	L	0
616446717	L	1
616446717	R	1
616446717	R	1
616446717	R	1
616446717	L	1
616446717	R	1
616446717	L	0
616446717	L	1
616446717	L	1
616446717	R	1
616446717	R	1
616446717	R	1
616446717	L	1
616446717	R	1
616446717	L	1
616446717	L	1
616446717	L	1
616446717	L	1
616446717	L	1
616446717	R	1
616446717	R	1
616446717	L	1
616446717	L	1
616446717	L	1
616446717	L	1
616446717	L	1
616446717	R	1
616446717	R	1
616446717	L	1
616446717	R	1
616446717	R	1
616446717	R	1
616446717	R	1
616446717	L	1
616446717	R	1
616446717	R	1
616446717	L	1
616446717	L	1
616446717	R	1
616446717	R	1
616446717	R	1
616446717	L	1
616446717	L	1
616446717	L	1
616446717	R	1
616446717	R	1
616446717	L	1
616446717	R	1
616446717	L	1
616446717	L	0
616446717	R	1
616446717	L	1
616446717	R	1
616446717	R	1
616446717	R	1
616446717	R	1
616446717	R	1
616446717	L	1
616446717	R	1
616446717	L	1
616446717	R	1
616446717	L	1
616446717	R	1
616446717	R	1
616446717	L	1
616446717	R	1
616446717	R	1
616446717	R	1
616446717	L	1
616446717	L	1
616446717	L	1
616446717	L	1
616446717	L	1
616446717	R	1
616446717	L	1
616446717	R	1
616446717	R	1
616446717	L	1
616446717	R	1
616446717	R	1
616446717	L	1
616446717	L	1
616446717	L	1
616446717	R	1
616446717	R	1
616446717	R	1
616446717	L	1
616446717	L	1
616446717	L	1
616446717	R	1
616446717	R	1
616446717	R	1
616446717	R	1
616446717	R	1
616446717	R	1
616446717	L	1
616446717	R	1
616446717	R	1
616446717	R	1
616446717	L	1
616446717	L	1
616446717	L	1
616446717	R	1
616446717	L	1
616446717	R	1
616446717	R	1
616446717	L	1
616446717	R	1
616446717	L	1
616446717	R	1
616446717	L	1
616446717	L	1
616446717	R	1
616446717	L	1
616446717	L	1
616446717	R	1
616446717	L	1
616446717	L	1
616446717	R	1
616446717	R	1
616446717	R	1
616446717	R	1
616446717	R	1
616446717	L	1
616446717	L	1
616446717	R	1
616446717	L	1
616446717	L	1
616446717	R	1
616446717	L	1
616446717	R	1
616446717	R	1
616446717	R	1
616446717	R	1
616446717	L	1
616446717	L	1
616446717	R	1
616446717	L	1
616446717	L	1
616446717	L	1
616446717	L	1
616446717	L	1
616446717	R	1
616446717	R	1
616446717	L	1
616446717	L	1
616446717	R	1
616446717	L	1
491416294	R	1
491416294	R	1
491416294	L	1
491416294	R	1
491416294	R	1
491416294	L	1
491416294	R	1
491416294	L	1
491416294	R	1
491416294	R	1
491416294	L	1
491416294	R	1
491416294	R	1
491416294	R	1
491416294	L	1
491416294	R	1
491416294	R	1
491416294	L	1
491416294	L	1
491416294	R	1
491416294	R	1
491416294	L	1
491416294	L	1
491416294	L	1
491416294	R	1
491416294	R	1
491416294	R	1
491416294	R	1
491416294	R	1
491416294	L	1
491416294	R	1
491416294	L	1
491416294	L	1
491416294	R	1
491416294	R	1
491416294	R	1
491416294	L	1
491416294	R	1
491416294	R	1
491416294	R	1
491416294	L	1
491416294	R	1
491416294	L	1
491416294	L	1
491416294	R	1
491416294	R	1
491416294	L	1
491416294	R	1
491416294	L	1
491416294	L	1
491416294	R	1
491416294	R	1
491416294	R	1
491416294	L	1
491416294	L	1
491416294	L	1
491416294	L	1
491416294	R	1
491416294	L	1
491416294	L	1
491416294	L	1
491416294	L	1
491416294	L	1
491416294	L	1
491416294	R	1
491416294	L	1
491416294	R	1
491416294	R	1
491416294	R	1
491416294	L	1
491416294	R	1
491416294	L	1
491416294	R	1
491416294	R	1
491416294	L	1
491416294	R	1
491416294	R	1
491416294	L	1
491416294	L	1
491416294	L	1
491416294	R	1
491416294	L	1
491416294	R	1
491416294	R	1
491416294	L	1
491416294	L	1
491416294	R	1
491416294	R	1
491416294	L	1
491416294	L	1
491416294	L	1
491416294	R	1
491416294	L	0
491416294	L	1
491416294	R	1
491416294	R	1
491416294	R	1
491416294	L	1
491416294	R	1
491416294	L	1
491416294	L	1
491416294	R	1
491416294	R	1
491416294	R	1
491416294	R	1
491416294	R	1
491416294	L	1
491416294	R	1
491416294	R	1
491416294	L	0
491416294	R	1
491416294	R	1
491416294	L	1
491416294	L	1
491416294	L	1
491416294	L	1
491416294	L	1
491416294	L	1
491416294	L	1
491416294	L	1
491416294	R	1
491416294	L	1
491416294	L	1
491416294	R	1
491416294	L	1
491416294	L	1
491416294	R	1
491416294	L	1
491416294	R	1
491416294	L	1
491416294	L	1
491416294	R	1
491416294	L	1
491416294	R	1
491416294	R	1
491416294	L	1
491416294	L	1
491416294	R	1
491416294	R	1
491416294	R	1
491416294	R	1
491416294	R	1
491416294	R	1
491416294	L	1
491416294	L	1
491416294	L	1
491416294	R	1
491416294	R	1
491416294	L	1
491416294	R	1
491416294	R	1
491416294	R	1
491416294	L	1
491416294	L	1
491416294	L	1
491416294	R	1
491416294	L	1
491416294	L	1
491416294	R	1
491416294	L	1
491416294	R	1
491416294	R	1
491416294	R	1
491416294	L	1
491416294	L	1
491416294	L	1
491416294	L	1
491416294	R	1
491416294	L	1
491416294	L	1
491416294	L	1
491416294	R	1
491416294	R	1
491416294	R	1
491416294	R	1
491416294	R	1
491416294	R	1
491416294	R	1
491416294	R	1
491416294	L	0
491416294	L	1
491416294	R	1
491416294	L	1
491416294	L	1
491416294	L	1
491416294	R	1
491416294	R	1
491416294	L	1
491416294	R	1
491416294	L	1
491416294	R	1
491416294	L	0
491416294	L	1
491416294	R	1
491416294	L	1
491416294	R	1
491416294	R	1
491416294	R	1
491416294	R	1
491416294	R	1
491416294	R	1
491416294	R	1
491416294	R	1
491416294	L	1
491416294	L	1
491416294	L	1
491416294	L	1
491416294	L	1
491416294	R	0
491416294	L	0
491416294	R	1
491416294	L	1
491416294	L	1
491416294	L	1
491416294	R	1
491416294	L	1
491416294	L	1
491416294	L	1
491416294	L	1
491416294	L	1
491416294	R	1
491416294	R	1
491416294	L	1
491416294	R	1
491416294	R	1
491416294	L	1
491416294	L	1
491416294	R	1
491416294	L	1
491416294	L	1
491416294	L	1
491416294	L	1
491416294	R	1
491416294	R	1
491416294	L	1
491416294	L	1
491416294	L	1
491416294	L	1
491416294	R	1
312850327	R	1
312850327	L	1
312850327	L	1
312850327	L	1
312850327	L	1
312850327	L	1
312850327	R	1
312850327	L	1
312850327	R	1
312850327	R	1
312850327	L	1
312850327	L	0
312850327	L	1
312850327	L	1
312850327	L	1
312850327	L	1
312850327	R	1
312850327	L	1
312850327	L	1
312850327	R	1
312850327	L	1
312850327	L	1
312850327	L	1
312850327	L	1
312850327	R	1
312850327	R	1
312850327	R	1
312850327	R	1
312850327	L	1
312850327	L	1
312850327	L	1
312850327	R	1
312850327	R	1
312850327	R	1
312850327	L	1
312850327	L	1
312850327	L	1
312850327	R	1
312850327	R	1
312850327	L	1
312850327	R	1
312850327	R	1
312850327	R	1
312850327	R	1
312850327	L	1
312850327	R	1
312850327	R	1
312850327	R	1
312850327	L	1
312850327	R	1
312850327	L	1
312850327	R	1
312850327	R	1
312850327	R	1
312850327	L	1
312850327	L	1
312850327	L	1
312850327	L	1
312850327	L	1
312850327	R	1
312850327	R	1
312850327	R	0
312850327	R	1
312850327	R	1
312850327	L	1
312850327	L	1
312850327	L	1
312850327	R	1
312850327	R	1
312850327	R	1
312850327	R	1
312850327	R	1
312850327	R	1
312850327	R	1
312850327	R	1
312850327	R	1
312850327	L	1
312850327	R	1
312850327	L	0
312850327	R	1
312850327	R	1
312850327	R	1
312850327	L	1
312850327	L	1
312850327	L	1
312850327	R	1
312850327	R	1
312850327	R	1
312850327	L	1
312850327	R	1
312850327	R	1
312850327	L	1
312850327	L	1
312850327	R	0
312850327	L	1
312850327	L	1
312850327	L	1
312850327	L	0
312850327	L	1
312850327	R	1
312850327	L	1
312850327	R	1
312850327	L	1
312850327	L	1
312850327	R	1
312850327	R	1
312850327	L	1
312850327	R	1
312850327	R	1
312850327	R	1
312850327	R	1
312850327	L	1
312850327	R	1
312850327	L	1
312850327	L	1
312850327	R	1
312850327	R	1
312850327	R	1
312850327	L	0
312850327	R	1
312850327	L	1
312850327	L	1
312850327	R	1
312850327	R	1
312850327	L	1
312850327	R	1
312850327	R	1
312850327	R	1
312850327	R	0
312850327	R	1
312850327	L	1
312850327	L	1
312850327	L	1
312850327	L	0
312850327	L	1
312850327	L	1
312850327	R	1
312850327	L	1
312850327	L	1
312850327	R	1
312850327	R	1
312850327	L	1
312850327	L	1
312850327	L	1
312850327	R	1
312850327	R	1
312850327	R	1
312850327	R	1
312850327	R	1
312850327	L	1
312850327	L	1
312850327	L	1
312850327	L	1
312850327	R	1
312850327	R	1
312850327	R	1
312850327	R	1
312850327	R	1
312850327	R	1
312850327	L	1
312850327	L	1
312850327	L	1
312850327	L	1
312850327	L	1
312850327	L	1
312850327	L	1
312850327	R	1
312850327	R	1
312850327	R	1
312850327	L	1
312850327	R	1
312850327	L	1
312850327	L	1
312850327	R	1
312850327	L	1
312850327	L	1
312850327	R	1
312850327	R	1
312850327	R	1
312850327	L	0
312850327	R	1
312850327	L	1
312850327	L	1
312850327	L	1
312850327	R	1
312850327	R	1
312850327	L	1
312850327	R	1
312850327	R	1
312850327	R	1
312850327	L	1
312850327	L	1
312850327	R	1
312850327	R	1
312850327	L	1
312850327	L	1
312850327	L	1
312850327	R	1
312850327	L	1
312850327	R	1
312850327	L	1
312850327	L	1
312850327	R	1
312850327	R	1
312850327	L	1
312850327	R	1
312850327	L	1
312850327	R	1
312850327	R	1
312850327	L	1
312850327	R	1
312850327	R	1
312850327	L	1
312850327	L	1
312850327	L	1
312850327	L	1
312850327	R	1
312850327	R	1
312850327	R	1
312850327	R	1
312850327	L	1
312850327	L	1
312850327	R	1
312850327	R	1
312850327	L	1
312850327	R	1
312850327	R	1
312850327	R	1
312850327	L	1
312850327	L	1
312850327	L	1
312850327	L	1
312850327	L	1
312850327	R	1
312850327	L	1
312850327	L	1
312850327	L	1
312850327	R	1
312850327	L	1
312850327	L	1
767215115	R	1
767215115	L	1
767215115	L	1
767215115	L	1
767215115	L	0
767215115	L	1
767215115	R	1
767215115	R	1
767215115	L	1
767215115	L	1
767215115	L	1
767215115	R	1
767215115	R	1
767215115	L	1
767215115	R	1
767215115	R	1
767215115	L	1
767215115	R	1
767215115	R	1
767215115	R	1
767215115	R	1
767215115	L	1
767215115	R	0
767215115	R	0
767215115	L	1
767215115	L	1
767215115	L	1
767215115	L	1
767215115	R	1
767215115	R	1
767215115	L	1
767215115	R	1
767215115	R	1
767215115	L	1
767215115	L	1
767215115	L	1
767215115	R	1
767215115	L	1
767215115	L	1
767215115	L	1
767215115	R	1
767215115	R	1
767215115	L	1
767215115	L	1
767215115	L	1
767215115	L	1
767215115	L	1
767215115	R	1
767215115	L	1
767215115	L	1
767215115	L	1
767215115	L	1
767215115	L	1
767215115	R	0
767215115	R	1
767215115	L	1
767215115	R	1
767215115	R	1
767215115	L	1
767215115	R	1
767215115	R	1
767215115	L	1
767215115	L	1
767215115	L	1
767215115	R	1
767215115	L	1
767215115	L	1
767215115	L	1
767215115	L	1
767215115	R	1
767215115	R	1
767215115	R	1
767215115	R	1
767215115	R	1
767215115	R	1
767215115	R	1
767215115	R	1
767215115	L	1
767215115	L	1
767215115	R	1
767215115	R	1
767215115	R	1
767215115	R	1
767215115	L	1
767215115	L	1
767215115	L	1
767215115	L	1
767215115	R	1
767215115	R	1
767215115	L	1
767215115	R	1
767215115	R	1
767215115	L	1
767215115	R	1
767215115	L	1
767215115	R	1
767215115	R	0
767215115	R	1
767215115	L	1
767215115	R	0
767215115	L	1
[truncated: 33,792 more rows]
