# Supplementary material for: Neural attentional-filter mechanisms of listening success in middle-aged and older individuals
Source: Nat Commun. 2021 Jul 26;12:4533. doi: 10.1038/s41467-021-24771-9 (PMC8313676; doi:10.1038/s41467-021-24771-9)
Supplement: Supplementary file 4 — Source Data [file 41467_2021_24771_MOESM4_ESM.zip › source data/Fig6a_left.csv]

ID	neural_tracking_index_sentence_within_subj_zscored	predicted_accuracy
594866155	-1.86156975355383	0.625093815051086
594866155	-0.199934262051206	0.646839885154488
594866155	0.45929076046848	0.655307260011126
594866155	-0.744559891854817	0.639773985520088
594866155	-0.133870645835426	0.647692708969723
594866155	0.73266193009887	0.658790208784804
594866155	-2.2143546630816	0.620407671580753
594866155	-0.177931624272763	0.647124024247386
594866155	1.32990821430257	0.666339838546969
594866155	0.4445666324024	0.655119185466951
594866155	-0.400910254721132	0.644239723191221
594866155	0.720630107921291	0.65863727124126
594866155	-0.90145633846059	0.637726985102738
594866155	-0.518758982130226	0.642711055677665
594866155	-0.753695164248905	0.639654937635678
594866155	0.712738866523959	0.658536947053625
594866155	-0.447087942615636	0.64364108052945
594866155	-0.212096057616505	0.646682784801251
594866155	-0.851787936724443	0.638375544743177
594866155	-0.33000048790605	0.645158111891058
594866155	2.39561572310552	0.679599852169191
594866155	1.30656870739329	0.666046374923551
594866155	0.21620524693971	0.652196084110047
594866155	-1.34728362596961	0.631883230971627
594866155	1.22249449316477	0.66498818711976
594866155	-0.678533410892672	0.640633909226439
594866155	-1.1189946542515	0.634880528448496
594866155	-0.891764037261985	0.637853584628057
594866155	0.431959213793487	0.654958109510836
594866155	1.47443862144805	0.668154243347489
594866155	1.5615579264746	0.669245518156949
594866155	0.0758952613697876	0.650394349455054
594866155	0.465213833423184	0.65538290301903
594866155	-0.11854864018583	0.647890368541511
594866155	-0.651758893022196	0.640982361519228
594866155	0.107980120509998	0.650806735472106
594866155	0.561189896441555	0.656607504930375
594866155	0.28542350295174	0.653083324546964
594866155	0.0694129314953489	0.650311004858167
594866155	-0.603631604311881	0.641608331630133
594866155	-0.52980672008649	0.642567601037496
594866155	-1.08068964012752	0.635382434916814
594866155	1.78243841509262	0.672004146024835
594866155	-1.28523061714635	0.632698969742936
594866155	-0.38748586053226	0.644413671122587
594866155	1.94999267949149	0.674088889460222
594866155	-0.696971064322203	0.640393869299002
594866155	-1.49194400650281	0.629978623305688
594866155	0.557402100570836	0.656559214068412
594866155	-0.0582187071312177	0.648668154323584
594866155	0.590842396468705	0.6569854346304
594866155	-0.181088120831696	0.647083268062615
594866155	-2.9108263449967	0.611090738081427
594866155	0.762184456738299	0.659165332161301
594866155	0.0558065745636672	0.650136035372636
594866155	0.298346571216547	0.653248855036137
594866155	0.13420132310132	0.651143588548275
594866155	0.613142116276224	0.657269520009181
594866155	1.89581234443875	0.673415515153045
594866155	0.55838618479215	0.656571760535147
594866155	0.336484476699181	0.653737144014298
594866155	0.159880350989578	0.651473330245864
594866155	0.511595765212677	0.655974969889437
594866155	-0.0767102066785182	0.648429841791153
594866155	-1.19300521474507	0.633909945977715
594866155	-0.285252507276475	0.64573711642601
594866155	0.146806884947552	0.651305473346851
594866155	0.578253545486609	0.656825010352447
594866155	0.03732287341963	0.649898281453986
594866155	-1.45280344917205	0.630494352519551
594866155	-0.922159242361825	0.637456502583196
594866155	1.37055274940553	0.666850582583466
594866155	-0.480138318350343	0.64321234306138
594866155	-0.204334789606894	0.646783044870995
594866155	0.00984092896741651	0.649544646362038
594866155	-0.956917839763719	0.637002187347513
594866155	-0.383345279752013	0.64446731542007
594866155	-1.07136869146526	0.635504521825171
594866155	0.0297862736945077	0.649801317570457
594866155	0.798502734792842	0.659626531290232
594866155	-0.88483831245915	0.637944035791497
594866155	0.0192510022383994	0.64966575282818
594866155	1.16495341765811	0.664262996777158
594866155	0.685147373073524	0.658186054949298
594866155	0.185195453392218	0.65179825687632
594866155	0.245001779370585	0.65256532716076
594866155	0.658688504858941	0.657849404182485
594866155	0.32818474751187	0.653630908065668
594866155	1.29050771019636	0.665844354264451
594866155	0.889261294675566	0.660777734628938
594866155	0.0921827836138804	0.650603720794948
594866155	-0.115607528097978	0.647928304189566
594866155	-0.393965962291481	0.644329709313729
594866155	0.472807992791439	0.655479875797079
594866155	-1.01720692403933	0.636213593737706
594866155	0.867834253328458	0.660506119665328
594866155	0.271813432494695	0.652908954264375
594866155	0.330282889342219	0.653657765580396
594866155	1.64299553769506	0.670263978998485
594866155	0.0382382574217205	0.649910057697139
594866155	-1.75617990373911	0.626489247704187
594866155	-0.0473882104087151	0.648807699909713
594866155	-0.0914714699982329	0.648239550247192
594866155	0.336113124162836	0.653732391055505
594866155	0.699444445722807	0.658367898208534
594866155	0.293648961631783	0.653188688038432
594866155	-1.51320393920856	0.629698370798696
594866155	0.881314350397783	0.66067700935167
594866155	2.16463444549892	0.676749466485059
594866155	-0.186509867862333	0.647013258327761
594866155	0.886123365743451	0.660737964002992
594866155	-1.49749572692117	0.629905447903913
594866155	-0.198541690039912	0.646857871720917
594866155	-0.245517785887557	0.646250895490022
594866155	-0.323873171056357	0.645237419840782
594866155	-0.228862624632483	0.646466150214379
594866155	-0.790106280437535	0.639180269324735
594866155	-1.054732097837	0.635722386590113
594866155	-0.194048324350137	0.646915905538587
594866155	-0.375231226832874	0.644572428474935
594866155	-1.03163397007634	0.636024776235854
594866155	0.515253587695676	0.656021641534425
594866155	-0.148799017796496	0.647500078763498
594866155	0.0108250131887308	0.649557312305512
594866155	-0.432660896578632	0.643828159547911
594866155	0.421858424804902	0.654829033285689
594866155	-2.0786253110475	0.62221331626104
594866155	1.57678338046474	0.66943604902529
594866155	1.23846265222761	0.665189296055704
594866155	0.190195715294104	0.651862419990046
594866155	0.168430743138922	0.651583092764819
594866155	-1.56315085534697	0.629039617400462
594866155	-1.56105271351662	0.629067299619927
594866155	0.504985690065736	0.655890621614718
594866155	1.1238261242579	0.663744193978345
594866155	1.01256890436893	0.662338754786152
594866155	-0.721536034601426	0.640073948625386
594866155	0.186588025403512	0.651816126844999
594866155	-0.588517556082638	0.641804813873877
594866155	-0.131568260110087	0.647722413832962
594866155	-0.628623630007901	0.641283331613009
594866155	1.87158159144224	0.673114134139739
594866155	-0.416637034635344	0.644035893416178
594866155	-0.0912597990525162	0.648242279289049
594866155	1.33731669740265	0.666432963560327
594866155	0.871640616825995	0.660554377878418
594866155	-1.30442954327539	0.632446664707782
594866155	0.79142846897547	0.659536720172936
594866155	1.06537523503719	0.663006181807121
594866155	0.533078509440237	0.656249033847876
594866155	-1.87790926515301	0.624877281984961
594866155	-0.348902332006012	0.644913408637545
594866155	-0.159066915426436	0.64736755775146
594866155	-0.602387573315125	0.641624505798508
594866155	-0.731488282575473	0.639944300563693
594866155	0.946003962229086	0.661496508612697
594866155	-0.157655775788325	0.64738577174865
594866155	0.0657098411381699	0.650263389371352
594866155	1.8857486907038	0.673290361254774
594866155	0.99028775218823	0.662056945703575
594866155	-0.670252249332178	0.640741698825147
594866155	0.344969882154665	0.653845740760009
594866155	0.140328639951013	0.651222281938564
594866155	-1.16368693200063	0.634294559646739
594866155	0.0325658474290502	0.649837080266682
594866155	0.673226956656849	0.658034404621279
594866155	-1.12311666740493	0.634826500657607
594866155	-1.67912425244752	0.627508187331569
594866155	0.261137047074776	0.652772141209972
594866155	-0.951904580523061	0.637067728701821
594866155	-1.19298664711825	0.633910189612345
594866155	-1.20163916121509	0.633796648454728
594866155	0.279333321355682	0.653005303084351
594866155	-0.712159383058714	0.6401960796875
594866155	0.230435476132451	0.652378573883174
594866155	1.98527117044427	0.674526958530304
594866155	2.14012517810014	0.676446237295231
594866155	-0.80351210699959	0.639005437609827
594866155	1.23461915347644	0.6651408950814
594866155	0.590211097156919	0.656977390608633
594866155	1.37695858065749	0.666931043323388
594866155	0.118803190181773	0.650945793301032
594866155	-0.536398227606614	0.64248199828133
594866155	-0.893063771139192	0.637836608790365
594866155	1.12934070942262	0.663813781021556
594866155	-0.236345378239835	0.64636944891089
594866155	-0.242175613060452	0.646294095176176
594866155	0.425627653048804	0.654877202268455
594866155	0.489945912343762	0.655698668977923
594866155	-0.0511852900928429	0.648758779312542
594866155	2.6173131873035	0.682323127741211
594866155	-0.755032033379747	0.639637514553047
594866155	-0.595740362914549	0.641710923505037
594866155	-0.743352996111696	0.639789712105843
594866155	0.306293515494331	0.653350628370111
594866155	0.337747075322754	0.653753303844666
594866155	-1.25936591298992	0.63303875898441
594866155	-0.555114395438404	0.642238885136773
594866155	-0.259443506000496	0.646070871101077
594866155	-0.0882054244410784	0.648281657806152
594866155	0.13345861802863	0.651134049395401
594866155	0.771616811161463	0.659285140912668
594866155	-0.32892356555065	0.645172051441952
594866155	-0.00580415338879934	0.649343253454773
594866155	-0.12371415396639	0.647823737148367
594866155	-0.638483039847861	0.641155082665709
594866155	0.815566383837896	0.659843115104164
594866155	-0.903424506903219	0.63770127481813
594866155	-0.906933788371679	0.637655430940625
594866155	-1.5804001806602	0.628812003147943
594866155	-0.946092913329262	0.637143701749612
594866155	0.791669848124094	0.659539784783179
594866155	3.17044279018941	0.689063210325458
594866155	0.475760245455382	0.655517570766318
594866155	-1.06531564512283	0.635583796018002
594866155	0.581131527643283	0.656861688678627
594866155	-1.20741369315526	0.63372086486137
594866155	-2.03814788458589	0.622751145461491
594866155	-1.15460736248699	0.634413635828389
594866155	-2.07045555524791	0.622321893222162
594866155	-0.837230917299718	0.638565531878733
594866155	1.42332194482016	0.667513102257944
594866155	0.411441986160424	0.654695899518268
594866155	-1.19703438976441	0.633857075642938
594866155	1.84146490074466	0.672739344805051
594866155	0.512542714180357	0.655987052685414
594866155	0.49401222261674	0.65575057229974
594866155	2.7645544679643	0.684124947095797
594866155	0.609818511075936	0.657227186363494
594866155	0.151732876342168	0.651368725073757
594866155	-0.335626478831677	0.645085285748667
594866155	-0.270584082090846	0.645926821768984
594866155	0.449932676552586	0.655187732764474
594866155	0.595298626904845	0.657042213396201
594866155	-2.58942072479008	0.615400832960995
913338219	-0.871688540313873	0.953956096427528
913338219	1.0319573991248	0.958459451897148
913338219	-0.83050554403321	0.954058267186726
913338219	-2.00546496902886	0.951056964717214
913338219	0.411371608011819	0.957039698514489
913338219	-0.0863707640782339	0.955867604661837
913338219	0.786976130897993	0.957904435544163
913338219	1.87442633070394	0.960315137708559
913338219	-0.586378386639991	0.954659503561645
913338219	1.32883518430583	0.959122662324473
913338219	0.629504087860886	0.957543939465707
913338219	-0.949468329051338	0.953762542646995
913338219	-0.547386370323764	0.954754836365595
913338219	-0.148518467798255	0.955719133087466
913338219	1.71610017683324	0.959972568047398
913338219	1.61479520491832	0.959751890043214
913338219	0.732164496533467	0.957779290153742
913338219	-0.364922301590636	0.955198416369298
913338219	1.4575274057762	0.959406994404698
913338219	-0.357068195446939	0.955217416785796
913338219	-1.65368271134922	0.951974547783553
913338219	-1.97297162209868	0.951142412184089
913338219	-0.279975408901712	0.955403510075905
913338219	-0.829837109467789	0.954059923722816
913338219	-0.530786911949141	0.954795362928948
913338219	0.482875538885053	0.957205615956446
913338219	0.879832832611066	0.958115636132319
913338219	1.27069994474102	0.958993594220654
913338219	0.579872821378373	0.95742970986928
913338219	-0.500874465146549	0.954868305048781
913338219	-0.189279978950167	0.955621494824575
913338219	-0.810675318592385	0.954107386921906
913338219	-1.13980507155498	0.953285622333312
913338219	1.57381645253265	0.959662293126335
913338219	-1.11809951580561	0.953340244650408
913338219	0.902689581223102	0.958167467704287
913338219	0.221016297881359	0.95659499879748
913338219	-1.08295099824056	0.953428567554268
913338219	1.14018809584256	0.958702417908287
913338219	-0.844839751936128	0.954022730005068
913338219	0.321337185574968	0.95682990902498
913338219	0.953676284463274	0.958282867792193
913338219	-0.0381792313791311	0.955982407802938
913338219	0.885663067431683	0.958128863014889
913338219	0.75045360894846	0.957821087163011
913338219	1.21755939679005	0.95887527381463
913338219	0.950111300114362	0.958274808941671
913338219	2.54676009775661	0.96173879505485
913338219	0.0778691789337615	0.956257693445686
913338219	1.20562041274656	0.958848646079517
913338219	0.544445789411058	0.957347992677366
913338219	1.57786419517881	0.95967115170459
913338219	-0.624813374151701	0.954565345426815
913338219	-0.132645003632187	0.955757100208881
913338219	-0.201192968316115	0.955592920247875
913338219	0.793957558581279	0.957920349987458
913338219	-0.385885152267313	0.955147666045988
913338219	-0.805402112576286	0.954120440307528
913338219	0.00975198319199378	0.95609630818587
913338219	-0.132255083469025	0.955758032452955
913338219	-1.16398012167104	0.953224713920912
913338219	-0.439248511740093	0.955018227863589
913338219	0.402904770183152	0.957020011460873
913338219	0.702957619549931	0.957712460129174
913338219	-0.73850295315373	0.954285737090841
913338219	1.2070686876383	0.958851877072805
913338219	-0.0803010068716745	0.955882079902817
913338219	1.36675027826666	0.959206629329638
913338219	0.67635021032081	0.957651490099709
913338219	-1.27453177174095	0.952945218406541
913338219	-0.229369342011294	0.955525266374921
913338219	0.0481758301276134	0.956187412808949
913338219	0.425111651856585	0.957071628474804
913338219	-0.734250966612579	0.954296223861942
913338219	-1.25614982119188	0.952991801254148
913338219	0.232621064642141	0.956622234674887
913338219	-0.58686114493724	0.954658322052487
913338219	1.15118013091837	0.95872701761505
913338219	-2.29400588976895	0.950291949596588
913338219	-0.410115905263826	0.95508893597968
913338219	1.32224367678571	0.959108047856627
913338219	-0.135548980466405	0.955750156620801
913338219	-0.405009807889081	0.955101318138657
913338219	1.71246092197706	0.959964660581802
913338219	1.25662568361354	0.958962288851049
913338219	-0.106952978405157	0.955818486179905
913338219	0.587819765656157	0.957448020006552
913338219	-1.23763789725508	0.953038669166372
913338219	0.857941600593527	0.958065936461059
913338219	-1.0768608166445	0.953443855086133
913338219	0.0628869608549215	0.956222245768357
913338219	-0.892354308961473	0.953904745339709
913338219	-0.0326384658605952	0.955995588886103
913338219	-0.816152768503475	0.954093824204163
913338219	-1.7693590264207	0.951674636631033
913338219	2.23018206052248	0.961074659968859
913338219	1.67671824035385	0.959886918382705
913338219	1.20108991180315	0.958838537301849
913338219	-0.0589630901332894	0.955932930926067
913338219	0.879238668552914	0.958114287945437
913338219	-0.585227193777321	0.954662320888219
913338219	-0.566065402901918	0.954709191262841
913338219	0.473424616835072	0.957183721231616
913338219	-0.115035466358706	0.955799183449852
913338219	1.26282727097051	0.958976085855929
913338219	0.773087546038689	0.957872758848377
913338219	0.957909703377607	0.958292435743578
913338219	-0.754304003575211	0.954246746522111
913338219	-1.3417465808194	0.952774511316443
913338219	-0.627134327503857	0.95455965359056
913338219	-0.251529804617683	0.955471988188599
913338219	-1.67585245776902	0.951917206055771
913338219	-0.0323213307945565	0.955996343213706
913338219	-2.00527929276069	0.951057453390903
913338219	-1.63121588290035	0.952032591661226
913338219	-0.61090622166558	0.954599436687921
913338219	0.334743012137023	0.956861207855394
913338219	0.925045003911073	0.958218103093164
913338219	0.818355420219147	0.957975920722627
913338219	0.475281379516797	0.957188023593744
913338219	-0.750590478211761	0.954255912838158
913338219	-1.58206737471509	0.952159336450048
913338219	-3.0103449323785	0.948343438192128
913338219	0.803352777750808	0.957941757685802
913338219	0.341965818968934	0.95687806209199
913338219	0.296308024625313	0.956771414937407
913338219	1.69238931738761	0.959921021585463
913338219	-0.423484596572246	0.955056501820897
913338219	0.204769624416265	0.956556841142208
913338219	-1.35782614564314	0.952733586489778
913338219	-0.702054701711466	0.954375555939451
913338219	0.638230872464994	0.957563994425762
913338219	-0.091192776762674	0.955856101830419
913338219	0.928182932843188	0.958225205859136
913338219	0.208334608765177	0.956565216763333
913338219	-0.963004129001114	0.953728780026708
913338219	-1.45810989808312	0.952477588223227
913338219	1.03555951872735	0.958467560214326
913338219	-1.4105210705505	0.952599233915481
913338219	-0.644123706041642	0.95451796866516
913338219	-1.08211545503378	0.953430665211631
913338219	0.789037137474708	0.95790913428952
913338219	1.03121469405211	0.958457779890873
913338219	1.62186947073569	0.959767338075288
913338219	0.320185992712298	0.95682722030303
913338219	-1.83044651864945	0.95151554009182
913338219	0.55003464508305	0.95736089407083
913338219	-0.714216497276766	0.954345604515429
913338219	-0.995608881692207	0.953647357002
913338219	-0.372609299092978	0.95517981277721
913338219	1.4808854803123	0.959458398157552
913338219	2.11134924889207	0.960822521580649
913338219	-1.30800920289246	0.952860268406103
913338219	-0.91216596677548	0.953855465412155
913338219	1.49113481031543	0.959480934014699
913338219	-1.7444969741124	0.951739245486917
913338219	1.13120136446301	0.958682295561957
913338219	-0.125446334715139	0.955774308190742
913338219	1.26221453928554	0.958974722876501
913338219	0.0100806301866591	0.956097088188112
913338219	0.795647212621649	0.957924200756706
913338219	0.360236363757109	0.956920667878133
913338219	0.708880692504634	0.957726021239636
913338219	-0.429704751556026	0.955041403319794
913338219	0.107725922855901	0.956328252340453
913338219	-1.60033791950326	0.952112257325913
913338219	0.55172429912342	0.957364793758029
913338219	-1.1117308198073	0.953356260028352
913338219	-0.391325466924767	0.955134486283806
913338219	0.65885950585896	0.957611364948971
913338219	-0.391084087776143	0.955135071129652
913338219	-1.70075164533096	0.95185272716484
913338219	0.0931280546521785	0.956293767536408
913338219	-0.221138313043206	0.955545039930891
913338219	2.103736521897	0.960806315677453
913338219	0.854915077422315	0.958059060908933
913338219	0.801310338800911	0.957937104724294
913338219	0.0357503742615089	0.95615797126157
913338219	-0.342696852290387	0.955252163622938
913338219	0.715676443919748	0.957741575261304
913338219	0.0786564463108129	0.956259555349501
913338219	0.374422030645489	0.956953720253872
913338219	-0.239776496842363	0.955500253066055
913338219	1.93124326876473	0.960437385646598
913338219	-0.465763082835127	0.954953781816103
913338219	0.98774787967293	0.958359813506212
913338219	-0.498813458569835	0.954873326724495
913338219	-0.535558792041175	0.95478371621828
913338219	-1.78928208999561	0.951622803444478
913338219	-0.240853419197764	0.955497663947303
913338219	-0.558786893189556	0.95472698263981
913338219	0.949795650458468	0.958274095325862
913338219	-0.799349066233862	0.954135419766465
913338219	-0.592450000609232	0.954644641676709
913338219	1.01105025132858	0.958412360310638
913338219	1.68416385870757	0.959903124910405
913338219	-0.0599187658855733	0.955930654623226
913338219	-0.182621627973501	0.955637457951067
913338219	-0.181162212505665	0.95564095610881
913338219	-0.0861368119803365	0.955868162677967
913338219	-0.145322979223006	0.955726778749384
913338219	-0.983985547304608	0.953676399284978
913338219	-1.21537531270119	0.953094974045983
913338219	-1.90503267557435	0.951320613557085
913338219	-0.170667789828554	0.955666103055039
913338219	-2.02310421450525	0.951010519606925
913338219	0.236093210856967	0.956630380477911
913338219	0.0631933266974062	0.956222970899266
913338219	-0.832120927566311	0.954054263656442
913338219	0.585665920945356	0.957443058189524
913338219	-0.811306617904172	0.954105823955711
913338219	-0.884834420100487	0.953923437350363
913338219	0.187743110624845	0.956516817556821
913338219	-0.841089091319043	0.954032031120629
913338219	-0.787391514563552	0.954164997408609
913338219	0.0404906893879531	0.956169205447148
913338219	1.20097850604224	0.958838288695412
913338219	0.380976402911978	0.9569689836545
913338219	0.665413878125449	0.957626405486675
913338219	-0.437800236848347	0.955021745494154
913338219	1.70275005315164	0.959943553231533
913338219	-0.785479049001376	0.954169726309595
913338219	-1.11258493064089	0.953354112497006
913338219	0.0524389572448543	0.956197509745661
913338219	-1.3850091513036	0.952664325131625
913338219	2.31503611507731	0.961253748938652
913338219	1.27556466296714	0.959004409492919
913338219	-1.34716832785004	0.95276071594792
913338219	1.32618001367097	0.959116775971364
913338219	-0.420718020176476	0.955063215721014
913338219	-2.22252052652253	0.95048252980275
913338219	-0.143789293247901	0.955730447864556
913338219	1.88203905769902	0.96033153832021
913338219	-0.526553493034808	0.95480569302693
913338219	0.274082575325063	0.956719409800004
913338219	0.775055714481318	0.957877249177365
913338219	-1.37052640238614	0.952701238670665
579481892	-1.30654750792661	0.973138803934218
579481892	1.37775573341657	0.976833715933447
579481892	-1.6704358582911	0.972595718124634
579481892	-0.225334173968577	0.974691418811853
579481892	-0.124064480544607	0.974832283326606
579481892	1.10663124663107	0.976484261443604
579481892	-0.46606531241692	0.974353476321628
579481892	-0.596948513851724	0.97416790051058
579481892	0.859403295559373	0.976161126560189
579481892	0.289785640059741	0.975400044364195
579481892	-1.26324780218878	0.97320272577531
579481892	-0.337131711797928	0.974535018351933
579481892	2.27303099566398	0.977951999693798
579481892	2.25854824674652	0.977934336268904
579481892	1.09133152213366	0.976464388889477
579481892	1.05803976725033	0.976421090143526
579481892	0.624114328531166	0.975849575385636
579481892	-0.169690709922638	0.974768912764142
579481892	-0.958571613744508	0.973648344116001
579481892	-1.07198267834428	0.973483318173589
579481892	0.30053629598693	0.975414625580286
579481892	-0.257123807842392	0.974647041780658
579481892	0.860498785541591	0.976162567912082
579481892	-1.31824511282148	0.973121509746008
579481892	0.537514917055507	0.975733910380604
579481892	-0.0119568633474077	0.974987332474916
579481892	-0.317208648223017	0.974562958711098
579481892	-0.287481877688598	0.974604592413607
579481892	-1.90405373890576	0.972241445742098
579481892	-1.83290259294205	0.972349812273577
579481892	0.43130809166083	0.975591319425405
579481892	-0.483890234161481	0.974328279399144
579481892	0.889557121510589	0.976200769359235
579481892	0.582727088355513	0.975794364467057
579481892	0.680169993892447	0.975924158321729
579481892	-0.426033508998926	0.974409976674065
579481892	-0.796958989927153	0.973881783365243
579481892	-1.51105134969182	0.972834892931336
579481892	1.14337658010241	0.976531922467802
579481892	0.735390116046952	0.975997409882855
579481892	-2.38762901173425	0.97149393233395
579481892	0.865270665633625	0.976168845351518
579481892	0.674766814488627	0.975916979101663
579481892	-1.49075693358056	0.972865201029699
579481892	-1.15126644485394	0.973367354701955
579481892	-0.532983039466293	0.9742587582051
579481892	0.497928736681127	0.975680858047421
579481892	0.36544871934004	0.975502488063978
579481892	-1.28435919388	0.973171578266801
579481892	-0.36292214544709	0.974498805127474
579481892	0.221011150328643	0.975306565224294
579481892	0.00905983344703895	0.975016295606281
579481892	1.17002112458517	0.976566423150645
579481892	-0.182383539614911	0.974751255994311
579481892	0.80667123539838	0.976091645594967
579481892	-0.471914114864354	0.974345211236888
579481892	-0.617094388948441	0.974139220360058
579481892	-0.709598305751986	0.974007131163403
579481892	1.18171872948004	0.976581554150251
579481892	-0.419553407239706	0.974419111198168
579481892	1.92581637418138	0.977524700423135
579481892	-1.51552614775477	0.972828205749342
579481892	1.32415099479517	0.976765028836287
579481892	-0.204038962771871	0.974721103731083
579481892	0.498374359724741	0.975681455888362
579481892	0.137419694397378	0.975192480460754
579481892	0.0647534300853839	0.975092889060313
579481892	1.03094959972396	0.976385799733625
579481892	-0.598211112475297	0.974166103954754
579481892	-0.213391476399721	0.974708070771821
579481892	0.0379510607746818	0.97505605730407
579481892	-0.773229562854706	0.973915889153779
579481892	0.466790826508597	0.975639048407276
579481892	-0.186158338146858	0.97474600261752
579481892	0.788177879088398	0.976067231568127
579481892	0.0782985138485686	0.975111482520223
579481892	0.428021621714176	0.975586894077058
579481892	-1.58656588795758	0.97272182867695
579481892	0.425682100735203	0.975583743352462
579481892	-0.0871915874770323	0.974883383013867
579481892	0.558310659090828	0.975761735041792
579481892	-0.54178409457767	0.974246275513651
579481892	-0.482664770791542	0.974330012458874
579481892	1.07348803276228	0.976441191578737
579481892	1.83706311799492	0.977414184270073
579481892	-0.77070436560756	0.973919516012126
579481892	1.47291482085499	0.976955161213062
579481892	-0.0177555332024352	0.974979335565327
579481892	1.19935797495643	0.976604352707292
579481892	1.20723064872694	0.97661452106995
579481892	0.567223119963109	0.975773650370141
579481892	1.72324356560517	0.977271678201995
579481892	0.985143264365798	0.976326010448867
579481892	0.311676872077281	0.975429726759874
579481892	0.391647640779181	0.975537862952425
579481892	-0.779616826479841	0.973906713144447
579481892	-0.555301326900629	0.974227092307962
579481892	0.691087758460991	0.975938658417479
579481892	-0.00236668409629743	0.975000552766692
579481892	0.346899660149606	0.97547741219286
579481892	0.578939292484794	0.975789305372447
579481892	-0.0768061567693392	0.974897757237817
579481892	-0.623704464095382	0.974129803346719
579481892	-0.167148801811357	0.974772447321494
579481892	0.291623835114649	0.975402538122815
579481892	-1.51608317655929	0.972827373208061
579481892	0.43036114269315	0.975590044405251
579481892	-0.0862251425011943	0.974884720985354
579481892	0.506042789600266	0.975691741489692
579481892	-0.629441860781913	0.974121626884716
579481892	0.509626341575996	0.975696546623756
579481892	0.443191372823871	0.975607314159194
579481892	-1.90828715782009	0.972234985058146
579481892	-2.68322563066488	0.971027412848553
579481892	-0.0818652780482356	0.974890756031608
579481892	-2.32227096533752	0.971596093798689
579481892	1.01384881542527	0.976363495979605
579481892	-0.874404561381908	0.973770170316843
579481892	-0.0197645504240618	0.974976564361145
579481892	-1.01223205524636	0.973570387012879
579481892	-0.956640580555514	0.97365114531849
579481892	0.657684597816756	0.975894268173172
579481892	-0.473399525009734	0.974343111754817
579481892	-0.639412676382777	0.974107411320137
579481892	-0.411030866530587	0.974431119964934
579481892	-0.176129962902861	0.974759956737439
579481892	0.010153466666575	0.975017801848542
579481892	-0.0586860097583837	0.974922817707406
579481892	1.79658569153331	0.977363605403837
579481892	-0.408932724700238	0.974434075529387
579481892	-1.73343581608203	0.972500616160545
579481892	1.00462070489709	0.976351451648204
579481892	-0.250617711405628	0.974656130189634
579481892	-1.14742294610277	0.973372987709524
579481892	-0.293757735552829	0.974595808317749
579481892	0.792838353419528	0.976073386390103
579481892	2.1647817313194	0.977819641800864
579481892	0.254507149106964	0.975352136571342
579481892	-0.417548103543443	0.974421937284345
579481892	0.755350314875498	0.976023834307194
579481892	-1.91190784504945	0.97222945831429
579481892	-0.3246171313231	0.974552572448245
579481892	0.863023982788737	0.976165890026493
579481892	-0.0472910571806367	0.974938564633729
579481892	-0.99496416230632	0.973595498006499
579481892	-0.695078421580896	0.97402790791712
579481892	-0.976842158532683	0.973621826087359
579481892	0.0919921386262914	0.975130266134232
579481892	-1.0288500812478	0.973546199119966
579481892	1.20245876863491	0.976608358214212
579481892	0.800098295505073	0.976082971104575
579481892	-1.40761110069291	0.972989029861153
579481892	0.3805813351961	0.975522926839241
579481892	-0.458006962378233	0.974364859525032
579481892	-0.844362141191596	0.973813521860706
579481892	0.40483065581943	0.97555564437587
579481892	-0.451916780782175	0.974373459234958
579481892	1.69951413853272	0.977241857679689
579481892	-0.830380718198206	0.9738336734262
579481892	1.09974265708187	0.976475315998289
579481892	1.08323603684134	0.976453867170926
579481892	0.268321463458999	0.975370907078055
579481892	-0.542415393889457	0.974245379904234
579481892	0.617504253384225	0.975840765739402
579481892	-1.00857423276337	0.97357570816204
579481892	0.526040123682445	0.975718543797545
579481892	-0.137572429054157	0.9748135382246
579481892	-0.153936078568201	0.974790812022334
579481892	0.29080685953469	0.975401429816075
579481892	0.571865026667421	0.975779854007872
579481892	1.38980612322097	0.976849129537806
579481892	-0.0446377433084515	0.974942229921342
579481892	0.346992498283692	0.975477537760005
579481892	-0.217842136547816	0.974701866368545
579481892	-0.363386336117521	0.974498152882349
579481892	0.194942202277222	0.975271041570195
579481892	0.526300070457887	0.975718892012862
579481892	-1.56740409708217	0.972750561928818
579481892	0.00953516469356057	0.975016950282719
579481892	1.66002079629243	0.977192142063001
579481892	0.837177846259124	0.976131865850109
579481892	0.792114215973655	0.976072430164509
579481892	0.400003072846944	0.975549134331536
579481892	-0.41661972220258	0.974423245554617
579481892	-2.21847793142909	0.971757603152173
579481892	0.711345039318612	0.975965539946293
579481892	1.1465887795418	0.976536084410134
579481892	-0.0699394770197833	0.974907256841799
579481892	0.267727299400847	0.975370100031269
579481892	-0.498372983078937	0.974307789153407
579481892	-0.64121373618405	0.974104842707554
579481892	0.573796059856416	0.975782434264881
579481892	-1.03495883047068	0.97353730229262
579481892	-0.807635375347073	0.973866424277187
579481892	0.581854409895103	0.975793198982744
579481892	0.959185722075281	0.976292063503113
579481892	0.0441229399287361	0.975064543387318
579481892	1.71611359690734	0.977262722058284
579481892	-1.35437771460785	0.97306802151979
579481892	0.617782767786483	0.975841136995597
579481892	1.09218563296725	0.97646549871143
579481892	-0.745730907538357	0.97395535815624
579481892	-0.266036268714673	0.974634586752584
579481892	1.54090947025976	0.977041557300412
579481892	0.656737648849076	0.975893008586916
579481892	1.38418013229534	0.976841934602246
579481892	1.15652245988903	0.976548950598707
579481892	-0.389418148915307	0.974461548962544
579481892	0.752268088823834	0.976019755737812
579481892	-1.614361625303	0.972680096409549
579481892	0.999496039895533	0.976344760459565
579481892	-1.88353651127269	0.972272736705155
579481892	0.355979229663242	0.975489689693111
579481892	-1.4517277820107	0.972923395597257
579481892	-0.452046754169895	0.974373275733901
579481892	-1.39375965108724	0.973009605326515
579481892	-0.0183831189888583	0.974978469916284
579481892	-1.45681531175863	0.972915816699032
579481892	-1.89055507420961	0.972262036505197
579481892	-0.191567087838724	0.974738473419546
579481892	0.364074714955563	0.975500631449616
579481892	-1.31163503767454	0.973131283664924
579481892	1.369177489827	0.976822737433027
579481892	1.05989652993205	0.976423507066083
579481892	-0.313365149471846	0.974568345446407
579481892	-0.447646226614207	0.974379487843803
579481892	0.280037635980685	0.97538681576734
579481892	0.607180652873833	0.975827000583703
579481892	-0.38433061916738	0.974468706673123
579481892	-0.34886645194643	0.974518547418067
579481892	0.493769588274063	0.975675277507538
579481892	-0.770778636114829	0.973919409346827
579481892	-0.508863692230684	0.974292936916355
579481892	1.3789626291597	0.976835260120217
579481892	0.416491125460663	0.975571361667302
579481892	-1.2268923888806	0.973256281736461
579481892	1.11019623097998	0.976488889588764
579481892	0.410326673357336	0.975563053753927
579481892	0.568615691974402	0.975775511624142
267145152	0.673207884114078	0.921115979571498
267145152	-0.894271171798267	0.914431058229598
267145152	0.0510104229933546	0.918521588432968
267145152	-0.28192940699214	0.917101592405384
267145152	-0.407725078679017	0.916559235689912
267145152	-0.977082787403207	0.914063971793157
267145152	0.342555585752469	0.919746794779184
267145152	-1.233241766974	0.912919425491256
267145152	-1.33775893832831	0.912448482490697
267145152	1.65250165770954	0.925046632701772
267145152	-0.365446592416136	0.916741874459313
267145152	-0.73301133289044	0.915141812618106
267145152	0.261377921307447	0.919407348415739
267145152	-1.00372733188596	0.91394555909772
267145152	-1.56259433145841	0.911427587377938
267145152	2.02283297457962	0.926485592008665
267145152	-0.651610856923611	0.915498548259617
267145152	-1.1087086939107	0.913477565253006
267145152	0.626640276056412	0.920924449914801
267145152	-1.61720172192794	0.911178018199678
267145152	-1.72082764719502	0.91070267684417
267145152	1.16194495719776	0.923100674511983
267145152	0.107025239575638	0.918758303757943
267145152	-0.185676686334191	0.917514409850965
267145152	-0.781788488539359	0.914927393723408
267145152	0.450322091799795	0.920195406863759
267145152	-0.208468448252367	0.917416827846373
267145152	-0.42478872772407	0.916485419359821
267145152	-0.422579180132818	0.916494981075206
267145152	0.54005943220757	0.920567218055349
267145152	-1.28240884278609	0.912698170114052
267145152	1.51677230567543	0.924512790921587
267145152	-1.42905595938874	0.912035225229531
267145152	-0.28287635595982	0.917097521724159
267145152	0.510239823539065	0.920443841578306
267145152	1.32983343887935	0.92377181841698
267145152	-0.389584507278562	0.916637645680606
267145152	0.890319144488196	0.922003356523456
267145152	-1.48923363790345	0.911761867162587
267145152	-0.584804535635141	0.915790307740247
267145152	2.34071074569096	0.92770040814771
267145152	0.454481240206859	0.92021267464889
267145152	1.85628136202887	0.925841613040372
267145152	-0.475515484188801	0.916265627835351
267145152	-0.357369674750631	0.916776724547778
267145152	-0.270580873481436	0.917150362582337
267145152	1.39251774701439	0.924021021857022
267145152	0.803422650983461	0.921649295286506
267145152	-0.656735521925172	0.915476129747701
267145152	2.31397336307411	0.927598944496819
267145152	-1.02961060366921	0.913830388115857
267145152	-1.56038478386715	0.911437672214548
267145152	-0.933058944219504	0.914259297495894
267145152	-0.660653291183612	0.915458987316761
267145152	0.236794383401407	0.919304293628953
267145152	0.857621553663017	0.921870301831313
267145152	0.982340302994493	0.922376701050222
267145152	0.377481291795719	0.919892435584591
267145152	-0.0980113074029535	0.917888768218449
267145152	0.597433399072876	0.920804107028956
267145152	-1.48607714134451	0.911776224646007
267145152	-0.620472946751081	0.915634649093191
267145152	-1.26774041760046	0.912764232240804
267145152	1.91532641530773	0.926070504868129
267145152	-0.913005907256873	0.91434813570104
267145152	0.574706623848561	0.920710348723152
267145152	-0.529937198390164	0.916029242320925
267145152	1.15368236326409	0.923067504850597
267145152	0.951666583492394	0.922252435085983
267145152	-0.953483333718481	0.914168728311199
267145152	1.16840649133017	0.923126604797228
267145152	0.10951330156915	0.918768803607029
267145152	0.647157503689475	0.921008888319964
267145152	0.411255804976299	0.920033046367181
267145152	-0.750594875486377	0.91506457391715
267145152	0.359563531917071	0.919817748377507
267145152	0.21414187868436	0.919209227377395
267145152	0.661658820233748	0.921068518586335
267145152	0.306645795487906	0.919596798371155
267145152	0.886011455066594	0.921985839326106
267145152	-0.216799742405268	0.917381131537457
267145152	-0.625727585140363	0.915611695536763
267145152	1.58164759377491	0.924768388387966
267145152	-0.421223743375158	0.916500846172905
267145152	-1.15523916671473	0.913269402171715
267145152	0.508958657288674	0.920438536925046
267145152	0.556733161089462	0.920636128175262
267145152	0.910910642628528	0.922087042014296
267145152	0.357669633981712	0.91980985026507
267145152	1.3300005475207	0.923772483758495
267145152	0.621069988011237	0.920901511223425
267145152	0.734759567013266	0.921368486910668
267145152	-0.682637361335238	0.915362736171736
267145152	1.52074577781433	0.924528468617251
267145152	-1.1982603580503	0.913076535381339
267145152	1.195348117842	0.923234635799356
267145152	0.640547428542534	0.920981693639207
267145152	-1.41691273145025	0.912090293175373
267145152	-1.02186790328642	0.913864854894169
267145152	-0.681616141860289	0.915367209499295
267145152	-2.55891461884529	0.906773297512723
267145152	-0.822340185508236	0.914748759047562
267145152	0.411274372603116	0.92003312360631
267145152	-0.920971419161474	0.914312857183624
267145152	0.00740992170108537	0.918336900429858
267145152	-0.436987658543005	0.916432611133905
267145152	1.13634019981677	0.922997843176782
267145152	0.771579170991875	0.921519180689401
267145152	2.60121454993699	0.928682132796826
267145152	0.0304467762932489	0.91843453005391
267145152	-0.401597761829324	0.916585727623599
267145152	-0.741125385809579	0.91510617818245
267145152	0.109773248344591	0.918769900534812
267145152	-0.118248349547344	0.917802487349805
267145152	-0.485207785387406	0.916223572769074
267145152	1.0513376042474	0.922655559703917
267145152	1.03091321474842	0.922573108509327
267145152	0.433091334113386	0.920123832532246
267145152	-0.755663837607487	0.915042295798821
267145152	-0.161302962611186	0.917618648833525
267145152	1.60342742003155	0.924854018747481
267145152	1.10414393491566	0.922868360793776
267145152	0.764133552638158	0.921488728892049
267145152	1.58963167330633	0.924799789288483
267145152	-1.42970582632734	0.912032277289733
267145152	-1.64213804474351	0.91106384213614
267145152	-0.18796793148344	0.917504604724187
267145152	0.392558204771327	0.919955231982887
267145152	-0.360730415204554	0.916762225317878
267145152	-1.43473765319481	0.912009448791493
267145152	0.153184359843324	0.918952898154976
267145152	2.36039243011724	0.927775012873785
267145152	0.752974408920989	0.921443068925506
267145152	-1.12580947820939	0.913401114202041
267145152	-2.2427079341475	0.908273737966912
267145152	-0.983321510013803	0.914036259136398
267145152	0.365765119274033	0.919843605854789
267145152	1.59510912321742	0.924821324802527
267145152	-0.289319322465406	0.917069820301018
267145152	-1.30173774230284	0.912611049541502
267145152	1.48329487452393	0.924380583879513
267145152	0.394396399826235	0.919962885119503
267145152	2.04270033527407	0.926562065415086
267145152	0.737377602394498	0.92137921063384
267145152	-0.0942628749010869	0.917904740650073
267145152	0.775051317206701	0.92153337770823
267145152	0.0752467462779126	0.918624086757983
267145152	0.10275468540767	0.918740278744686
267145152	-1.64683565432827	0.911042318348605
267145152	0.484152307860827	0.920335762819823
267145152	-0.352690632792684	0.9167969074967
267145152	-1.29722580898625	0.912631393075012
267145152	-1.30766081525755	0.912584336919116
267145152	-1.61677466651115	0.911179972407739
267145152	-1.26051761076855	0.912796744951354
267145152	1.50357072300837	0.924460681398971
267145152	0.200866025510025	0.919153464853281
267145152	1.360451455501	0.923893634857548
267145152	1.02944637222986	0.92256718391647
267145152	1.23541705651363	0.923395047488776
267145152	-1.30376161362592	0.912601922861298
267145152	0.830438548002561	0.92175952926082
267145152	-0.19419922704331	0.917477933227939
267145152	-1.06225249161394	0.913684944757886
267145152	-1.73057565127408	0.91065784400428
267145152	0.962324401285497	0.922295632880607
267145152	-1.7434058814048	0.91059880450412
267145152	0.0236863033690878	0.918405890366594
267145152	-0.926207489923939	0.91428965993641
267145152	2.09728915811679	0.926771811626005
267145152	0.845961084021783	0.921822802226832
267145152	0.34417096928557	0.919753536284102
267145152	1.97659958380466	0.926307346632629
267145152	-0.277974502480065	0.917118591520531
267145152	-0.160987312955293	0.91761999798406
267145152	0.787491627174259	0.92158422474463
267145152	-1.40263422642779	0.912155004472138
267145152	-0.0629613839362966	0.918038008899505
267145152	0.461239856368339	0.920240727521881
267145152	-0.337353773041635	0.916863031520198
267145152	0.957961008983443	0.922277950030201
267145152	-0.228816710481393	0.917329618838906
267145152	-2.38530730810399	0.907599792318008
267145152	-1.47640340777273	0.911820212967807
267145152	0.689770207235067	0.921183997049665
267145152	0.227473434739146	0.919265188566096
267145152	-0.288576617392716	0.917073013977913
267145152	-0.633098932986812	0.9155794861162
267145152	-1.85054108814034	0.910104436897429
267145152	0.628088550948158	0.920930412978404
267145152	-1.60476141196038	0.911234929233205
267145152	0.974968955148045	0.922346854718291
267145152	0.348924281750786	0.919773370357876
267145152	1.39780952065731	0.924042025210678
267145152	0.154948284390963	0.918960325947824
267145152	-1.09730817104491	0.913528498670912
267145152	0.246338143585474	0.919344315570529
267145152	0.460534286549283	0.920237799346432
267145152	-0.0717167626857032	0.918000752132901
267145152	-0.0304921749209695	0.918176040574801
267145152	1.28114912136452	0.923577755225433
267145152	0.10498280062574	0.918749683554206
267145152	-0.0532672259750098	0.918079242468515
267145152	0.623205265095221	0.920910305107299
267145152	1.26334276724677	0.92350666323796
267145152	1.12254445309156	0.922942385806623
267145152	-0.0153669861156367	0.918240267794571
267145152	-0.735295150988962	0.9151317841609
267145152	-1.13405350451625	0.913364236480313
267145152	0.220844791965388	0.9192373682735
267145152	0.255714795128186	0.919383619102912
267145152	2.34590968119979	0.927720121959531
267145152	0.506767677324239	0.920429464450362
267145152	1.336777731309	0.923799462563911
267145152	-0.22201167525287	0.917358793322815
267145152	0.815213094012415	0.921697421737368
267145152	-0.460085786303665	0.916332537993177
267145152	-0.502178596298373	0.916149889899775
267145152	-1.38633185008224	0.912228835476787
267145152	-0.710674477829287	0.915239839154628
267145152	0.631542129536167	0.920944630932792
267145152	-0.116744371775146	0.917808902415059
267145152	-1.2706926702644	0.91275093982764
267145152	0.12964060903905	0.91885369721398
267145152	-0.832143892467744	0.914705521615776
267145152	-0.940541697826857	0.914226126296844
267145152	1.0618840162796	0.922698103003232
267145152	-0.559014101985979	0.915902695919297
267145152	-0.802324283799239	0.914836973762223
267145152	-0.530345686180143	0.916027465728333
267145152	-0.744263314741694	0.915092393719627
267145152	0.416993201662829	0.920056910016869
267145152	-0.305213211020973	0.917001448797027
267145152	-0.0321688316225673	0.918168918033152
267145152	-0.91660802685942	0.914332183876376
267145152	-0.679555135283574	0.915376236834151
267145152	-0.92032155222287	0.914315735877639
267145152	0.185176380849448	0.919087518433682
908092186	-0.433476810383712	0.800002416628792
908092186	-0.310429147465788	0.801113251067003
908092186	0.922479840826508	0.811987617123807
908092186	-0.349551137169737	0.800760574120905
908092186	0.133318565839698	0.805080703353407
908092186	0.78871865723503	0.810830287590527
908092186	-0.774805494165241	0.796896682662579
908092186	-1.13815538335203	0.793551244589041
908092186	0.509925740574004	0.808400576669721
908092186	-1.28823751091587	0.792157561633325
908092186	0.696548957714195	0.810029642570391
908092186	-1.11828802265757	0.793735216438544
908092186	1.24663346980208	0.814769671135818
908092186	-1.76011517884949	0.787730505632527
908092186	-0.415670456265968	0.800163454138319
908092186	-0.0183158153260658	0.803731759405749
908092186	-0.458227456931108	0.799778414534377
908092186	-0.142241726992445	0.802624080332327
908092186	0.338472274543506	0.806894555028745
908092186	0.406949682245529	0.807497127822372
908092186	1.47265719104848	0.816690633043567
908092186	1.02543733152817	0.812874715371772
908092186	1.87967813850944	0.820110848070776
908092186	0.86558863225845	0.811496048793602
908092186	0.097334505067865	0.804761225236584
908092186	0.22584105027006	0.805900328282286
908092186	1.08325692143709	0.813371483703346
908092186	0.557588838613887	0.80881764690788
908092186	-0.200352828642396	0.802103048448523
908092186	1.28111355280171	0.81506371754087
908092186	-0.519296381533047	0.799224914851584
908092186	-0.459842840464209	0.7997637882066
908092186	-1.95100895015765	0.785920121208526
908092186	0.147262853579453	0.80520439868249
908092186	-1.10699890555268	0.793839699638153
908092186	-0.987998985280919	0.794938685953576
908092186	0.612994637036565	0.80930159693324
908092186	0.318939131131758	0.806722408682171
908092186	-0.359837602426494	0.800667765723005
908092186	-0.0395330424901387	0.803542448692509
908092186	-0.836895638242129	0.796327880360752
908092186	-1.52293231388593	0.78996426656806
908092186	2.19959834857068	0.822764030596064
908092186	-0.113879677029094	0.802878002344032
908092186	-0.514264554665572	0.799270564215826
908092186	1.04929673198833	0.813079831336842
908092186	-0.591895802388499	0.79856541860687
908092186	0.463803755559952	0.807996331199513
908092186	0.754535656264471	0.810533654369227
908092186	0.0683151611151831	0.804503293360179
908092186	0.809124479107189	0.811007195427185
908092186	-1.32826931433386	0.791784650591201
908092186	0.440742763052926	0.807793964764865
908092186	1.46727257927147	0.816645049751646
908092186	-0.0170587869905379	0.803742970913868
908092186	-0.900434057210762	0.795744584075751
908092186	0.154281416516374	0.805266635598568
908092186	-0.635956780825836	0.798164377603246
908092186	0.479381994459625	0.808132942501097
908092186	-0.265179840912147	0.801520579000469
908092186	-0.288222265792356	0.801313232788543
908092186	-1.60288451496101	0.789213219497098
908092186	1.11489615753368	0.813642887929942
908092186	1.59425657907466	0.817717689941314
908092186	0.580946913149989	0.809021785675639
908092186	-0.273557554132091	0.80144521137004
908092186	-2.19461621399999	0.78359353839535
908092186	1.1185725476435	0.813674404595471
908092186	0.571514558726826	0.808939371311717
908092186	-0.404474177295166	0.800264661473679
908092186	-1.62854497522245	0.788971755966661
908092186	-1.54549198046889	0.789752546952252
908092186	-0.386649255550604	0.800425708207888
908092186	0.186904736834285	0.805555724100205
908092186	-0.830229860214735	0.796389001723713
908092186	1.01773176639901	0.812808434690033
908092186	0.0597072093227054	0.804426733938742
908092186	-1.36919236383909	0.791402927782051
908092186	-0.15503296510685	0.802509481243428
908092186	-1.48904639494444	0.790281987438835
908092186	0.0127868163555117	0.804009023388548
908092186	-0.258545627850343	0.801580246472605
908092186	0.0208748745971063	0.804081075725681
908092186	-1.43824536797244	0.790757645906778
908092186	-1.95249436030303	0.785905990034097
908092186	-0.149655780380574	0.802557662555066
908092186	-1.18381317769565	0.793127993232538
908092186	1.92851099703881	0.820517827918044
908092186	-1.65559800749518	0.788716969063724
908092186	0.341962988385149	0.806925306537656
908092186	-1.18693253900095	0.79309905311282
908092186	0.318196426059068	0.806715860891393
908092186	0.857158929683418	0.811423128102018
908092186	-1.57377047611156	0.78948693572858
908092186	0.274302556263086	0.806328586872114
908092186	-0.396935720807362	0.800332782719347
908092186	-0.143214670637669	0.80261536531104
908092186	1.48953516382536	0.81683345613633
908092186	0.324973609847364	0.806775603229506
908092186	-1.28704918279957	0.792168623816182
908092186	1.32120105910016	0.815405130258116
908092186	-1.49656628380543	0.79021151001477
908092186	1.6882644736504	0.818508633689892
908092186	-0.309964956795357	0.801117432834896
908092186	-1.78404884981693	0.787504139829805
908092186	1.13938685730564	0.813852762362338
908092186	-0.648471361300664	0.798050361745763
908092186	-0.624816204735485	0.79826583493098
908092186	-0.652351995305469	0.798014996909743
908092186	-0.514023175516948	0.799272753842346
908092186	1.11595451226226	0.813651961330673
908092186	1.13442930094543	0.813810293024624
908092186	0.0725820017577874	0.804541234377743
908092186	2.07630930650413	0.821745215637529
908092186	0.533265247483288	0.808604892913936
908092186	-0.525999294814075	0.799164093107939
908092186	-0.762328048944048	0.797010844491319
908092186	-0.914953941381853	0.795611114265372
908092186	-0.992863703507039	0.794893844727969
908092186	-0.274718030808169	0.801434769785848
908092186	0.675437566022981	0.809845890814162
908092186	1.52256697193325	0.817112724770088
908092186	0.220233626971251	0.805850728613215
908092186	0.0286008641157645	0.804149883868385
908092186	-0.75373123772766	0.797089472800858
908092186	0.500047763107226	0.808314053817246
908092186	-0.564879905369399	0.798811021230032
908092186	0.184880865511204	0.805537799230098
908092186	-0.0468783956590433	0.803476877638579
908092186	2.16896176432221	0.822511288568794
908092186	-0.142475679090343	0.802621984762104
908092186	1.51796220048257	0.817073813394563
908092186	-0.194932938374441	0.802151687684163
908092186	0.548305025205262	0.808736464410825
908092186	0.498023891784146	0.808296322712058
908092186	2.1812163980216	0.822612419280986
908092186	-0.132395314491257	0.802712262016139
908092186	1.03358851970094	0.812944809488104
908092186	0.568970793852862	0.808917140740435
908092186	1.68464378642103	0.818478220235745
908092186	-0.508452887471772	0.799323278716025
908092186	-0.486933007990578	0.799518383662275
908092186	-0.700089363852622	0.797579580236953
908092186	-1.05053475240142	0.794361699352499
908092186	0.262753492382756	0.806226591982311
908092186	0.864288898381242	0.811484806926876
908092186	0.430753379825244	0.807706254791515
908092186	-0.209075899721141	0.802024746859834
908092186	1.38470234281516	0.815944952472107
908092186	0.784503805947514	0.810793731211076
908092186	-1.41590851291129	0.790966538335883
908092186	1.43875270448018	0.816403468910448
908092186	-2.35782565372363	0.78202459061072
908092186	1.9738160064729	0.820894762586069
908092186	1.10613223767594	0.813567740716714
908092186	-0.688150379809129	0.797688542384692
908092186	-2.25013341818357	0.783060765319605
908092186	1.36435222382345	0.815772090050973
908092186	0.0444798985698777	0.804291246136736
908092186	1.28105784992126	0.815063242797451
908092186	0.162878227732762	0.805342847044494
908092186	0.0526793625723758	0.804364211201318
908092186	-0.116206200669296	0.802857182541406
908092186	-0.511423707762532	0.799296333302115
908092186	0.747814175356626	0.810475284793568
908092186	-0.0481595619094336	0.803465439133743
908092186	-0.898484456394951	0.79576250027964
908092186	2.88121592903197	0.828314287426609
908092186	-1.0948556776142	0.793952044071282
908092186	-0.0838755061500253	0.803146357699412
908092186	0.212917982005254	0.805786004648331
908092186	0.600424353681286	0.809191882144696
908092186	-0.789418216470417	0.796762923397526
908092186	-2.34668507763327	0.782131946428871
908092186	1.02361770410007	0.812859065177691
908092186	-0.194570869651504	0.802154936644128
908092186	0.117554650671851	0.804940795011876
908092186	0.88294936333258	0.811646158665737
908092186	0.964944003357561	0.812353886155887
908092186	2.2109246009292	0.822857397037531
908092186	-2.09509373425952	0.784546237581835
908092186	-1.66980224201038	0.788583102685791
908092186	-0.737893052052545	0.797234272850381
908092186	-0.531179662696088	0.799117077379924
908092186	2.04548704598749	0.821489796446292
908092186	-1.0001422132194	0.794826740454101
908092186	-0.294015365359338	0.801261078227249
908092186	1.89193277220883	0.820213047557637
908092186	-0.548466123262949	0.798960130152627
908092186	-0.679609271473194	0.797766466666689
908092186	0.912249078450202	0.811899290950416
908092186	-0.684696801221121	0.79772005359721
908092186	-0.128947306191294	0.802743134377357
908092186	0.934753042152711	0.812093534416118
908092186	-1.15598030509659	0.793386082437036
908092186	0.187536036146071	0.805561315087618
908092186	1.89137574340431	0.820208403110091
908092186	-0.0868804908741293	0.803119493743221
908092186	-0.409190354506747	0.800222034880754
908092186	-0.529285764760728	0.799134266881108
908092186	0.114806641902898	0.804916398021007
908092186	1.36858564273778	0.815808060832315
908092186	-0.0734579534479384	0.803239467090444
908092186	-0.551214132031902	0.798935171980592
908092186	0.363947058536775	0.807118890004312
908092186	0.829196083696638	0.81118108196016
908092186	0.317602262000916	0.806710622537325
908092186	-1.08202544748348	0.794070695123037
908092186	0.283827748820336	0.806412677360154
908092186	-1.68049719505712	0.788482268218027
908092186	-1.34672553539021	0.791612558066098
908092186	0.0549260454172632	0.804384200299766
908092186	0.63592565615587	0.809501617109285
908092186	1.01713760234085	0.812803323140152
908092186	0.485676419950673	0.808188119602128
908092186	-1.62000386688651	0.789052149820074
908092186	-0.718508449655335	0.797411391008669
908092186	0.430159215767092	0.80770103688066
908092186	-1.23734364580978	0.792630945175655
908092186	-1.51039916578428	0.790081820928299
908092186	-0.235700019814398	0.801785614393921
908092186	1.10763621544814	0.813580638402846
908092186	0.872848574343995	0.811558833182921
908092186	-0.947948614236108	0.795307579406201
908092186	0.657612644278419	0.809690638343957
908092186	-0.564954175876668	0.798810346341025
908092186	-0.665999201016149	0.797890591014649
908092186	-0.83472322590451	0.796347801636251
908092186	-0.15407487556308	0.802518066684083
908092186	2.54421350229886	0.82558755994094
908092186	-0.721219323170654	0.79738662855395
908092186	-0.36330974864132	0.800636431372029
908092186	-1.41083955079018	0.791013921486617
908092186	-0.301256739818066	0.801195870549592
908092186	0.902055451327531	0.811811253675826
908092186	-1.01573901974589	0.794682890741238
908092186	1.2598907553496	0.814882772089941
616446717	1.52777650990971	0.978686831846608
616446717	-0.497283141286974	0.976162910238288
616446717	-0.397185065115173	0.976294250679735
616446717	0.869517003984521	0.977896494894711
616446717	-0.786436793712026	0.975779506973158
616446717	0.0790374274936859	0.976909500154229
616446717	0.599655115822592	0.977564269567801
616446717	0.371477549865392	0.977279558931144
616446717	0.276615544456056	0.977160158137081
616446717	-1.27799614607193	0.975113880288082
616446717	1.36261746937026	0.978491171044028
616446717	-0.818298841330429	0.975736893412117
616446717	-1.03197509074336	0.97544921940062
616446717	-1.29559825629469	0.97508971734578
616446717	0.083475090303009	0.976915159382132
616446717	0.32481710367364	0.97722090480165
616446717	0.302183166583411	0.977192399754461
616446717	-0.0869608697779032	0.976696831431214
616446717	0.503270565014241	0.97744443259411
616446717	0.0611382352418557	0.976886660058892
616446717	-0.0942987958960808	0.976687386448402
616446717	1.09966273838435	0.978176023109348
616446717	2.12585833732019	0.979380904578732
616446717	-0.555362677971335	0.976086377879803
616446717	-0.350210826030209	0.976355642718011
616446717	0.148554622297474	0.976997998100236
616446717	0.0239287111000844	0.976839108585505
616446717	2.17116334675428	0.979432570173328
616446717	1.44990388303816	0.978594795498085
616446717	0.566159117044271	0.977522693970098
616446717	0.340506748334217	0.977240643825081
616446717	0.158451167391069	0.977010569805397
616446717	-0.203523046324829	0.976546356348833
616446717	-1.01751090945272	0.97546879712236
616446717	0.115615652323671	0.976956106942061
616446717	0.00402421515199109	0.976813632672443
616446717	0.600583497163454	0.977565420814064
616446717	0.494116724993336	0.977433018967536
616446717	-1.31761946169995	0.975059455986844
616446717	1.68339179026509	0.978869592649278
616446717	-0.964426064382196	0.975540518775592
616446717	2.53861668146768	0.979846955083177
616446717	-0.68786126293924	0.975910884087489
616446717	0.950267613012746	0.977994968467452
616446717	1.54862795482548	0.978711410043399
616446717	-0.287676915672388	0.976437129471508
616446717	-0.285586200892766	0.976439849102594
616446717	-0.188902896968926	0.976565282011956
616446717	-0.394901247016651	0.976297239063742
616446717	1.14734440405105	0.978233502179312
616446717	-2.11294518879009	0.973942199755736
616446717	-1.50216310463661	0.974804445839327
616446717	-0.800381081451782	0.975760866320552
616446717	-0.990884932596779	0.975504796427648
616446717	-0.159003261828838	0.976603940443191
616446717	-1.12360632908649	0.975324839315808
616446717	1.95763563835589	0.979187950263214
616446717	0.628732019418407	0.977600299208227
616446717	2.01389554761216	0.979252677231861
616446717	0.504960219054611	0.977446538752363
616446717	0.314901990953228	0.977208422052217
616446717	-0.509240692957283	0.976147173134663
616446717	-0.354880584174747	0.976349546622669
616446717	-0.434357454003309	0.976245558760686
616446717	0.0585759027410751	0.976883388614357
616446717	-0.517076231474163	0.976136855436765
616446717	0.190498891277645	0.97705123440521
616446717	-0.749672892613869	0.975828585778915
616446717	-1.15962752511196	0.97527577620541
616446717	-0.52986932635125	0.976120000358644
616446717	-1.76775443863057	0.974432977385663
616446717	-0.32255063236055	0.976391720052204
616446717	-1.71778895486535	0.974503266393441
616446717	-0.543795046464188	0.976101639829474
616446717	-0.678354638008807	0.97592351729046
616446717	0.912798142095533	0.977949328721501
616446717	1.47662269802818	0.978626417742145
616446717	-0.0317036123697636	0.976767835718867
616446717	-0.0150280267251903	0.976789221941562
616446717	-0.657855978002562	0.975950735649571
616446717	-0.57626982576756	0.976058769557038
616446717	-0.387158546633857	0.976307367679158
616446717	0.0786660749573409	0.976909026517258
616446717	1.03005270544647	0.978091843385962
616446717	-1.06110769721962	0.975409741263164
616446717	-2.15509370166525	0.973881650198891
616446717	-0.464864064864053	0.976205525419652
616446717	0.784254461639703	0.97779205164582
616446717	-0.655702133291761	0.975953593806643
616446717	0.460137967917766	0.977390602592718
616446717	-1.17721106770789	0.975251791803624
616446717	0.061676696419556	0.976887347478889
616446717	-0.91488763603377	0.975607264521896
616446717	-0.95163296950511	0.975557772624014
616446717	-0.517206204861884	0.976136684253413
616446717	0.359947053611879	0.9772650783531
616446717	0.160939229384581	0.977013729366131
616446717	0.805588664852725	0.977818230357467
616446717	0.86695467148374	0.977893363146941
616446717	-0.815068074264228	0.975741217696255
616446717	-0.421025897948523	0.97626303290907
616446717	-0.714598645556082	0.975875318532569
616446717	1.34501535914751	0.978470214849061
616446717	-2.39405905880327	0.973535760958806
616446717	-0.376593566974841	0.976321181447466
616446717	-0.181881363211714	0.97657436603063
616446717	0.0907721676421887	0.976924462197668
616446717	-0.551667720234702	0.976091253917766
616446717	0.709965386743881	0.977700657388432
616446717	0.916325991190811	0.977953629766127
616446717	0.744389766863065	0.97774305364625
616446717	0.186061228468322	0.977045607752154
616446717	1.35843975333638	0.978486199069829
616446717	0.0620480489559011	0.976887821550015
616446717	0.218684548786232	0.977086940461134
616446717	-0.00258585999495031	0.976805166338376
616446717	-0.709863900717683	0.975881620328843
616446717	0.600899146819348	0.977565812224645
616446717	0.124379572181413	0.976967259997104
616446717	2.00572579181257	0.979243290179544
616446717	0.888827335874462	0.977920082528061
616446717	1.45710812224325	0.97860332636032
616446717	0.469626025221382	0.977402454559044
616446717	0.745076769055303	0.977743898939822
616446717	-0.651060226587448	0.975959752501517
616446717	-1.50901455893217	0.974794929470855
616446717	-0.411779219793532	0.976275145494764
616446717	-0.279083817981365	0.97644830553567
616446717	-1.89503552046283	0.974253070968878
616446717	0.0636820001158192	0.976889907350188
616446717	1.70567294244579	0.978895634722475
616446717	0.144748258799938	0.976993161041759
616446717	1.12814547792201	0.978210376170467
616446717	-0.763394368831818	0.975810279336571
616446717	0.360504082416397	0.977265778105106
616446717	-0.36878959342355	0.976331380138585
616446717	-1.81688437918902	0.974363679814322
616446717	-0.123942012109822	0.976649193246251
616446717	0.931384336539602	0.977971979217123
616446717	1.89989031895424	0.979121308802205
616446717	-1.09105727927585	0.975369091520005
616446717	-0.494887917427548	0.976166061328394
616446717	-0.905195334835165	0.975620302685521
616446717	1.701588064546	0.978890862694419
616446717	0.420087596872956	0.9773405068939
616446717	2.18601744820808	0.979449482107215
616446717	0.593379257958361	0.977556485628969
616446717	-0.123877025415962	0.976649277043807
616446717	1.33029123108143	0.978452669699202
616446717	-1.62296408470964	0.974636144300075
616446717	0.489939008959455	0.977427808033804
616446717	-0.917487103788185	0.975603766540384
616446717	-1.39281835030982	0.974955848036191
616446717	-1.34400405940726	0.975023151316534
616446717	0.363196388304898	0.977269159943253
616446717	-1.04629073101946	0.975429827736724
616446717	0.0824167355744256	0.976913809814782
616446717	-0.433150558260188	0.976247141198734
616446717	0.464891280382983	0.977396540931561
616446717	0.565862035015195	0.977522324892099
616446717	-0.121424241913403	0.976652439588392
616446717	0.250453758270549	0.977127121184018
616446717	-1.5347678573277	0.974759127947596
616446717	-0.282399996130926	0.97644399317327
616446717	0.0966209700896228	0.976931916010069
616446717	0.406533229296362	0.977323528311881
616446717	1.86851102963309	0.979085007743948
616446717	-0.274971088641344	0.976453652664064
616446717	1.76378961438379	0.978963413436757
616446717	0.47592045071243	0.977410313864856
616446717	0.473302415331198	0.977407045274446
616446717	-0.588710135735118	0.976042327117498
616446717	-0.850309429963371	0.975694007567439
616446717	1.44927258372637	0.978594047789783
616446717	-0.132939884065462	0.976637588041773
616446717	-0.21197113085041	0.976535413573497
616446717	1.4961187061863	0.978649462811251
616446717	-0.764025668143604	0.975809436766325
616446717	0.762808852665778	0.977765705800409
616446717	0.278973633061847	0.977163133627243
616446717	0.980217195068972	0.978031382189459
616446717	2.06662760777316	0.979313166496657
616446717	-0.561879914984191	0.976077775066337
616446717	0.138713780084331	0.976985490498859
616446717	0.176053277613823	0.977032913409323
616446717	-0.148406717204233	0.976617626194261
616446717	0.933036855326337	0.977973991996082
616446717	-0.0838433652352867	0.976700842984295
616446717	0.913577982421858	0.977950279549341
616446717	0.491888609775266	0.977430239949143
616446717	-2.10551813806319	0.973952855114462
616446717	-0.451031182885201	0.976223686241141
616446717	0.414090253410984	0.977332995985009
616446717	1.13843194317877	0.978222769687245
616446717	0.654355344426214	0.977632002600611
616446717	-0.527251290970017	0.9761234506011
616446717	-1.22448424558462	0.975187197491776
616446717	-1.58798267578594	0.974684993180007
616446717	-0.450047098663887	0.976224977703668
616446717	-0.470842840699208	0.976197671856318
616446717	-0.639028404409869	0.975975708677442
616446717	-0.224012236841398	0.976519808156721
616446717	-0.253065002522351	0.976482113711727
616446717	-0.470434352909228	0.976198208515659
616446717	-0.32757688893998	0.976385168275731
616446717	2.55068563889889	0.979860425891565
616446717	1.37749013845088	0.978508862152178
616446717	0.411435082776117	0.977329669945331
616446717	-0.0715367421808126	0.976716672360564
616446717	-3.07084905629207	0.972531791868728
616446717	-1.1158636287037	0.975335372957536
616446717	-1.90844134702488	0.974234050810613
616446717	0.00432129718106712	0.976814013110988
616446717	-1.11322702569565	0.975338958952549
616446717	0.667816873868721	0.977648640796245
616446717	-2.22602203610715	0.973779447016018
616446717	-0.324838163984435	0.976388738451478
616446717	-0.204985803965492	0.976544462000399
616446717	-1.32551070309728	0.975048603192059
616446717	-0.160449679957902	0.976602071745025
616446717	-0.392784537559484	0.976300008457288
616446717	0.0117483479079676	0.976823522094289
616446717	-0.258184097235867	0.976475465837037
616446717	-1.17191929406498	0.975259012302533
616446717	1.81317950171768	0.979020847054327
616446717	-0.259875608038918	0.976473268765896
616446717	0.92011378706153	0.977958246816954
616446717	-1.28445768020434	0.975105013001629
616446717	1.23585628108889	0.978339808904099
616446717	-0.971184680543676	0.97553139874186
616446717	0.695074150036446	0.977682293247948
616446717	0.565063627062053	0.977521332965639
616446717	1.55208153341349	0.978715478198286
491416294	-0.0359040008940599	0.980070057607979
491416294	-0.725038685072315	0.979294562202924
491416294	1.98225127827063	0.982180999947769
491416294	1.48987495033076	0.981687166924309
491416294	0.261162245699164	0.980395508620605
491416294	-0.367667571720682	0.979700335956159
491416294	0.279488493367791	0.980415414504157
491416294	-0.189761855371189	0.979899423906539
491416294	0.940848792971461	0.98112067141799
491416294	1.26466820466432	0.981456840743659
491416294	-1.04482892174583	0.978924735428011
491416294	-0.0116608075875796	0.980096814422628
491416294	-0.0311857812435282	0.980075267789864
491416294	0.204029657982482	0.980333324130503
491416294	0.939604761974706	0.981119368485077
491416294	0.408087876704073	0.980554542409452
491416294	-0.625831854987742	0.979407995183888
491416294	1.21548256122542	0.981406160104624
491416294	-1.21347867612692	0.978727102254039
491416294	0.136317236505331	0.980259373970109
491416294	-0.306431538477387	0.979769080017505
491416294	0.404708568623333	0.980550898859129
491416294	-0.35754821510528	0.979711711783664
491416294	0.0161085637277649	0.9801274197804
491416294	0.0321621338739603	0.980145091806927
491416294	-0.394460657217975	0.979670185932396
491416294	2.71437280367484	0.982891200953619
491416294	-0.416760377025494	0.979645058820682
491416294	1.35169467155678	0.981546180537259
491416294	-1.69514148339324	0.978152627736285
491416294	-0.746948484716672	0.979269428224534
491416294	-0.988773256384551	0.978990025919657
491416294	-0.32876839353854	0.979744030939442
491416294	-0.688738974644589	0.979336138033874
491416294	-1.1279933222603	0.978827504300145
491416294	0.590514810183566	0.980750244224576
491416294	-0.220890481730311	0.979864727538308
491416294	0.387050755520127	0.980531849421567
491416294	-0.348394375084375	0.97972199683309
491416294	-1.0073408832018	0.978968421342389
491416294	0.700620837209865	0.98086742669559
491416294	-0.386829362596085	0.979678777824605
491416294	-1.61283119371236	0.978251861852701
491416294	0.329862464922994	0.980470028474192
491416294	0.285782918858839	0.98042224690824
491416294	0.551411388106435	0.980708458562409
491416294	-0.824468326678695	0.97918026082181
491416294	1.34129680053912	0.981535528527106
491416294	0.320782895409358	0.980460195712769
491416294	-0.279694155860545	0.979799024063056
491416294	-0.663282758278138	0.979365245520661
491416294	-2.0211147397969	0.977755265201014
491416294	0.472090486343138	0.980623423453455
491416294	0.379586569539592	0.980523791479954
491416294	-0.457683426530715	0.979598867982524
491416294	0.906907171149526	0.981085091102719
491416294	-1.4689692211323	0.978424246017732
491416294	1.54780594600059	0.981745959402139
491416294	0.208931511462237	0.980338666998202
491416294	1.05461264248076	0.981239449685099
491416294	-1.43502759931037	0.978464721708137
491416294	-0.578038783560137	0.979462424374192
491416294	-0.384842626526639	0.97968101405983
491416294	0.124404247139383	0.980246335388156
491416294	-0.555107764440832	0.97948848936287
491416294	-1.39570136571143	0.978511525735199
491416294	0.21390763544926	0.980344089363554
491416294	0.0803154172618196	0.980198007404497
491416294	-1.7282475620084	0.978112589999649
491416294	0.151418287395801	0.980275889716413
491416294	-0.00595200504634753	0.980103110013196
491416294	-1.31988974541659	0.978601472166946
491416294	-0.171554440514193	0.979919690974945
491416294	0.124872151335177	0.980246847661207
491416294	-1.06003580810916	0.978906989093212
491416294	-0.895452364001046	0.979098282074888
491416294	-0.15377036754863	0.979939467488264
491416294	-0.00333526939899233	0.98010599506192
491416294	0.118832102331525	0.980240233865976
491416294	-1.21386859629009	0.978726643229684
491416294	-0.00787004089656958	0.980100995046742
491416294	0.098320444986508	0.980217757599811
491416294	0.731981558904203	0.980900674782994
491416294	-0.841531975723749	0.979160582963783
491416294	-1.05450265531762	0.978913447937076
491416294	-0.883123459794392	0.979112543236325
491416294	0.36744334160111	0.980510675305795
491416294	-0.392863841311691	0.979671984043506
491416294	0.207613209958212	0.980337230230446
491416294	-0.798640757775899	0.979210010671428
491416294	-1.07481563905569	0.978889727118501
491416294	1.12797333603572	0.981315654868974
491416294	0.0762973828185664	0.980193597279199
491416294	-0.774595681047558	0.9792376699305
491416294	-2.10299797406098	0.977654344449504
491416294	-0.58565151055521	0.97945376405246
491416294	0.522650134166513	0.980677667732806
491416294	0.23370072563645	0.980365642925226
491416294	2.1655137549569	0.982361445945037
491416294	-1.04200664246961	0.978928027401419
491416294	-0.0714842157826175	0.980030724487099
491416294	-0.146324749194912	0.9799477416102
491416294	-1.66745715180872	0.978186053554206
491416294	1.02781955698347	0.981211541786356
491416294	-0.931956318323762	0.979056001111001
491416294	0.921371352440165	0.981100261645162
491416294	-0.660256235106926	0.979368703477407
491416294	0.452761586826379	0.980602646505078
491416294	1.14501841745396	0.981333317338661
491416294	0.921612731588789	0.981100514710851
491416294	-1.13588456365763	0.978818255539968
491416294	-1.15757155178018	0.978792817407737
491416294	1.39969198687937	0.981595272872032
491416294	0.961607399753148	0.981142399887175
491416294	0.942946934801811	0.981122868702076
491416294	-0.385139708555715	0.979680679684839
491416294	0.167806074824707	0.980293797423928
491416294	-0.362802853494562	0.979705805482018
491416294	0.0214281888109074	0.980133277415194
491416294	0.370692676294129	0.980514185833544
491416294	-0.0955534304258202	0.980004073405112
491416294	-0.440786886127017	0.979617951944421
491416294	-0.176582553856304	0.979914096074331
491416294	1.29799709480129	0.98149110560595
491416294	-1.43519470795172	0.978464522611595
491416294	0.982607385683459	0.981164356056142
491416294	1.01248269723242	0.981195548465134
491416294	-0.427715276847672	0.979632703806988
491416294	1.50409775247278	0.981701618419521
491416294	2.5754869550818	0.982758645404908
491416294	-0.59389553686207	0.97944438152538
491416294	0.0169552475106316	0.980128352208261
491416294	-0.0845428277231903	0.980016269419184
491416294	-0.216341413160084	0.979869801646234
491416294	0.563424642657196	0.980721305301854
491416294	-0.489322662627311	0.979563085672881
491416294	-0.724964414565046	0.979294647352102
491416294	-0.337235231367207	0.979734528090552
491416294	1.41922513029112	0.981615214939668
491416294	-1.85084960188271	0.977963692247431
491416294	-0.0203671678021887	0.980087209408023
491416294	1.60844781518573	0.981807304617738
491416294	-0.305280345614718	0.979770370170078
491416294	-1.78840667289629	0.978039651258844
491416294	0.141315641644535	0.980264842135209
491416294	-0.372253775544543	0.979695178249154
491416294	0.600801275440323	0.980761221525468
491416294	-1.5624943574108	0.978312331137391
491416294	-0.175368231062456	0.979915447419855
491416294	1.7710445232244	0.981970790308081
491416294	0.527941907809429	0.980683336541688
491416294	-0.990240098903114	0.978988319948393
491416294	-0.671415378824094	0.979355950776913
491416294	0.367257665332938	0.980510474685487
491416294	0.453021533601821	0.980602926070911
491416294	-0.706136840972353	0.979316221615524
491416294	2.51959839836188	0.982705019947685
491416294	-1.47199574430351	0.978420633250913
491416294	0.0118899989148855	0.980122773360601
491416294	1.0962041265514	0.9812826911861
491416294	-0.172384413432924	0.979918767549656
491416294	-0.385399655331156	0.979680387102303
491416294	2.05559340419877	0.98225343143323
491416294	0.180894394968188	0.980308088204028
491416294	0.361260321870965	0.980503993560891
491416294	0.585928606359705	0.980745348033847
491416294	2.31591153217663	0.982508190674815
491416294	1.28395996892745	0.981476681855526
491416294	-1.40142019477114	0.978504725670817
491416294	1.19088045569257	0.981380759258525
491416294	-0.139386027053305	0.97995544942225
491416294	-2.21087588586921	0.977520702144039
491416294	1.06794419853555	0.981253320790396
491416294	0.283294856865328	0.980419546473178
491416294	1.93100462825502	0.982130217408008
491416294	0.524302652953248	0.98067943816752
491416294	1.41668136541716	0.981612619122667
491416294	-0.976407216924262	0.979004402518504
491416294	-0.711837102405249	0.979309692086208
491416294	0.190549560913158	0.980318623907117
491416294	-0.4672457543416	0.97958805996671
491416294	1.0866232311137	0.98127273887227
491416294	-0.508335912488177	0.979541553136455
491416294	-1.80584167447769	0.978018468157423
491416294	-0.913407259133328	0.97907749613944
491416294	-0.73027475583478	0.97928855832188
491416294	0.879482786340446	0.981056294648416
491416294	-0.248834760090274	0.979833530524056
491416294	-1.42255015408917	0.978479582499115
491416294	-1.28333008821342	0.978644716525088
491416294	-0.543094509890071	0.979502131531317
491416294	-1.57521318178061	0.978297067643784
491416294	1.38225698529797	0.981577454943407
491416294	1.24292551366132	0.981434453919548
491416294	-0.236375882495898	0.979847445468689
491416294	-0.380869154387747	0.97968548580736
491416294	1.7436015707885	0.981943298829301
491416294	1.14043221363009	0.981328566629625
491416294	0.0727862445874242	0.980189742726561
491416294	0.0108984876428443	0.980121681133874
491416294	0.602435226600241	0.980762964647315
491416294	1.86453252424926	0.982064135569309
491416294	1.12819614755753	0.981315885856647
491416294	-0.224399763198771	0.97986081237056
491416294	0.519772152009839	0.980674584011771
491416294	-0.471739120031374	0.97958297931255
491416294	0.250040237235631	0.980383418280897
491416294	-1.07813924425598	0.978885843439591
491416294	1.03056756575242	0.981214406007976
491416294	0.220554845849836	0.980351330386285
491416294	-0.0601635337121395	0.980043247485988
491416294	-1.03301991109006	0.978938506386373
491416294	0.754671198874884	0.980924694613103
491416294	0.525769495471811	0.980681009543759
491416294	-0.363824072969511	0.979704657418801
491416294	-0.385529628718877	0.979680240809487
491416294	0.382538822203535	0.980526978966969
491416294	0.728695088957549	0.980897193184253
491416294	-0.601341155215788	0.979435904061583
491416294	-2.42458927053577	0.977253638037407
491416294	-0.944823683708117	0.979041077451527
491416294	1.35110050749863	0.981545572013426
491416294	2.20896200170927	0.982403962609514
491416294	0.366923448050227	0.980510113563833
491416294	0.312613139609767	0.980451344091447
491416294	-1.24593488780348	0.978688860759032
491416294	-1.14698800449435	0.978805235296402
491416294	-0.125530863922272	0.979970831613279
491416294	0.869827620395475	0.981046146195455
491416294	-0.165280439412644	0.979926670063616
491416294	0.914891250680944	0.981093466562413
491416294	-0.873189779447162	0.97912402685278
491416294	-0.624532121110534	0.979409477253487
491416294	0.490398166384947	0.980643082559107
491416294	-3.29931016989647	0.976127894943093
491416294	0.363414166581767	0.980506321390489
491416294	1.67904193234492	0.981878462665331
491416294	0.333464584525541	0.980473928062393
491416294	-0.0264575350745152	0.980080487705076
312850327	1.24565916734933	0.962236922974923
312850327	-0.419764120024016	0.95866227686359
312850327	-0.720373998195313	0.957983431203545
312850327	-2.1574526109701	0.954588366154353
312850327	0.0417212471799897	0.959684030572046
312850327	0.757776205099236	0.961221662046529
312850327	-0.187728201214192	0.959179077297609
312850327	0.889922005157613	0.961499209482034
312850327	0.722701958041449	0.961147673319028
312850327	-0.0467107890625325	0.959490129310846
312850327	-0.311292044157635	0.958904645260336
312850327	-0.389610294072801	0.958729789055954
312850327	0.0242491103449564	0.959645790754256
312850327	-0.483896703050802	0.95851833718084
312850327	-0.336933936792259	0.958847474444588
312850327	0.697282876928632	0.961093967413573
312850327	-0.399971029836827	0.958706604039762
312850327	0.19096226124901	0.960009250263907
312850327	0.289630630155882	0.960222882044704
312850327	-0.613665846876571	0.958225614203438
312850327	-0.0720274140105718	0.959434454335957
312850327	0.33591972381129	0.960322727471271
312850327	-1.14976893597106	0.956995248670732
312850327	1.60932470619201	0.962977031258222
312850327	-0.475968326399836	0.958536157635317
312850327	-0.197446497090341	0.95915755694432
312850327	1.18418175495741	0.962110411452922
312850327	0.643306785770883	0.960979689409183
312850327	0.0379167404451349	0.959675706921053
312850327	-0.849196193053402	0.957689269792122
312850327	0.660184758547764	0.961015457960718
312850327	0.474044299704821	0.960619235505369
312850327	-1.13367080352051	0.957032693190102
312850327	-1.04092550756834	0.957247814473054
312850327	-1.64962801751828	0.955816944066091
312850327	-1.05292019449228	0.957220051019576
312850327	1.1377812555411	0.962014656501746
312850327	-0.72674269419363	0.957968934545022
312850327	-2.64466713865477	0.953379116855615
312850327	0.217328291329506	0.960066444081677
312850327	0.83063557273013	0.961374926103254
312850327	1.14337011121309	0.962026202312126
312850327	-1.50545039528233	0.956159934770884
312850327	0.456145107452991	0.960580932001527
312850327	0.663099875958073	0.961021632620673
312850327	0.369248613948255	0.960394468955096
312850327	-0.561379409759191	0.958343794707103
312850327	0.366259226030678	0.960388039284162
312850327	0.992359602308388	0.961713047351186
312850327	-0.0806685647197987	0.959415434407189
312850327	-0.256628950807647	0.959026267684148
312850327	0.365052330287557	0.960385443170716
312850327	-1.62289063490144	0.955880743570223
312850327	1.27913659850083	0.962305643861246
312850327	0.0976098038999158	0.959806116241764
312850327	-0.730846139720243	0.957959591599237
312850327	-0.142792687553762	0.959278442152627
312850327	-0.400565193894979	0.95870527405528
312850327	-2.3351447996112	0.954150840839035
312850327	2.38474593733405	0.964508812013032
312850327	1.31285540880096	0.962374738769394
312850327	-0.359920658792016	0.958796158861936
312850327	-1.23640548270036	0.956793194890977
312850327	1.03172297116096	0.961794914471608
312850327	0.587641040572764	0.9608614967896
312850327	-2.27832786155041	0.954291173865235
312850327	-1.11825967326219	0.95706851055526
312850327	-1.99591425766002	0.95498266328859
312850327	-0.576066402571637	0.958310630744666
312850327	1.79633784349536	0.963352178305824
312850327	-0.714339519479707	0.957997162693473
312850327	0.662227197497662	0.961019784254001
312850327	1.7139347156804	0.963187330969986
312850327	-2.69090052942973	0.95326278896949
312850327	1.31398803403681	0.962377057574764
312850327	0.453879856981286	0.960576081916557
312850327	-1.40167592900071	0.956405234646036
312850327	-1.30493859328283	0.95663272013534
312850327	0.836632916192102	0.961387515945116
312850327	-1.363240941489	0.956495753595892
312850327	-1.55920367491827	0.956032356687094
312850327	-0.77564982323027	0.95785745087771
312850327	0.41758014655356	0.960498283191571
312850327	1.48835661747762	0.962732406220155
312850327	2.1946134387254	0.964138966616461
312850327	-0.532321073790193	0.958409335537755
312850327	-0.767090147267517	0.95787698302354
312850327	1.75818137038591	0.963275934801594
312850327	0.484293629707944	0.960641152558364
312850327	1.68183128891338	0.9631229152569
312850327	1.5545316394543	0.962866419069182
312850327	1.14106772548775	0.962021446306899
312850327	0.330033786110221	0.960310044868325
312850327	-1.47841593063641	0.956223964828344
312850327	-1.05899180846152	0.957205990817752
312850327	-0.389090400521917	0.958730952133493
312850327	-0.523037260381568	0.958430254299853
312850327	-1.50853262133399	0.956152628968342
312850327	0.831861036100069	0.961377498960852
312850327	0.774561339742032	0.961257022242382
312850327	-0.918100656172221	0.957531121601229
312850327	0.955484295449327	0.961636202060009
312850327	0.35625127517618	0.960366506579922
312850327	-0.0845738936682711	0.959406835634564
312850327	-0.775371308828011	0.957858086550167
312850327	1.54274119642535	0.96284257588818
312850327	-0.134602507364673	0.959296527936808
312850327	0.0323743038401855	0.959663578011859
312850327	1.0398370240801	0.961811769002305
312850327	0.0977657719651807	0.95980645644982
312850327	-1.7810682477576	0.95550202594008
312850327	0.879616972274039	0.961477634426162
312850327	-1.36721441362789	0.956486403919179
312850327	1.4549720244602	0.962664621846072
312850327	-1.28889616371273	0.956670335464343
312850327	1.34033549649049	0.962430959573849
312850327	1.43296938668176	0.962619882720818
312850327	-0.390148755250501	0.958728584406863
312850327	0.90791403554353	0.961536850560318
312850327	0.00479395096584055	0.959603169975381
312850327	-0.784376607834378	0.95783752849667
312850327	1.09960621480483	0.961935701874727
312850327	2.32124465361906	0.96438569987346
312850327	-0.0105596196493445	0.959569504184479
312850327	-1.20950099144216	0.956856038401582
312850327	-0.908055570064088	0.957554212013378
312850327	0.693365107670192	0.961085683545088
312850327	0.140699695454711	0.959900001976112
312850327	-1.39575285604601	0.956419195891875
312850327	-0.134286857708779	0.959297224809223
312850327	-1.27924099776776	0.956692959302869
312850327	-2.29893792731756	0.95424031607772
312850327	-0.668644589882451	0.958101002580313
312850327	-0.0452365194932428	0.959493369190062
312850327	1.4833804934906	0.962722310161522
312850327	0.323033790800117	0.960294956713318
312850327	0.258158502700642	0.960154859268947
312850327	-0.964575426095801	0.957424134768796
312850327	2.45530291923961	0.964645122506783
312850327	0.895492293202789	0.961510866844291
312850327	0.404155752364688	0.960469474319749
312850327	-0.399024080869147	0.95870872361781
312850327	0.762529517564453	0.961231678695536
312850327	0.201415835147122	0.960031935790446
312850327	-1.00369741579975	0.957333874743794
312850327	-0.30848833250823	0.95891089176535
312850327	-1.38242129999122	0.956450604026245
312850327	1.80246516034506	0.963364407590589
312850327	0.067873749552088	0.959741203525259
312850327	0.473394432766217	0.960617845442637
312850327	-1.30560702784825	0.956631152153628
312850327	-0.0446219310455917	0.959494719746514
312850327	-2.42556914221121	0.953926654269617
312850327	0.627487167722585	0.960946135185952
312850327	-0.72991775837938	0.957961705561664
312850327	0.0688875419763099	0.959743418249755
312850327	0.651383703436387	0.960996810299507
312850327	-0.0085747403425803	0.959573857943566
312850327	1.35088190852269	0.962452514763719
312850327	1.17335682852295	0.962088093221296
312850327	-0.62677459140955	0.958195934904474
312850327	0.384028444894787	0.960426243186846
312850327	-1.22101292006886	0.956829159529234
312850327	-0.863567536209954	0.957656331489926
312850327	1.28030635899032	0.962308042916308
312850327	0.349604064775604	0.960352198507988
312850327	-0.527307814549535	0.958420632919668
312850327	-1.44692523555435	0.95629843677768
312850327	1.27701988904367	0.96230130234104
312850327	-0.947270397902123	0.957464001716086
312850327	-1.05557536512715	0.957213902911672
312850327	1.27421617739426	0.962295550991275
312850327	-1.44523558151398	0.956302429199878
312850327	1.29712862888675	0.962342527391644
312850327	0.586378441949191	0.960858811990533
312850327	1.17972552452127	0.962101225373499
312850327	1.52096137016871	0.96279849300074
312850327	-0.51971365518128	0.958437740769753
312850327	0.956802596953352	0.961638951849119
312850327	1.286637919735	0.962321025731936
312850327	-1.38385100725615	0.956447236778933
312850327	-0.325403440538746	0.958873192095205
312850327	1.88806191997259	0.963534837035863
312850327	-0.437143418724964	0.958623317902197
312850327	1.51305156114456	0.962782470916565
312850327	-0.844350042454099	0.957700371371492
312850327	-0.491843647328586	0.958500467639179
312850327	-0.192696898150488	0.959168075890618
312850327	0.397341433322757	0.960454843021751
312850327	-0.125548932528581	0.959316511342394
312850327	0.525160976332714	0.960728426576938
312850327	-0.353774774315506	0.958809884935688
312850327	0.560810819821836	0.960804406783692
312850327	0.19690390183053	0.960022145859674
312850327	1.01102006725973	0.961751877977857
312850327	-0.783968120044398	0.957838461234479
312850327	0.099310598516376	0.95980982598062
312850327	0.817211178541258	0.96134673084411
312850327	-0.96221733749001	0.957429569382394
312850327	-0.877901744112872	0.957623453887172
312850327	0.244882649526307	0.96012613187109
312850327	-0.59955445049546	0.958257541066444
312850327	1.43519750189983	0.962624415608997
312850327	-0.623172471807003	0.958204092414656
312850327	1.17708892151322	0.962095789269183
312850327	-0.819655098787155	0.957756899408322
312850327	-0.087443149040341	0.959400516982057
312850327	-1.66535479743249	0.955779376461469
312850327	0.263487411597193	0.960166384825784
312850327	0.141665212049208	0.959902103267919
312850327	1.34666705723518	0.962443901703749
312850327	0.958770765395981	0.961643056815922
312850327	0.74951361116556	0.961204244382224
312850327	-1.83292762945819	0.955377188026727
312850327	-0.267119659959394	0.959002953173144
312850327	-0.708379311271369	0.958010720968423
312850327	1.44992162996591	0.962654357165665
312850327	-1.11523315009098	0.957075541216986
312850327	-1.87329365015889	0.955279786369291
312850327	0.109528363553909	0.959832105858685
312850327	-0.582620774838127	0.958295822496497
312850327	-0.165471186948353	0.959228322696568
312850327	0.15657501638346	0.959934538670488
312850327	-0.929352638023475	0.957505242671177
312850327	0.0165899642828402	0.959629016864266
312850327	-0.624936396354642	0.958200097947844
312850327	1.39407020849962	0.962540660859894
312850327	0.0946594079986546	0.959799680119604
312850327	1.03354259858905	0.961798694827418
312850327	-1.2678776101556	0.956719571373145
312850327	0.928672642325216	0.961580235691184
312850327	1.15408363188665	0.962048325554877
312850327	-1.03199447906924	0.957268475461218
312850327	-0.264074569161365	0.959009721878798
312850327	0.341564282363734	0.960334886317954
312850327	0.943823825808093	0.961611871740541
312850327	-0.136691365381613	0.959291915993139
312850327	-0.500607567186328	0.958480752502724
312850327	0.646426147076181	0.960986302469533
312850327	0.142686431524156	0.959904325673282
767215115	-0.721754581286662	0.913967041383957
767215115	0.637711351392018	0.919821945166159
767215115	-1.84088115244284	0.908859394731542
767215115	-0.561720205748774	0.914675882919779
767215115	0.189563110530843	0.91793321730303
767215115	0.487090762650476	0.91919162136849
767215115	1.72141089058088	0.924226198856337
767215115	0.758642304852775	0.920324770748657
767215115	-0.37227470933236	0.91550814782928
767215115	-0.612112744930794	0.914453251940776
767215115	-1.33476478065821	0.911202247897586
767215115	-1.29233775338079	0.911396156977219
767215115	1.59632078871306	0.92372938842574
767215115	0.598162306271273	0.919656874390912
767215115	-0.276205808179903	0.915927372558591
767215115	0.314151886474599	0.918462327434519
767215115	1.61516692993257	0.923804428892249
767215115	0.553785678178043	0.919471284916971
767215115	-1.41560822782052	0.910831699383008
767215115	1.09000017303344	0.921687813999452
767215115	-1.10749702841506	0.912236501524877
767215115	0.577347996609134	0.919569874594986
767215115	-1.40983369588036	0.910858213327592
767215115	-1.82663978267401	0.908926073040332
767215115	0.808069327440298	0.920529455708023
767215115	1.39863126598979	0.922938144989218
767215115	-0.132808026270272	0.916549616669453
767215115	-0.0151951077217575	0.91705684508308
767215115	-0.422722951394832	0.915287243105069
767215115	0.858517569502769	0.920737874161875
767215115	0.901835842867416	0.920916437590942
767215115	-1.22152082469979	0.911718968206425
767215115	0.504247249829617	0.91926364605982
767215115	1.15093912424766	0.921936152680207
767215115	0.098329219401598	0.917543779397353
767215115	-0.278545329158876	0.915917185854722
767215115	-0.199865010520774	0.91625915994057
767215115	-0.624033161347469	0.914400511355884
767215115	0.152632100791331	0.917775777014518
767215115	1.68119341089472	0.924066795173434
767215115	-0.54898281375214	0.914732072660829
767215115	-1.68197940214081	0.90960089129693
767215115	0.357265915944256	0.918644701233442
767215115	1.23107700159091	0.922261633623143
767215115	-0.814072821822035	0.913555713113086
767215115	0.272319023255332	0.9182850169968
767215115	-0.26034905487797	0.91599638623491
767215115	1.64595205519557	0.92392686161625
767215115	-1.49801135563548	0.910452567052884
767215115	-0.420959026847193	0.915294975880997
767215115	-0.840958745453415	0.913435587252676
767215115	-0.973643006689492	0.912840540629871
767215115	1.28588863595544	0.92248353560252
767215115	1.01368722681454	0.921375803758175
767215115	1.50871872538927	0.923379688876138
767215115	0.308600166056241	0.918438816414167
767215115	-0.252457813480638	0.916030712269352
767215115	-0.255521471905485	0.916017387204551
767215115	-0.791828804894968	0.9136549849015
767215115	1.25410085884431	0.922354915245918
767215115	-0.738948203719437	0.913890568980249
767215115	-0.457147331514015	0.915136203587176
767215115	0.149395763437084	0.917761967114303
767215115	-0.132390254666884	0.916551423369868
767215115	-0.0422373707709385	0.916940468936906
767215115	0.291963572427984	0.918368324989822
767215115	1.62723588736379	0.923852448776703
767215115	0.0057900241070998	0.917147052196357
767215115	-0.967478554586164	0.912868267996302
767215115	-0.0546011821160097	0.916887211930103
767215115	-0.258677968464417	0.916003656341066
767215115	-1.37927138213916	0.910998422746358
767215115	0.0967305467326326	0.91753694038566
767215115	-0.839937525978466	0.913440152803903
767215115	0.376074921910132	0.918724147426471
767215115	-1.09951294888364	0.912272636901964
767215115	0.0694714138022262	0.917420248216372
767215115	1.50158875669145	0.923351162069234
767215115	-0.616736084008289	0.91443279997785
767215115	-0.350884803238887	0.915601652836019
767215115	-0.443574396310605	0.915195784999325
767215115	-1.77017562952275	0.909190007227537
767215115	0.368610735929597	0.918692628381553
767215115	-2.20493661144869	0.90713990973015
767215115	-0.446730892869537	0.915181932244872
767215115	-0.521966916733039	0.91485113956512
767215115	-1.18408848903622	0.911889169972705
767215115	0.819729797081531	0.92057767343073
767215115	-1.64729507524618	0.909762017668187
767215115	-0.151397934239704	0.916469186517049
767215115	0.0149290100265508	0.917186309323887
767215115	0.412708849620568	0.918878680225251
767215115	2.21323018971623	0.926150836915237
767215115	-0.722274474837545	0.913964729945723
767215115	0.442249943886815	0.919003098190975
767215115	-2.09650167083594	0.907655085836288
767215115	-0.892948100541718	0.913202870985204
767215115	-1.71859476222443	0.909430513186014
767215115	0.539042982485145	0.919409542321346
767215115	1.47535269999867	0.92324610846247
767215115	0.441897158977287	0.919001613397
[truncated: 33,792 more rows]
