# Supplementary material for: Neural attentional-filter mechanisms of listening success in middle-aged and older individuals
Source: Nat Commun. 2021 Jul 26;12:4533. doi: 10.1038/s41467-021-24771-9 (PMC8313676; doi:10.1038/s41467-021-24771-9)
Supplement: Supplementary file 4 — Source Data [file 41467_2021_24771_MOESM4_ESM.zip › source data/Fig4b_left.csv]

time lag [samples]			-104	-96	-88	-80	-72	-64	-56	-48	-40	-32	-24	-16	-8	0	8	16	24	32	40	48	56	64	72	80	88	96	104	112	120	128	136	144	152	160	168	176	184	192	200	208	216	224	232	240	248	256	264
ID	Hemisphere	Decoder
594866155	L	attended	-0.0104888445245085	-0.00870728391535552	-0.00631984413951054	-0.00352646490367958	-0.000561858509034668	0.00234237287730758	0.00497416655195630	0.00714028941614128	0.00871575368586791	0.00966659672617903	0.00996931693965924	0.00963316264314515	0.00870922429683391	0.00726861751547525	0.00541032319284699	0.00323525449452606	0.000847527462121699	-0.00162797030853340	-0.00405416463586043	-0.00627951905509403	-0.00817478006376173	-0.00962371048086911	-0.0105632829990208	-0.0109694031656975	-0.0108611082941941	-0.0102734180423034	-0.00926386425980638	-0.00790263946165946	-0.00628163895987905	-0.00448549147044664	-0.00258812541868144	-0.000666035965660554	0.00120948864931281	0.00298229161770350	0.00458421585464398	0.00594602155751388	0.00702369922690185	0.00778787930498868	0.00822110745623702	0.00832032210316898	0.00809274515226969	0.00756089480999167	0.00675691859004722	0.00571973707127760	0.00449741557828902	0.00313813750574195	0.00169648708923672
913338219	L	attended	-0.00707560696671354	-0.00611575813152997	-0.00510953383654885	-0.00424967523883552	-0.00362695707713994	-0.00329159170013853	-0.00326419707354312	-0.00353868455271184	-0.00408006467021055	-0.00480717701630405	-0.00558850683053132	-0.00628486541012870	-0.00677013973257388	-0.00695169695977034	-0.00675540985900871	-0.00613175555514253	-0.00506888459644486	-0.00358441610156830	-0.00174350976812005	0.000340354228189244	0.00253628595175969	0.00470915434642187	0.00670313087758594	0.00838154262836932	0.00962662691397901	0.0103583107582656	0.0105249494628461	0.0100938626785062	0.00907825880951137	0.00752451797779599	0.00552610582423310	0.00322392671979077	0.000782664819794661	-0.00162074480458613	-0.00380914834029157	-0.00562159212615665	-0.00692557533075233	-0.00764073000108015	-0.00773868464695074	-0.00723097178541773	-0.00616977371065952	-0.00464982579926656	-0.00278339465587713	-0.000709709580622867	0.00140732267165508	0.00339884835058954	0.00509986040389131
579481892	L	attended	-0.00391004511388177	-0.00638357871961765	-0.00871779541406440	-0.0107301089650555	-0.0122205068441233	-0.0130456442023814	-0.0131515809073447	-0.0125808681391197	-0.0114250516369011	-0.00982789453525173	-0.00797729958232164	-0.00609342937675764	-0.00439435937881860	-0.00306742464244088	-0.00224164471295134	-0.00194453084558890	-0.00213206960536652	-0.00269719411582187	-0.00346375736545156	-0.00422533704727893	-0.00477492928318130	-0.00494100225737604	-0.00460829710058567	-0.00373288534011694	-0.00235184281593527	-0.000574034106527157	0.00144447094024760	0.00351762125891581	0.00543840105826864	0.00700316065723300	0.00804213175242389	0.00843828628628347	0.00811096029838684	0.00703815361118650	0.00525644568716499	0.00286012466844511	1,62E+08	-0.00313589553046643	-0.00634483223886572	-0.00940852777197524	-0.0121300126693675	-0.0143463220716348	-0.0159437272897840	-0.0168730344952128	-0.0171512351443026	-0.0168562324608825	-0.0161000738649741
267145152	L	attended	0.000954781165968677	0.00235296188481886	0.00400025600431764	0.00574563319342353	0.00741562190010117	0.00882703765804879	0.00981191772943192	0.0102482890510088	0.0100589657566603	0.00921233154836380	0.00771977343346322	0.00566196659954104	0.00318348035266399	0.000467423406947419	-0.00230289814389312	-0.00493691366024063	-0.00725797017526200	-0.00911510745532416	-0.0103932900392993	-0.0110303213374830	-0.0110121803114998	-0.0103621264340706	-0.00914081556095409	-0.00744127362227205	-0.00537353109062558	-0.00306261963559196	-0.000639934074012241	0.00176258686111222	0.00403008435965416	0.00606278074617320	0.00777661243447014	0.00910301670434364	0.00997858255830429	0.0103543096988527	0.0102006709750903	0.00950935810451936	0.00828751961128274	0.00656974286042729	0.00441467742588315	0.00190916224237997	-0.000835489609563209	-0.00368838733906853	-0.00650759710577297	-0.00914598827983882	-0.0114634503318719	-0.0133418504467398	-0.0146959853438493
908092186	L	attended	0.0110055412761192	0.0124805832530309	0.0130138803781432	0.0124954932264250	0.0109768195202479	0.00861593194094857	0.00564564138873372	0.00235346865063926	-0.000957187357183830	-0.00399147616940139	-0.00648629686575584	-0.00823509596193262	-0.00911346009723420	-0.00907884168572917	-0.00820549064828046	-0.00666614818606023	-0.00470049264964564	-0.00256045106764145	-0.000497452851103817	0.00123937478505009	0.00243813743261591	0.00296540417560264	0.00277388634431780	0.00189912901703418	0.000460903784480939	-0.00134795188630824	-0.00329646135006857	-0.00514827382991568	-0.00664326865367348	-0.00752506398521030	-0.00760244901566083	-0.00674550618894566	-0.00491284832783009	-0.00216519046349370	0.00134267232162215	0.00535480710296005	0.00953958899436866	0.0135246648440195	0.0169396053833938	0.0194320131456845	0.0207268820872062	0.0206546304784119	0.0191489826167055	0.0162525665195020	0.0121172794952163	0.00699693698917496	0.00121522856225274
616446717	L	attended	0.00503172856760209	0.00450196910515102	0.00386266275480188	0.00330967977150194	0.00301876701788828	0.00313435180305329	0.00373670470521010	0.00483896855536507	0.00639690444192081	0.00832916905095983	0.0104667990362236	0.0125784999533651	0.0144301175193082	0.0157526223583921	0.0163157359342081	0.0159591343043004	0.0146029984254878	0.0122499677115155	0.00901653624830574	0.00509729917529597	0.000777744855094566	-0.00357367974619761	-0.00755080080643572	-0.0107905554093698	-0.0130036867543989	-0.0140154066818653	-0.0137472726242653	-0.0122273054277925	-0.00958373907477612	-0.00604030951724581	-0.00190673510962050	0.00245460384439806	0.00665463239006943	0.0103369103565856	0.0132026365061223	0.0150349219174486	0.0156951022177562	0.0151443580373791	0.0134590898441927	0.0108101671179991	0.00744686772409047	0.00367102116680957	-0.000194233163534278	-0.00384786294862854	-0.00703130612927073	-0.00953964199021382	-0.0112455480314495
491416294	L	attended	-0.0113931941121000	-0.00953819861253268	-0.00736311989004656	-0.00518567487987267	-0.00326023284188125	-0.00182000557703352	-0.00107780524483682	-0.00115070758891579	-0.00202797205770099	-0.00358523950420449	-0.00564733849752829	-0.00798349395073834	-0.0103191263886768	-0.0124252780262662	-0.0140680409307483	-0.0150724096668647	-0.0153240657421962	-0.0148031747478575	-0.0135537130076745	-0.0117011593099445	-0.00940565897916763	-0.00684584891218144	-0.00424252595809272	-0.00180080719301833	0.000304229449033631	0.00195225248637120	0.00308592880620387	0.00368125141951315	0.00376501730420449	0.00342669956750084	0.00280714007753357	0.00203348669248958	0.00125171899015109	0.000609440422224338	0.000211004146835793	9,25E+09	0.000244901275602404	0.000602461662557815	0.00107894181742064	0.00158194173117761	0.00203180893763829	0.00238160141253446	0.00259999447113224	0.00270112258891376	0.00274821569732689	0.00281642426023029	0.00298781698732736
312850327	L	attended	-0.00149164366207919	-0.00350429003372555	-0.00491680167804426	-0.00556760539013866	-0.00535810725570786	-0.00428358836361827	-0.00242617312009618	4,12E+09	0.00289567988413852	0.00588041151519882	0.00875370925888855	0.0113123523813470	0.0133942233497883	0.0148486101535564	0.0155694766697585	0.0155126081715317	0.0146899174026358	0.0131312352118466	0.0109153859841589	0.00816673395587213	0.00503964585103133	0.00171343265440006	-0.00162418746902028	-0.00475857596764339	-0.00747111459116707	-0.00953218748694854	-0.0107548361194735	-0.0110392889655560	-0.0103739956427891	-0.00883103218833125	-0.00653576396090177	-0.00366685379105540	-0.000435307854508199	0.00290613451260722	0.00607599184083136	0.00881506010691332	0.0108820023228201	0.0120763403830215	0.0122514724480783	0.0113445124763200	0.00938179643353793	0.00644376447270760	0.00266936851405031	-0.00174140786471013	-0.00653448217475739	-0.0114081059728642	-0.0160620625567224
767215115	L	attended	-0.00187248036038543	-0.000886197933681989	0.000374427177512823	0.00190272486244837	0.00365744809572439	0.00557964751767474	0.00759952898746792	0.00961253926670535	0.0114967320911949	0.0131388739569595	0.0144309528944842	0.0152801474154073	0.0156137723157023	0.0153867587984002	0.0145689668427894	0.0131653436707347	0.0112475887047285	0.00889957436783698	0.00623313666242794	0.00337536384718405	0.000478703936448183	-0.00229076427252289	-0.00480070778590083	-0.00696054838211859	-0.00871117133773510	-0.0100121567447942	-0.0108575766776789	-0.0112780212507184	-0.0113388237001515	-0.0111177165415373	-0.0106960113189948	-0.0100972352022947	-0.00933743987620989	-0.00841665902942861	-0.00733851874309608	-0.00609437646142235	-0.00468414162727078	-0.00311462684384135	-0.00140894666002099	0.000388521777014321	0.00219926788453919	0.00393290693875781	0.00548300749478186	0.00675306887127992	0.00765339070963176	0.00811766666988972	0.00809321676906395
78614964	L	attended	-0.00789228787260261	-0.00831133293347479	-0.00876322787485197	-0.00921411735849917	-0.00962578857850040	-0.00997183882386604	-0.0102117561934297	-0.0103130085301246	-0.0102982772633642	-0.0101479150404272	-0.00984084497649808	-0.00932075110371930	-0.00855038157835909	-0.00751888176363869	-0.00623004747906877	-0.00468719797611406	-0.00288731756768975	-0.000870271988950318	0.00130419451943137	0.00355681721187790	0.00577356537842246	0.00783172981299321	0.00970982554971784	0.0113259719623290	0.0126169404507267	0.0135548037897065	0.0141543746152969	0.0144386987464350	0.0144437016906712	0.0142236646891477	0.0138428531732580	0.0133705327443226	0.0128733244880061	0.0124211759909021	0.0120701601647658	0.0118804263367928	0.0118789283119506	0.0120582087422470	0.0123623872433456	0.0127182301985859	0.0130613665861684	0.0132987848874222	0.0133357449473109	0.0130913795797464	0.0125028037270525	0.0115385120548492	0.0102116154731323
461212829	L	attended	-0.00407490260115949	-0.00432817478604427	-0.00461307448437484	-0.00491177710071159	-0.00523449874031473	-0.00559104566428681	-0.00599271686782714	-0.00635369774666515	-0.00658884164736413	-0.00659965585340840	-0.00627798257014728	-0.00553978143431509	-0.00432691645295306	-0.00262293165811684	-0.000509880581791016	0.00187010781348165	0.00432854025497417	0.00667550809305942	0.00869014707575387	0.0102162767389506	0.0111386766116520	0.0114088228796133	0.0110637891372772	0.0101967956359003	0.00896389596142006	0.00752641415442128	0.00606582389229936	0.00477513050036983	0.00380325767332602	0.00326191391497036	0.00321639804642933	0.00363992093487532	0.00446139577956969	0.00554969347190002	0.00676667451441922	0.00799914979155837	0.00910232530892748	0.00992283494899569	0.0103235043103475	0.0101718463512431	0.00936662138974526	0.00785698254621030	0.00566289217088157	0.00287477585020549	-0.000373244706299330	-0.00394411977870426	-0.00762955479982024
568835142	L	attended	-0.00284773243697850	-0.000472630943232172	0.00218497673130436	0.00484882613588515	0.00728673438809486	0.00929802706420198	0.0107167226594419	0.0114246627352421	0.0113645616209927	0.0105538376600302	0.00906339935035377	0.00704301503562402	0.00469613099245655	0.00221318540479631	-0.000180318005571305	-0.00227448997309018	-0.00389562091840723	-0.00493320532827393	-0.00534316346050995	-0.00514782312273442	-0.00444963438168854	-0.00341116210823404	-0.00222185138226578	-0.00109000777196275	-0.000202420025571760	0.000292758447241955	0.000300146121570697	-0.000204472432370460	-0.00118741809035580	-0.00255989759249698	-0.00418830851218908	-0.00591846436851254	-0.00758708315010604	-0.00906075882044720	-0.0102207752026708	-0.0109894766520269	-0.0113129832678373	-0.0111792384376937	-0.0106258564782657	-0.00971576526747083	-0.00853128880147194	-0.00716208629475969	-0.00569305274032265	-0.00419704048152429	-0.00273951742960161	-0.00139059630184172	-0.000205650824087596
821467811	L	attended	0.00146980713558298	0.00256414830045806	0.00350151587072878	0.00419103181411434	0.00460911802758205	0.00478847397762691	0.00479284453388976	0.00469668633719407	0.00458736340605932	0.00453361930322650	0.00458370757220242	0.00476164694747059	0.00506525848016563	0.00546819898400798	0.00593222258736557	0.00642281407543317	0.00689022425017134	0.00728404546071338	0.00756203457058011	0.00768904497431273	0.00763939914875417	0.00739042169245835	0.00692245754404064	0.00623520202868706	0.00534527392259154	0.00430130700875557	0.00317701779783306	0.00206373776117168	0.00107522097882407	0.000339885234467296	-1,39E+09	0.000110574390385235	0.000754008670283623	0.00189599667576235	0.00344906892132790	0.00526503928048122	0.00715492876871183	0.00889393273436160	0.0102447317681375	0.0109798810543312	0.0109065224052687	0.00987946747391544	0.00782493662811885	0.00475487950456412	0.000762952780900262	-0.00397677832927923	-0.00921873269417207
42195083	L	attended	0.00401677955585539	0.000779414788833698	-0.00265931351178632	-0.00599406701491993	-0.00890913497557815	-0.0111138361488252	-0.0123898854583369	-0.0125864733747232	-0.0116593624880099	-0.00968420669783790	-0.00687944746494112	-0.00356067872061912	-8,49E+09	0.00317605621494145	0.00587965419388580	0.00775771129600933	0.00863231781143388	0.00843130678418094	0.00718780089424360	0.00504730110294988	0.00224364707095621	-0.000936526852212649	-0.00417596686204161	-0.00714053786807901	-0.00950586182160478	-0.0110001839757750	-0.0114432874901220	-0.0107383508680272	-0.00888598566606939	-0.00599203078384036	-0.00226336622184575	0.00201370002402343	0.00648835792705074	0.0107871275313762	0.0145307610956060	0.0173709882122001	0.0190274238681770	0.0193134594998447	0.0181560526949925	0.0155905526627635	0.0117620652395073	0.00692506096545930	0.00142590433634372	-0.00433363057269466	-0.00993464288066405	-0.0149628708116210	-0.0190630358754855
450135234	L	attended	0.00624205471329254	0.00823263479908615	0.00981186300411193	0.0108885845917055	0.0114268224546445	0.0114504150934369	0.0110096104602617	0.0101734768970470	0.00903466334074741	0.00769524475068460	0.00626195089206754	0.00483249913234932	0.00349355657805565	0.00231953305952499	0.00135855039592499	0.000638513595596203	0.000156477535110102	-0.000110288791353871	-0.000202906709703627	-0.000176638437917313	-9,72E+09	-3,68E+09	-6,78E+09	-0.000243767440555556	-0.000597397510509509	-0.00114921719756341	-0.00190701078715017	-0.00285658856703728	-0.00396928552492762	-0.00520203360374337	-0.00649300509550678	-0.00776095451629880	-0.00892320637805642	-0.00989469786565250	-0.0105862985830711	-0.0109135373559097	-0.0108127305776343	-0.0102387820960972	-0.00916404136632946	-0.00758438087346787	-0.00552540096435406	-0.00304280202601002	-0.000226425880313942	0.00279825979539153	0.00587408472689855	0.00882009890728997	0.0114553914191036
796880468	L	attended	-0.00141119578771878	-0.00146829037402447	-0.00165114494139214	-0.00193992139562270	-0.00229130693123337	-0.00265081887662297	-0.00297784279581635	-0.00324400023513346	-0.00342709054020817	-0.00350559778022088	-0.00346486177060661	-0.00329918682975129	-0.00301793879525726	-0.00264160012566705	-0.00218197561586172	-0.00164933961382372	-0.00104426070308614	-0.000372113038763584	0.000344743513420378	0.00108297798517059	0.00184858052880223	0.00265158660672782	0.00349316870673639	0.00435416036342144	0.00520281104259877	0.00601540358864944	0.00677530696843049	0.00746481869524645	0.00805298319428721	0.00850400556480153	0.00877167512988948	0.00879670996137030	0.00855015589012582	0.00801825897297302	0.00719579802703365	0.00608202902414411	0.00469585383839000	0.00307498271767207	0.00126916333780696	-0.000665614599663214	-0.00266767190825629	-0.00467424314594227	-0.00662452573221905	-0.00846749491035793	-0.0101441923312302	-0.0115959927512414	-0.0127693822847448
741831352	L	attended	-0.00549161837114692	-0.00643349993195715	-0.00705321858217346	-0.00723084859845403	-0.00687910158221887	-0.00597177632173741	-0.00453102355040854	-0.00262734174239127	-0.000392229283983400	0.00198770911969133	0.00429690183172468	0.00631844889832131	0.00786555822423156	0.00881291915456643	0.00907856036545662	0.00863633102915947	0.00752582923413178	0.00584023631374017	0.00373355806081655	0.00139865247423287	-0.000950972252706375	-0.00311331997891782	-0.00491980565218734	-0.00624398389079543	-0.00703234875418381	-0.00730470299356405	-0.00714209541609525	-0.00666950025651931	-0.00604888935616933	-0.00543815941727326	-0.00497245277656947	-0.00473841815375112	-0.00475530120843582	-0.00497443960786399	-0.00528613387179441	-0.00552417255398242	-0.00550254937806469	-0.00503099574197010	-0.00393994115265681	-0.00211230920678934	0.000492970294555946	0.00383889520708633	0.00780131772801208	0.0121700074702519	0.0166653312656535	0.0209689623519070	0.0247322901790322
586824138	L	attended	0.00240518818078253	0.00320521317271348	0.00382504858723180	0.00418918080592177	0.00422316694460821	0.00387427438609074	0.00314896600147260	0.00208351723783819	0.000731276727505390	-0.000832542189786738	-0.00249270521204726	-0.00413219677171025	-0.00565010066209066	-0.00697815394360118	-0.00805308872294079	-0.00883172399414854	-0.00929592138287941	-0.00944657527049537	-0.00930694725366364	-0.00891487179192727	-0.00831715380458492	-0.00757211034301958	-0.00673496153769796	-0.00583777410092493	-0.00489672575068291	-0.00391679344554386	-0.00289393564128359	-0.00182086109379988	-0.000688527017994379	0.000508487779769308	0.00175943397551459	0.00304589494433688	0.00434267464208848	0.00559744348496294	0.00674374114747203	0.00771315198613943	0.00843419249499227	0.00884135654185403	0.00888372947596048	0.00852507947230593	0.00775614284079975	0.00660510259675934	0.00512289783185480	0.00338073363248388	0.00146958831128501	-0.000518011828051954	-0.00248940114394022
419988092	L	attended	0.00686260813387256	0.00615660629343742	0.00542759852809857	0.00470747738221049	0.00402419365311083	0.00341088628680709	0.00289021464208135	0.00245326093592924	0.00205729297077458	0.00165230445490180	0.00117613178492599	0.000562899396015615	-0.000236799922207133	-0.00125501878461403	-0.00246293962900808	-0.00378751125525214	-0.00513068936719880	-0.00638686050058519	-0.00744611809069327	-0.00819874657154115	-0.00855461420838199	-0.00845385351063116	-0.00787458729579100	-0.00684057742056857	-0.00545640217406783	-0.00386646409958217	-0.00224078936284128	-0.000753183315997809	0.000454219980095572	0.00127478920557927	0.00164236218644086	0.00153601377845543	0.000982807049351457	4,50E+09	-0.00117355609350176	-0.00253554795324055	-0.00387451040910020	-0.00503464572710500	-0.00588584587138673	-0.00632677571397240	-0.00629333991226636	-0.00576872290126728	-0.00479008866098418	-0.00343849744596743	-0.00183186194530272	-0.000119247469178603	0.00153221475010179
10798262	L	attended	-0.00511947844581543	-0.00293218079085954	-0.000915824954484389	0.000755165417635658	0.00193672155890709	0.00254517152643549	0.00258602763226989	0.00208980088661017	0.00117355853012921	-1,61E+08	-0.00124942063425256	-0.00235707667448772	-0.00316156479871689	-0.00358451676347389	-0.00356554027236911	-0.00306529471711765	-0.00207941945234559	-0.000647775421144914	0.00116270443216933	0.00323644433052469	0.00543142177595985	0.00757990250474408	0.00953408671677107	0.0111631894948051	0.0123570694695433	0.0130363087100949	0.0131534470545528	0.0126960118890372	0.0117099570343198	0.0102808938670176	0.00850557884067938	0.00651772753720823	0.00445648150448518	0.00249250857364498	0.000804970522975155	-0.000450586706799024	-0.00115093535369308	-0.00120028185819908	-0.000548487128556846	0.000781951741648325	0.00270941207382781	0.00507454090038476	0.00764398259425547	0.0101521911923329	0.0123280976202169	0.0139023104417225	0.0146521746858675
457766886	L	attended	0.0122085690549365	0.00902677307752257	0.00502087215446917	0.000537677111034932	-0.00407455493864514	-0.00844444782318380	-0.0121867481428880	-0.0149549435922500	-0.0165029203550640	-0.0166951616291041	-0.0155033241726536	-0.0130066745133274	-0.00939691491309454	-0.00497410676588772	-8,94E+09	0.00488149800407495	0.00957360907004475	0.0136752741351582	0.0169337189558227	0.0192047341220423	0.0204101786157111	0.0205768941311709	0.0198158834554684	0.0182899153949101	0.0162044024625714	0.0137737915192815	0.0112054564887802	0.00868361631302175	0.00634735455297973	0.00430630898613146	0.00262879394112083	0.00133852735044521	0.000396737749273528	-0.000270079607134182	-0.000747035120797881	-0.00111074721713482	-0.00141556217848511	-0.00170014338433151	-0.00197090008196874	-0.00220546190474025	-0.00235842653254363	-0.00236876447587482	-0.00216558545214661	-0.00170635232356834	-0.000987939624287015	-4,74E+09	0.00103875577651095
317193172	L	attended	0.00792639359370363	0.00769027566644736	0.00700639062927918	0.00591050050346620	0.00443196876756557	0.00264711329764075	0.000656444494097521	-0.00138776041674439	-0.00334262922795398	-0.00507019425211455	-0.00643538155547321	-0.00732698868789378	-0.00769429864604805	-0.00751876005596939	-0.00681614183109844	-0.00565087757158587	-0.00414723784354942	-0.00246862856437019	-0.000790080391989967	0.000732202289977714	0.00194957770502367	0.00274647697148759	0.00303252261454236	0.00277081030419248	0.00199781653050158	0.000803050115177609	-0.000675472362991045	-0.00228606894120104	-0.00386471039956693	-0.00524967865879342	-0.00630101148598789	-0.00691509098678702	-0.00704091679226138	-0.00667463285726047	-0.00586136099788987	-0.00468635488048585	-0.00327862306301127	-0.00179384584416843	-0.000392271686631085	0.000778681259364866	0.00158959742195252	0.00195575976497186	0.00186112499445282	0.00134614810293675	0.000495530840672594	-0.000574651199203394	-0.00171035537772589
911679213	L	attended	0.00605150107404284	0.00312109526925568	0.000626711984117280	-0.00120898331148250	-0.00235031294206893	-0.00289118453052947	-0.00298801887772650	-0.00280981869212933	-0.00250866646371556	-0.00223098701409439	-0.00209772746310961	-0.00219600529420332	-0.00257459685143269	-0.00321457078526491	-0.00404460676913353	-0.00494895843833241	-0.00578848053306339	-0.00645599848250911	-0.00689349589494020	-0.00703769819733759	-0.00687465360541481	-0.00643865552610749	-0.00580788461528433	-0.00510006757001886	-0.00442977748466178	-0.00386482937412911	-0.00345338944142962	-0.00319857601444297	-0.00309360825295228	-0.00309368271525664	-0.00310447759384015	-0.00302065760498897	-0.00274765250087422	-0.00219440934048966	-0.00131291971071112	-0.000125228313705882	0.00127854951173304	0.00274439540839598	0.00407793056553656	0.00507806272065278	0.00554049962469366	0.00527071052669963	0.00414339320295252	0.00210144589303278	-0.000808016107543002	-0.00444385315644559	-0.00859222865769275
968310535	L	attended	-0.00432914206174678	-0.00369730952959500	-0.00312812957331082	-0.00267680001613120	-0.00239795820092135	-0.00231608459374373	-0.00242840740723493	-0.00269084894024152	-0.00304672159028383	-0.00343968051263266	-0.00380142528335015	-0.00407306105933236	-0.00424090601403419	-0.00430713075156987	-0.00423959332367669	-0.00401429240769376	-0.00365871027780002	-0.00322938066506006	-0.00279089276833905	-0.00238812783796720	-0.00203521539074189	-0.00174501453620650	-0.00154600709539835	-0.00143785251642836	-0.00140237942011075	-0.00140285745452761	-0.00140852359295635	-0.00140783722061375	-0.00140396632915326	-0.00138857930534070	-0.00133498347980236	-0.00119350350365223	-0.000918734064965388	-0.000457490392111127	0.000242519443789985	0.00122663350120264	0.00253467282290801	0.00420037037507787	0.00623625443130110	0.00862683127165106	0.0113256413076856	0.0142445914189927	0.0172801682904297	0.0203036229730148	0.0231660668649006	0.0257013600088570	0.0277576740120125
896977580	L	attended	0.00608477412813876	0.00399025291799176	0.00186655316855394	-0.000109318503356650	-0.00180187579945648	-0.00311778859492491	-0.00398350739469402	-0.00436955259597308	-0.00429686257453396	-0.00382114122157626	-0.00301988512644633	-0.00198886180718614	-0.000842713999348542	0.000305030975934136	0.00134859269869752	0.00221697415535701	0.00285447349402124	0.00322480106363604	0.00332169407137945	0.00314769645872532	0.00269487232265892	0.00198543597641851	0.00106179341595945	-3,29E+09	-0.00124010726520869	-0.00249712204285500	-0.00369149912462296	-0.00474686697277137	-0.00557016221892695	-0.00609645061348507	-0.00629612176401578	-0.00613729389023813	-0.00560996525434012	-0.00472804428656896	-0.00352517712982832	-0.00206752285626149	-0.000453412636410478	0.00119367014613348	0.00272028940720576	0.00394455562603435	0.00466509575409965	0.00469947380737843	0.00389948967678897	0.00216536891936576	-0.000528923947927915	-0.00413301430435209	-0.00850553908420956
206364958	L	attended	-0.00236708085171233	-0.00182533617487580	-0.000743897328248545	0.000809713941524456	0.00277531802140130	0.00506009709880453	0.00752550844071091	0.0100184913817013	0.0123952817484767	0.0145139874668941	0.0162448123897917	0.0174632625325228	0.0180604799486724	0.0179863134494115	0.0172070943430136	0.0157095169624891	0.0134928610339078	0.0105982906444977	0.00712111423932297	0.00317160608009868	-0.00107864077198516	-0.00543856085908427	-0.00968162191844208	-0.0135666703632596	-0.0168562087790932	-0.0193141703595481	-0.0207508532355071	-0.0210447125222125	-0.0201284420134144	-0.0180080677563045	-0.0147681064875952	-0.0105858031042671	-0.00570141379884366	-0.000408648051475370	0.00498412182786873	0.0101514569464287	0.0147563822567019	0.0184905217075263	0.0210661353291504	0.0222422698124671	0.0218640461001925	0.0198690508846179	0.0163001556357271	0.0113251296116598	0.00522323019206527	-0.00162297660118749	-0.00878540412705896
588529275	L	attended	0.0162502489188948	0.0148903918684970	0.0121987183537902	0.00828866732244673	0.00341116769057931	-0.00209248065899799	-0.00782528091117551	-0.0133473501647070	-0.0182022479426419	-0.0219560196393435	-0.0243011309118502	-0.0250681543226849	-0.0242132032207632	-0.0218531079798095	-0.0182790634810055	-0.0138624769020133	-0.00904053684980114	-0.00433137142590989	-0.000235812697342425	0.00282725739892586	0.00457242930574528	0.00487659542453767	0.00376440955581362	0.00144872946410166	-0.00171353606967198	-0.00524887212797865	-0.00863546607086420	-0.0113714017053915	-0.0130524645538848	-0.0133887327917935	-0.0122557730782302	-0.00968122319010940	-0.00584366517268256	-0.00102236651368290	0.00437110657527320	0.00984964820428153	0.0149056063291532	0.0190605313629797	0.0219349980072025	0.0232889303819885	0.0230322630472364	0.0212454455981702	0.0181415323891195	0.0140492691604570	0.00940862284861526	0.00468647649173956	0.000310002272983838
168443175	L	attended	0.00325866418707120	0.00378918230131793	0.00417891933317831	0.00440616177858320	0.00444553424110919	0.00429077656631314	0.00395752413577365	0.00347497280184541	0.00288247032869369	0.00223259638457477	0.00158250056465235	0.000989423658918541	0.000506579370521505	0.000176916080823136	4,20E+09	0.000121230993995945	0.000408157015717856	0.000876923407539316	0.00148067624219807	0.00215263431077371	0.00281077286301209	0.00335666784298484	0.00369388844304086	0.00373773156470976	0.00342454282969226	0.00271505215034883	0.00161560444717630	0.000189538826548447	-0.00146849000563568	-0.00323261259519490	-0.00495738548759699	-0.00648533844233939	-0.00766434632437089	-0.00836924045778933	-0.00851065405164081	-0.00803565456357684	-0.00693523775688815	-0.00525032389692488	-0.00306614714270003	-0.000508237319217107	0.00226138495876364	0.00506518660114167	0.00771940795255955	0.0100510213033959	0.0119096740318884	0.0131835112611670	0.0138152186786240
996123177	L	attended	0.000432430332893891	-0.000784628931794914	-0.00212102873518889	-0.00347581670528822	-0.00474391892712589	-0.00582475924603479	-0.00659410759349853	-0.00698375439809222	-0.00692984115325173	-0.00645577203404122	-0.00560489519059331	-0.00443058964821801	-0.00304983085246646	-0.00155773269107997	-6,17E+09	0.00132535942514859	0.00256788075687449	0.00362256819634282	0.00445597269782939	0.00507757832133171	0.00550393588403804	0.00579128713880528	0.00601461481522595	0.00622925536873471	0.00649857074141447	0.00688371681279397	0.00743047155719359	0.00813940350509947	0.00902250801512768	0.0100816229402542	0.0113613696160981	0.0128594239130464	0.0144424369429533	0.0159552095977052	0.0172282448429195	0.0181101401599731	0.0184614097699038	0.0181443619494848	0.0170499157735933	0.0151109260172402	0.0123253971526012	0.00869729917441759	0.00434439675698429	-0.000562204387436359	-0.00578272039811051	-0.0110427460371188	-0.0161101072833718
641550065	L	attended	-0.00391971312899791	-0.00662062708348131	-0.00890099483182594	-0.0106961183802426	-0.0119213395748760	-0.0125599342113438	-0.0126573821750950	-0.0122897540530867	-0.0115878278373177	-0.0107364187565516	-0.00991853993731764	-0.00928195947089357	-0.00893678511598608	-0.00892909010843439	-0.00924982506264470	-0.00986070104322975	-0.0106917426487492	-0.0116624186966222	-0.0126636221249791	-0.0135892638935171	-0.0143259292634337	-0.0147581926807940	-0.0147863390931698	-0.0143358914254596	-0.0133560803430248	-0.0118286613018546	-0.00977456818255043	-0.00723635713642381	-0.00431184558830261	-0.00116367555777009	0.00199923844039856	0.00497610431083534	0.00758175492124390	0.00964444524574808	0.0110122745151431	0.0115615193924971	0.0112217992171592	0.00996830346178042	0.00783068169778352	0.00488639248623754	0.00125412094168545	-0.00290824734744208	-0.00740061892655860	-0.0119957214954955	-0.0164411607855625	-0.0204952117925702	-0.0239358641515496
70998941	L	attended	-0.0107481866672930	-0.0115986662435542	-0.0120002692025773	-0.0119955959218757	-0.0116558196803156	-0.0110649425098303	-0.0103091113163863	-0.00947298215850520	-0.00863212586245150	-0.00784966800952326	-0.00717936957196127	-0.00665466258343668	-0.00629297940302721	-0.00609059459845392	-0.00601332798497135	-0.00600010782419202	-0.00598369106891338	-0.00587419025691806	-0.00557121227356934	-0.00498597006572279	-0.00404505901281160	-0.00269442998640623	-0.000916721206785107	0.00125672188585093	0.00376324690979029	0.00651759966175342	0.00941914803487797	0.0123266203930910	0.0150801340291378	0.0175232703356094	0.0195211492441325	0.0209604327088175	0.0217461269703672	0.0218270486859024	0.0211959436447206	0.0198952976685542	0.0179855093840674	0.0155580983257864	0.0127388039432407	0.00968083277400629	0.00654953050423810	0.00349695247218230	0.000662804782062346	-0.00182931251699380	-0.00387877553274074	-0.00542436707995367	-0.00644692480482341
360661756	L	attended	0.00259751557931173	0.00274738834594526	0.00269305636711411	0.00245766757526116	0.00207655009910359	0.00164520194557609	0.00127839927942301	0.00110571441632861	0.00121337557917495	0.00164298470441907	0.00241083840770830	0.00350319862653109	0.00484823709327076	0.00633189491785902	0.00781693074043513	0.00916023788009106	0.0102296760539012	0.0109221381568212	0.0111297958810051	0.0107995047946817	0.00993493750216607	0.00859613873167708	0.00688223691967993	0.00492152778394206	0.00286474502742158	0.000852921928859463	-0.000976642048736343	-0.00249659005214823	-0.00361060897360501	-0.00426353603421170	-0.00444285151855303	-0.00418786520291539	-0.00359892617115043	-0.00278981839486834	-0.00186244636637272	-0.000886594769852478	7,30E+09	0.000971269795948646	0.00179053558330873	0.00252939176617120	0.00320767140168510	0.00382092821463081	0.00437498280704170	0.00486478128119605	0.00528208313110977	0.00560731153462378	0.00581398391914133
538449653	L	attended	0.00355613620364628	0.00244759491334329	0.00122022882968940	-6,55E+09	-0.00135673294644745	-0.00259158778800585	-0.00371327740255040	-0.00465054530751855	-0.00533307609210544	-0.00572187343343327	-0.00581326833059491	-0.00562883416204744	-0.00520526100908593	-0.00459451096234832	-0.00386741351220678	-0.00310867488519641	-0.00239797659593999	-0.00180789397311536	-0.00141297074065820	-0.00127342933809326	-0.00143370052604209	-0.00192491387183530	-0.00277487556215240	-0.00398394310911364	-0.00552306909746270	-0.00735407451548398	-0.00942047009061470	-0.0116570867275793	-0.0139646407831382	-0.0162411502305227	-0.0183670571516203	-0.0202172110391231	-0.0216598064926306	-0.0225626245047353	-0.0228068968408800	-0.0222777612076089	-0.0208720797976508	-0.0185082436734159	-0.0151512906305966	-0.0108195610653723	-0.00560556417201483	0.000312366034650611	0.00668446753329018	0.0132093221751906	0.0195325849606952	0.0252752514459691	0.0300718366517001
218383756	L	attended	0.00536507113237866	0.00163746035775212	-0.00206269646454009	-0.00546583041079270	-0.00834171572897859	-0.0105077087631575	-0.0118399401263310	-0.0122853566806152	-0.0118717792570956	-0.0107037109519853	-0.00895021291497401	-0.00682178570034856	-0.00455547537441577	-0.00239468690002547	-0.000562650328411889	0.000758885897024826	0.00144131983378743	0.00142416766193901	0.000725631544445529	-0.000564746203009839	-0.00230049416195870	-0.00430285616515225	-0.00634839217302114	-0.00821395074769099	-0.00969122650822362	-0.0106251194575092	-0.0109471951658311	-0.0106437273238002	-0.00976622360726058	-0.00842873009559650	-0.00680814234596883	-0.00511160299431022	-0.00352406057192375	-0.00220425706892388	-0.00127256702413350	-0.000806300087642716	-0.000827341790542548	-0.00129163861162864	-0.00210421233643008	-0.00313931579321429	-0.00424873020571720	-0.00527890104937881	-0.00609677273312265	-0.00660198438360245	-0.00673413117858371	-0.00648900111588597	-0.00591630481543876
967106069	L	attended	0.00779752552506874	0.00628346526319553	0.00448053036582907	0.00245673941165750	0.000290875571163986	-0.00189478537880363	-0.00393836266100180	-0.00567870737288069	-0.00698810510202116	-0.00781186915511147	-0.00814252926891364	-0.00801384122794681	-0.00749782012256684	-0.00671397935560374	-0.00583095264946939	-0.00503307072551938	-0.00444976506680514	-0.00416435807954023	-0.00420201641878660	-0.00453459855598957	-0.00508353478064044	-0.00574657180004231	-0.00639144451685869	-0.00685795601413701	-0.00697060013210917	-0.00655761740098799	-0.00549706702306693	-0.00376084738391954	-0.00138105513306670	0.00155114265107883	0.00487040301081287	0.00835292958234182	0.0117244969036085	0.0146901907476253	0.0169433954064132	0.0181989555490808	0.0182254721486202	0.0168747536435597	0.0141006467762968	0.00996504091471366	0.00464228162595849	-0.00157203693812012	-0.00829510060520116	-0.0150844848666396	-0.0214701749839538	-0.0269963757441756	-0.0312698194873152
600223092	L	attended	0.00788933306032114	0.0100231673790245	0.0118829883839053	0.0133788973572867	0.0144701644267906	0.0151643026276357	0.0154705707590091	0.0154179421372599	0.0150696360235027	0.0145106659209634	0.0137959810590349	0.0130013374430850	0.0122077026104119	0.0114604662371892	0.0107881216194576	0.0102005741908974	0.00968581208767715	0.00921589958962548	0.00872660024498309	0.00814335959466979	0.00739463329237864	0.00642379305685152	0.00522807627861852	0.00379832832763104	0.00215034215715289	0.000345174679663332	-0.00151057394653845	-0.00326013709205689	-0.00472270941765927	-0.00572022953613156	-0.00610439813857946	-0.00580426730689747	-0.00479665620091327	-0.00315676493845247	-0.000998695304189933	0.00150895993999183	0.00415244093421668	0.00669643525552587	0.00890243248818823	0.0105484330099397	0.0114503824920780	0.0114857638988267	0.0105999091226493	0.00882095041058471	0.00625403920976354	0.00306128022096054	-0.000526832658835004
962123552	L	attended	-0.00268862696591789	-0.00367148628109159	-0.00437504689425973	-0.00472683029467782	-0.00470687167431532	-0.00433338397192005	-0.00366152647770266	-0.00276982615601416	-0.00175467482339879	-0.000718034746387725	0.000244546358272516	0.00105403202687139	0.00165509678359806	0.00201545821680239	0.00213049744409201	0.00202104744500612	0.00172869691194979	0.00130796347359744	0.000820178161404703	0.000324974734175617	-0.000126352133082337	-0.000497809139136940	-0.000774529826238284	-0.000966718336817062	-0.00110772182489191	-0.00125081078952528	-0.00145708726355122	-0.00178470176941211	-0.00228008858238678	-0.00296738121573387	-0.00384361459282398	-0.00487443350431250	-0.00599223017223147	-0.00709708396626987	-0.00806688652388394	-0.00876815652846960	-0.00907326573599614	-0.00887482166340095	-0.00809996106374898	-0.00672220539257607	-0.00476831971662304	-0.00232091772615778	0.000485923317497093	0.00347425892458574	0.00643953352573214	0.00916802359887409	0.0114532620090176
98027826	L	attended	0.00513879209966292	0.00511372588134389	0.00458175134529802	0.00358721499199585	0.00220756100518114	0.000537884474152609	-0.00129380836353808	-0.00316347892596507	-0.00495536579777460	-0.00656112730563966	-0.00787218557191750	-0.00879143131846234	-0.00924911031723496	-0.00921326545814661	-0.00870010033245532	-0.00777689089852789	-0.00655475058882082	-0.00516490815947922	-0.00374763387588070	-0.00244131403784473	-0.00137117162484302	-0.000642578124354230	-0.000312913801845904	-0.000390831066946290	-0.000840312846549545	-0.00157830932274919	-0.00248419159434010	-0.00342373944594755	-0.00426628193360140	-0.00488389326931615	-0.00516001341017702	-0.00500265089957123	-0.00433965088696472	-0.00314414225578127	-0.00143397965566236	0.000730744439123803	0.00324729585086578	0.00597220726347811	0.00872840102974239	0.0113370204913147	0.0136319480738699	0.0154693382216039	0.0167223681175105	0.0173102343756015	0.0172031299452506	0.0164205543131498	0.0150378811965280
592503441	L	attended	0.00527603500321398	0.00482119665314166	0.00412622765761456	0.00325949547277086	0.00227283133170842	0.00121762623607681	0.000153565060961146	-0.000876410313410496	-0.00183736388001588	-0.00267541298856536	-0.00332657478624583	-0.00376794491966324	-0.00397897743585801	-0.00394897549696118	-0.00370446048840276	-0.00328744130432070	-0.00274693409723051	-0.00214082334609376	-0.00154186546058096	-0.00103230636099297	-0.000688069974239654	-0.000560798355504355	-0.000673709483915083	-0.00104839437864047	-0.00169393689233742	-0.00259869717173999	-0.00373006982836348	-0.00501968081467906	-0.00637894928964265	-0.00769476296650757	-0.00883679986229515	-0.00968832509804602	-0.0101405907541924	-0.0101030036209868	-0.00951694001810181	-0.00836548451356994	-0.00665448472267302	-0.00445197546005087	-0.00189572388446437	0.000835970091814723	0.00354505033837674	0.00603499917049565	0.00813066276825893	0.00967557514947701	0.0105476545520694	0.0106825563418686	0.0100732480062110
524143092	L	attended	0.0106183736105469	0.00666782967851063	0.00274625921862975	-0.000713107702585600	-0.00336858176050767	-0.00498402295838028	-0.00542411230944648	-0.00465264714690459	-0.00275607565338085	6,03E+09	0.00348013318617916	0.00716100131601032	0.0107455967378863	0.0138809956067009	0.0162120583866344	0.0174378466238780	0.0173683325183353	0.0159172417947138	0.0131203584695885	0.00913501576555555	0.00421569907907661	-0.00130848928539349	-0.00704762467985817	-0.0125912435567403	-0.0175388263736269	-0.0215533710921595	-0.0243619122145211	-0.0257977433392819	-0.0258051412684667	-0.0244359599661877	-0.0218358198335887	-0.0182513733103003	-0.0140034438482353	-0.00947453447101605	-0.00506542089774258	-0.00115091286642327	0.00194056384548643	0.00395780645521524	0.00475211077520878	0.00429289035118127	0.00268270858660373	0.000131875064427911	-0.00306092552613278	-0.00653989832288952	-0.00992723060674538	-0.0128666075776142	-0.0150524002893337
259439482	L	attended	-0.00928179909695731	-0.00912057021089708	-0.00864902143870823	-0.00787844560166869	-0.00683683753005604	-0.00556013389663303	-0.00408155311891926	-0.00244281337432811	-0.000687449066041420	0.00115236422334933	0.00304778501136733	0.00497204346000231	0.00688610030737714	0.00873191655648815	0.0104464362350343	0.0119509549304467	0.0131527101199292	0.0139609855497532	0.0143055561683237	0.0141216428878161	0.0133709104656954	0.0120601813026944	0.0102276391946021	0.00797221126279785	0.00544446619586579	0.00282245871803021	0.000306667930682937	-0.00186506542433955	-0.00349459014665257	-0.00441859457255083	-0.00454003943566255	-0.00383218531662390	-0.00235712247625591	-0.000266081124785028	0.00220820182861792	0.00479087508666265	0.00718998526394063	0.00911264220009504	0.0103079708708511	0.0105849617409246	0.00984162359750070	0.00807628353348610	0.00537875941961736	0.00192896029588161	-0.00202417892407903	-0.00618815092515360	-0.0102417921389298
763907636	L	attended	0.00175839097608919	0.00131582720125525	0.000966233090970337	0.000753968976210098	0.000697394503289626	0.000792699857742275	0.00102587659784014	0.00130790577818398	0.00152765269869571	0.00160094359040400	0.00148200319748384	0.00115239432878219	0.000633256321926427	-3,11E+09	-0.000756576657469453	-0.00142598494977967	-0.00192637249763305	-0.00217565269877144	-0.00216915755794563	-0.00191776310982694	-0.00143026692570441	-0.000742475030494144	0.000112611298064288	0.00110051900026952	0.00218254756721653	0.00329307733499019	0.00434163864941500	0.00522567941773353	0.00587209271146664	0.00622192416230602	0.00621780321763498	0.00580382181710560	0.00501678401831100	0.00393605623007757	0.00266394208626689	0.00131069171036269	-1,92E+09	-0.00123706002288740	-0.00228294272975590	-0.00310896781578335	-0.00368588374399451	-0.00400851237767154	-0.00410738470645723	-0.00405731933680967	-0.00392669485512623	-0.00378325683400680	-0.00368827256576806
836593079	L	attended	-0.00513354092800555	-0.00349827096730232	-0.00147514127253189	0.000756965931751032	0.00300332852219094	0.00506491563825147	0.00675351210001295	0.00793084640040694	0.00849014650235523	0.00839502564416189	0.00767181404802280	0.00642257988926191	0.00480232261562944	0.00302313095133327	0.00131469515258112	-9,69E+09	-0.00105644168527222	-0.00147211874754590	-0.00134041969524565	-0.000732567384202163	0.000212672689664919	0.00127355097849971	0.00219964599444323	0.00274980202927748	0.00275154196562300	0.00209716277394307	0.000754822145025930	-0.00122770944648847	-0.00370426858713068	-0.00645247845549599	-0.00921057153134934	-0.0117220117394515	-0.0137409418853004	-0.0150604472835088	-0.0155573877716559	-0.0151808141952523	-0.0139632110106434	-0.0120236633926810	-0.00956798412593737	-0.00683179959910148	-0.00406797086240320	-0.00150837122915403	0.000655229257649942	0.00230725027218938	0.00339222877051295	0.00391712832895924	0.00395948409886185
724033912	L	attended	-0.00111930122097784	0.00162016370333744	0.00423890210037049	0.00654611058186616	0.00842497736616471	0.00979354309018549	0.0106169033966035	0.0109196370357167	0.0107582498923513	0.0102102762222511	0.00937214829427648	0.00836153308663187	0.00730272717029821	0.00629527842878066	0.00541964005150411	0.00472019943399467	0.00420644942195140	0.00384263712846916	0.00355007308468200	0.00323029959546093	0.00278647315711198	0.00213715969619243	0.00122209512653655	9,62E+08	-0.00150298473018477	-0.00328242936242413	-0.00525479597150906	-0.00730900587929093	-0.00934924467788283	-0.0112672490853475	-0.0129428772552812	-0.0142512691548053	-0.0150941153074909	-0.0153850053733219	-0.0150526945029292	-0.0140536785569783	-0.0123852610874565	-0.0100848337599732	-0.00722281019110684	-0.00391988459415219	-0.000341183268995812	0.00332041313262003	0.00686083482543431	0.0100848954376446	0.0128138595351385	0.0148931781178258	0.0162098896239052
217946417	L	attended	-0.00723816557056264	-0.00725054424176290	-0.00709869868684435	-0.00675189316286952	-0.00618101006841027	-0.00537104860092248	-0.00434947281024138	-0.00315588694735812	-0.00184518102883914	-0.000472092615134031	0.000906089526471501	0.00223459842636621	0.00346051241387596	0.00454011279789100	0.00542422936302148	0.00607390426617822	0.00646055223908349	0.00657973369936402	0.00643932347323412	0.00606572950680998	0.00552288014810201	0.00488915573188787	0.00423940807940933	0.00363953519419639	0.00316962016473287	0.00288629924490983	0.00281835691667624	0.00296953216163430	0.00330900459105202	0.00378824812735396	0.00435060467700861	0.00493229198056086	0.00545552640802129	0.00584246664084642	0.00601742973155180	0.00592886894189581	0.00553427663594454	0.00482262564205279	0.00382013201010077	0.00257457633569695	0.00115573015749699	-0.000348778902774341	-0.00183483144711533	-0.00319861902218682	-0.00434863669682540	-0.00521016229982618	-0.00573165064769674
773749344	L	attended	0.00210790532087298	0.00160893270477063	0.00123076334710823	0.000995168013711886	0.000885014455665856	0.000864322212383318	0.000889098004870018	0.000898453647108348	0.000820888520311545	0.000594442132346211	0.000186921144145825	-0.000420564259032400	-0.00121400053936449	-0.00216369616774067	-0.00322138909089030	-0.00431379098330844	-0.00535145845892500	-0.00624184331683579	-0.00692125388337151	-0.00734395915622865	-0.00749292587998082	-0.00739233269424124	-0.00709852371688882	-0.00668227827711912	-0.00623260380192281	-0.00584101464328982	-0.00559539074056703	-0.00552199966992525	-0.00561106257971824	-0.00581806515709856	-0.00606800278935505	-0.00627291736106240	-0.00632543828071620	-0.00612395222219417	-0.00557992141938637	-0.00462203127185872	-0.00322879130324246	-0.00142571708118784	0.000718387114646331	0.00308535695301759	0.00550673061250663	0.00781573202346628	0.00983507620057835	0.0113911795369174	0.0123461802785968	0.0125945706321644	0.0120763726464898
837755981	L	attended	0.00350527229987301	0.00148706586606303	-0.000260267727274553	-0.00154393436514894	-0.00225171490256841	-0.00234475807511687	-0.00185757893591535	-0.000870728567711798	0.000487283413702073	0.00209272251320874	0.00381027114620571	0.00550251112527549	0.00704044374808060	0.00832612885965692	0.00928092999615628	0.00984880341289389	0.00998949476911747	0.00968261812883957	0.00893511367891815	0.00774677624473822	0.00615683995855409	0.00425230933654189	0.00212826222666116	-0.000110790796311811	-0.00236414621225593	-0.00453432038179431	-0.00651981994761114	-0.00822566980646788	-0.00957018222833796	-0.0105025123161786	-0.0110197218838584	-0.0111404236631173	-0.0108920593591879	-0.0103042867908877	-0.00943449434664393	-0.00834063284011434	-0.00709719137206077	-0.00577861272059415	-0.00445249270124060	-0.00317778835362949	-0.00201815167555559	-0.00104368636856550	-0.000309525567395045	0.000158162970503389	0.000359061196638491	0.000309559122377220	4,46E+09
981868109	L	attended	-0.00490097213951784	-0.00253721578976039	0.000662316456078830	0.00443806572226832	0.00849300417781644	0.0124494510068340	0.0159226047531796	0.0185720299627190	0.0201624308379466	0.0205323985846180	0.0196060503212062	0.0174291885309347	0.0141650293417195	0.0100270643969610	0.00533071514778362	0.000451733676768736	-0.00423686137053153	-0.00839511886533479	-0.0117381432185205	-0.0140760830735925	-0.0152872044814452	-0.0153634541351196	-0.0143823689962728	-0.0125081660456784	-0.00998430992533118	-0.00710432214917859	-0.00417271560904887	-0.00146865485051599	0.000749812485287649	0.00227209743268542	0.00297812372351629	0.00280937794399016	0.00180876497989082	0.000106377755624380	-0.00207565977731296	-0.00448012988889147	-0.00682990708681860	-0.00887242123202710	-0.0104072176987114	-0.0112769672395103	-0.0113992506111865	-0.0107752409892518	-0.00950400730769214	-0.00773974150718453	-0.00567981228613455	-0.00354296317556153	-0.00154716514982985
799142404	L	attended	0.00325742560880347	0.00420743960542596	0.00520927076582675	0.00618719005193833	0.00705359150005993	0.00770786815439681	0.00805820823628972	0.00803378605081406	0.00757475260966796	0.00667212876307419	0.00536973119127058	0.00375673358307536	0.00197665375922151	0.000163321241952449	-0.00153659567146158	-0.00297131184957158	-0.00402339706473921	-0.00460705213100822	-0.00467322601712012	-0.00421136984680309	-0.00327304313225457	-0.00195827547859900	-0.000409365545008669	0.00119164261789759	0.00265748976116536	0.00380157927813723	0.00447187985271612	0.00456045181486965	0.00401893872700200	0.00286636891456797	0.00117935273830247	-0.000901942196503340	-0.00320642417984724	-0.00553467116085329	-0.00768389617432573	-0.00944772094173250	-0.0106470249306625	-0.0111489207197976	-0.0108730484504920	-0.00980649453945354	-0.00800076870918879	-0.00557090710162799	-0.00267445085021661	0.000491129653062461	0.00370646808698844	0.00674794713615892	0.00944144894083359
632865117	L	attended	-0.00879122833281542	-0.00933356141505305	-0.00919159832315272	-0.00828989972791333	-0.00663670228666427	-0.00433149132596868	-0.00157029959073954	0.00142776353457482	0.00441812346999066	0.00714228624445139	0.00934245713019062	0.0108118361427298	0.0114659993934974	0.0112987992839877	0.0103659643172684	0.00881342171144610	0.00685380287404413	0.00474501488083532	0.00275046018546521	0.00110706863202128	-8,66E+08	-0.000487596009572339	-0.000289118943184215	0.000539007551237601	0.00187657051291356	0.00354164754746098	0.00535476476247770	0.00710634629887856	0.00859304426136358	0.00965018202113299	0.0101593985512738	0.0100602641034948	0.00938625384634795	0.00820264210702728	0.00662316884816572	0.00477610499220843	0.00282396373981124	0.000931284963765329	-0.000743910138017445	-0.00210369859696419	-0.00310320012259854	-0.00378134328879524	-0.00421909512795923	-0.00451703960164552	-0.00478981910570954	-0.00514950314340066	-0.00567898763999060
793025761	L	attended	-0.00302516745681327	-0.00278709185929717	-0.00227295904370006	-0.00149518452001534	-0.000522741263134948	0.000545856363917435	0.00160734891852345	0.00255950937228276	0.00331643133119722	0.00381841881902140	0.00404096141907850	0.00400332447675601	0.00375655509776157	0.00336643006580375	0.00290053950815654	0.00242873715616744	0.00202204493451760	0.00173861801733403	0.00161449518503430	0.00166404595616133	0.00187968725384117	0.00223794027827809	0.00270547881296459	0.00322268551517682	0.00372665117587655	0.00415834808364851	0.00446294807967632	0.00460327771033772	0.00456697131297926	0.00436480034695686	0.00402593278804934	0.00358594832599889	0.00308775887855495	0.00258712535100005	0.00213047188360507	0.00175065795605408	0.00146519776880464	0.00126941190592879	0.00113794823145065	0.00102813968665657	0.000883706861019371	0.000656230464911152	0.000314412634406413	-0.000160810144574254	-0.000771608596116380	-0.00149297587848368	-0.00228854259655523
434943421	L	attended	0.00520348823950901	0.00722273412895678	0.00882366246724307	0.00978912985082258	0.0100083733495142	0.00944555419458712	0.00814385702054417	0.00621615251990194	0.00383455460903482	0.00121442018565526	-0.00142737583565032	-0.00389652326738650	-0.00603719145729391	-0.00772823088974666	-0.00888374801725196	-0.00946191141903711	-0.00947286327803521	-0.00898390758516321	-0.00809955829937216	-0.00693322904467352	-0.00560661544038624	-0.00426287691482211	-0.00302674628483400	-0.00200730410767239	-0.00128515945717045	-0.000895874814632145	-0.000834711460377030	-0.00104828127718428	-0.00145086556570877	-0.00195773023715745	-0.00249621815906516	-0.00299703650189764	-0.00340338465925381	-0.00366538507745628	-0.00373798327131330	-0.00358406542516845	-0.00317787337167467	-0.00249040701102982	-0.00151214640867398	-0.000261697622623374	0.00122346474671697	0.00289276619867217	0.00467641562370989	0.00648558639990562	0.00821917257176104	0.00976968346866672	0.0110336711963499
205976686	L	attended	0.00688325265240103	0.00879668448052608	0.0103805151012720	0.0115534345334780	0.0122414865284420	0.0124396531678262	0.0121753918229765	0.0115106289302539	0.0105113321607874	0.00927178456555547	0.00789415868641272	0.00648698853453940	0.00514918152294662	0.00397505265193232	0.00305096432836591	0.00241576428213190	0.00205806769141462	0.00195325461995897	0.00205555832027030	0.00224799012742921	0.00241653983950519	0.00242962603083735	0.00218042964027790	0.00159490016023867	0.000659239175230986	-0.000582602191782414	-0.00203285150348866	-0.00354198207666178	-0.00492355087174654	-0.00595571820714477	-0.00645583022700059	-0.00628203779805140	-0.00535783001123490	-0.00368973959825663	-0.00136790138849991	0.00145155666595839	0.00456020651509773	0.00769693752831117	0.0105724331678308	0.0129158955736721	0.0145041451989212	0.0151697865169723	0.0148268193369319	0.0134993414274204	0.0112892549265562	0.00837735875319866	0.00500332129468274
417840776	L	attended	0.00502974028963168	0.00695769440756038	0.00853798837724349	0.00953835110477712	0.00984326309354191	0.00939800231040668	0.00822961761323846	0.00639573378496049	0.00399897054005854	0.00119929856350386	-0.00178727210779266	-0.00474777032618656	-0.00745205084744560	-0.00973648792057397	-0.0114817893079242	-0.0125982635949269	-0.0130308163457275	-0.0127657229901071	-0.0118556324397710	-0.0104028222604742	-0.00854631753602376	-0.00645645802273678	-0.00433157082705186	-0.00235619730429582	-0.000676613162512188	0.000583308765925047	0.00130969026744502	0.00143002378895977	0.000912303278674222	-0.000213721570246077	-0.00187881419220393	-0.00396473373835158	-0.00629988915056814	-0.00868715244343547	-0.0109225131452579	-0.0128141702486183	-0.0141881757515233	-0.0148995321507258	-0.0148582973800465	-0.0140324218910397	-0.0124581840293125	-0.0102147273099729	-0.00742854902025882	-0.00427279051589872	-0.000951243226672596	0.00233676085928910	0.00538290237496822
727110363	L	attended	0.00170210838028054	0.000932568548484400	0.000261241508534915	-0.000228243922782330	-0.000511564871170661	-0.000578870650631026	-0.000436302157763587	-0.000112377927947746	0.000373141032638800	0.000997653913994353	0.00173697371294123	0.00255755618573978	0.00341788526614239	0.00425803332580618	0.00502179689486763	0.00566100425839940	0.00612736799211434	0.00636783715597602	0.00635150044154577	0.00607811726762078	0.00556298733440950	0.00482175398337426	0.00387592267820791	0.00276738903020865	0.00155036992369687	0.000299952849083340	-0.000898270685879707	-0.00194715740200795	-0.00277844268764212	-0.00335512103700732	-0.00363118954007783	-0.00356994013061722	-0.00317841936810132	-0.00250436039280869	-0.00163598590646613	-0.000685077006424227	0.000241597203580683	0.00104462083800670	0.00163765775491445	0.00195250726718047	0.00195345589428287	0.00163968468137225	0.00103721483139739	0.000198202379669587	-0.000812316193741896	-0.00191735492400506	-0.00303915473619234
939317569	L	attended	-0.00743913740264256	-0.00516090926811524	-0.00245845470427827	0.000466312219863334	0.00339733281745465	0.00611562759349688	0.00843929287372610	0.0102266775819539	0.0113983561701091	0.0119102273880471	0.0117838227198256	0.0111324023854842	0.0101262158693070	0.00895030704612913	0.00776161776353700	0.00670560204063515	0.00588747216786234	0.00535820524411934	0.00513293957009007	0.00516531126622367	0.00538355105481909	0.00572760028265665	0.00610363207010070	0.00642637757517063	0.00666395728201608	0.00680810847130797	0.00686519099772748	0.00685593156412922	0.00682441591266217	0.00680612156893513	0.00682540619929941	0.00687569385738536	0.00697095953246080	0.00708498903095501	0.00718989431517307	0.00720820037355895	0.00706180682010375	0.00667013491088624	0.00595060072150063	0.00482643586055370	0.00324121459054092	0.00117034232326704	-0.00137862914292068	-0.00432911029567681	-0.00755226550098644	-0.0108904339893258	-0.0141341554194052
413597585	L	attended	-0.0151932770578426	-0.0184289642899524	-0.0203153125467673	-0.0206821760421237	-0.0195549412648237	-0.0170639191545082	-0.0134122152023291	-0.00887461260146573	-0.00380814793694686	0.00141965556538694	0.00642182485816117	0.0108161324876578	0.0142703990280360	0.0165286775618917	0.0173918014431450	0.0167760936442729	0.0147274116686040	0.0114056437713146	0.00704654986286492	0.00199368839991486	-0.00336050750191223	-0.00859639523361334	-0.0133481686353728	-0.0172958978264994	-0.0201664062740265	-0.0217672757620825	-0.0220191774338424	-0.0209410196424237	-0.0186511141071350	-0.0153589403342850	-0.0113309262408713	-0.00688440828972988	-0.00235789044012645	0.00192741198096502	0.00564522663290788	0.00854988795844132	0.0104653248345233	0.0112908749715615	0.0110200685268000	0.00973969552211264	0.00761643925343870	0.00488134389906772	0.00177345101072533	-0.00148679863163696	-0.00469679826729914	-0.00769037721199786	-0.0103594877778498
673342667	L	attended	0.0196460559786827	0.0190961119187451	0.0179285987374668	0.0161929560158330	0.0139206714345622	0.0111814271836503	0.00809350971757592	0.00477845309226263	0.00136657339737053	-0.00201550585191423	-0.00522840936516985	-0.00812838231112763	-0.0106082389689426	-0.0125548807033670	-0.0138630477116255	-0.0144764037865403	-0.0143812913699291	-0.0135818602756344	-0.0121011144348162	-0.0100023585940581	-0.00738373057367214	-0.00437530091552484	-0.00115691661902505	0.00207310647305498	0.00512835252338043	0.00782835702164805	0.0100105762139684	0.0115460775821753	0.0123364349028208	0.0123361540443447	0.0115733228629544	0.0101358465554801	0.00814119879424522	0.00576757494501910	0.00322690136836603	0.000739563516113274	-0.00148284622873845	-0.00325838864046584	-0.00445059394494379	-0.00497513135121496	-0.00481972634517348	-0.00401190019164082	-0.00262439301677179	-0.000777962852589711	0.00137756623707157	0.00366344247607145	0.00589620382980107
919491471	L	attended	0.00454581957632436	0.00359335816427238	0.00227020048930344	0.000643397887231145	-0.00114540883481917	-0.00293159818521169	-0.00452608151563493	-0.00573972197625852	-0.00641351476935546	-0.00648598307454978	-0.00598776672909552	-0.00502281284635711	-0.00378147082811266	-0.00250219630658343	-0.00143961606047920	-0.000841046950036349	-0.000883347620780109	-0.00165809416492472	-0.00315164892988528	-0.00522764251543550	-0.00769975687829760	-0.0103282350064030	-0.0128476144493215	-0.0149989283766973	-0.0165483339531510	-0.0173087103178241	-0.0171696495797831	-0.0161580609840692	-0.0142957748898886	-0.0116630803010427	-0.00838917578971437	-0.00467516008655851	-0.000783479561431785	0.00300880435263757	0.00641183735656921	0.00914487667501589	0.0109634669803288	0.0117008900316440	0.0112666241700118	0.00969645724993378	0.00713925365353676	0.00382475721944731	6,76E+09	-0.00378053078985345	-0.00736057257356974	-0.0103624208273457	-0.0125339751308511
114802424	L	attended	0.00598791257731123	0.00550262313430740	0.00465209652484581	0.00345531415423730	0.00197821264274841	0.000320947880560981	-0.00138862594502544	-0.00300792827775178	-0.00440156347139583	-0.00545557146234515	-0.00608631594130798	-0.00624654245863618	-0.00593156840138155	-0.00516732625414260	-0.00400783072135041	-0.00254749830880567	-0.000911886958100590	0.000763174478160526	0.00235428443983924	0.00375555709830173	0.00486039764638699	0.00559072624853395	0.00592290619436693	0.00587074386133163	0.00549001837682754	0.00486034988278020	0.00408658052204660	0.00329965521108451	0.00261516884527641	0.00211631730620680	0.00185702796643513	0.00185310754407148	0.00207287958402940	0.00243258976813622	0.00282020029681225	0.00311578179529846	0.00319659490207268	0.00295742546054494	0.00232643711726316	0.00127095069885192	-0.000188400728272196	-0.00198298812799503	-0.00399998939141325	-0.00608991810293304	-0.00808894497450332	-0.00982536925857916	-0.0111383201456228
367662486	L	attended	-0.00313578882891399	-0.000289565239728466	0.00248739461568347	0.00506429808941419	0.00729912946712350	0.00907582245751287	0.0103270923457053	0.0110291093722235	0.0112008193483936	0.0109126885406228	0.0102752333298563	0.00943442909224031	0.00854566377800198	0.00775798952050084	0.00717773696157666	0.00687796713236545	0.00687294329485923	0.00714320034704627	0.00764935568949730	0.00832027223775776	0.00906136814346494	0.00978067383548220	0.0103851955065413	0.0107942932698991	0.0109591850086970	0.0108642524658536	0.0105331898731174	0.0100188884870161	0.00939528044538670	0.00874211609802673	0.00813979645927944	0.00767891901580250	0.00743929756416483	0.00747629909149265	0.00780483010874029	0.00839666660722946	0.00918464594645078	0.0100635343560049	0.0109159717171018	0.0116076666757733	0.0119949769705124	0.0119503056810796	0.0113767077637237	0.0102152954354086	0.00845356768629246	0.00612422412060300	0.00331291770249029
732994202	L	attended	-0.0187478146709852	-0.0196494223961075	-0.0197210745337638	-0.0189704548432600	-0.0174753688780214	-0.0153797660979608	-0.0128675369405837	-0.0101644405436400	-0.00753960910645452	-0.00522581852862937	-0.00343055463934838	-0.00230987953875370	-0.00193790143260976	-0.00234533669986202	-0.00346063441051255	-0.00513504633772716	-0.00715099014278231	-0.00929522115365359	-0.0113638267984586	-0.0131057499978441	-0.0142971903656554	-0.0147422616507762	-0.0142931350956671	-0.0128663469148116	-0.0104253777439627	-0.00703537010277298	-0.00286508188087265	0.00186188099178213	0.00687586888261464	0.0118440835364689	0.0164683495445185	0.0204563373335252	0.0235770337203500	0.0256670536348798	0.0266463626611652	0.0265697411535838	0.0255537032769696	0.0237767321888317	0.0214614777039336	0.0188549657947551	0.0161953695196116	0.0136976874014271	0.0115366246493862	0.00981948523803107	0.00859717669296980	0.00784912043549071	0.00748926207332447
250630617	L	attended	0.00623380040155729	0.00579438283798862	0.00498835533075261	0.00391275447027890	0.00267790464367455	0.00140899520749894	0.000236361996655588	-0.000715893329009352	-0.00134786448289470	-0.00159341552849990	-0.00143321612840247	-0.000886000774269445	-1,08E+09	0.00110014919113184	0.00232639115371265	0.00353619506188751	0.00460354308353845	0.00541834192705478	0.00589220685869537	0.00596197415035744	0.00560178295375912	0.00482635699218488	0.00368852783519231	0.00227132981059433	0.000682945772336395	-0.000951746762291477	-0.00250118388254899	-0.00384483241692162	-0.00488337698900656	-0.00554696865716369	-0.00580152018182258	-0.00565166665630099	-0.00513340312864843	-0.00431501142728353	-0.00327708409339268	-0.00210917539861223	-0.000909472248945329	0.000221355792654311	0.00118799680764428	0.00190975353393646	0.00232685456873741	0.00240333582419559	0.00212875481257864	0.00152086070774275	0.000623638072299794	-0.000495962612587431	-0.00174998428899783
206004113	L	attended	0.00162713777940889	0.00124292736248711	0.000801815892648919	0.000319055729737290	-0.000172583056022969	-0.000631079574574734	-0.00102995024840509	-0.00136871608646225	-0.00166193411622109	-0.00192730077291446	-0.00217090646320392	-0.00238703152358157	-0.00255339268615521	-0.00263360083574060	-0.00257888470183825	-0.00233334818053250	-0.00185297010872182	-0.00110457684085072	-6,25E+09	0.00125070321182567	0.00276564978841090	0.00437429693999344	0.00593866725254571	0.00729664191898338	0.00828562899956623	0.00875102036381584	0.00855549116341845	0.00761318695158979	0.00590025788433790	0.00346331569743254	0.000423807696135202	-0.00301321781504484	-0.00660372324551163	-0.0100855101233532	-0.0131934632805684	-0.0156588248675001	-0.0172524681980881	-0.0178173258054985	-0.0172821195614331	-0.0156772059959536	-0.0131208378653869	-0.00981431372295231	-0.00601508498552561	-0.00202185020845044	0.00185039448368624	0.00529977283876015	0.00807369589002712
876396572	L	attended	-0.00443916871875484	-0.00687127270593870	-0.00881953084703597	-0.0100940991473024	-0.0106214383019140	-0.0103769397539910	-0.00938574407420163	-0.00774054047060731	-0.00558371959485725	-0.00309206290068797	-0.000462271882339887	0.00210875243795873	0.00443200192205787	0.00634400430718317	0.00773631876282453	0.00855847284399712	0.00879757163405585	0.00848049383402002	0.00766407309509455	0.00645228390391134	0.00495688756410209	0.00329666541694679	0.00159468121689675	-3,44E+09	-0.00148143634892480	-0.00265026756144219	-0.00345613695675584	-0.00380755152144980	-0.00363189911433639	-0.00290884312306069	-0.00166125825519011	5,10E+09	0.00214619989296348	0.00450317806713979	0.00697307360330764	0.00938156196941231	0.0115418161363028	0.0132595474034225	0.0143571581215724	0.0146933941715672	0.0141659834119375	0.0127430315957237	0.0104509098818874	0.00738505673408121	0.00370651920133554	-0.000359662417800713	-0.00454782637649943
668406671	L	attended	0.00942113445300930	0.00847897979204670	0.00757939787752249	0.00682305376581377	0.00628611214029343	0.00602967474823745	0.00610372798720746	0.00649801014536043	0.00714185835864310	0.00795394004703719	0.00881495881126132	0.00957872659475367	0.0100839711235515	0.0101738016462354	0.00974499730408027	0.00875344540922008	0.00720843012372748	0.00516890471082798	0.00271736233055139	-1,86E+09	-0.00286129057894673	-0.00561074840991835	-0.00806865749936002	-0.0100459546903389	-0.0113788895425395	-0.0119194641693753	-0.0115867130862719	-0.0103651747060721	-0.00829557983977537	-0.00546435876250977	-0.00204588966849044	0.00171905513042363	0.00553844080694063	0.00911668382096100	0.0121677663353793	0.0144409123939329	0.0157258159898670	0.0158846534473717	0.0148387925207112	0.0125899633032596	0.00922581171764384	0.00491684420522752	-0.000111287115983494	-0.00558161159521152	-0.0111936014259558	-0.0166526499762655	-0.0216807416638225
667555173	L	attended	-0.00595836129437836	-0.00601262299619344	-0.00574833616075452	-0.00518337641800581	-0.00436079257156553	-0.00334612751233423	-0.00222056267832758	-0.00108010463736938	-1,47E+09	0.000895702613370713	0.00159372506611877	0.00205004587110425	0.00226515088753324	0.00226275673004390	0.00208296357026749	0.00176864651196769	0.00137252504801516	0.000955112442704311	0.000575085568116859	0.000257112588550607	7,00E+08	-0.000177837158417499	-0.000310513091374510	-0.000417899034526236	-0.000526367590046976	-0.000666270763110961	-0.000864827774763332	-0.00113669314077238	-0.00149214221209254	-0.00192269523084823	-0.00240744838097746	-0.00290580470433857	-0.00337120950717161	-0.00375162986572798	-0.00398609346335556	-0.00401656584982620	-0.00379844602527995	-0.00330781574355362	-0.00254360009669934	-0.00152578580311029	-0.000295387714925344	0.00108773068646724	0.00254463477249455	0.00398323792074409	0.00530273661926728	0.00640875634516895	0.00723359837305014
12957371	L	attended	0.00375255994279945	0.00609526017776714	0.00832980088959009	0.0103231745089280	0.0119821077186293	0.0132630355925561	0.0141601372791997	0.0146644209853397	0.0147826336885357	0.0145539617705353	0.0140649974890913	0.0134076012401390	0.0126650474735723	0.0118969009855404	0.0111455367928916	0.0104276895677246	0.00974715694533769	0.00909091397505253	0.00844720323179010	0.00780383400934673	0.00714334782978705	0.00644632523798354	0.00567533949625921	0.00479831733900092	0.00376786486600687	0.00252116426623723	0.00101087276204893	-0.000788374992083329	-0.00287197215972539	-0.00520736427244578	-0.00774556075004552	-0.0104317017770082	-0.0131803162154137	-0.0159068966483548	-0.0185122298565482	-0.0208799410563168	-0.0228970692793701	-0.0244590717141768	-0.0254719615192703	-0.0258684075382505	-0.0256076189642437	-0.0246810212765936	-0.0231095001392065	-0.0209500914838540	-0.0182922526668751	-0.0152426110134831	-0.0119274777885821
877221709	L	attended	0.00324803557407882	0.00338090748801635	0.00350115626764191	0.00358310164840840	0.00359128945681246	0.00350316642722251	0.00332001107323708	0.00306612383574729	0.00279183532666372	0.00255057222671726	0.00237429493820230	0.00228188477136331	0.00227846356296820	0.00234851885038752	0.00244833362682277	0.00251798827973253	0.00248280598645324	0.00226484889421905	0.00180001471728109	0.00104330856463229	-3,87E+09	-0.00145191609262285	-0.00315822615649686	-0.00508230195609693	-0.00713337100738822	-0.00919786725045586	-0.0111381789192237	-0.0128074683435765	-0.0140541146815468	-0.0147427793162526	-0.0147626949016910	-0.0140367129315033	-0.0125421428176591	-0.0103146339216617	-0.00746116131405513	-0.00414741382553176	-0.000586809469489112	0.00297193118760489	0.00627212757775225	0.00906563440079559	0.0111442358109611	0.0123414946578474	0.0125563834236944	0.0117652133350379	0.0100261215181477	0.00746609924160752	0.00427366245306234
724996065	L	attended	0.0109927914636571	0.00956141478520485	0.00766471581952734	0.00541888576025428	0.00295889964193734	0.000434061131491718	-0.00201123538997803	-0.00424637148499588	-0.00615860639003037	-0.00767892641187048	-0.00877969561067139	-0.00946110424816393	-0.00974339421976307	-0.00967105407020719	-0.00929612374923252	-0.00865735391558991	-0.00778160074531997	-0.00668567787649213	-0.00539378029311090	-0.00391434162186945	-0.00226358819256974	-0.000469958321754027	0.00139808604929343	0.00324668318501358	0.00495837665032478	0.00641277857329777	0.00748912693510603	0.00807489089925878	0.00808665125836201	0.00747715665348807	0.00625244492016935	0.00445768343075789	0.00218038609858870	-0.000448966460300828	-0.00324954438953372	-0.00601545000232512	-0.00852454410223391	-0.0105625638349645	-0.0119431242724179	-0.0125211461402181	-0.0122154359649535	-0.0110353853656904	-0.00905560418442726	-0.00641652255413706	-0.00331921667903406	-2,47E+08	0.00326962581976707
430367599	L	attended	-0.00366940992769424	-0.00212749580457144	-5,99E+09	0.00245391443453446	0.00524448276884580	0.00807592055900737	0.0106970452495055	0.0128560986327420	0.0143526975007977	0.0150629808831124	0.0149282062599537	0.0139564315162035	0.0122308208276627	0.00989808629978739	0.00715629479512169	0.00423882291070208	0.00139026100664290	-0.00116121078713475	-0.00323111554717708	-0.00470112567216739	-0.00548955236947859	-0.00557480831876788	-0.00500601607343952	-0.00390359176832558	-0.00242737511523617	-0.000753685126902946	0.000908340441893762	0.00238223161194266	0.00352624409179630	0.00423485811977746	0.00446261665648777	0.00423098219355489	0.00364405508646155	0.00284950543244890	0.00201995236730356	0.00131496241310982	0.000844332728689202	0.000670185153984573	0.000804530728366938	0.00119707027575626	0.00174722506653959	0.00233706709037289	0.00283317988042609	0.00311796774003858	0.00309790962473065	0.00273858581131451	0.00204208582205230
653701172	L	attended	0.00292007108775409	0.00368791354325091	0.00438291683621798	0.00497757547804056	0.00548662060963933	0.00593845490085351	0.00634090977817037	0.00668045816527673	0.00695753060716646	0.00716666748721913	0.00730403083339112	0.00732424405195582	0.00722452642987636	0.00699797175488777	0.00664198067100932	0.00613537506468227	0.00543719328074377	0.00450071336356812	0.00329406413007986	0.00181343729329385	6,28E+09	-0.00192395179568516	-0.00407420181698083	-0.00629233085332607	-0.00846142480584311	-0.0104550842937949	-0.0121761277485864	-0.0135131576667882	-0.0143733278491216	-0.0146937714276737	-0.0144317912590957	-0.0135869593813716	-0.0121997722482952	-0.0103583487610073	-0.00819641656498862	-0.00585959581701165	-0.00349909896229838	-0.00127849447357708	0.000658327179935645	0.00219043886483089	0.00322826967966331	0.00374146368736085	0.00375704499588332	0.00334626077288955	0.00262989893269665	0.00175978617622940	0.000875845847601242
563718527	L	attended	0.0152609594112681	0.0154430438097949	0.0148524968083626	0.0135111176763182	0.0114572661964715	0.00880174704406601	0.00572095841927090	0.00235567297066564	-0.00116954892221249	-0.00474039146437331	-0.00825880771449055	-0.0116090223928321	-0.0146601666209110	-0.0173225384049154	-0.0194627274837084	-0.0209606842130598	-0.0217743261960710	-0.0218374714647001	-0.0211026839323612	-0.0195213920020398	-0.0170873000250124	-0.0139230886653727	-0.0102137009997539	-0.00617342633821629	-0.00199018773760727	0.00212837742296286	0.00594802147806407	0.00920511302858033	0.0117126885237016	0.0133378416286021	0.0140742765533560	0.0139672883395080	0.0131303343989311	0.0117060983146052	0.00987772816434929	0.00784285876006041	0.00579863764088901	0.00392106881641237	0.00233789931140254	0.00111252993683830	0.000273196978107084	-0.000193433490919155	-0.000328276899393251	-0.000203069878944547	8,03E+09	0.000416155965406498	0.000735621633337731
80917293	L	attended	-0.00244002564166395	-0.00217451569337766	-0.00178191011094019	-0.00131023307122916	-0.000748913652447785	-0.000116453780099604	0.000527208284903959	0.00113566843180078	0.00163837741559763	0.00195443394435579	0.00199069387567430	0.00165262363189489	0.000838335915402894	-0.000531671944782922	-0.00249902935223455	-0.00504163459652086	-0.00806974096369795	-0.0114397441727880	-0.0149411460112868	-0.0183768077859281	-0.0215418900966369	-0.0242393451541397	-0.0262978423358600	-0.0275728082025900	-0.0279733952302623	-0.0274483378772413	-0.0260036684483954	-0.0237004617623441	-0.0206640993507698	-0.0170655111572035	-0.0131495668501379	-0.00916281375310609	-0.00536582729829477	-0.00199818205657934	0.000723332909962249	0.00261519391953964	0.00360205179968201	0.00372195589542605	0.00311308493234350	0.00195769237001290	0.000492689069445117	-0.00102290467880282	-0.00232863052476104	-0.00318259247898028	-0.00338725007776913	-0.00280439704726546	-0.00138449586594965
95621498	L	attended	0.00349117759079558	0.000351148276685616	-0.00260737849787790	-0.00510078041893712	-0.00689548447514900	-0.00784286192984463	-0.00789675589216122	-0.00711774222631058	-0.00564418246815535	-0.00367631465468990	-0.00144176552739330	0.000814072996288465	0.00286344095485255	0.00448996623677148	0.00551446288328168	0.00582327364328917	0.00537166186005191	0.00418732503715979	0.00235759097515306	1,20E+09	-0.00267208625657985	-0.00549884507247771	-0.00826742167499611	-0.0107813097696109	-0.0128689401875467	-0.0144067251859565	-0.0153208541445040	-0.0155712433028108	-0.0151631550281310	-0.0141489573061359	-0.0126238694517701	-0.0107058138971422	-0.00852791159562516	-0.00622810127860185	-0.00394694750465871	-0.00182258507096532	2,21E+09	0.00148519853593097	0.00248732739093513	0.00297007903333730	0.00289909560261682	0.00228027326672983	0.00115608014808178	-0.000397504093166157	-0.00226827077441380	-0.00430350524323851	-0.00633412595632710
349575704	L	attended	-0.00704903427936480	-0.00424821966983116	-0.00115785939102643	0.00194702238317920	0.00471133752195704	0.00681014107393160	0.00799835607572013	0.00816314496819985	0.00729293809579817	0.00547106116181538	0.00288493674608018	-0.000198257545384013	-0.00346313540916255	-0.00660886910479565	-0.00934165940688249	-0.0114142425080566	-0.0126609472853228	-0.0130036186715454	-0.0124432411841808	-0.0110500209937642	-0.00896520023654903	-0.00638918887905025	-0.00354017757248037	-0.000651992887584306	0.00204948513719916	0.00437865221162858	0.00620171161736172	0.00746722723744403	0.00818802907787313	0.00841780340048321	0.00824114405805563	0.00778534402139535	0.00721028669142118	0.00670697605249467	0.00646424438010257	0.00664814673257344	0.00739224864799693	0.00878149047103726	0.0108518518298593	0.0135683291100817	0.0168138354216793	0.0204201649064856	0.0241719686766157	0.0278260134624755	0.0311294550596549	0.0338361305752094	0.0357126459593525
115546453	L	attended	-0.00972490360065082	-0.00970183046134713	-0.00957655338115806	-0.00939644678140206	-0.00909577638447368	-0.00865562815099514	-0.00800116053970854	-0.00708413219412819	-0.00590062975641193	-0.00449583021881597	-0.00292132172011082	-0.00123227869041606	0.000511596752291718	0.00227141619311179	0.00394620810733459	0.00540004521056470	0.00657056267684397	0.00737476963595135	0.00780663684495241	0.00786262022460999	0.00752682936970875	0.00681090551808097	0.00576490837240885	0.00448566053133045	0.00304571303289906	0.00152592444453415	8,13E+09	-0.00115374871326667	-0.00209262909685146	-0.00267266093426681	-0.00288608241424531	-0.00274290295160168	-0.00227959137608055	-0.00154634409194558	-0.000599777018187755	0.000473391136672834	0.00158598696937011	0.00270393247341306	0.00380491229786293	0.00485507353789756	0.00584445551012722	0.00677903128885059	0.00763023543284371	0.00836230874138420	0.00893167656255494	0.00931244176862932	0.00947033583801281
616707107	L	attended	-0.00512319389679766	-0.00909515839555995	-0.0123108588469535	-0.0144488591904541	-0.0153137007422726	-0.0148021930854025	-0.0130108220288194	-0.0101805791649138	-0.00664624506845518	-0.00283510653120087	0.000766849309019165	0.00369385372490059	0.00558599996109748	0.00614624327780590	0.00523858987446826	0.00288701428657953	-0.000700331662154954	-0.00514713446482562	-0.00998886027778555	-0.0147355912919749	-0.0188986197194945	-0.0220651433996995	-0.0238895293721039	-0.0241240367439159	-0.0226680408060973	-0.0195907430162353	-0.0151020158971008	-0.00959930624675443	-0.00350968415544590	0.00274793805739385	0.00871762909229250	0.0140016168458100	0.0182607588029268	0.0212155744339657	0.0227338966602471	0.0228369067689873	0.0216400047989924	0.0193759591414264	0.0163249326929912	0.0128330146499774	0.00926717150429263	0.00594886033432015	0.00313602002625350	0.000999454674582510	-0.000391918314164912	-0.00105856414708709	-0.00106871218312568
797296650	L	attended	0.00166023870499911	-0.00123594868011998	-0.00397606499349281	-0.00637497073068728	-0.00829936090814826	-0.00968411779335648	-0.0104985057228657	-0.0107284731505156	-0.0104334166590706	-0.00969370022357407	-0.00863315221548462	-0.00739144870302823	-0.00613572635790585	-0.00499859389802747	-0.00409113326655176	-0.00349067441898732	-0.00323599998728599	-0.00331087565077469	-0.00363299559825721	-0.00409771318221498	-0.00460440557524532	-0.00505215309961404	-0.00533234523470514	-0.00535768207890427	-0.00505645070310662	-0.00438033202000822	-0.00330598946681047	-0.00185108924634844	-7,36E+09	0.00193554225348184	0.00404805179846334	0.00610649395359651	0.00795768104997119	0.00944455179387130	0.0104333422846881	0.0108208784849749	0.0105594446042226	0.00966106138542953	0.00818148379245500	0.00622159819413482	0.00390904524703775	0.00137673042953779	-0.00123826952717973	-0.00381060096372409	-0.00622855505252448	-0.00841873939946211	-0.0103387398867791
730932985	L	attended	0.00641982870781338	0.00599237678817946	0.00566327577153135	0.00545206518018535	0.00538631245118549	0.00547643967234425	0.00572120736377477	0.00609459951784064	0.00654105400625704	0.00697918194235556	0.00733054677582766	0.00749874747871282	0.00738061905037183	0.00688526004191526	0.00595173973448444	0.00455642024055818	0.00270577717590789	0.000445034541806018	-0.00213425731565442	-0.00491270660498793	-0.00776308589096104	-0.0105629353701923	-0.0131897775466980	-0.0155261437484252	-0.0174464581315808	-0.0188426625932827	-0.0196423128288424	-0.0198247299842644	-0.0194146168323286	-0.0184809452506552	-0.0171317385700647	-0.0154904971100821	-0.0136969651241124	-0.0118732150311737	-0.0101226530984316	-0.00852181145551891	-0.00711822504573927	-0.00593735790570806	-0.00497868303347090	-0.00423678064095713	-0.00371527135515152	-0.00339892533211040	-0.00326085198875184	-0.00327605240949227	-0.00342728098975094	-0.00369966445190309	-0.00408357393161689
678879829	L	attended	0.0150259374542247	0.0160020133246058	0.0164460366641490	0.0163379271794361	0.0156767411694907	0.0144908373854200	0.0128256547267194	0.0107460613663042	0.00832345273470096	0.00564104756091548	0.00279071938613344	-0.000118504158094323	-0.00295903009322227	-0.00560760507516389	-0.00796387744892125	-0.00994415818795946	-0.0114807867431667	-0.0125115338034978	-0.0129951471522995	-0.0129081958265632	-0.0122494095993241	-0.0110588724223313	-0.00940729067066771	-0.00740998233479308	-0.00519928871632505	-0.00292802879643198	-0.000750211849614583	0.00117388218573988	0.00268203901102417	0.00364456407002303	0.00397750774438154	0.00363456615299801	0.00262197183824848	0.00100917358774538	-0.00106211118687885	-0.00339791458983059	-0.00578112356649826	-0.00798999462415312	-0.00981105020398058	-0.0110597504259906	-0.0115862201082571	-0.0113037543824722	-0.0101828541085830	-0.00827378407386407	-0.00569344526151863	-0.00261748204725488	0.000738898568850405
702010820	L	attended	-0.00696969708714986	-0.00777076898763681	-0.00843316162538134	-0.00898421922296679	-0.00945267664278610	-0.00985971426464245	-0.0102022110995175	-0.0104735018623693	-0.0106454142982729	-0.0106734764189114	-0.0104688447010270	-0.00999858689666275	-0.00928721870844753	-0.00842218740309705	-0.00748625382842944	-0.00657358581395015	-0.00579154922802024	-0.00522876347310727	-0.00494063433742881	-0.00494760712211435	-0.00520989955943203	-0.00561100577215487	-0.00597585783005364	-0.00614427930808523	-0.00597350864028287	-0.00534695953369224	-0.00416776864473019	-0.00237320354054757	4,65E+09	0.00303197479756641	0.00643744039666650	0.0100634539354477	0.0136821693159280	0.0170865148676938	0.0200445640436284	0.0223266276324294	0.0237446867909716	0.0241883447643375	0.0236225660370187	0.0221043607569100	0.0197631785984636	0.0167933535868660	0.0134135052436480	0.00987202531789485	0.00642641768882641	0.00331209157036186	0.000709610592000694
958354579	L	attended	0.00554169611110804	0.00528840682504803	0.00472083446156070	0.00387260679831575	0.00278322603595847	0.00149109989734597	7,10E+09	-0.00138734805184346	-0.00277197516489661	-0.00397580770523583	-0.00491150378223476	-0.00551693077987025	-0.00575467677983151	-0.00560938104329672	-0.00508625775533681	-0.00421694424495256	-0.00305796461624559	-0.00168445784118237	-0.000210841614344529	0.00127265588329478	0.00267891860533343	0.00391936188311626	0.00491310344763343	0.00560151649051162	0.00593584601450139	0.00590166074471952	0.00549594724325128	0.00472974326501993	0.00366445775016207	0.00237407796214728	0.000942393110137838	-0.000554307831733189	-0.00202252430385916	-0.00336205162823928	-0.00449970988628350	-0.00539922601372110	-0.00602413998787311	-0.00636905123143322	-0.00644409607973015	-0.00626846102973288	-0.00586038507836534	-0.00524990840928084	-0.00447981818748129	-0.00360799696674613	-0.00268454039174577	-0.00175873496329437	-0.000883909473677573
922256761	L	attended	0.00752424638787611	0.00855721946492384	0.00960444486835091	0.0106667629333156	0.0117022929315550	0.0126298501320281	0.0133486642610731	0.0137521683210544	0.0137474417814712	0.0132443832675165	0.0121898928853509	0.0105635381237458	0.00838754423138315	0.00571833211933677	0.00265022257059232	-0.000708448899592854	-0.00422274374705539	-0.00773852244867101	-0.0110900354059577	-0.0141056988437815	-0.0166170164643195	-0.0184858785854046	-0.0196011322709389	-0.0198855040756039	-0.0192981889667731	-0.0178591195690701	-0.0156414981034219	-0.0127823353196885	-0.00945491370730344	-0.00587250277998542	-0.00227149721716122	0.00111183101606356	0.00406450788714838	0.00639641588922369	0.00795423416484590	0.00865052584939206	0.00846630742760586	0.00745909155785751	0.00574984318222812	0.00351725219383770	0.000972226112574702	-0.00164988929576597	-0.00412186204439666	-0.00623947097823911	-0.00783610177369075	-0.00880571701877821	-0.00910841268396252
597502785	L	attended	0.00433335453419138	0.000513992813374319	-0.00301988461029421	-0.00599918583224131	-0.00821865484364151	-0.00955369149215012	-0.00995886277462502	-0.00944189120025604	-0.00809493242916976	-0.00609314591904641	-0.00365947474316568	-0.00104108479163892	0.00144948182125248	0.00348440763212981	0.00482435693517671	0.00530671535380558	0.00485733183160805	0.00349039302814613	0.00131081220441458	-0.00152114243814383	-0.00477588775867402	-0.00816216389445201	-0.0113912551921726	-0.0142018422711845	-0.0163745099967488	-0.0177533764801982	-0.0182598605392542	-0.0179206160165881	-0.0168445738154778	-0.0151903156910036	-0.0131582632861221	-0.0109811357101385	-0.00892507208142223	-0.00720221624089973	-0.00595812652905891	-0.00526096221423242	-0.00513945584656621	-0.00554895503257510	-0.00639575761769035	-0.00752647638850555	-0.00876269321913286	-0.00993592412933020	-0.0108995124973999	-0.0115273933482552	-0.0117386215570410	-0.0115356169801758	-0.0109569152769300
710303031	L	attended	0.000938708135484056	0.000271859085365759	-0.000361734208570502	-0.000908633121168425	-0.00138246620760206	-0.00181434354585878	-0.00221867703537758	-0.00257490624561348	-0.00286025896126371	-0.00306611406677368	-0.00315983819843954	-0.00311337022731343	-0.00290712522222599	-0.00253792468945081	-0.00202258571205424	-0.00139607767830558	-0.000710805899081465	-3,54E+09	0.000566032184863795	0.00103055890957525	0.00130866731602080	0.00139328065822980	0.00129885193266010	0.00105670950663034	0.000716954614723772	0.000347577635491355	4,23E+09	-0.000101146708095624	6,60E+08	0.000446232805610797	0.00128801084682605	0.00255698265656600	0.00422987037924083	0.00623986061780534	0.00847357388083787	0.0107705754239391	0.0129680530357429	0.0149018671402545	0.0164139614433137	0.0173638494351198	0.0176473985812992	0.0172097728414620	0.0160411235926534	0.0141842295462177	0.0117376729000046	0.00882824830496318	0.00561194102004594
318071309	L	attended	0.00289912844589927	0.00295002664960796	0.00307593017865881	0.00321267505773515	0.00327515956230528	0.00318774947065650	0.00288416061123011	0.00234497031962946	0.00157638151081027	0.000602210945861080	-0.000533424829048067	-0.00175998744132549	-0.00299936726643228	-0.00415607253241525	-0.00513655357289190	-0.00586245016285891	-0.00628805030322302	-0.00636444793313383	-0.00605329839404234	-0.00536782200332768	-0.00434894520045192	-0.00306794936539885	-0.00162420726567347	-0.000126774034822319	0.00132360356545187	0.00264840475140285	0.00379223125606503	0.00470274934702379	0.00536914786189420	0.00582005681301543	0.00607352407507811	0.00615081818371986	0.00605793181950722	0.00580303164432915	0.00537408649998854	0.00473608284230957	0.00383776041250178	0.00263290634868318	0.00109821671864718	-0.000772114435359010	-0.00295046538900778	-0.00538250023100232	-0.00798012994364649	-0.0106196470730050	-0.0131525388349897	-0.0154303960267572	-0.0173129090236147
568676907	L	attended	0.000372381918745320	0.000386525170485480	0.000347296454191567	0.000250346370685932	5,20E+09	-0.000305618533603658	-0.000825451826837216	-0.00146339817555645	-0.00215651632061283	-0.00282748623501297	-0.00340480537018926	-0.00380141204719202	-0.00394523682902582	-0.00381446353199562	-0.00342464766885282	-0.00282950135667478	-0.00209851368756976	-0.00131538877050561	-0.000579656078981841	-3,27E+08	0.000316744607612199	0.000319388605526503	-3,13E+09	-0.000718299427314992	-0.00169037907588353	-0.00283964599293376	-0.00401410278254831	-0.00505203062614007	-0.00578732028772075	-0.00607528383626384	-0.00580997843459780	-0.00493890855210954	-0.00347819875183195	-0.00151027279280678	0.000836721764458655	0.00339519469388484	0.00596922705932138	0.00835415647230373	0.0103528325332426	0.0118021165689352	0.0125833474720288	0.0126398544272013	0.0119753973381925	0.0106553241229148	0.00880986224690273	0.00662140100986033	0.00430228152978354
276617319	L	attended	0.00531051189769041	0.00802521295697757	0.0102652726118161	0.0118369770416020	0.0126228531686969	0.0125775078659612	0.0117018109901956	0.0100801538953927	0.00781424955231917	0.00508344716982027	0.00210814970056367	-0.000859250537105762	-0.00355244875409594	-0.00570649331832278	-0.00713545349620760	-0.00771377552363438	-0.00737447094585337	-0.00612406992849957	-0.00405251230278473	-0.00139111243270217	0.00157224427056739	0.00455151258893522	0.00724748549784754	0.00936814410238081	0.0107084866919001	0.0111358011906456	0.0105919083930713	0.00910985143428808	0.00681117340198101	0.00389596151629891	0.000601062334073233	-0.00277580388660399	-0.00591344211866232	-0.00853294467346170	-0.0103641035272002	-0.0111533224946351	-0.0107571554973877	-0.00911862547937693	-0.00628685939505897	-0.00242748102253593	0.00220067690678941	0.00726541341453876	0.0123849158051468	0.0171589980906190	0.0212238873786118	0.0242729358107663	0.0261023763629434
86711449	L	attended	-8,12E+09	0.000707339072533161	0.00137083589049920	0.00182986362723092	0.00205987269619773	0.00209057847039273	0.00197649044591856	0.00178294251025285	0.00158178828578121	0.00143432827376779	0.00139752203681878	0.00151538441669475	0.00181137371505431	0.00227486736637989	0.00287682756715484	0.00357378997505119	0.00431648282087802	0.00505815897236550	0.00574085591615485	0.00630849244350044	0.00671016511644793	0.00690675101904093	0.00687247321830858	0.00659452189040384	0.00607607835023488	0.00533350188843632	0.00438360270348956	0.00325295282797105	0.00199337892547925	0.000664332857357704	-0.000672156320618850	-0.00195481007942862	-0.00312227466841858	-0.00412502027759786	-0.00491467272259697	-0.00544538949979018	-0.00568936903270162	-0.00562715612212718	-0.00525107507054835	-0.00456898148956442	-0.00360425927466408	-0.00238481631046805	-0.000953906649993515	0.000632475338544252	0.00231046264799812	0.00400840452956234	0.00564490417714683
472486607	L	attended	0.0172811541635592	0.0163422392703067	0.0149454657016149	0.0132073690228806	0.0112236261519868	0.00907781353312000	0.00688500290718733	0.00476765795890117	0.00283265725850849	0.00115303351306746	-0.000233025102091487	-0.00132347197979493	-0.00216281482331002	-0.00282752786928281	-0.00342766651103395	-0.00407338774902197	-0.00485170684832301	-0.00580543354743464	-0.00694518692423260	-0.00828467016837611	-0.00980622985223886	-0.0114586219028552	-0.0131772582251509	-0.0148073134946255	-0.0162113902018249	-0.0172653781943295	-0.0178444350197097	-0.0178302405049204	-0.0171244586574300	-0.0156784237618325	-0.0135089160344112	-0.0106881537343499	-0.00732285162957120	-0.00359061207840937	0.000303601727456775	0.00409567033106728	0.00754129073502350	0.0104300259131701	0.0126067664924154	0.0139588815660792	0.0144275430333598	0.0140153728471507	0.0127730472069746	0.0108123542557572	0.00828980067002383	0.00540262871343846	0.00236567346635728
117211738	L	attended	-0.00934925374943857	-0.00763259003307219	-0.00553845558438446	-0.00328111152802735	-0.00104362433514824	0.000991357253504010	0.00267332083251144	0.00385416898705624	0.00446179568199512	0.00449003728731655	0.00398307722764670	0.00302206860647654	0.00172889807151654	0.000248166663792667	-0.00129974266690173	-0.00283087178821264	-0.00429162325672542	-0.00566050746472737	-0.00697469950971754	-0.00826568367944965	-0.00953243415185739	-0.0107473038924987	-0.0118792993968318	-0.0128832928378196	-0.0136895646925278	-0.0142124757796257	-0.0143729527284306	-0.0141097307576547	-0.0133731570569450	-0.0121280380481651	-0.0103440663686190	-0.00806199378861401	-0.00534315759719471	-0.00228944553756651	0.000941699704552347	0.00418174447014360	0.00721445623751532	0.00981929777867512	0.0118042529779391	0.0130319259822074	0.0134181988707915	0.0129400640868020	0.0116434125119269	0.00962098112627239	0.00702351220627245	0.00404581834516377	0.000929485922127582
829200467	L	attended	-0.00491400347288975	-0.00374823821571629	-0.00213110234181609	-0.000122342403632308	0.00218608327231335	0.00463739411005104	0.00704402570287458	0.00920467713569063	0.0109117422370743	0.0120005973156328	0.0123659737329591	0.0119771778848824	0.0108751147017382	0.00915372645217811	0.00697047659727654	0.00453665098112450	0.00208345401456927	-0.000161843429711645	-0.00200982466459689	-0.00332171778899903	-0.00402180641528430	-0.00409018118099827	-0.00357457616779784	-0.00259022423733274	-0.00129956818300736	0.000106448475311861	0.00144024465055024	0.00252982177842055	0.00324969831396909	0.00350828001652360	0.00326221407825779	0.00253004162635966	0.00138794026937077	-3,21E+09	-0.00155149777591620	-0.00297945202817400	-0.00413134937637528	-0.00484723129100079	-0.00501594140693787	-0.00457753645998525	-0.00353324569300336	-0.00194437878298315	7,70E+09	0.00237554035301142	0.00477425857293099	0.00707609407324974	0.00910657796538935
520522858	L	attended	0.00641571803879878	0.00731994781070909	0.00803002110286521	0.00848119042277483	0.00869724152906990	0.00873836763531037	0.00866707478725407	0.00852263829381647	0.00834090567642757	0.00814197411701787	0.00793409406424942	0.00771276183032791	0.00745541985308805	0.00713743321016386	0.00674663507002780	0.00626870259344001	0.00566741524077923	0.00489503873893574	0.00392419479474199	0.00274691175809351	0.00136903568621103	-0.000187384481315053	-0.00189787405917582	-0.00371033093539710	-0.00556808320968689	-0.00742716811284732	-0.00925901238842665	-0.0109993471808500	-0.0125954642450277	-0.0140151636357089	-0.0152653568824207	-0.0163880165659847	-0.0174152682485800	-0.0183942100389368	-0.0193904178538840	-0.0204479704022405	-0.0215553057054325	-0.0226517764537042	-0.0236333224278308	-0.0243521596958897	-0.0246239568710607	-0.0242581185646500	-0.0230833203221269	-0.0209627270929177	-0.0178021724791322	-0.0135755848426429	-0.00834069817219663
21399495	L	attended	-0.000214127572818779	-0.00111625229444234	-0.00172986861168560	-0.00197911104556300	-0.00183661881955555	-0.00134450483449781	-0.000592812121210855	0.000303828714293695	0.00123211583926027	0.00207365939542722	0.00271211764286327	0.00306753559513440	0.00310102142998069	0.00280724199973585	0.00220698417516864	0.00137941853187759	0.000456618072052335	-0.000436365023889668	-0.00117171625716487	-0.00167244019089763	-0.00190212843815838	-0.00186364434821702	-0.00158919091425329	-0.00113780219686061	-0.000586410944254778	-1,37E+09	0.000484671350015914	0.000817141347440102	0.000906459057263614	0.000712224059164549	0.000232497702234111	-0.000503169962809247	-0.00144544601037946	-0.00251229027101958	-0.00360118439734171	-0.00460547374551402	-0.00545162653620090	-0.00609009743364994	-0.00648407406259774	-0.00663096298055869	-0.00654593272369992	-0.00628188816252736	-0.00591227132659991	-0.00551758750607834	-0.00516952253168782	-0.00491852103450905	-0.00481670869506127
554603878	L	attended	-0.000912420616031473	0.00171373730226685	0.00403844448557018	0.00580045160446129	0.00680744252258535	0.00693333055985167	0.00614507124555614	0.00451027900269918	0.00217861164054606	-0.000610858853322340	-0.00358317894744868	-0.00642374191358654	-0.00883470211426802	-0.0106150026543128	-0.0115742796465323	-0.0115880698065875	-0.0106171846513522	-0.00871002320973503	-0.00600938414145472	-0.00273466119926680	0.000853686058720280	0.00447566497729147	0.00789251206863241	0.0108996157128310	0.0133299948728391	0.0150973863780552	0.0162049704777320	0.0167328493841387	0.0168137318834428	0.0166015888336135	0.0162368990889996	0.0158104143989963	0.0154060097177618	0.0150292791102122	0.0146537414041449	0.0142127456431253	0.0136187089670657	0.0127883956606868	0.0116442467147025	0.0101272792254122	0.00821873265925130	0.00593400648332877	0.00332023723765669	0.000453559659085890	-0.00256015595077459	-0.00558302375816707	-0.00846462101869154
305797430	L	attended	0.00999988624335848	0.0114545786977341	0.0125077012947212	0.0130519910524024	0.0130504268690088	0.0124989113639308	0.0114201883018028	0.00986594519744421	0.00793480007692853	0.00575478849335146	0.00344533855082724	0.00112921050173949	-0.00107387722298467	-0.00305462600162602	-0.00470747299939391	-0.00595868658910287	-0.00676701409076874	-0.00710692520735485	-0.00697419847907773	-0.00641841426378234	-0.00551528523074231	-0.00437215765485265	-0.00308294182288721	-0.00173663557653965	-0.000416511009395996	0.000791582814251199	0.00183038437703127	0.00269226487889025	0.00339432993949363	0.00396534022544789	0.00445117451807120	0.00490375979286056	0.00539109485419584	0.00593617902430430	0.00652771284947365	0.00712377593712884	0.00766093817908643	0.00805900931304640	0.00823377283457246	0.00811283866639018	0.00764308271351945	0.00680445971628358	0.00560756160795895	0.00409964960924737	0.00235450509790215	0.000483953127636031	-0.00138206001200845
961854723	L	attended	0.0159943197322440	0.0167894948244247	0.0169613753428530	0.0166907912839611	0.0161674431963108	0.0155928307437661	0.0151570562074634	0.0149985663345314	0.0151616403517138	0.0156594189393170	0.0164422487600622	0.0174092836321892	0.0184294881069044	0.0192934548087449	0.0198197387286868	0.0198441757928804	0.0192456182258249	0.0179526485417711	0.0159292518582435	0.0132125899182038	0.00989890712010665	0.00615069560174545	0.00219348847316871	-0.00172475403596719	-0.00532350164430501	-0.00833115987201938	-0.0105115269145599	-0.0116781859803769	-0.0117455786216069	-0.0107271903493345	-0.00872854401273871	-0.00593717468006661	-0.00261678048880917	0.000894609908611793	0.00425881434394742	0.00718779384406046	0.00942791890791911	0.0107743039584700	0.0110995069370259	0.0103922389590394	0.00873497008873645	0.00627985703427017	0.00323364367088303	-0.000149219209240303	-0.00359238509414511	-0.00683296107749766	-0.00961690686233559
836211416	L	attended	-0.00247046971750953	-0.00367463120413971	-0.00459615025562485	-0.00514552650978973	-0.00529653969185807	-0.00506540876469352	-0.00451602400952844	-0.00379114781743976	-0.00303867430167835	-0.00242642860069833	-0.00208943284332715	-0.00212605813242111	-0.00258492845422753	-0.00344389373491945	-0.00462446380324796	-0.00600185794250175	-0.00742952515944014	-0.00872509041235835	-0.00966082807375832	-0.0100402460357485	-0.00972210871929270	-0.00862552449646646	-0.00677555895933784	-0.00429123205381928	-0.00137457652427114	0.00169883564041229	0.00461928328711767	0.00708043260741313	0.00881777825962578	0.00963971934190030	0.00944990738391100	0.00828351586709511	0.00626131740363376	0.00361324531472675	0.000659037531636429	-0.00222702953131316	-0.00464616868784946	-0.00623733803227329	-0.00670292136380185	-0.00584164541775819	-0.00356812599749257	6,45E+09	0.00485020489887117	0.0104488063053028	0.0164128164350525	0.0222122198541201	0.0273316143991822
445569089	L	attended	-0.000673565323470860	-0.00126313034118163	-0.00179900984976430	-0.00223090098329751	-0.00250675977264849	-0.00258123221334861	-0.00243618555897719	-0.00207792495572213	-0.00154369145253687	-0.000905218756514402	-0.000257069116436811	0.000317802910580017	0.000747438433490846	0.000975717021656741	0.000957986755929447	0.000682189575706101	0.000167527896911886	-0.000540449003784422	-0.00136800267887610	-0.00222090547317459	-0.00299873947744241	-0.00360622735215192	-0.00398091948832842	-0.00406801487727228	-0.00383630613487369	-0.00329198126003728	-0.00248840954350865	-0.00150876831781646	-0.000455247639729690	0.000562685243514028	0.00144482782809719	0.00211318074078600	0.00251405405180428	0.00262622973729099	0.00247366661827444	0.00210810928593928	0.00160870400325718	0.00107030227328421	0.000585163087845831	0.000233682286110322	7,35E+09	0.000130679500926350	0.000397708650380871	0.000832539646016502	0.00136169552344133	0.00189528539593045	0.00233906331426169
106269382	L	attended	6,75E+09	0.000313478770853066	0.000668365612393537	0.00109295882274677	0.00152789733836636	0.00191998601070627	0.00223276388342386	0.00243806460295641	0.00252342684129822	0.00248213603139033	0.00231639126885084	0.00203532257015370	0.00165133058706221	0.00116836630542452	0.000582090978747087	-0.000110185586400969	-0.000913907017002682	-0.00183246350950674	-0.00285188627588492	-0.00393837276391070	-0.00503299876004988	-0.00606470140016793	-0.00695108016453114	-0.00760232729595256	-0.00792877651701718	-0.00785948747140715	-0.00735006686186450	-0.00639619822481108	-0.00503124943511665	-0.00332866307646610	-0.00140066286443949	0.000620522356150392	0.00258210633638908	0.00432293026784868	0.00569745547772991	0.00658498697081365	0.00690289029488202	0.00661758657792430	0.00574807680056114	0.00436505185640525	0.00258600796296272	0.000560689506761631	-0.00153687581784579	-0.00352396807389123	-0.00523042608422978	-0.00651588271549613	-0.00728625656709661
702124277	L	attended	0.00431234754208928	0.00480703656988228	0.00529492100940104	0.00579459725033325	0.00627900328240838	0.00674048270788024	0.00717483898243126	0.00759123618439845	0.00801261465187321	0.00847812670369497	0.00901921550082459	0.00966282631742779	0.0104294891183316	0.0112999857796309	0.0122384244459778	0.0132008855753831	0.0141426928318587	0.0150015380079442	0.0157111999973122	0.0162014996772986	0.0164262513441008	0.0163530295822291	0.0159167169579072	0.0150699743316552	0.0137823611760940	0.0120623548571322	0.00994730628988158	0.00749786958469912	0.00482023755066396	0.00205207922102954	-0.000649655482690977	-0.00314096790101949	-0.00528701743099357	-0.00696717310929862	-0.00814687359732623	-0.00883700359287694	-0.00909332648603541	-0.00902282728389682	-0.00876719719385812	-0.00848983385466706	-0.00834669009388610	-0.00847732632142044	-0.00898194308115494	-0.00989998913357396	-0.0112128659216463	-0.0128566593020035	-0.0147210735251295
460183865	L	attended	-0.00616736456925026	-0.00564029000061567	-0.00493538590091735	-0.00404198994098019	-0.00298421860756391	-0.00183875521779058	-0.000655198721506816	0.000464521602544184	0.00143758366246074	0.00220224276029255	0.00265981348322126	0.00274720720540780	0.00247628790866920	0.00190975736816906	0.00112102757285030	0.000213470201789366	-0.000727900601643011	-0.00161291864463730	-0.00234645995811523	-0.00283073093186327	-0.00301524135334034	-0.00285189587906769	-0.00229339929481229	-0.00133239982457348	2,62E+09	0.00174326127655565	0.00377594950959006	0.00606037681886856	0.00846508182115255	0.0108370211710314	0.0130133949989712	0.0148281113739219	0.0161016592426145	0.0166733614036863	0.0164187588087748	0.0152408598618572	0.0131135033876229	0.0100691043197755	0.00620545700521667	0.00168009848115965	-0.00327396749497811	-0.00838126887890996	-0.0133635229084847	-0.0179400567692141	-0.0218368850100351	-0.0248173339761634	-0.0266767544039597
362640289	L	attended	-0.00471104160686192	-0.00565332563774090	-0.00685888544200641	-0.00822229457917236	-0.00962973592648338	-0.0109750412733558	-0.0121260830899985	-0.0129744737810543	-0.0134044596357600	-0.0133172239434785	-0.0126108114476806	-0.0112411574348075	-0.00922138063635489	-0.00663035872138613	-0.00363655037368678	-0.000418290126339517	0.00281130470039895	0.00583670564324049	0.00849779300680523	0.0106300189766412	0.0120842838947429	0.0127893923519226	0.0127661556049723	0.0121002465245688	0.0108954020530620	0.00934081009710851	0.00773421791200505	0.00633937583645435	0.00537232741541312	0.00499811299909588	0.00529621349938751	0.00629317668214138	0.00796542953668034	0.0102367428606929	0.0129458895612129	0.0159091984962845	0.0189096025224019	0.0217475766427850	0.0242438008064919	0.0262486414434798	0.0276527698615396	0.0283808698469266	0.0284052826271650	0.0277651175439309	0.0265110698757818	0.0247346179480202	0.0226038338162373
27445561	L	attended	-0.00542315331404978	-0.00552183635255110	-0.00505044148217023	-0.00413996398985279	-0.00297438139293524	-0.00186427556832666	-0.00106461707159029	-0.000759804126257915	-0.00100430795970315	-0.00180339317815026	-0.00307322837488159	-0.00466131765119904	-0.00638024916592037	-0.00803600715848319	-0.00944380919118436	-0.0104219905232679	-0.0108011793938721	-0.0105013914145623	-0.00959603108442663	-0.00815161278891038	-0.00626968329295750	-0.00408575836685470	-0.00174596929556503	0.000551531392550007	0.00262753280317837	0.00430365866767118	0.00543048490272635	0.00582149157442736	0.00547561250754319	0.00446737352733902	0.00293050454271128	0.00103243450774776	-0.000958165860162167	-0.00274757192892207	-0.00408155358291509	-0.00473133298211617	-0.00457947003989580	-0.00361575030922191	-0.00191727465178588	0.000391365320440948	0.00309979117096745	0.00597157645047661	0.00873037296912921	0.0110821248609072	0.0128077999957291	0.0137320699295021	0.0137643561026308
886575286	L	attended	-0.00390207417978117	-0.00397077744239822	-0.00399905973273082	-0.00412573614673695	-0.00441717159250057	-0.00489323280985658	-0.00560942025938340	-0.00658695677628877	-0.00778609711708134	-0.00911931297233440	-0.0104376656527157	-0.0115859026556786	-0.0124326117391692	-0.0128728644485267	-0.0128146236915336	-0.0122030753901306	-0.0110383322285641	-0.00937819876989253	-0.00734416302755390	-0.00512264390066930	-0.00292455066766244	-0.000964445380246081	0.000572682523844138	0.00153953783813418	0.00185473312966657	0.00148156638843918	0.000473688500345044	-0.00107334528714689	-0.00302006047194196	-0.00518671527093184	-0.00735544430399292	-0.00932800365159305	-0.0109100080611268	-0.0119237546865591	-0.0122532484012809	-0.0118391431460392	-0.0107188106561913	-0.00900658501577615	-0.00687042793877008	-0.00453009112949528	-0.00223742370931343	-0.000247155443117139	0.00120894062824321	0.00195569275183445	0.00189208692135747	0.00100113621046653	-0.000638589778275449
599342113	L	attended	0.00375466811729215	0.00313298124804384	0.00244805034582286	0.00169125318226072	0.000847887277366147	-8,41E+09	-0.00109074728423279	-0.00211439435659773	-0.00305329236313862	-0.00382376609763329	-0.00437052139213204	-0.00464732836438775	-0.00462061637810086	-0.00426892479664848	-0.00361685081773088	-0.00271947358054509	-0.00166867215956196	-0.000548362908816786	0.000559762231527000	0.00159057067444757	0.00246436127371874	0.00309244298610171	0.00339272106748506	0.00330372851861493	0.00281049370828626	0.00193885127158141	0.000757074376289995	-0.000657508935992829	-0.00220383594016142	-0.00377006723216594	-0.00523959588813089	-0.00652777055967197	-0.00760672250407040	-0.00848872923314256	-0.00919956281748361	-0.00982323153301725	-0.0104652100382744	-0.0112274956350331	-0.0122024549680433	-0.0134387558256516	-0.0149572815422713	-0.0167292646858961	-0.0186728822342126	-0.0206688219715892	-0.0225552287653793	-0.0241650367835211	-0.0253432024486188
894773271	L	attended	0.00345913306397890	0.00239869745466700	0.00126248663972029	5,50E+09	-0.00121686219198913	-0.00255129739106541	-0.00394373582769342	-0.00535655251172264	-0.00675646987504124	-0.00811682594802769	-0.00937869866351266	-0.0104970128878231	-0.0114640218399278	-0.0122820044442678	-0.0129191673952547	-0.0133421381034976	-0.0135207622657917	-0.0133987226889512	-0.0129650428228602	-0.0122526827474746	-0.0113065580024220	-0.0101688748521633	-0.00889891878470846	-0.00755455136864048	-0.00617939956907769	-0.00480335146940588	-0.00342484459103360	-0.00204402065278454	-0.000655096720187587	0.000766860442943245	0.00227061486713263	0.00387715150139400	0.00557142645202568	0.00731516006785298	0.00906280609165672	0.0107552743687354	0.0123187979714883	0.0136686452139692	0.0147200728974701	0.0153837863753561	0.0155778075813080	0.0152465602171780	0.0143651233834899	0.0129299262705518	0.0109731146660865	0.00854573939041341	0.00575352584655663
688702622	L	attended	-0.00554861575399389	-0.00479710848326079	-0.00366813323926209	-0.00225687288480142	-0.000596590605607944	0.00126607604913764	0.00325795447097145	0.00527137484053019	0.00718033392957751	0.00886475259363785	0.0101932064588525	0.0110483826823379	0.0113369492730092	0.0109811489807233	0.00995033424773754	0.00824549477987539	0.00589947942259772	0.00301343937599891	-0.000278897759529571	-0.00378429350591752	-0.00730263304942949	-0.0106377553438404	-0.0135876669834434	-0.0159687383545779	-0.0176257136004647	-0.0184535405726606	-0.0184165548084247	-0.0175769512174383	-0.0160323804569621	-0.0139286131730548	-0.0114547480119292	-0.00885065316471658	-0.00635780205508930	-0.00420073839076057	-0.00257663632588931	-0.00163579665593835	-0.00147024264355043	-0.00210969382885378	-0.00352648633829748	-0.00561643393623693	-0.00821768278006593	-0.0111201270899883	-0.0140766599444659	-0.0168396411180421	-0.0191658963164613	-0.0208722766922671	-0.0217977892216927
344523757	L	attended	0.0105800224364153	0.0119486791099347	0.0128102052165671	0.0131399698666642	0.0129758319734641	0.0123745520100512	0.0114141594718460	0.0102051908224914	0.00887806195807938	0.00752768923427338	0.00622369184100038	0.00501281414507488	0.00389996892486448	0.00288758938997184	0.00196724244838333	0.00113488219006043	0.000388848938486031	-0.000296069344095147	-0.000956613616174776	-0.00161563858940979	-0.00229597148791178	-0.00301047105819307	-0.00374977605169967	-0.00449189742530898	-0.00521221733716075	-0.00587700427847619	-0.00645238656882650	-0.00688220131225552	-0.00710669296507185	-0.00709132097991066	-0.00680505155178843	-0.00623939883462127	-0.00540552847764928	-0.00433757063706626	-0.00306736765074087	-0.00164382562922359	-0.000120511068391533	0.00145245241072866	0.00302158700113788	0.00454003048749806	0.00596882241613724	0.00726489847039994	0.00838909968601157	0.00930934565656070	0.00999772704327800	0.0104319288763944	0.0105976881387840
451987292	L	attended	0.000976639816088112	0.00164119208710490	0.00220917961847811	0.00258849809761668	0.00274256890089757	0.00267091607255162	0.00240674499248800	0.00199295339177721	0.00149259045911446	0.000976823701638807	0.000516801862252510	0.000188445850757007	5,50E+09	0.000152930755355121	0.000472211204847103	0.000976880869932134	0.00160374324874446	0.00227004519075088	0.00288461718819850	0.00335506252339996	0.00360542780534543	0.00359353112578809	0.00331680339102749	0.00280364521136680	0.00213283235362668	0.00140804816965456	0.000733960163404952	0.000202716218510351	-0.000116247717673978	-0.000186811368736114	-1,54E+09	0.000363178679132165	0.000890265629426945	0.00148733416188439	0.00205420394321329	0.00248799039083885	0.00269280764366435	0.00258832017503283	0.00211780477074802	0.00126161611291933	3,97E+09	-0.00149455583979177	-0.00325246912905098	-0.00511925141495248	-0.00696817216109128	-0.00867383426834083	-0.0101231469689699
185950512	L	attended	0.00347324717467463	0.00459673796748167	0.00545557373546309	0.00596904773575242	0.00612067171981740	0.00592050756421204	0.00541738833041066	0.00468510579083386	0.00382549586008764	0.00294428381452187	0.00212499001647806	0.00142851579879001	0.000897033485003652	0.000530185803124042	0.000300046269073755	0.000160665428701655	4,85E+09	-9,39E+09	-0.000316419567441983	-0.000634925405704022	-0.00103256001585250	-0.00149125980389887	-0.00197151430925956	-0.00242617862494229	-0.00280472669399248	-0.00304538548522183	-0.00309752756436387	-0.00295019299859956	-0.00261607694835672	-0.00214278657976425	-0.00160142017847272	-0.00108316917158520	-0.000690948060563997	-0.000516361132691382	-0.000633873395298992	-0.00111458612913176	-0.00200204454993773	-0.00328229351362435	-0.00489360537543248	-0.00672786632121626	-0.00864779942888360	-0.0104835791988894	-0.0120582457511802	-0.0132030324541285	-0.0137757269485856	-0.0136768480617345	-0.0128653862359399
587450146	L	attended	-0.00182843683049580	-0.00252409823473489	-0.00302962019070702	-0.00332703441599676	-0.00343037323522948	-0.00339125771556779	-0.00327689078418028	-0.00316208049516641	-0.00308835948897549	-0.00311396839670155	-0.00328807809745638	-0.00364739021893633	-0.00421251820194077	-0.00499460663593946	-0.00600783248514233	-0.00721981421053164	-0.00855772458034455	-0.00994738325544574	-0.0112944455079720	-0.0124712786935736	-0.0133500556533046	-0.0138067033406616	-0.0137432601486761	-0.0130950261337161	-0.0118177514822146	-0.00986227965358102	-0.00723403675967144	-0.00398529453905357	-0.000218004451279294	0.00394245174992813	0.00835287560808405	0.0128631218829677	0.0173017078096715	0.0214961284847834	0.0252500717366749	0.0283600059419697	0.0306219232968053	0.0318496531181545	0.0318907449489042	0.0306418127401393	0.0280815204694947	0.0242812717490344	0.0193955004553024	0.0136580519592124	0.00737207442960051	0.000897993527728310	-0.00542114590188976
523284788	L	attended	0.000963267606818821	0.00129860903353453	0.00160410632377487	0.00182670705251586	0.00192719810365322	0.00188592104275848	0.00171091260106688	0.00140401535068016	0.000966406196745996	0.000432498061164209	-0.000164143863262548	-0.000766813913812719	-0.00132932814997686	-0.00180335757290444	-0.00214398766000275	-0.00231971538790825	-0.00230354761169483	-0.00206436087203834	-0.00158308505433431	-0.000870385224348766	4,46E+09	0.00110853381350129	0.00226389565297194	0.00344331555008007	0.00456077036090273	0.00552610940954327	0.00627250322819243	0.00673634721095612	0.00686199539151062	0.00659749279836034	0.00589711441639137	0.00476087733778815	0.00322194129720255	0.00133309082647224	-0.000820993327001034	-0.00313039958838166	-0.00548430637481460	-0.00776724137078857	-0.00984872576366642	-0.0116062418464193	-0.0129378224172074	-0.0137616235361887	-0.0140245185406875	-0.0137105943440220	-0.0128505080924418	-0.0115108495474308	-0.00979166394773000
684737325	L	attended	0.00414058148497827	0.00392542604088546	0.00380040430635502	0.00372686734296613	0.00370192380430276	0.00374423330567201	0.00385882549908758	0.00406342893278737	0.00438033471558114	0.00479817318589177	0.00525281463566403	0.00565243434405515	0.00590408399701263	0.00590808847006673	0.00558423166447835	0.00487673074414736	0.00375688030002105	0.00222150558995396	0.000306277009825657	-0.00188997887249525	-0.00422927158695528	-0.00654463893845612	-0.00864629702523084	-0.0103559217412095	-0.0115310781828736	-0.0120775729898759	-0.0119543971915861	-0.0111804771564183	-0.00986188225743321	-0.00816811808215595	-0.00630371637849531	-0.00450193979734172	-0.00300111466171559	-0.00201440479017065	-0.00171150103281765	-0.00219509715724533	-0.00348888944419928	-0.00554159739727585	-0.00821454156896261	-0.0113036497068621	-0.0145491635635940	-0.0176873058952973	-0.0204460456342567	-0.0225835873028582	-0.0239134286245314	-0.0243316204408459	-0.0238284366597326
79881153	L	attended	-0.00536451941897800	-0.00482880084131077	-0.00414664041182695	-0.00337481683994689	-0.00256777241574687	-0.00178046471803211	-0.00107436484494759	-0.000504808945248888	-0.000111507378421055	8,16E+09	7,86E+09	-9,23E+09	-0.000384374725771142	-0.000742994369735350	-0.00109672856932182	-0.00137677249023829	-0.00151745810266706	-0.00145007018567519	-0.00111663023531983	-0.000491996105642077	0.000415204731980672	0.00156251755796458	0.00287596604701208	0.00425559584051633	0.00557647985064922	0.00670951087818530	0.00753670934102393	0.00796317654234238	0.00793080818783449	0.00742860598558578	0.00648742850714634	0.00517540240501632	0.00359921313516083	0.00189232678791159	0.000195923780523547	-0.00135797840525695	-0.00264225755487064	-0.00356207401890468	-0.00406036261395838	-0.00411892899498588	-0.00376022386382378	-0.00304488828114534	-0.00205760724453495	-0.000898104094856812	0.000325689426475775	0.00150332716531629	0.00254202316688406
771455284	L	attended	0.000836927882918187	0.00142747408440545	0.00189765173904168	0.00215434726996644	0.00216871755017456	0.00194163855824842	0.00149540081911792	0.000866734275617218	0.000108730223524245	-0.000719482158790982	-0.00155386842356538	-0.00235838654287802	-0.00311406108693912	-0.00379539858016145	-0.00440864979546561	-0.00498137022219213	-0.00553490202588537	-0.00608911899108479	-0.00664715878381866	-0.00718941370933906	-0.00768790715088106	-0.00810340236793276	-0.00837754709177422	-0.00843706967941062	-0.00822526854267666	-0.00770079298511863	-0.00683064045193450	-0.00561021402208133	-0.00406684060515447	-0.00224339914051664	-0.000209662151703158	0.00193429683687259	0.00408252796643705	0.00610341315336783	0.00784966544758491	0.00918418873557240	0.00999129473509446	0.0101857382000786	0.00972088802364303	0.00859115325521973	0.00683997109027570	0.00454994440362241	0.00185102079514537	-0.00110272520102595	-0.00413972813738862	-0.00707544330865772	-0.00972949767317596
771564098	L	attended	-0.00448822871066519	-0.00471638107620918	-0.00472129330407780	-0.00450057200709255	-0.00406509112131947	-0.00342928316567409	-0.00261568630483280	-0.00166330783955175	-0.000625772269075892	0.000432678408185500	0.00142930163742100	0.00227562698551313	0.00289244086001830	0.00320509402963158	0.00315739858243964	0.00272169042439783	0.00189661978986529	0.000707262748960338	-0.000796555029220206	-0.00254552610442740	-0.00446789485578433	-0.00648655940514886	-0.00851065037706598	-0.0104356422044262	-0.0121464377923819	-0.0135281444267869	-0.0144736732715634	-0.0148841520452012	-0.0146915489354898	-0.0138642304213817	-0.0124236334547458	-0.0104515582424510	-0.00806613752179811	-0.00541382945015181	-0.00265083202820495	6,40E+09	0.00257156145907606	0.00472546477601250	0.00641075512980128	0.00753814751959363	0.00805631189760098	0.00794887464138737	0.00724645974036948	0.00601708200749053	0.00436403356029716	0.00241662246496867	0.000319762990590150
869250251	L	attended	0.0120514121864533	0.0109380675795265	0.00929848050872626	0.00729700041770894	0.00509526507942981	0.00285401944743402	0.000718069424787853	-0.00118225537087758	-0.00273344875650484	-0.00387483194290813	-0.00458742799703027	-0.00490024091420132	-0.00488405257791705	-0.00462802604095060	-0.00423385331783409	-0.00379423254994901	-0.00338357150620340	-0.00305768723996907	-0.00284996654930636	-0.00275952848477006	-0.00274671493145652	-0.00275006390010059	-0.00268568531225218	-0.00246584667987459	-0.00202322423126230	-0.00133171438068025	-0.000401262496651540	0.000719240989903758	0.00195216129838745	0.00319154443654603	0.00431532610510466	0.00518454745516216	0.00567960293837371	0.00570664179166371	0.00523106658968618	0.00427445769179481	0.00291257391717264	0.00127477360664539	-0.000470535196463915	-0.00212556648942303	-0.00348790187631905	-0.00438533947852317	-0.00469491345572156	-0.00435393426305286	-0.00337571634985654	-0.00184177989878979	9,83E+09
979213615	L	attended	0.00222380876457895	-0.00108811910950311	-0.00462307272272106	-0.00813895030699585	-0.0113892847566449	-0.0141282957203886	-0.0161577307792503	-0.0173794795110272	-0.0177577999184027	-0.0173033994398956	-0.0160982198196862	-0.0142887801688890	-0.0120127766489020	-0.00940518379642189	-0.00664847854718056	-0.00391961281571279	-0.00135693942239153	0.000958240560495282	0.00293618329178203	0.00452300235465984	0.00569849158379617	0.00647852726732141	0.00687143836752355	0.00690136124029046	0.00663116130149830	0.00613657710840737	0.00546867716758470	0.00470041252960880	0.00390104360372422	0.00314412869868020	0.00250019099389311	0.00205288497071577	0.00184313467671452	0.00189610797524040	0.00223202559204499	0.00287553570860452	0.00384286928894656	0.00512396554662175	0.00668611186445614	0.00848650935612965	0.0104538936072996	0.0125050412326250	0.0145535441932319	0.0164844641000232	0.0181737081904529	0.0194953577974741	0.0203368312213955
709177622	L	attended	-0.00496600833801410	-0.00626356287616876	-0.00754026153416964	-0.00876803572944550	-0.00989987332530371	-0.0108961566872552	-0.0117048980300768	-0.0123150934492438	-0.0127006664538390	-0.0128113930129142	-0.0126148303593108	-0.0120873417584294	-0.0112285410512809	-0.0100905619784512	-0.00875395069058552	-0.00731195634398422	-0.00589655387011710	-0.00464773313768910	-0.00363829666389619	-0.00293467209580428	-0.00256948731175257	-0.00253593065578803	-0.00279663550680783	-0.00328107601298586	-0.00388845910211444	-0.00450261643307211	-0.00502736143696297	-0.00539838995823426	-0.00557378710906830	-0.00556314921415290	-0.00542077337424685	-0.00519356258223003	-0.00491594040199283	-0.00461931542307816	-0.00433983688283706	-0.00411142566022922	-0.00396198987116700	-0.00389438411281593	-0.00388774995700435	-0.00388962783980823	-0.00382161009196907	-0.00362022877029295	-0.00323855140413450	-0.00262988037749251	-0.00177649558055468	-0.000680174862948190	0.000641845494578161
114210567	L	attended	-0.00147668104836051	-0.00419488845260298	-0.00729852602625680	-0.0106531598362781	-0.0141388554510985	-0.0176021516247347	-0.0208623685869094	-0.0237503488126952	-0.0261384162146247	-0.0279257597213338	-0.0290219759732721	-0.0293642067889251	-0.0289444179730625	-0.0277813118546195	-0.0258941613075907	-0.0233455920935180	-0.0202157110783664	-0.0166068734338630	-0.0126652938811027	-0.00855538409477317	-0.00445183611943646	-0.000518654640650683	0.00310951975278212	0.00634010282687476	0.00909224854462900	0.0113333298211646	0.0131229349401519	0.0145853031420487	0.0158579150092355	0.0170683829675702	0.0183127400280398	0.0196329813347393	0.0210014826909718	0.0223312615114840	0.0234982963366863	0.0243462779359318	0.0247038806882791	0.0244003652685627	0.0233046612001271	0.0213267395150425	0.0184413263922610	0.0147056483557294	0.0102676417653405	0.00533773401284189	0.000184926195327932	-0.00487424466981150	-0.00950844138964558
391806113	L	attended	0.00543649349559317	0.00659292346482573	0.00753635239050080	0.00817253925413127	0.00843662838618276	0.00829058506876037	0.00772556734443369	0.00675751791855382	0.00542353083715371	0.00377513462444737	0.00188110860697481	-0.000176619308282932	-0.00231065514364306	-0.00443042634156929	-0.00643306470219545	-0.00820961558809179	-0.00965373583932945	-0.0106637864836242	-0.0111529813639089	-0.0110564633533349	-0.0103474685032244	-0.00904844427503347	-0.00723618475824608	-0.00503123461459235	-0.00260580430741164	-0.000164519809469166	0.00207285972968925	0.00388316687898816	0.00506152281770343	0.00544563885794879	0.00493899245160923	0.00352357641201019	0.00126085852216884	-0.00170202364479474	-0.00514979669904119	-0.00881021643432744	-0.0123677770371716	-0.0154938548562678	-0.0178783026470200	-0.0192619250256943	-0.0194658656421967	-0.0183997792060991	-0.0160820013742273	-0.0126455343471228	-0.00833234090034582	-0.00346160924428205	0.00158905625795043
57238750	L	attended	0.0127225357951496	0.0113537545636579	0.00971056987374904	0.00793005593696036	0.00613630669988984	0.00444094521948564	0.00296564397543269	0.00180495761306746	0.00101900499805421	0.000632787099047500	0.000631895058521668	0.000962165502244639	0.00153287548846856	0.00224791256036939	0.00299742917202950	0.00368831396559045	0.00424742392710820	0.00462535950095898	0.00481948016405986	0.00486554161908231	0.00481689891594576	0.00474047701564836	0.00469166722897596	0.00472035144449353	0.00486665664731710	0.00514623740308280	0.00554831287604035	0.00603404243627654	0.00654699927022173	0.00701179841440176	0.00735150082750118	0.00750151608621203	0.00738654555991594	0.00695300217281725	0.00615269980102833	0.00495190373349805	0.00334568117374287	0.00135741054573122	-0.000963608222864196	-0.00354838134793302	-0.00632209090322726	-0.00919416665976098	-0.0120493705583411	-0.0147687196385998	-0.0172526746733655	-0.0194042086706731	-0.0211312884700249
59424291	L	attended	0.00148049952201836	-0.00102179520678711	-0.00356043802890409	-0.00595267154357379	-0.00806761794172962	-0.00979190077889052	-0.0110474667360290	-0.0117891759115749	-0.0120147427200446	-0.0117526922587441	-0.0110831515045340	-0.0101178303105353	-0.00898105902695664	-0.00782424899362675	-0.00677240084920962	-0.00591425909408148	-0.00531045985178170	-0.00497243737076183	-0.00488502620917194	-0.00498928487693780	-0.00522453826077989	-0.00550844552922628	-0.00574851716627671	-0.00585581809798418	-0.00576509479282139	-0.00545729955529155	-0.00494861627884589	-0.00428837284738637	-0.00354082391788745	-0.00275869150627329	-0.00197312816152755	-0.00121752856665975	-0.000497425573754702	0.000216716351529084	0.000986167171179285	0.00191334337229502	0.00309997511462416	0.00461434799077187	0.00648297233432846	0.00870415743241032	0.0112272873213605	0.0139405377017664	0.0166910317668615	0.0192820792530987	0.0214845363361198	0.0230672264029957	0.0238438501089859
577734954	L	attended	-0.00371899300848094	-0.00215020673437071	-0.000486763884429355	0.00108292708494967	0.00242507496822396	0.00345139588495100	0.00409734175795527	0.00432347183781851	0.00411975336427604	0.00350487132904138	0.00252168402403934	0.00122746034103810	-0.000301859792213097	-0.00197575138150810	-0.00371312825591263	-0.00543456276594798	-0.00706041226108588	-0.00849951015741270	-0.00964806225856983	-0.0104229833940862	-0.0107614533055979	-0.0106497569245743	-0.0101164003914982	-0.00922174839068036	-0.00804301668439614	-0.00668888851523923	-0.00528683738496818	-0.00396178472787028	-0.00283331396143999	-0.00197905612408936	-0.00146234971813627	-0.00131700149371840	-0.00153619688308602	-0.00207097055798687	-0.00283656662709929	-0.00371460087388098	-0.00458350360783611	-0.00531768180930496	-0.00578579443595733	-0.00588693632756681	-0.00555123699686250	-0.00475472101976104	-0.00351467741625066	-0.00189082581629118	2,03E+09	0.00209165748892277	0.00418978151483928
672992025	L	attended	0.00625212875885884	0.00627348019983999	0.00550719950286600	0.00405636567896063	0.00216156593836483	0.000106767414171771	-0.00179285168746558	-0.00325983933760657	-0.00407855308885683	-0.00410507413409845	-0.00329484081907482	-0.00171524833241039	0.000475648952119480	0.00303104292847443	0.00565386354447654	0.00802466452588416	0.00987331180495079	0.0110110881526653	0.0113177257111284	0.0107371429059481	0.00929776483915157	0.00712087794417505	0.00437895446302994	0.00130365511968239	-0.00185897867637910	-0.00484700537086845	-0.00742334375536422	-0.00939017749736850	-0.0105958272404912	-0.0109658879140511	-0.0104872241565464	-0.00921269515597364	-0.00724618150714219	-0.00476275198085184	-0.00196371393267066	0.000920336147033395	0.00366666118434804	0.00607551183929527	0.00797747152041936	0.00924913153787029	0.00982540457823842	0.00969235539401747	0.00889226445998937	0.00750446518117489	0.00564634260785933	0.00347016785788871	0.00115259700725720
440366891	L	attended	0.00575469706640946	0.00967131401404965	0.0133756197717892	0.0165987049196239	0.0191531872448021	0.0208995638992083	0.0217553874135496	0.0217140193505629	0.0208607715047008	0.0193150888139085	0.0172201068783405	0.0147452847974882	0.0120868637883788	0.00938556935157048	0.00677158492440532	0.00435384726181114	0.00225027903657033	0.000512599311349937	-0.000843426970886883	-0.00181144130841300	-0.00239589700374099	-0.00261969059758142	-0.00250946548632465	-0.00209061273895329	-0.00141238948849303	-0.000540977206664116	0.000442752394571623	0.00144511104209234	0.00233654279653795	0.00298385605699403	0.00327932127847826	0.00315391068555792	0.00258307799740937	0.00157604874952046	0.000168452150462953	-0.00157618106335377	-0.00353891203701901	-0.00557784531638353	-0.00754605109496528	-0.00930469261835689	-0.0107364383909431	-0.0117435015212904	-0.0122641394835989	-0.0122771509365522	-0.0117974728161817	-0.0108819833301314	-0.00961276882299341
239395161	L	attended	-0.000647209398585011	-0.00163979424459125	-0.00263222344324325	-0.00352416692161568	-0.00425470742207903	-0.00478923922842390	-0.00511806217059065	-0.00523011912358097	-0.00513316647756498	-0.00485796286524965	-0.00443678853092378	-0.00391318515949560	-0.00332819066956341	-0.00273543165519903	-0.00218335106154130	-0.00170924664596462	-0.00134113450635306	-0.00110450197982189	-0.00101374580862134	-0.00107366668236031	-0.00126879769229348	-0.00157433361778462	-0.00195916318055116	-0.00236934932042179	-0.00275293193653414	-0.00306211399295415	-0.00325175262648986	-0.00328386307268592	-0.00312279571247632	-0.00273919048999094	-0.00213009551944876	-0.00130900121470609	-0.000308918658289542	0.000833690718421577	0.00208165609349374	0.00339841393464185	0.00473944804631424	0.00605665905650218	0.00730233430498381	0.00843307049451291	0.00941047437524625	0.0102003224491158	0.0107778531809687	0.0111297325982395	0.0112546618132975	0.0111581494908540	0.0108473962503778
953770868	L	attended	0.00289498263074018	0.00232962455565778	0.00162192193522361	0.000857365214188640	0.000184675255539843	-0.000253421152636776	-0.000347358945926539	-5,58E+09	0.000594625288964212	0.00157743397550519	0.00282845126647310	0.00425745208346968	0.00579037491145986	0.00732182281933557	0.00873594173990176	0.00990272808369636	0.0107150855472383	0.0110559342470692	0.0108163199344197	0.00996333949574363	0.00851047624205539	0.00653909977950025	0.00416229720700696	0.00153743039748042	-0.00115854525074435	-0.00374629735775688	-0.00608227797543251	-0.00801820810233682	-0.00945453794832520	-0.0103608538092572	-0.0107564632991142	-0.0106927798770244	-0.0102478697230430	-0.00951398823136261	-0.00860999799417803	-0.00766574540650340	-0.00679517045481086	-0.00608399133844855	-0.00561933681007288	-0.00549224115780240	-0.00574132185405887	-0.00636407504758537	-0.00731107646936904	-0.00849912494840970	-0.00981821486499170	-0.0111357959079771	-0.0123047635247300
391290306	L	attended	-0.00863459456415804	-0.00745283704022174	-0.00644045128226752	-0.00581848372100253	-0.00571291334633101	-0.00618705843302624	-0.00721300451405910	-0.00867847047352229	-0.0103891295525373	-0.0121071519525486	-0.0135852615679585	-0.0145445781853064	-0.0147655842615400	-0.0141406179884700	-0.0126354847326787	-0.0103097178373815	-0.00732386621312316	-0.00392342469193600	-0.000421790776659006	0.00283646205542739	0.00551482059679186	0.00732433850437117	0.00804906028079733	0.00757557912368931	0.00592618155383451	0.00324663623262803	-0.000225778070865101	-0.00416081507332485	-0.00817979585439650	-0.0119020137113222	-0.0149837516464861	-0.0171593254249745	-0.0182386699206706	-0.0181140720799161	-0.0167869793369921	-0.0143668378073104	-0.0110485079853403	-0.00708091212571310	-0.00275519498529293	0.00162095319861921	0.00573522823725299	0.00933275177522380	0.0122203638780466	0.0142761822471849	0.0154596044988871	0.0158010480983792	0.0153777624723043
832875171	L	attended	0.00721307421326281	0.00885599021574676	0.0101281429668842	0.0109569846333638	0.0113219065703632	0.0112226015564245	0.0107097580740167	0.00989478570023081	0.00886871601730257	0.00773866835273651	0.00660053675522375	0.00552580486940494	0.00456651088642586	0.00374237193435253	0.00307325951744997	0.00253669005412705	0.00209412822727340	0.00168990173174602	0.00128994955002633	0.000822296698127275	0.000190416760657379	-0.000697910500162112	-0.00190600301216717	-0.00343355937840522	-0.00522979536108069	-0.00720057658368184	-0.00921276804709112	-0.0111101271852445	-0.0126689742507635	-0.0137201336881418	-0.0141346688462459	-0.0138128018705199	-0.0127454953218108	-0.0110075409415813	-0.00871283926163488	-0.00601724644011903	-0.00308187356957700	-0.000101969071920145	0.00271860281740334	0.00521244703673383	0.00727461512673316	0.00881900215360152	0.00978580384376851	0.0101737902116085	0.0100103678189088	0.00931045576931474	0.00816241847281033
619061725	L	attended	0.00320484430078764	0.00273359278303578	0.00211105065167941	0.00136017572006513	0.000532740408203589	-0.000327005977550945	-0.00116862681659298	-0.00195251024848141	-0.00266738208824735	-0.00332131097123035	-0.00391642153550933	-0.00444769252298775	-0.00490243200567746	-0.00524755377854428	-0.00543758358372645	-0.00542964887358066	-0.00519809640524032	-0.00472424481808286	-0.00400190563843085	-0.00303055520570730	-0.00183742892845789	-0.000488235518441361	0.000917755290538782	0.00227912764337152	0.00349126384407208	0.00445614467433098	0.00509621612197893	0.00535107197201174	0.00517616500742269	0.00455987749736655	0.00352225433742596	0.00212760040780877	0.000459374017461504	-0.00139197385117762	-0.00333585289766574	-0.00528711995199219	-0.00716890985092632	-0.00892023990282616	-0.0104904587488967	-0.0118438545661373	-0.0129597865526208	-0.0138156364743166	-0.0143800868964726	-0.0146241534639787	-0.0145214330581674	-0.0140425472699034	-0.0131738726762021
552380412	L	attended	0.000992259224105889	0.00179019018730808	0.00230014923740937	0.00235139800008347	0.00184942300004551	0.000781453594196545	-0.000738233926498375	-0.00259270922494304	-0.00463050900815664	-0.00667197406078121	-0.00853703272816582	-0.0100769934215672	-0.0112066646176035	-0.0118802601245268	-0.0121331202459814	-0.0120470351052186	-0.0117274451254994	-0.0112708746741528	-0.0107216007190407	-0.0101639071888838	-0.00968947409431483	-0.00934613827737893	-0.00914197863984744	-0.00904250297613003	-0.00900796386538677	-0.00896229203435495	-0.00880033836422655	-0.00840095779231205	-0.00764122169556863	-0.00639349402091424	-0.00463368054180440	-0.00237238547777463	0.000360947122494683	0.00350428982898759	0.00691044748436385	0.0103940015835949	0.0136899148240651	0.0165502504849005	0.0187975932627772	0.0202909660520687	0.0209384030033824	0.0207210321151077	0.0196772187129612	0.0179008687696310	0.0155573406012210	0.0128712937538521	0.0100830791379175
110351684	L	attended	-0.00816777772175691	-0.00680766756868973	-0.00493193684283198	-0.00265052271398639	-0.000108861802707489	0.00253069811642944	0.00510441442930020	0.00745948086497559	0.00948433360896946	0.0110949105108990	0.0122011308052506	0.0127537855666254	0.0127585545890492	0.0122404629826262	0.0112365001281068	0.00979991663885470	0.00801276271359686	0.00599405696216037	0.00387685707084717	0.00180576631106260	-7,97E+09	-0.00166369914989893	-0.00287256105667632	-0.00365702016510136	-0.00399124673498536	-0.00388119371409049	-0.00336080731900033	-0.00250617733388397	-0.00143606847685949	-0.000259058624374520	0.000931186555561323	0.00206804369383720	0.00311047485756997	0.00403966846452033	0.00487624570612271	0.00564919589273601	0.00639649640770413	0.00716627207945043	0.00797925417299834	0.00882311201580044	0.00965750679282807	0.0104170995749613	0.0110167685416425	0.0113572205209070	0.0113425745297135	0.0108923683980675	0.00994870302090836
587184947	L	attended	-0.00431368089384298	-0.00427289147562377	-0.00392738507105921	-0.00333582737777601	-0.00255595967498407	-0.00162753585780277	-0.000605370087028338	0.000450541768405203	0.00148168099491560	0.00241962082967154	0.00318153381527628	0.00368936117183466	0.00389518722743735	0.00378026299027496	0.00334163652002667	0.00260536022709902	0.00163041466056969	0.000481304722501643	-0.000788183742567615	-0.00208330975844380	-0.00333169687719371	-0.00448623245664094	-0.00551544485027621	-0.00641054388274290	-0.00718837900881857	-0.00786969344310287	-0.00846205727024964	-0.00896093452587088	-0.00939455261732282	-0.00976609572248371	-0.0100644890078872	-0.0102592379953399	-0.0103219707761875	-0.0102077182097456	-0.00984179364314951	-0.00916012054290589	-0.00811453568898071	-0.00668724041917110	-0.00490599706329485	-0.00282424716551420	-0.000530541666946706	0.00184292054362454	0.00413640958858095	0.00616006719610458	0.00773161490494354	0.00870828953677214	0.00896276207996595
233532619	L	attended	0.00143829915413375	0.00130242852987098	0.00125068272906633	0.00124040321828818	0.00122768790146695	0.00120061045313584	0.00119076567783829	0.00119515353514082	0.00120895644386785	0.00122099786648414	0.00122773053052936	0.00125122169615073	0.00130048438989664	0.00138178804888243	0.00143742658925405	0.00139689491666678	0.00119984702928821	0.000779381126895753	0.000104340318004900	-0.000822834982797313	-0.00198040375628522	-0.00334520975882906	-0.00486485502641549	-0.00648640917722202	-0.00814089285844464	-0.00974609634171159	-0.0112215659217657	-0.0124946769938883	-0.0134801303576865	-0.0141180861574082	-0.0143881417218788	-0.0142390601238457	-0.0136011203767754	-0.0124233922266704	-0.0106585151751458	-0.00828356970769637	-0.00529384936633159	-0.00171227198123507	0.00238087129746120	0.00689343600071732	0.0117094109445421	0.0166713871822547	0.0215791744284353	0.0262205353273360	0.0303768076181761	0.0338302841707214	0.0363618380663392
62683514	L	attended	-0.00481764061712537	-0.00362439925427345	-0.00189619786742235	0.000295999110897858	0.00280814669929883	0.00546962543137565	0.00809544331307312	0.0104879719919874	0.0124417259066340	0.0137877972621863	0.0144067370563364	0.0142513717984590	0.0133570904896764	0.0118128238779626	0.00975313994662593	0.00735276332757008	0.00479969997039108	0.00228385923317481	-3,32E+09	-0.00200867198131774	-0.00354536489606819	-0.00459736477771007	-0.00515729184698505	-0.00526418738334712	-0.00497372848313896	-0.00435335889770661	-0.00349125989033354	-0.00249503788400296	-0.00147211444130645	-0.000547640518193400	0.000159689535862960	0.000555820087968673	0.000598519040036452	0.000278428641860152	-0.000372482836332544	-0.00129503411054739	-0.00240334605525535	-0.00360760241924934	-0.00483013182042551	-0.00600150235531659	-0.00705759075318963	-0.00793705695763295	-0.00859094783786440	-0.00898904070069459	-0.00910709031659200	-0.00893176734602775	-0.00846013110046414
29367902	L	attended	0.00412913795552849	0.000669028084484408	-0.00377831014087328	-0.00889162225118833	-0.0142007519981931	-0.0192018286728332	-0.0233827000211029	-0.0262791821847398	-0.0275667502911413	-0.0270832405715782	-0.0248669140722903	-0.0210899954752195	-0.0160693468115308	-0.0102595479977128	-0.00414768863007312	0.00176619267461025	0.00703897385501782	0.0112935049991392	0.0142658869786641	0.0158388131272040	0.0160156263161490	0.0149185710972215	0.0127997499810959	0.00999408353204479	0.00688008735892808	0.00385523166050644	0.00125270994595325	-0.000648235292102444	-0.00164839159419685	-0.00164604513417232	-0.000642959901637981	0.00121887303994534	0.00368134982864776	0.00638254109640085	0.00893204219988132	0.0109458577308763	0.0121008992638760	0.0121800976369300	0.0110684264152079	0.00878799500360047	0.00551521498209598	0.00154423441533996	-0.00274850151551913	-0.00694283564516539	-0.0106215668183219	-0.0134178061037167	-0.0150656064849901
697873651	L	attended	0.00902034030232666	0.0109512538794384	0.0124014903429669	0.0132085903595240	0.0133116859618859	0.0126893613175504	0.0113615893512355	0.00938041373312812	0.00683142668526718	0.00383038738937477	0.000519371488616585	-0.00293588110867872	-0.00636299594671800	-0.00959774355636725	-0.0124687962794071	-0.0148335314942700	-0.0165639547122672	-0.0175614010478618	-0.0177833832750788	-0.0172726989133024	-0.0161182858984692	-0.0144539871282729	-0.0124224009913326	-0.0101761731443005	-0.00789588463647183	-0.00573741818779867	-0.00383343591995396	-0.00228635717496985	-0.00114760045762364	-0.000428897436364318	-0.000137265229862338	-0.000239271446084946	-0.000654563987427614	-0.00126221781026401	-0.00194150901981032	-0.00258818390509756	-0.00307901365374761	-0.00329816382559385	-0.00317153497621687	-0.00268931097079270	-0.00188249268007674	-0.000834553392003342	0.000325790288439888	0.00145995826499078	0.00243289453354673	0.00311911918028298	0.00341981474581482
925371438	L	attended	0.0143133003327081	0.0131623297791216	0.0115494995908564	0.00966063320309463	0.00768677635525967	0.00584834035252314	0.00437988605979632	0.00344884469544321	0.00316115381411690	0.00357146309808084	0.00465995536570731	0.00631953743226439	0.00836664933014288	0.0105539532620791	0.0126019219840251	0.0142269550404438	0.0151433035536478	0.0151137138865567	0.0139871347334412	0.0117060916308311	0.00831425109656498	0.00394929981451099	-0.00111980783528784	-0.00655256892752838	-0.0119555184352957	-0.0169029780537398	-0.0209778650951464	-0.0238459943594454	-0.0252859538718772	-0.0252135328173663	-0.0236805100860490	-0.0208732080719419	-0.0170836493601006	-0.0127024938991786	-0.00817602433167882	-0.00396313462297698	-0.000473125107729123	0.00194462440059287	0.00305313623891997	0.00274951867586331	0.00107027947243701	-0.00181367499186845	-0.00561780114582490	-0.00995380122325747	-0.0143887714575983	-0.0184784666269903	-0.0218234230389955
596008681	L	attended	0.00259886137322324	0.000338549595775579	-0.00214765616672191	-0.00471448763357240	-0.00716686786555197	-0.00933431523417853	-0.0110809100750167	-0.0123035937465821	-0.0129598133951437	-0.0130967928305932	-0.0127834553353156	-0.0121190177371572	-0.0112246037483109	-0.0102476474521072	-0.00932608738729572	-0.00854533067588068	-0.00796265708681384	-0.00761809084741705	-0.00754995567134892	-0.00769580471719664	-0.00798616240217791	-0.00833301983859096	-0.00862894979790960	-0.00879015992282033	-0.00876459452747217	-0.00852761970553841	-0.00807748157045224	-0.00742753225267496	-0.00661795693248719	-0.00573506125516380	-0.00484296335315388	-0.00400909058995545	-0.00328396350231986	-0.00268596972785152	-0.00222684633374442	-0.00191501296438367	-0.00175191001598566	-0.00171757254173389	-0.00178143466910114	-0.00190873255407770	-0.00206943904348104	-0.00222670028778048	-0.00233888407794325	-0.00237299693222778	-0.00230761134629844	-0.00211524450162829	-0.00179986746779259
474899215	L	attended	-0.000487586442394743	-0.00102123932889558	-0.00150076315409660	-0.00192911253307375	-0.00233643705033959	-0.00277477649655818	-0.00326684596642528	-0.00383253951323852	-0.00450537460125504	-0.00532100147253607	-0.00631357308518782	-0.00744762069864175	-0.00867787556260916	-0.00994579103545234	-0.0111659538741923	-0.0122273690604111	-0.0130190622056545	-0.0134451843568466	-0.0134376850722139	-0.0129621524373590	-0.0120098953215684	-0.0106026920812820	-0.00881541327884599	-0.00676093116021787	-0.00454662813322632	-0.00232027627471328	-0.000263573560741630	0.00146880939618851	0.00276238866258929	0.00355671410727624	0.00384955370869178	0.00370720085080832	0.00321224191838268	0.00250173708063346	0.00174692284089463	0.00112808495701816	0.000776172586203683	0.000782978716378006	0.00118426210031177	0.00198663608477017	0.00314858170170460	0.00461667632760186	0.00631505062768519	0.00814907547947160	0.0100224813431304	0.0118365095401875	0.0135183282908418
752442266	L	attended	0.00584697481365123	0.00606202344686219	0.00585658741922711	0.00524445493749486	0.00428711418951027	0.00308355259574960	0.00178975310288627	0.000567097044233397	-0.000419114429657754	-0.00102191121297558	-0.00115054722404508	-0.000773799009694849	9,31E+09	0.00138995149653123	0.00300614885955972	0.00477416096738137	0.00651493661110937	0.00808163519604259	0.00932854093070087	0.0101214621780553	0.0103702970659178	0.0100401515922646	0.00915286667849489	0.00777220727978269	0.00599934890331490	0.00395070522540523	0.00174378809986535	-0.000518416576849500	-0.00273708822893846	-0.00483269929801737	-0.00675697231963647	-0.00850142387669457	-0.0100725720171798	-0.0114945188312950	-0.0127754413657363	-0.0139049444171537	-0.0148552959948494	-0.0155825277531488	-0.0160295152700631	-0.0161342043250885	-0.0158473257465184	-0.0151276530509054	-0.0139658422097622	-0.0123798329562645	-0.0104141772878136	-0.00815125957630699	-0.00568914124851048
469536779	L	attended	-0.00986441606379702	-0.00939837816025453	-0.00871075913933498	-0.00790965824089084	-0.00708115563182709	-0.00630235048428957	-0.00562766663146282	-0.00508973055996633	-0.00469807319946477	-0.00439902317472733	-0.00414078758234284	-0.00388278711128041	-0.00362463480327877	-0.00335378428746377	-0.00304306017748464	-0.00268820933915167	-0.00231012190747434	-0.00190350652629640	-0.00146388138524369	-0.00102460115902734	-0.000582994287886937	-0.000123771041794433	0.000344472578450929	0.000811831017728156	0.00126614278966684	0.00169214357110175	0.00207079169622521	0.00238061353747648	0.00261401905610235	0.00276482010934506	0.00284075783700351	0.00282682978224231	0.00273530778630141	0.00259469583000054	0.00240456349497809	0.00216096775166626	0.00184893955277051	0.00144375675615975	0.000917970058406629	0.000248044771238375	-0.000603262740915107	-0.00167393452111516	-0.00300688833029339	-0.00460660756987820	-0.00645279500963754	-0.00850654071218357	-0.0107004551565452
835258237	L	attended	0.00159358270291848	0.00103495026623132	0.000538468142578141	0.000182376931678127	5,73E+09	0.000238646119828860	0.000766170320986087	0.00164440310286204	0.00283431121979644	0.00425775211132218	0.00580629620447966	0.00734888034654837	0.00874220812548156	0.00983186234886965	0.0104785401167952	0.0105638267066795	0.0100142139317390	0.00881475468709075	0.00700691772607984	0.00468040797777696	0.00196795641861362	-0.000957085684488806	-0.00390675807540315	-0.00669926742589385	-0.00916662131726703	-0.0111650306385434	-0.0125892783373956	-0.0133839152704082	-0.0135484848992945	-0.0131269065736755	-0.0122058825302909	-0.0109018903726621	-0.00935383136870174	-0.00770857983114754	-0.00609201080986390	-0.00460654679063470	-0.00331969732409799	-0.00226403519599217	-0.00144185162483372	-0.000834796001894808	-0.000410795561500033	-0.000133548442147257	2,83E+09	9,65E+09	7,39E+09	-6,38E+09	-0.000350823785173523
676456752	L	attended	0.0144166260487534	0.0134805261868061	0.0115718638721318	0.00877414632457563	0.00527465478494813	0.00137520624951100	-0.00267001482377733	-0.00662165423701220	-0.0102029108413048	-0.0131176270010261	-0.0151328956277700	-0.0161370213268028	-0.0161089886909675	-0.0151690841948636	-0.0134891627339902	-0.0112802719752092	-0.00880555523171216	-0.00632654669559192	-0.00411495177380138	-0.00243191348219816	-0.00141930780153432	-0.00112810880270766	-0.00150527343141367	-0.00238180603980554	-0.00357991516880842	-0.00494430784918503	-0.00635233213632099	-0.00766095949958538	-0.00874305449652013	-0.00954015567769070	-0.0100314963547778	-0.0102328424557715	-0.0101985988837363	-0.0100146396620744	-0.00976363847475902	-0.00949372812050293	-0.00926780217827187	-0.00914833824043102	-0.00917081406665568	-0.00932817484649237	-0.00958558109864404	-0.00989214282110464	-0.0101690807544521	-0.0103647241986909	-0.0104300796820658	-0.0103004068243931	-0.00994678020035085
102860027	L	attended	0.00400170012242336	0.00319958582571356	0.00221448520807430	0.00110340348764066	-8,05E+09	-0.00127773817989327	-0.00243596893172129	-0.00350233958237743	-0.00441265340785180	-0.00510095709103660	-0.00551201142091718	-0.00561764724949047	-0.00541008338322461	-0.00490737910364524	-0.00415070155093940	-0.00320417781245947	-0.00215154604299955	-0.00108516390421763	-9,47E+09	0.000736508734548550	0.00134329137354108	0.00168728220834906	0.00176497917200167	0.00160513844208546	0.00125515193484726	0.000778154373052692	0.000254025704809632	-0.000226453197439025	-0.000574411172804537	-0.000708957359991967	-0.000567945488383221	-0.000117445971383680	0.000645664573106251	0.00169103852728120	0.00294816539450852	0.00431873262158789	0.00569069950145500	0.00694170534104782	0.00795825125683968	0.00864513301140251	0.00894032136013092	0.00881454501027050	0.00828032536029625	0.00738610014229259	0.00621181296226604	0.00486048350234370	0.00344942485689275
307136875	L	attended	-0.00783788473526369	-0.00644995183287346	-0.00409471574563315	-0.000868109030838147	0.00301878459703060	0.00722567385650380	0.0113521794506696	0.0150258591523296	0.0179131106972243	0.0197495914798457	0.0203272884665961	0.0195459500460407	0.0174391601613250	0.0141297205373966	0.00985602829443898	0.00492210751751065	-0.000285038525772120	-0.00539248466936760	-0.0100853176945146	-0.0140694462732039	-0.0170596988223935	-0.0189441101371584	-0.0197096480001918	-0.0194411480836344	-0.0182943746118434	-0.0165032888978591	-0.0143316984027006	-0.0120652469351700	-0.00996052590724271	-0.00823762852808244	-0.00702509612366703	-0.00636579351902238	-0.00618367917392169	-0.00633281318397992	-0.00662222366954210	-0.00682202242723305	-0.00670012028464722	-0.00606192623358061	-0.00479048484660142	-0.00283649828449068	-0.000251326046059008	0.00286113715742106	0.00631438036726878	0.00984618668702407	0.0131818993551455	0.0160390822651653	0.0181727170322057
531728050	L	attended	0.00566682466066595	0.00642784756641381	0.00667471012758709	0.00629862591774695	0.00525645227655177	0.00357090129645416	0.00132797519553816	-0.00130727345651314	-0.00414164821957479	-0.00697464494511766	-0.00959995274020489	-0.0117918635971977	-0.0133651555470507	-0.0141721064518599	-0.0141161419151027	-0.0131657664075744	-0.0113875465167257	-0.00893000953715285	-0.00597822583692151	-0.00272434140318438	0.000609312905709433	0.00378564399580789	0.00657349908794820	0.00877292413658373	0.0102424339741161	0.0109114429054241	0.0107725213286554	0.00990201018689033	0.00845020904406415	0.00661344528470444	0.00461873825168906	0.00269272156060568	0.00102296864078428	-0.000238428023383962	-0.000986535744723899	-0.00117840303925631	-0.000817124438062193	4,66E+09	0.00131554399763353	0.00284829866623615	0.00447766669601718	0.00604427668299034	0.00740800773886600	0.00845110262033066	0.00908782557254103	0.00927470936844005	0.00901128313993449
327668468	L	attended	0.00813245889983938	0.00778813005720962	0.00684841259436984	0.00532611714313935	0.00334144751951972	0.00107597854901209	-0.00125690282314359	-0.00342891176866614	-0.00521956524274618	-0.00645522704941555	-0.00702590725553064	-0.00689583837954869	-0.00611680566738456	-0.00480598390710402	-0.00312869151249287	-0.00126820623221064	0.000582725463748821	0.00224750946108703	0.00358105160591484	0.00448383267311064	0.00490722463104285	0.00485815332842353	0.00438523155416621	0.00356534517472332	0.00248654290613477	0.00125060047687383	-3,29E+09	-0.00126700310368859	-0.00236871560702493	-0.00327744989069423	-0.00395946141212687	-0.00441480426859922	-0.00466553299406597	-0.00475479754336141	-0.00474400419125295	-0.00471255387724842	-0.00473218604241186	-0.00486012228841048	-0.00512966646098758	-0.00554480981545827	-0.00608644876415188	-0.00671710744257584	-0.00738433380624907	-0.00802462858184987	-0.00857028907391102	-0.00895753452940539	-0.00913731771391438
585995399	L	attended	-0.00437534300408441	-0.00397297803892355	-0.00318768954783805	-0.00207208687543220	-0.000704310638484021	0.000821314681021516	0.00239931788931192	0.00392377726773986	0.00530153005530695	0.00645263553358075	0.00731692094562402	0.00785765341157867	0.00807049589211462	0.00797223283146616	0.00759618596355207	0.00698521271631076	0.00618284797400758	0.00522376494014438	0.00413814808737203	0.00296045973902613	0.00172386311917249	0.000456976752659055	-0.000815257071909739	-0.00206269480339649	-0.00325821831175227	-0.00437411178942268	-0.00538113296045245	-0.00625417672032378	-0.00697549654945070	-0.00752417930038946	-0.00787813546551215	-0.00801736641674700	-0.00792734673165713	-0.00759112199472061	-0.00699376186517412	-0.00612540569328234	-0.00498470034807028	-0.00358224823144384	-0.00194355247375503	-0.000109813460623490	0.00186391165053572	0.00390153518792622	0.00591751224307985	0.00782528431345019	0.00953853556106118	0.0109702243841620	0.0120390444512205
691568756	L	attended	0.00475935213528403	0.00430628013779472	0.00334078968690702	0.00196470131116885	0.000293767724896518	-0.00152680922746506	-0.00335216681522904	-0.00506387469615063	-0.00654292230341121	-0.00773874463331722	-0.00853554437321482	-0.00882029324387067	-0.00853832048285733	-0.00767577339614013	-0.00633599678318420	-0.00463450852313582	-0.00270137193891256	-0.000661790414105568	0.00131280051479693	0.00308306592759899	0.00455407227812390	0.00569882254283978	0.00648279426724010	0.00694165131125870	0.00716663829264042	0.00724879317613418	0.00725196094307599	0.00720026567895471	0.00709785552430694	0.00692187450782050	0.00661602776851618	0.00612602407460067	0.00542229031822392	0.00452041163274384	0.00342945935810612	0.00212893873089846	0.000620158512901910	-0.00105459615639584	-0.00282818573326686	-0.00463541947914850	-0.00642192625851538	-0.00813363833893211	-0.00971134475581493	-0.0111020183816432	-0.0122719065221773	-0.0131941770311933	-0.0138769786095773
126259773	L	attended	0.000721844010308529	0.00185340599466440	0.00318769085467955	0.00456333055338094	0.00583255776026536	0.00685493850103270	0.00750262974417483	0.00767323740768318	0.00730843319520147	0.00639173529609774	0.00496446333060209	0.00310757512779481	0.000928398967727509	-0.00143461586233691	-0.00385167402252072	-0.00619960336140104	-0.00836032798821333	-0.0102363260892651	-0.0117565664335545	-0.0128675151090706	-0.0135401274327905	-0.0137780023807981	-0.0136206250253545	-0.0131335547276217	-0.0123801177563575	-0.0114280585134493	-0.0103479782575125	-0.00919732600399409	-0.00802051710273651	-0.00684547898584314	-0.00569339797566707	-0.00458338522951058	-0.00351208540705962	-0.00246691853511112	-0.00144706841373367	-0.000455197251352543	0.000482261596145418	0.00133290019771558	0.00206464772039802	0.00263294924715033	0.00299397414514546	0.00311189825930196	0.00296936492570711	0.00256429870161127	0.00192367378739263	0.00110475419427035	0.000180947036806913
471892082	L	attended	-0.000930024785786962	-0.00316202655293990	-0.00547389138087752	-0.00772209021996994	-0.00977526602631801	-0.0115222604595405	-0.0128826340546116	-0.0138087359158564	-0.0142822359839626	-0.0143085038582562	-0.0138882540541876	-0.0130457279854558	-0.0118336587279561	-0.0103225807300714	-0.00859140546518041	-0.00671958508144810	-0.00477120261605999	-0.00280626946290521	-0.000868178089521343	0.00100976168069200	0.00279953850829373	0.00446316598512443	0.00596043922073332	0.00727157490449278	0.00839529531007517	0.00935127952008619	0.0101567450655326	0.0108369450394751	0.0114183736571699	0.0119170715176069	0.0123271663727920	0.0126498599439882	0.0128894285124218	0.0130313956722123	0.0130389868823838	0.0128672087558242	0.0124631813887483	0.0117822022850013	0.0107893106441159	0.00945786192328716	0.00777162951474434	0.00575896524477998	0.00347634705029609	0.00101008441950952	-0.00153444562756332	-0.00402867799793909	-0.00634725827868794
594866155	L	ignored	-0.00281390960675354	-0.00386729783356103	-0.00490668195416422	-0.00582586577060267	-0.00652598231685248	-0.00692707859680804	-0.00698852395881159	-0.00669029280523594	-0.00602074495982411	-0.00499802878636576	-0.00368177141573358	-0.00215669432259700	-0.000540027809058066	0.00104339262744686	0.00248254458680751	0.00368006126585346	0.00454726799931832	0.00502385160346360	0.00508701304790220	0.00473255186902396	0.00399640169835328	0.00294635552736237	0.00168317333158731	0.000317608849536321	-0.00102741515444684	-0.00223099938623965	-0.00319620106843595	-0.00385068606938148	-0.00414018095340034	-0.00405150505450865	-0.00360881817180496	-0.00285394699195382	-0.00184660779881346	-0.000651079938802381	0.000660051239498546	0.00200229763483106	0.00329312696581588	0.00445513700940364	0.00542028340534786	0.00613230599503505	0.00655294425326373	0.00666491140077790	0.00647128400248525	0.00599298126850025	0.00526807612821089	0.00434481453216085	0.00328241084823587
913338219	L	ignored	0.0158305938955398	0.0136199393651422	0.0109329226631300	0.00800416874200816	0.00501585585836922	0.00212336267649843	-0.000530136949378439	-0.00281675009674423	-0.00464362847919761	-0.00594029036361924	-0.00668312616254582	-0.00688613303505926	-0.00659397705118561	-0.00589607175000283	-0.00490956843046344	-0.00376255294294026	-0.00257620708487146	-0.00148761387616113	-0.000639549298973600	-0.000155663125963002	-0.000116626360088049	-0.000553701328194007	-0.00144005714597887	-0.00271361119930558	-0.00427794980244745	-0.00602026367628971	-0.00781441433674008	-0.00952442214302333	-0.0110224633655020	-0.0122002561449680	-0.0129753425114215	-0.0133069767576544	-0.0131803770155404	-0.0126109430514049	-0.0116492604572416	-0.0103856590306178	-0.00894252898924746	-0.00745153676138898	-0.00602648604805243	-0.00475301362433875	-0.00368614780889572	-0.00284411584468262	-0.00221326824678852	-0.00174936945456407	-0.00138317494308664	-0.00102994776746388	-0.000611212306286680
579481892	L	ignored	-0.00262675693925224	-0.00334323698963346	-0.00396067228459327	-0.00450475116346275	-0.00496865230059878	-0.00532759905448736	-0.00553316947692137	-0.00555269748940152	-0.00538157230499656	-0.00503513010716294	-0.00455043948747382	-0.00395939052647643	-0.00332315086289318	-0.00271983510794992	-0.00224758343463306	-0.00197565193215952	-0.00194173476152128	-0.00216510992891722	-0.00264220347195275	-0.00334417738757769	-0.00420522397688340	-0.00512818902096014	-0.00600484573495260	-0.00674292631734947	-0.00723493492868002	-0.00740110651281264	-0.00721003402051991	-0.00667058335646739	-0.00583971347265277	-0.00481317056685999	-0.00372438870630496	-0.00270537435537127	-0.00189596257158035	-0.00141843534722510	-0.00136705750178726	-0.00178638575653951	-0.00268423581656683	-0.00400957947387196	-0.00565781995797197	-0.00748624799831371	-0.00932909644040162	-0.0110195309238579	-0.0123971173289594	-0.0133341665868141	-0.0137438004147028	-0.0136104989897063	-0.0129677722191671
267145152	L	ignored	0.00455370099439090	0.00251094446102051	0.000344224487561964	-0.00180945875866809	-0.00383608788570254	-0.00565295222028932	-0.00720282244068816	-0.00843923026350579	-0.00933093113607287	-0.00984482136421173	-0.00996640712085124	-0.00969551739326359	-0.00904162995832851	-0.00799950968550978	-0.00657624821035476	-0.00478899144325938	-0.00266087495052426	-0.000251665488935786	0.00233769265928348	0.00498420867942302	0.00755303328446764	0.00991365978485852	0.0119182880236727	0.0134267681854766	0.0143225611366543	0.0145288467743062	0.0140111715426094	0.0127950688828535	0.0109628583231149	0.00862799069980306	0.00593754305997756	0.00304686870646621	0.000122734650286324	-0.00265976491611851	-0.00515213433402082	-0.00723992041401627	-0.00885416458681999	-0.00996631169554282	-0.0105893163511955	-0.0107698085836824	-0.0105752151331139	-0.0100963175209662	-0.00943272729493264	-0.00867837397360343	-0.00791727088566983	-0.00721645820992045	-0.00663492007245356
908092186	L	ignored	-0.00116676455748779	0.000598956414143941	0.00216798047673462	0.00345046815352562	0.00439122533254729	0.00496306117707763	0.00517497183240529	0.00506972177593901	0.00471595585284286	0.00419386478657221	0.00358918522633879	0.00300006102924213	0.00253266060501522	0.00228556977874586	0.00232943928952150	0.00269677668083833	0.00337946439503286	0.00433527887279152	0.00549330585135698	0.00674809553531150	0.00796935996155451	0.00902801170438232	0.00980237930517923	0.0102007347238133	0.0101799753761892	0.00973928483242855	0.00892344306844825	0.00781324041246268	0.00650768725952081	0.00512572078060838	0.00378863700615512	0.00260742251244534	0.00166472744711902	0.00101873754500756	0.000694746366539731	0.000677395840138043	0.000915708863911493	0.00131972390190274	0.00176674194166396	0.00211673608537557	0.00222559932800766	0.00196160470562900	0.00122691407482563	-3,02E+09	-0.00181242698939046	-0.00407328759792475	-0.00669669703192996
616446717	L	ignored	0.0115504748660263	0.0127872638451780	0.0137289889136480	0.0143117164631026	0.0145021725084860	0.0143010892780347	0.0137262864070061	0.0127861964395789	0.0115092921491403	0.00994798019311794	0.00816817394246537	0.00622806070543626	0.00418304380773735	0.00207988326084068	-4,06E+09	-0.00215185600125477	-0.00421775951720307	-0.00622289922825750	-0.00815237810014449	-0.00998048336436417	-0.0116686288706173	-0.0131541776545390	-0.0143710788561643	-0.0152595841012669	-0.0157763041052875	-0.0158974337759996	-0.0156172869810771	-0.0149703008941644	-0.0140322934887905	-0.0129022520818660	-0.0116755828464829	-0.0104584181924356	-0.00933820440581244	-0.00836979595922619	-0.00756910975569151	-0.00690814020607634	-0.00632642579835255	-0.00573337503617748	-0.00502362117115738	-0.00408366916360734	-0.00283882092510932	-0.00123937462148205	0.000733384258806538	0.00305679447353758	0.00565846444584769	0.00841282669313255	0.0111629049717102
491416294	L	ignored	0.0257801814344832	0.0236883981638601	0.0203799383961839	0.0161191546471505	0.0112224308813604	0.00601809969187344	0.000805227640185886	-0.00410589345760485	-0.00842263193033008	-0.0119143185811814	-0.0144112359541771	-0.0158409929809012	-0.0161922921371208	-0.0155375330746510	-0.0140273616559508	-0.0118636683037112	-0.00929583725238817	-0.00656860507837739	-0.00389578032842634	-0.00146374376357999	0.000567128043994283	0.00207827555458828	0.00298454174413281	0.00327042638160596	0.00297190685807561	0.00215579067628548	0.000900102523143202	-0.000711119434864741	-0.00259200138910457	-0.00466487876526151	-0.00684749153166782	-0.00907153938062255	-0.0112312209069844	-0.0132409740684671	-0.0150200826547815	-0.0164829583385350	-0.0175428928045709	-0.0181303389892180	-0.0181849021034947	-0.0176690447245877	-0.0165720785152692	-0.0149073556876291	-0.0127150280863577	-0.0100643233668801	-0.00705258332437595	-0.00380593594045342	-0.000455090109656384
312850327	L	ignored	0.00383437947431967	0.00144303662152260	-0.000786039216769457	-0.00267925578267915	-0.00415938676731408	-0.00517503770792590	-0.00570649150711131	-0.00577253226751422	-0.00540483071119487	-0.00468259392750515	-0.00368807118615942	-0.00252755083532752	-0.00131983655445474	-0.000204286263658047	0.000701249803195532	0.00127502313738957	0.00148359474499866	0.00132912642181430	0.000814112872140769	1,58E+09	-0.000977978700495605	-0.00206991507007849	-0.00313929230596655	-0.00407092822904010	-0.00476337812347186	-0.00512411927672488	-0.00510431759935805	-0.00468422118990213	-0.00385605772134292	-0.00264657312620503	-0.00114608457341709	0.000525008839443339	0.00223072270356808	0.00382807589611619	0.00516567087419180	0.00612405650794777	0.00662610710215031	0.00663562487907819	0.00616929327561256	0.00528076627798797	0.00406774783039397	0.00262245746353826	0.00105133804438690	-0.000545045568490351	-0.00204765053554902	-0.00332097708582358	-0.00424808207738936
767215115	L	ignored	0.000926535269195026	0.00190759618853767	0.00288932789612941	0.00382795670434812	0.00465280213059000	0.00531060753294522	0.00572609498120091	0.00585527204711409	0.00569534609504133	0.00530199828225602	0.00474487351730808	0.00408009811298042	0.00338721549507837	0.00274989946019004	0.00226143430934460	0.00200353874862909	0.00202791175374826	0.00234708538213788	0.00291949225505683	0.00365447886905821	0.00443197542568364	0.00512959001555577	0.00566241921067682	0.00594225361284454	0.00590324885886545	0.00551865440356405	0.00479289522975493	0.00378350723152181	0.00258750422020714	0.00132437159371274	0.000137491989371407	-0.000856366887954904	-0.00155324852098822	-0.00186229235001917	-0.00175730682650168	-0.00125468096997894	-0.000412403057815375	0.000671468299104646	0.00186974307123184	0.00303538650426788	0.00402209396256767	0.00470383420797079	0.00498837007130099	0.00481912538115958	0.00419423867710890	0.00316806118219078	0.00181228991424971
78614964	L	ignored	0.00195468126277116	0.00261279139132516	0.00344955999045426	0.00437556986150637	0.00527247088690481	0.00600727640607630	0.00643177905824672	0.00638260107302734	0.00572736242628880	0.00440479741508465	0.00241522355499900	-0.000180464824690016	-0.00325404396004611	-0.00668457353288609	-0.0102782983806115	-0.0137938160201285	-0.0169532931708361	-0.0195102467709835	-0.0212763940092123	-0.0221436306673194	-0.0220472866188330	-0.0210018017222596	-0.0190899565204581	-0.0164432377121318	-0.0133039972876308	-0.00989770151810579	-0.00644993550382554	-0.00319386021524324	-0.000301670854195967	0.00212143285877448	0.00400411237520681	0.00535391083984978	0.00623095646724652	0.00671084099409831	0.00686599141246568	0.00671808047376847	0.00633495606123935	0.00578510359898646	0.00510915860291616	0.00435625329924591	0.00357549257675171	0.00281319370865794	0.00209677294709822	0.00144775006768310	0.000900761425853910	0.000485141724227585	0.000163522066810314
461212829	L	ignored	-0.00671195144601050	-0.00651519256327962	-0.00614635545888103	-0.00567754575338569	-0.00516776446247709	-0.00465696730485549	-0.00419837243638599	-0.00384723825781295	-0.00364311132551090	-0.00360845108269130	-0.00373392246746631	-0.00398561893240119	-0.00430691778708288	-0.00458894554811881	-0.00472879316725140	-0.00464269283459747	-0.00425074143769407	-0.00350986468827118	-0.00240673927465716	-0.000962384448662634	0.000774381596408739	0.00272483104093888	0.00478883076503470	0.00682754389564005	0.00870032891499247	0.0102683775860561	0.0114205930840433	0.0120654320605264	0.0121290121504781	0.0115876464789999	0.0104814122656284	0.00888114872034713	0.00688514708069152	0.00462258442978823	0.00223047144708851	-0.000168851967538470	-0.00246985974077928	-0.00458235229711669	-0.00644929718026792	-0.00802376541388807	-0.00925896846387838	-0.0101389434091126	-0.0106609481494509	-0.0108375750113538	-0.0106828317852978	-0.0102029016910239	-0.00941012033325450
568835142	L	ignored	0.00753928331511345	0.00906356016227314	0.00993467943915639	0.0100003906816337	0.00925375017717949	0.00777066139732693	0.00568326040736538	0.00318192840120032	0.000473285277212416	-0.00219517770069307	-0.00457876805722272	-0.00645664310193428	-0.00765499891340168	-0.00805353046166204	-0.00760164052998884	-0.00632624582290048	-0.00434944978833254	-0.00186818953304721	0.000875395167547238	0.00359895241495085	0.00601422905929542	0.00784016650428213	0.00887985360598560	0.00901829601220939	0.00822954093291091	0.00658408734637246	0.00424319500546299	0.00143340872036385	-0.00161680785009984	-0.00467899323564865	-0.00753760115632682	-0.0100241955365257	-0.0119936129120258	-0.0133656127722810	-0.0141098980718199	-0.0142602709857405	-0.0138856200738101	-0.0130836285398013	-0.0119859821926489	-0.0107238873418010	-0.00944236881902997	-0.00826756253115503	-0.00729181060616455	-0.00657263651502097	-0.00612727661048508	-0.00595381034477381	-0.00603036394008762
821467811	L	ignored	-0.00946959925540215	-0.0117358731319919	-0.0135509522270699	-0.0147771140818617	-0.0153199487054922	-0.0151403642596055	-0.0142710939737734	-0.0127835245151097	-0.0107828793095635	-0.00840531513416015	-0.00581534907538961	-0.00316470707195131	-0.000582236531758150	0.00181944552691231	0.00390758385132177	0.00557516237351251	0.00674374080235298	0.00735548721874566	0.00737771039822282	0.00680801603159137	0.00567116418595821	0.00401503340837424	0.00192879284128009	-0.000460612637724371	-0.00300271106931402	-0.00551487813211872	-0.00780492335362303	-0.00967427906009540	-0.0109374872193319	-0.0114428453563490	-0.0110686967518954	-0.00975367040239330	-0.00751848505679751	-0.00447570180619071	-0.000812885261096924	0.00322071994510774	0.00733877897763715	0.0112363730443865	0.0146110895471782	0.0171905795658758	0.0187640374856440	0.0191892883006141	0.0184128033344939	0.0164767183479752	0.0135067264171401	0.00971490078035086	0.00538656289943705
42195083	L	ignored	-0.00390703997678984	-0.00327856820247881	-0.00281216219975577	-0.00262393227488129	-0.00274071203368503	-0.00312566058861718	-0.00367643600752351	-0.00425175068199000	-0.00470655702868543	-0.00490682844157867	-0.00473234041737547	-0.00409041540909449	-0.00294045046502882	-0.00130137883118172	0.000757462350824311	0.00310106105190510	0.00557451851158448	0.00801434179132754	0.0102594911094394	0.0121641799290679	0.0135856767302089	0.0144199716124527	0.0146141311590760	0.0141657490013292	0.0131214801248059	0.0115791448938944	0.00968874454917007	0.00763054424689601	0.00561969988410738	0.00387137714625008	0.00255780929309435	0.00178784436758503	0.00159091105763667	0.00192388356904883	0.00265135454015523	0.00356393213021117	0.00440907879003944	0.00491212900824959	0.00481388309961249	0.00391343769153526	0.00208493206022240	-0.000696154610013770	-0.00434116793452418	-0.00865654651595690	-0.0133628287396623	-0.0181195600742749	-0.0225484734939299
450135234	L	ignored	-0.00404101303409171	-0.00379138658169681	-0.00346119534507649	-0.00315378412664306	-0.00293070881548889	-0.00282548755902949	-0.00287299194170470	-0.00308775156191233	-0.00348658122387774	-0.00407257160708292	-0.00482305311091777	-0.00570206168693118	-0.00666405437304303	-0.00764705483727830	-0.00857861574325002	-0.00937288334183604	-0.00994051049283621	-0.0101914872613655	-0.0100353510587246	-0.00942082837932596	-0.00832488479924890	-0.00675240282638298	-0.00474857538886394	-0.00240609420630971	0.000141881384946302	0.00271268285463876	0.00509887296664548	0.00709728841894764	0.00852280198443305	0.00922973093326642	0.00912334380430442	0.00817366797612628	0.00641818782479246	0.00396731299702017	0.000999961780552517	-0.00223855677277021	-0.00547779742114155	-0.00843436900889069	-0.0108340918696121	-0.0124403256450535	-0.0130707610138495	-0.0126196100423046	-0.0110698215832600	-0.00849130154095624	-0.00504621813974453	-0.000970713161788600	0.00344769122448433
796880468	L	ignored	-0.00362254780356329	-0.00298934941960256	-0.00245207833216869	-0.00208971376228601	-0.00192917774714348	-0.00196715217378043	-0.00217734058138597	-0.00252447211169558	-0.00295828490518422	-0.00341788292242838	-0.00385099137123846	-0.00419842200488788	-0.00440093136254300	-0.00440696141850741	-0.00419587018770378	-0.00376158299306886	-0.00310808873374920	-0.00225177752375908	-0.00121377234642768	-3,31E+09	0.00124459973657262	0.00257951522699424	0.00392790578926764	0.00523276311501756	0.00644565632334035	0.00752267991063337	0.00841431185616145	0.00908931404561108	0.00952118707605483	0.00968861806664950	0.00957861869602303	0.00919121325288562	0.00853826477568553	0.00765191798904348	0.00655602726633579	0.00528056283104341	0.00386034035537979	0.00233762506404468	0.000754976039644334	-0.000833932137535592	-0.00237030673597050	-0.00377700022110068	-0.00497203324741979	-0.00587795237805392	-0.00643711901140729	-0.00660293833055211	-0.00636697884468135
741831352	L	ignored	0.0118661693281829	0.0100442165607454	0.00791582876649343	0.00558069369590061	0.00309614383380994	0.000517874060604778	-0.00209018357771081	-0.00465831864285766	-0.00710435291679827	-0.00936350188990699	-0.0113880704570386	-0.0131427368229126	-0.0146001685344411	-0.0157714789647986	-0.0166649453417627	-0.0172723750010895	-0.0175720403504626	-0.0175531411685230	-0.0172197973617583	-0.0165470847860344	-0.0155207246199919	-0.0141482038546890	-0.0124579556830318	-0.0105012681935477	-0.00835661362922110	-0.00611462918405914	-0.00388327527947875	-0.00177403865530421	9,47E+09	0.00160732185225659	0.00267058805904769	0.00322157490758390	0.00323980901932012	0.00274918553491869	0.00181623874870450	0.000544146845476101	-0.000916427083096819	-0.00238848272601075	-0.00368110517330854	-0.00460387334521183	-0.00498907407318372	-0.00470364811783273	-0.00366304073176446	-0.00184815677747433	0.000693156719405155	0.00384730506486943	0.00744740628920783
586824138	L	ignored	-0.00382069862760273	-0.00386034235289932	-0.00375666839444313	-0.00347898267343839	-0.00302596888680739	-0.00241703558788210	-0.00167732914464995	-0.000838446026036038	8,40E+09	0.00108423649487995	0.00214297250974896	0.00323202453951944	0.00433599202536771	0.00542077760509799	0.00644567723283931	0.00736957045723180	0.00815310723340019	0.00871260916327702	0.00894757727998597	0.00877819819468693	0.00815189751466254	0.00703003404656692	0.00540465356782649	0.00330015719804085	0.000781876403578323	-0.00203119086334316	-0.00498606918952060	-0.00789739397552856	-0.0105855475292592	-0.0128784879756132	-0.0146023851452611	-0.0156213183227680	-0.0158389867201205	-0.0152100948621991	-0.0137453679398568	-0.0115135157585044	-0.00864967702733746	-0.00533289046647061	-0.00179041711099903	0.00173045522890981	0.00497526499821383	0.00771526695488780	0.00976691927751387	0.0110045266426385	0.0113745894548423	0.0108999026505507	0.00966637260866664
419988092	L	ignored	0.00603634369623038	0.00649438844840401	0.00626807499595976	0.00529642111602599	0.00368007892587554	0.00160827060948328	-0.000685456761485415	-0.00295656211067643	-0.00497824613143443	-0.00659294991707695	-0.00769774287298561	-0.00825378442472924	-0.00828921770780534	-0.00788855615257290	-0.00719594517615688	-0.00638548929527279	-0.00562406441371053	-0.00505135184686629	-0.00475777178263645	-0.00476860672131654	-0.00506172769991305	-0.00557372034461352	-0.00618260480629697	-0.00673066063517041	-0.00705233330341357	-0.00699229363661597	-0.00643218198856383	-0.00532664077282037	-0.00370193995886939	-0.00164392619669269	0.000701434436658229	0.00316193192576599	0.00552085988085683	0.00755317008174652	0.00907395264628315	0.00994748175355999	0.0100987265329208	0.00953192874114680	0.00831230341799740	0.00656368493844646	0.00445633982443448	0.00218688542910202	-3,83E+09	-0.00202616395831257	-0.00361236537448786	-0.00466812225353853	-0.00514716845471185
10798262	L	ignored	0.00254358384207399	0.00356655406568516	0.00473740530920433	0.00601459532648986	0.00735394918096842	0.00870825785100461	0.0100471275784172	0.0113539422367012	0.0126069064391168	0.0137580407937107	0.0147362499663726	0.0154475274627346	0.0157707024130003	0.0156148765199850	0.0149006514365136	0.0135784658042411	0.0116652910632056	0.00920594183767994	0.00629190159006098	0.00306631040262747	-0.000316124373565657	-0.00369909991320789	-0.00693312977552752	-0.00986366699432870	-0.0123256969731482	-0.0141863882150466	-0.0153382036097984	-0.0156976715846072	-0.0152103782859128	-0.0138797604547352	-0.0117386537639431	-0.00888279919955038	-0.00551797533207774	-0.00190105753393997	0.00167409628293583	0.00493993136424073	0.00767269965316152	0.00969995455572131	0.0109052122230798	0.0112346804925274	0.0107080977540813	0.00941677043735013	0.00750462818152509	0.00515636256820280	0.00258150446714864	-8,30E+08	-0.00240969743738242
457766886	L	ignored	0.00510002257612804	0.00432492447816251	0.00328023592238203	0.00202188395867432	0.000638844492241092	-0.000740728474927261	-0.00197560343051511	-0.00295608051822956	-0.00359775110201213	-0.00386829487777865	-0.00381147463888290	-0.00352529181293374	-0.00312500215249568	-0.00271809874384866	-0.00241339334373867	-0.00230742759865887	-0.00245452072976012	-0.00285654639085373	-0.00348043465279333	-0.00423448245351800	-0.00501084217156720	-0.00569829932600082	-0.00616668218229400	-0.00628829681288145	-0.00598013876049893	-0.00522927687705227	-0.00405770572028585	-0.00252409390538650	-0.000733991454514758	0.00115203723495313	0.00296485499897298	0.00452562751729451	0.00569347838758304	0.00633490824232428	0.00637198335131279	0.00579567276426671	0.00466563771807411	0.00309955515267688	0.00125820041226248	-0.000663420837124822	-0.00244628622577794	-0.00389606781862069	-0.00487576816263115	-0.00530739890062515	-0.00518777217438629	-0.00457071512319986	-0.00356942818315393
317193172	L	ignored	-6,81E+09	-0.000802154510769802	-0.00160555511677274	-0.00246368108380954	-0.00335065557098817	-0.00422778476708613	-0.00503731553553494	-0.00572971501953412	-0.00628016922032880	-0.00668974297315907	-0.00696080995686407	-0.00710874281003681	-0.00717159216342176	-0.00716240957827531	-0.00706946018670110	-0.00690040457864810	-0.00667970007793194	-0.00638565037457315	-0.00599496404278711	-0.00546669875910739	-0.00477790395626870	-0.00393974751742710	-0.00295363745525336	-0.00184345326357773	-0.000665513121163577	0.000507503466907505	0.00160807173109289	0.00255560790083549	0.00327793434930843	0.00372635312407038	0.00387918497024829	0.00373428111442417	0.00331995545870621	0.00267167630313469	0.00184047330777284	0.000874742029932222	-0.000158968485594648	-0.00118220162030126	-0.00211741502325194	-0.00287718650427602	-0.00340429757333631	-0.00364711132701946	-0.00357060466176404	-0.00315784300133509	-0.00243021714983058	-0.00142407446161572	-0.000198907836713858
911679213	L	ignored	0.00196264791853633	0.00188796395711253	0.00218001476678980	0.00290484015365791	0.00408791213916433	0.00566381820772147	0.00753588512881921	0.00949331680157725	0.0113223061040506	0.0128246469380338	0.0138145800921836	0.0141565187754217	0.0137953348589516	0.0127284921086432	0.0110467409456270	0.00892722826981877	0.00660491023389471	0.00434894969387797	0.00240136375766193	0.000929331170094587	5,35E+09	-0.000204144237567868	0.000139626689746783	0.00101508095877735	0.00227842246520892	0.00373994706569097	0.00519170096639053	0.00643075306737892	0.00729025519041707	0.00765081026165140	0.00744289870072587	0.00667994359267218	0.00544930118101680	0.00390628310428620	0.00224010309890289	0.000603261658262311	-0.000849143662371913	-0.00200388786906358	-0.00281751339289962	-0.00332491716010541	-0.00363552259564219	-0.00389022270644299	-0.00429302676494106	-0.00506583492232180	-0.00639473432115954	-0.00840205628510398	-0.0111225889287958
968310535	L	ignored	-0.00851944693937743	-0.0101462099931291	-0.0111905970480381	-0.0115297069965415	-0.0111135259178540	-0.00997739276150320	-0.00825105017148364	-0.00609380170804967	-0.00367140390414460	-0.00117439675034366	0.00117945968052853	0.00317941686515812	0.00464525592087063	0.00550505565128773	0.00574923142105072	0.00544180213094288	0.00466850107710240	0.00354542330780216	0.00220791127335521	0.000785830553564592	-0.000601179117380599	-0.00186848380322052	-0.00296332543821943	-0.00384416854568169	-0.00450028274196659	-0.00494373174622399	-0.00522216828135639	-0.00539069886830350	-0.00546841546566601	-0.00548346398428489	-0.00544790606075220	-0.00534150959389346	-0.00511260037029297	-0.00469278562764559	-0.00398268286309497	-0.00289610772793759	-0.00137063833197388	0.000623935661849598	0.00305540671403049	0.00583201418594078	0.00881137557113725	0.0117936152646508	0.0145548220063406	0.0168652157389906	0.0185264141206347	0.0193804018777933	0.0192959322308681
896977580	L	ignored	0.000873232943252735	0.00293427144049493	0.00509254820612787	0.00719443039049503	0.00914634951239794	0.0108894119108654	0.0123834340081293	0.0135748805328167	0.0144026597112149	0.0147915664676581	0.0147001552857020	0.0140898986573020	0.0129060991881621	0.0111573325262013	0.00890076688472448	0.00621954899984676	0.00324046697797927	7,72E+09	-0.00314920419764101	-0.00627643635399815	-0.00915494746863839	-0.0116588949526186	-0.0136737701076854	-0.0151458815443388	-0.0160535801350689	-0.0163885822488020	-0.0161747393622666	-0.0154534843746627	-0.0142838770796860	-0.0127399889575335	-0.0109360107034855	-0.00900211541726416	-0.00706051889109521	-0.00521912667224672	-0.00356326396402358	-0.00215401781490810	-0.00101965969088061	-0.000173127558793228	0.000403781589217852	0.000757529939786314	0.000933904820439653	0.000981675943161733	0.000944786112501484	0.000853476932176906	0.000728533099395159	0.000586618072874586	0.000422003596914515
206364958	L	ignored	0.00436016466601661	0.00221948524959008	-0.000349990690935860	-0.00324989406070895	-0.00637746463943776	-0.00958655674349138	-0.0126656535023320	-0.0153556615483255	-0.0174046307490918	-0.0185901341558584	-0.0187293125658178	-0.0177165599908861	-0.0155327151276957	-0.0122166153601841	-0.00791703296580852	-0.00287321627690858	0.00258200032576287	0.00804820203298757	0.0131125803662353	0.0173724015475443	0.0204699173659942	0.0221207779116203	0.0221605529276184	0.0205635031607021	0.0174158234325185	0.0129502763369369	0.00752758175289132	0.00158033849459904	-0.00440873475892640	-0.00996921808774644	-0.0146988334675743	-0.0182706721724170	-0.0204497337232335	-0.0211281091516081	-0.0203322582892659	-0.0182094656863356	-0.0150096331001567	-0.0110666750382650	-0.00675690898948426	-0.00247192327279630	0.00142094056433174	0.00461842161099367	0.00690340212849536	0.00816235020617796	0.00838666513127984	0.00766510506832505	0.00616327105005721
588529275	L	ignored	0.0128457304493285	0.0105871666659717	0.00771591621264013	0.00464044011742615	0.00177489252774812	-0.000502526669467536	-0.00187877659131541	-0.00214896225772713	-0.00126083875434520	0.000673686422817484	0.00340374316158754	0.00655754631921114	0.00971576468416125	0.0124945084413477	0.0145610278794340	0.0156662927817059	0.0156464172031591	0.0144665146735623	0.0122300041041645	0.00915252404606097	0.00554548571409892	0.00177420882126859	-0.00177785029827334	-0.00474527922963573	-0.00684738979529129	-0.00791058918616075	-0.00785093018313218	-0.00671071287941459	-0.00467344079620026	-0.00201784038396401	0.000920810513129589	0.00381317945250042	0.00636050158074630	0.00830734598814287	0.00947993242997161	0.00978787686649169	0.00925366778080728	0.00798573278142905	0.00617298039722745	0.00403754478079392	0.00181283054952760	-0.000289744355122719	-0.00209707251993623	-0.00351319555503634	-0.00452166165150577	-0.00517166296254986	-0.00555268322400653
168443175	L	ignored	0.000544931877158046	-0.00122471484372926	-0.00301896615213298	-0.00473467067093957	-0.00629645679360034	-0.00764126524027601	-0.00870602991568910	-0.00946138637548161	-0.00990617343705401	-0.0100568106105195	-0.00994284318609717	-0.00960458796821354	-0.00908304873398201	-0.00842245603145371	-0.00766737144779605	-0.00685530994553704	-0.00601732320318669	-0.00517782831400420	-0.00435086836862515	-0.00353899159965955	-0.00273964526538116	-0.00195142192390296	-0.00117000976802086	-0.000388907337253204	0.000396242182644137	0.00118090991034474	0.00195759485821273	0.00271062518880837	0.00341241921400988	0.00403506267429407	0.00455277723868511	0.00494945791040004	0.00522149395769999	0.00538070801893550	0.00545169399682816	0.00546603366699670	0.00546239801313501	0.00547872824507989	0.00554592310328047	0.00568541713995462	0.00590607436836658	0.00620818541018112	0.00657314333154530	0.00696773884306839	0.00734875257141190	0.00767202060483630	0.00789376129175326
996123177	L	ignored	-0.00663333994126727	-0.00867391049550746	-0.00999445162774203	-0.0104625400045478	-0.00997765708547347	-0.00847969007388059	-0.00602899624587238	-0.00286077735205740	0.000787017865230407	0.00473076311086073	0.00869234790247219	0.0123901262157766	0.0155004750855422	0.0178060448415608	0.0192088579739802	0.0196192561743488	0.0189859781715687	0.0172795625450147	0.0145900675575515	0.0110552678614654	0.00691808938251404	0.00241646207611827	-0.00219052204132010	-0.00667811403470420	-0.0108456625293361	-0.0145237547942307	-0.0175700162833328	-0.0199184296775748	-0.0215532714016089	-0.0224546793928138	-0.0226717148831972	-0.0222849111399553	-0.0213245523653050	-0.0199069958943862	-0.0181837177588214	-0.0163795144998787	-0.0146487283748839	-0.0131103303675794	-0.0118504890533436	-0.0109233289614773	-0.0103230871578338	-0.0100175854228946	-0.00993699022658654	-0.0100152340123426	-0.0101934039841709	-0.0104241629471031	-0.0106137226615201
641550065	L	ignored	0.00352974908738284	0.00291411843465325	0.00264588648610746	0.00280014216582711	0.00340620023828468	0.00440994663477496	0.00572081150346763	0.00723831329890044	0.00880526508503072	0.0102449129623942	0.0113621989401508	0.0119552562504104	0.0118715635060863	0.0110340465023520	0.00940773679954981	0.00701522314515795	0.00393738104890477	0.000328321286565386	-0.00361687235932966	-0.00767478343407477	-0.0116245873242564	-0.0152371153400102	-0.0183201760850469	-0.0207125176151113	-0.0223223902107182	-0.0231104415517504	-0.0230742265378488	-0.0222584441825246	-0.0207388366127193	-0.0186371681642905	-0.0161079558045689	-0.0133116375397087	-0.0103983255931223	-0.00751095898363365	-0.00478689967451759	-0.00233862425567922	-0.000269678995249530	0.00131927540779138	0.00235221864873779	0.00276559897304856	0.00251169753522426	0.00158277963029523	1,18E+09	-0.00213787347306622	-0.00476083184039965	-0.00770437983726437	-0.0107838302207607
70998941	L	ignored	0.00305323781972022	0.00329067422701179	0.00303849868704969	0.00227684547676770	0.00104886197755606	-0.000541396139824769	-0.00234230880799963	-0.00418941191808618	-0.00591375342390684	-0.00734749008500176	-0.00834499294258335	-0.00879663933472581	-0.00862035784338082	-0.00775702320571249	-0.00621929582433084	-0.00409508959993593	-0.00150882136484927	0.00136301235618547	0.00432561140935296	0.00718702359512775	0.00977237237313892	0.0119416059915465	0.0135947462340924	0.0146686513789428	0.0151488979403648	0.0150779851908739	0.0145331768268248	0.0136069900031857	0.0123972008028114	0.0110106419805589	0.00955292994591994	0.00811175789561911	0.00675885184632013	0.00553863940627760	0.00447871378277450	0.00359085729212418	0.00284773757010480	0.00222472416352041	0.00167033658792930	0.00112168607413353	0.000507833630112285	-0.000231860958671043	-0.00113726957046107	-0.00223310147323179	-0.00352069567077431	-0.00497719815233456	-0.00658115211605212
360661756	L	ignored	0.00132507870750165	0.000193784799923810	-0.000923948326550186	-0.00194809071215773	-0.00284162382431296	-0.00357088633847722	-0.00410403062998665	-0.00445648648343518	-0.00468462342378307	-0.00481292943157668	-0.00485175992077625	-0.00480766599362629	-0.00468435118356208	-0.00448488538107801	-0.00421307893860681	-0.00388247287373173	-0.00350931051745487	-0.00309735702372796	-0.00261930539335747	-0.00210566285639024	-0.00157276372978911	-0.00101889236960164	-0.000429231365907700	0.000214299031544764	0.000905984020096497	0.00160857034665888	0.00228159406189860	0.00286388095300356	0.00328468932416899	0.00345854375205469	0.00328917361316703	0.00269505445781828	0.00164681874669631	0.000156031614048631	-0.00173146539496796	-0.00391014500302923	-0.00622987278582405	-0.00850701127453309	-0.0105457033987679	-0.0121616427068417	-0.0132009363839998	-0.0135352270054609	-0.0130883889366328	-0.0118351305460641	-0.00981795316724114	-0.00713368720929562	-0.00393406128516987
538449653	L	ignored	-9,68E+09	-0.00217132863989515	-0.00412923055355836	-0.00590020087112654	-0.00739727785279526	-0.00857230069323636	-0.00939638137475824	-0.00986847824903851	-0.0100028172900102	-0.00982282403858434	-0.00935075492136328	-0.00863801153162870	-0.00775249966723694	-0.00675460913745824	-0.00570590492376423	-0.00466107308328877	-0.00367312481916248	-0.00279264324308096	-0.00204819693594385	-0.00145629053046995	-0.00102729551366062	-0.000764114091849126	-0.000674373060924080	-0.000760664354187389	-0.00103711049304063	-0.00153315563315825	-0.00228769531876422	-0.00335458731923939	-0.00475537140028056	-0.00648657427673056	-0.00850342123047562	-0.0107060151484771	-0.0129633738226033	-0.0151041516964862	-0.0169358831231260	-0.0182553038379395	-0.0188797290519548	-0.0186709521243782	-0.0175525719622881	-0.0155052988727086	-0.0125753893500839	-0.00886572532936035	-0.00454166072969111	0.000168136690369085	0.00498978589485747	0.00962932874762267	0.0138057481250911
218383756	L	ignored	-0.00658296435502927	-0.00934133720673061	-0.0118101140121674	-0.0138397625268133	-0.0153083393210831	-0.0161226773689949	-0.0162548463001306	-0.0157661816484579	-0.0147622511282336	-0.0133659144408197	-0.0117239169895278	-0.00998725776571675	-0.00829482576121083	-0.00675284356773898	-0.00545483979861955	-0.00444978618964511	-0.00373568356967284	-0.00327059732081170	-0.00298161594580590	-0.00275516089459849	-0.00246889480319840	-0.00203663327886394	-0.00140596036108439	-0.000552565298250953	0.000521199320251319	0.00175974108428112	0.00307202496513395	0.00434093727577967	0.00541567156941392	0.00616517141392713	0.00649233901766822	0.00635715257530656	0.00574842387655825	0.00470975920709505	0.00330709909869042	0.00166776165263865	-6,01E+09	-0.00170719856808758	-0.00310740938148845	-0.00411349600802937	-0.00461812201479639	-0.00454824172743260	-0.00387838801226604	-0.00262913514426772	-0.000868337303122046	0.00130362689063815	0.00376697354831432
967106069	L	ignored	-0.0114030151589406	-0.0119663135173456	-0.0116400373489105	-0.0104976629044153	-0.00864850384225676	-0.00627238952643869	-0.00361102329084083	-0.000944692827370669	0.00143705250956050	0.00327263531695353	0.00435250267821116	0.00451693161779020	0.00367650615812662	0.00187601289435644	-0.000748073055797887	-0.00397738289342184	-0.00754104598882359	-0.0111241161636718	-0.0144207292731072	-0.0171557806953895	-0.0191256727648423	-0.0202054945623739	-0.0203684476758912	-0.0196628810723436	-0.0182117022665686	-0.0161806210308954	-0.0137680112045965	-0.0111806655932580	-0.00862935349416971	-0.00630125118252267	-0.00432684916585743	-0.00277939652002752	-0.00167438975082805	-0.000978632327780722	-0.000605430636178801	-0.000428526245430182	-0.000303666980349032	-9,99E+09	0.000281494318165729	0.000907986193560479	0.00180090580083248	0.00292240819420648	0.00418995255272759	0.00548379972527810	0.00666342504947542	0.00759049308263607	0.00814577713417730
600223092	L	ignored	0.00681064360185029	0.00613171119952015	0.00540832816028218	0.00471126295718940	0.00406128526497018	0.00347152676728858	0.00295416425123726	0.00250567289118325	0.00213118854601363	0.00184204353482790	0.00164486761752495	0.00154469700719875	0.00154169612427452	0.00164921068841920	0.00186538737368804	0.00217962315847559	0.00255861593225097	0.00296020246456410	0.00332628369543638	0.00359085513182443	0.00368279646595318	0.00354078863158351	0.00311134712801651	0.00235871034253931	0.00126618794159699	-0.000147168222112584	-0.00181575637210694	-0.00361278743701866	-0.00540497972624713	-0.00705776718979397	-0.00844879884292836	-0.00947983908884331	-0.0100635404517785	-0.0101396214530845	-0.00968506862233749	-0.00873224772805338	-0.00736003869883981	-0.00569558858474273	-0.00387794906456517	-0.00207215981642174	-0.000447873783187757	0.000839898464795934	0.00167648398238241	0.00200599612189775	0.00183158499089492	0.00121766135849864	0.000286483826191249
962123552	L	ignored	-0.00366360048506843	-0.00271838819750542	-0.00171441764792197	-0.000749498929516307	0.000117128389204375	0.000848077653540950	0.00142170460770309	0.00182848149430568	0.00207319919559967	0.00216607858482759	0.00212407109667815	0.00197212636039432	0.00174197225188337	0.00146995019907961	0.00119421492595603	0.000949370366020008	0.000761000900876874	0.000644542087788186	0.000609409723581947	0.000656458918326375	0.000776426561467910	0.000950287016210672	0.00115097645503418	0.00134193064767989	0.00148479654310589	0.00154406490935054	0.00148712388175267	0.00129222792892686	0.000953274084163337	0.000488336795600887	-6,31E+09	-0.000646822965114927	-0.00119840619278804	-0.00164926115961337	-0.00193416649766123	-0.00199675051456408	-0.00179340635777614	-0.00129891208013779	-0.000510276365123350	0.000546894009573092	0.00182205782509141	0.00323943856789848	0.00470667074986529	0.00611862206972437	0.00736430470423887	0.00833428133623548	0.00893640592762491
98027826	L	ignored	0.00533315522750368	0.00453690781508211	0.00355537446356936	0.00245348166415036	0.00130494899076360	0.000165156834798723	-0.000931208631274852	-0.00194799102744286	-0.00287317445318820	-0.00371829526630793	-0.00449159213576081	-0.00520049681531907	-0.00586564803884307	-0.00649801452847645	-0.00710061754646309	-0.00765088576238103	-0.00811687919137260	-0.00846056273787631	-0.00863515771511590	-0.00861020737859758	-0.00836992357182392	-0.00791130111728733	-0.00723218972411411	-0.00634507386067005	-0.00527768299368230	-0.00407750000484507	-0.00279232960718463	-0.00147860785205903	-0.000205833493606470	0.000942294170382916	0.00188076958735260	0.00255255415988155	0.00293072249311080	0.00301376170671676	0.00284652558842446	0.00252024243991949	0.00214544319462566	0.00183932510238461	0.00171649547474132	0.00187892123428776	0.00238733613773183	0.00324871201545569	0.00442156034809496	0.00581452026054946	0.00729896158574762	0.00873429010844906	0.00997513317584508
592503441	L	ignored	0.00219185020929969	0.00282499885928896	0.00341028406468510	0.00388221986959087	0.00417140466811959	0.00423119647347189	0.00403516202561486	0.00358180298271203	0.00290399496891594	0.00208317835728261	0.00120782137167489	0.000382672592462449	-0.000284934015519883	-0.000687577107218052	-0.000773987511084369	-0.000538419644796573	-5,89E+08	0.000754848760983353	0.00162483399657975	0.00245247630464083	0.00309860511255488	0.00343029605959392	0.00333139991517106	0.00271983843177692	0.00159495319948192	3,29E+09	-0.00183884923289374	-0.00383458695532426	-0.00574596998335510	-0.00737113301203847	-0.00851372987894590	-0.00900303109464135	-0.00871066575113711	-0.00757827745509757	-0.00563151503608749	-0.00298139323959394	0.000149477174805736	0.00348196409149145	0.00671114683387358	0.00952428335411780	0.0116308909577547	0.0128006848533368	0.0128911773540622	0.0118567962916704	0.00978042042076598	0.00688095546811893	0.00346695580179676
524143092	L	ignored	-0.0136474350674949	-0.0127583977070300	-0.0118849184566851	-0.0112652530600993	-0.0109884954387999	-0.0110685307977860	-0.0114313983336870	-0.0119541603110799	-0.0124382204695280	-0.0127041244017302	-0.0125847010350682	-0.0119454555442995	-0.0106988349702696	-0.00883737174978131	-0.00644505913337474	-0.00369021784268287	-0.000791178212160225	0.00203937767153012	0.00457632586931118	0.00661879963761797	0.00802725050245691	0.00870052562549953	0.00859750261115288	0.00775662197540296	0.00628189148031935	0.00434826135401527	0.00216915759714876	-2,21E+09	-0.00199748294321204	-0.00352917010712613	-0.00443986688322337	-0.00461405867587216	-0.00403679083832653	-0.00278429014297434	-0.00102674682041786	0.000953932655640306	0.00281514876987375	0.00420825751663056	0.00481576435167675	0.00436599074776073	0.00268804999312831	-0.000257692479875426	-0.00438025795392285	-0.00944359462729431	-0.0151017185274039	-0.0209222369472063	-0.0264403593232265
259439482	L	ignored	0.00535495790774669	0.00606189313965479	0.00656997488659081	0.00683732073633055	0.00685687061429559	0.00662835291497966	0.00618154040638273	0.00554004279229716	0.00474544848974138	0.00384942365645722	0.00288481018089189	0.00187354608000377	0.000847283864387173	-0.000142255156328845	-0.00108126447883644	-0.00196267039357210	-0.00279041522660521	-0.00357044268033094	-0.00430953619576337	-0.00500173095691203	-0.00564835688787190	-0.00625012569589648	-0.00678631503148858	-0.00723603112210353	-0.00757615828881604	-0.00778592942239714	-0.00784885142088709	-0.00775361067942024	-0.00748657622100024	-0.00703965182789784	-0.00640575301279389	-0.00557455854463374	-0.00453520188675225	-0.00330267190508295	-0.00191708314237950	-0.000446262899479360	0.00103500160956921	0.00244487148358645	0.00369600033711211	0.00469165347918098	0.00534055808314991	0.00558411441791058	0.00537896754948457	0.00470195848295030	0.00355846407408108	0.00199424770299781	8,62E+09
763907636	L	ignored	0.00476824867884661	0.00616727724656385	0.00749040206365262	0.00861725621345926	0.00948774330244626	0.0100845400347536	0.0103659962629131	0.0103236957102550	0.00998173748401029	0.00939818586293445	0.00861835777166242	0.00776276329338517	0.00695158701179853	0.00627295457221446	0.00578125781579472	0.00552440063747597	0.00554538469378384	0.00586123671372387	0.00644233914156764	0.00722621456301905	0.00814493349043264	0.00911941041277239	0.0100482731528435	0.0108231672714010	0.0113643756218107	0.0116296994052031	0.0115656242153898	0.0111511345562362	0.0103892338362701	0.00928273199884093	0.00789245843366973	0.00630738176244886	0.00460060864044805	0.00286008452131861	0.00114995091835434	-0.000470989729327536	-0.00198865974898507	-0.00340489653855022	-0.00475037025816452	-0.00604901004590967	-0.00731520780352117	-0.00853792182929288	-0.00969672770979503	-0.0107586704196236	-0.0116870188377096	-0.0124146930702149	-0.0128842796296424
836593079	L	ignored	-0.00199192307397073	-0.00269446333358532	-0.00333984298304722	-0.00386000771722587	-0.00418123971602670	-0.00423978963723326	-0.00400899098400038	-0.00352531951281453	-0.00285113595076345	-0.00208359011990373	-0.00134224069406188	-0.000751062307582175	-0.000408278020381768	-0.000373095699623604	-0.000686398880913698	-0.00134288164997755	-0.00227946443458455	-0.00339134393383233	-0.00453872349938576	-0.00558401837704329	-0.00638430657141523	-0.00679925640689672	-0.00676266971962827	-0.00625271644623182	-0.00529887684061009	-0.00397802135169887	-0.00239592527154558	-0.000678387745252097	0.00102993060119896	0.00257809433703380	0.00384715220182374	0.00475202529398977	0.00521040464887844	0.00516246804549672	0.00459871232573620	0.00354052691897557	0.00205666735332395	0.000252530550882085	-0.00173578869981989	-0.00375242665378827	-0.00564060217399092	-0.00724362860525187	-0.00841244034278865	-0.00903663611979528	-0.00907306598733820	-0.00851494196539231	-0.00738772617256747
724033912	L	ignored	0.0134316507052690	0.0138929159566236	0.0137233426614644	0.0129010074801001	0.0114737495938840	0.00952051699253303	0.00715497313077278	0.00452485537132185	0.00179933006774573	-0.000867000723632589	-0.00334384296777261	-0.00551139546576612	-0.00725038315449603	-0.00852661215231808	-0.00933905895770530	-0.00970925046745203	-0.00969156176021893	-0.00935846330062326	-0.00879359468368665	-0.00809858134657088	-0.00735619912853548	-0.00664319198239381	-0.00602048407079422	-0.00553411596523622	-0.00521864453564351	-0.00507196121185247	-0.00506623432133823	-0.00515407964462475	-0.00529580375551784	-0.00545650961100864	-0.00559577920689138	-0.00568534897007384	-0.00567810714737483	-0.00553834480238401	-0.00524094034767207	-0.00476513717774813	-0.00409477875968364	-0.00323209900057091	-0.00220556802114915	-0.00104713068766958	0.000185555223501755	0.00141306661437281	0.00254291297276429	0.00349041582373212	0.00418030691445962	0.00455441836896185	0.00456736038027394
217946417	L	ignored	-0.00293304526203108	-0.000211970832248288	0.00221018009550557	0.00405259655568779	0.00514718432143649	0.00540695893998264	0.00479873968876676	0.00334041174378913	0.00112515481427259	-0.00167052593189392	-0.00481355666424795	-0.00801991412215530	-0.0109696131784258	-0.0133797528112222	-0.0150427464940836	-0.0158133259059693	-0.0156255888303308	-0.0144936360280004	-0.0125113014732228	-0.00985204684529109	-0.00672824631007246	-0.00338262276089228	-7,82E+09	0.00293694717339045	0.00546191487109307	0.00737498335025010	0.00861275297564782	0.00917562587592101	0.00912343768374673	0.00855207504356941	0.00759601560971418	0.00642032560874190	0.00519324640577337	0.00406939949255431	0.00319362968491396	0.00269118219595832	0.00266156217906608	0.00317048416935643	0.00421389762659322	0.00572074400583329	0.00758506710821230	0.00967293042799216	0.0118339164163864	0.0139121122341896	0.0157608525233899	0.0172577356243277	0.0183016033933876
773749344	L	ignored	0.0108272754026328	0.0102475540583465	0.00904603256288114	0.00725131377061243	0.00497944038710851	0.00237369738867371	-0.000410720454734764	-0.00320695255592136	-0.00585583369462798	-0.00821235641501482	-0.0101818506719583	-0.0117175949534059	-0.0128067881536259	-0.0134859020188969	-0.0138138312137758	-0.0138781050905558	-0.0137663484525072	-0.0135989631666670	-0.0134992879250702	-0.0135758000729448	-0.0138998631430178	-0.0144950856552984	-0.0153397979663301	-0.0163664751414189	-0.0174702566818363	-0.0185100914376223	-0.0193244944058283	-0.0197553931884751	-0.0196940317798038	-0.0190811595078351	-0.0178917567716909	-0.0161553725927567	-0.0139369977024833	-0.0113348861176854	-0.00847353973012471	-0.00550022787993973	-0.00257618608873676	0.000144991975372681	0.00251987124148961	0.00443607317933467	0.00581736791121656	0.00663698765985070	0.00690466555991628	0.00667110874335032	0.00603571567204709	0.00512284575103651	0.00406772976602690
837755981	L	ignored	0.00191248979315153	0.00223645269706171	0.00219060907769845	0.00169567078690411	0.000750323589387084	-0.000592478063218031	-0.00223961070709687	-0.00408946916598169	-0.00601750333605121	-0.00788252517685641	-0.00953219491904703	-0.0108266557398962	-0.0116480313192275	-0.0119104940687950	-0.0115854880723444	-0.0107010088632004	-0.00933340984860575	-0.00759999788193912	-0.00564257715429235	-0.00361835036268512	-0.00168040568859743	2,58E+09	0.00139002198838178	0.00234884183077671	0.00287913374274947	0.00300441791700233	0.00277253995940706	0.00225559483139652	0.00154015683641833	0.000699944147190866	-0.000214899891952991	-0.00114744177104280	-0.00202731310599270	-0.00281053850845965	-0.00346738036451996	-0.00397437224012400	-0.00430824667280165	-0.00445608468283170	-0.00441868360620593	-0.00420695865116969	-0.00383273574942006	-0.00331007079448810	-0.00267173524845568	-0.00195882107824694	-0.00121751433647690	-0.000483571307890710	0.000210059430446809
981868109	L	ignored	-0.00412441481670121	-0.00264815471598756	-0.00152161996470771	-0.000883501623751768	-0.000757555138163388	-0.00111273395752406	-0.00183418099982638	-0.00274468159527954	-0.00363235190264553	-0.00429268819899554	-0.00455677618729360	-0.00429985855420841	-0.00345001317487644	-0.00202713648382427	-0.000118572227145970	0.00215191608142586	0.00461142496244601	0.00706095350473519	0.00930995485254245	0.0111910906291662	0.0125671077456161	0.0133512184922391	0.0135203842824160	0.0130945697286092	0.0121593119387666	0.0108331102752531	0.00925613190927739	0.00755695848958889	0.00587681502486256	0.00435756906950064	0.00313214944315032	0.00230570599198216	0.00195375321299264	0.00211495214844658	0.00278458249523417	0.00392027889251084	0.00544106404684438	0.00723325480638246	0.00915433362182955	0.0110528809218718	0.0127761530487228	0.0141855388920792	0.0151697979614713	0.0156421702286431	0.0155502823050104	0.0148791227595227	0.0136356638087513
799142404	L	ignored	0.000242422397614431	-0.000282468305911735	-0.000877984423235993	-0.00148084032469443	-0.00206545492577221	-0.00261631217651549	-0.00311071024539338	-0.00354531878276324	-0.00391038182732002	-0.00419896627690656	-0.00440323592369327	-0.00452473470740685	-0.00458657591843375	-0.00458517704943004	-0.00452265395313004	-0.00440490062552109	-0.00422801002792722	-0.00397911622463218	-0.00364356451147088	-0.00320551862721210	-0.00266692081142627	-0.00204460107782516	-0.00136758466680145	-0.000670420273698004	-2,22E+07	0.000575628055327776	0.000981067903741814	0.00113847067531696	0.000982345372089006	0.000472160574386160	-0.000392502744937416	-0.00157051471961897	-0.00300019709816669	-0.00459904637746367	-0.00625796109389016	-0.00785126703151947	-0.00924431955799609	-0.0103032750050977	-0.0109054917404773	-0.0109631385346470	-0.0104258278582507	-0.00927671127839299	-0.00754662325553291	-0.00532360782437167	-0.00273713347746589	5,77E+09	0.00289529266341517
632865117	L	ignored	0.0195985625826427	0.0215516023798954	0.0228888922382191	0.0235618182433426	0.0235805373075515	0.0229477503038124	0.0216840619720913	0.0198205143529230	0.0174123637195236	0.0145718417625116	0.0114086132186349	0.00804696443362431	0.00463340148749276	0.00128691955554305	-0.00189783016667218	-0.00483011782654741	-0.00743538966326563	-0.00970363320977797	-0.0116425089003341	-0.0132620443875625	-0.0145785505537493	-0.0156573215101825	-0.0165581462236516	-0.0173034771271140	-0.0178990750917649	-0.0183412822958560	-0.0186053397499725	-0.0186458165012092	-0.0184484940429030	-0.0180021495204924	-0.0172913769834273	-0.0163025000195230	-0.0150438210799057	-0.0135278840538998	-0.0118133110147436	-0.00997325556665311	-0.00810481211661214	-0.00632284347975365	-0.00474551073426705	-0.00347258234969239	-0.00259633521968753	-0.00218657365420788	-0.00226014823744019	-0.00278441884866000	-0.00366918598229332	-0.00477817135112955	-0.00596175254769639
793025761	L	ignored	-0.00533368328852258	-0.00542322511601475	-0.00550819566963775	-0.00556674364712716	-0.00560279718385030	-0.00560878309271311	-0.00556269607283697	-0.00544265365703015	-0.00521549427079946	-0.00484777149954908	-0.00430681853795714	-0.00356857529748081	-0.00261595581237963	-0.00142971285950088	-3,44E+09	0.00152454831751248	0.00319002564980865	0.00488579231805636	0.00652717470231264	0.00803914972139162	0.00935467959039443	0.0104244135468603	0.0112102097078333	0.0116978289125418	0.0118933203111560	0.0118260031072212	0.0115372797685045	0.0110839970914916	0.0105295801516664	0.00993919596952209	0.00938201107727096	0.00891243397239194	0.00855542227431213	0.00832067912768865	0.00820480670978292	0.00819222548089185	0.00823913051144024	0.00829741787681628	0.00832993219827013	0.00829726282427849	0.00816671704454785	0.00791996024871520	0.00756280394896029	0.00711475107788960	0.00660977854876783	0.00609542200282207	0.00561313031320199
434943421	L	ignored	-0.00684368147737348	-0.00894207488302145	-0.0108194723728243	-0.0123019080918219	-0.0132373833764392	-0.0135279559334926	-0.0131326893331666	-0.0120698583990547	-0.0104042532311557	-0.00826688715402735	-0.00581353284220245	-0.00322063783831073	-0.000637868171265047	0.00175040067228550	0.00378747509057276	0.00536393483148940	0.00642868731588240	0.00700131097141161	0.00715129349748886	0.00697169088428000	0.00657206302381352	0.00605957123742962	0.00553976891153176	0.00509788233474907	0.00478487099907453	0.00461863475179592	0.00456284275324366	0.00454575078119270	0.00448649288638762	0.00429699315040445	0.00390596284885484	0.00326092236870114	0.00235328056270448	0.00122058696387790	-5,07E+09	-0.00134825226659070	-0.00252733721626117	-0.00343489392051682	-0.00391623029622252	-0.00385118392659899	-0.00317358141472213	-0.00187006451175456	7,52E+08	0.00235374270890931	0.00500997444343149	0.00776357592185562	0.0103728805731884
205976686	L	ignored	-0.00529247902735523	-0.00375815438322795	-0.00196641381694958	9,42E+08	0.00205409258352899	0.00403186769703796	0.00581244803816069	0.00728629830400241	0.00835600751151387	0.00896151820106513	0.00909476707114491	0.00878542968846707	0.00809221774062870	0.00712232212495048	0.00600539138583718	0.00487932327431719	0.00386330317430273	0.00303625624409809	0.00247155223118349	0.00222372583845859	0.00230974833855304	0.00270893909767969	0.00338054756154761	0.00424875808294366	0.00523004451197353	0.00623009054163673	0.00713733470613053	0.00786657644332953	0.00834889164934695	0.00854271448053830	0.00843278941687079	0.00803716443775085	0.00738862818892262	0.00657850479169627	0.00570466119075558	0.00488270381264787	0.00420667432700903	0.00374217176372731	0.00350844589975728	0.00348251037177225	0.00360266378463442	0.00379805177972828	0.00398145856652503	0.00406341964063023	0.00396886451524839	0.00363524264580274	0.00302081230602837
417840776	L	ignored	-0.00778417045547575	-0.00759601410049276	-0.00704319363972568	-0.00617883292851517	-0.00506599499712653	-0.00377846886345937	-0.00240162904777341	-0.00101639184212730	0.000286923119507272	0.00143890625303699	0.00239720094246953	0.00313980610973633	0.00363804421931229	0.00387528680091928	0.00383708571710590	0.00352246316578493	0.00294873575772777	0.00216416475109757	0.00125250780909134	0.000282403245674291	-0.000691705746299938	-0.00156863045721560	-0.00228289985583580	-0.00279801176031688	-0.00310218328943905	-0.00320323597299701	-0.00311606496657160	-0.00286703881250844	-0.00250622202672639	-0.00207909287170158	-0.00164173827116158	-0.00123206586650813	-0.000883317511376342	-0.000622870851458991	-0.000474506272719479	-0.000435382451080137	-0.000478926578524768	-0.000556329313515463	-0.000603620968461208	-0.000551286726358600	-0.000334162794688315	9,36E+09	0.000750967981696729	0.00163397687026767	0.00269727406998747	0.00385694346294268	0.00501920530558660
727110363	L	ignored	0.00123838711206797	0.000214337549450163	-0.000843930517437810	-0.00181653723287432	-0.00263043729138013	-0.00322463249583403	-0.00356943635084158	-0.00365812154090615	-0.00350058990726271	-0.00313316616459634	-0.00260332554573889	-0.00196865565306051	-0.00129629265911051	-0.000650361440595840	-0.000111368581465789	0.000258172249228282	0.000413893942004698	0.000332979776411054	1,83E+09	-0.000499432814428052	-0.00116701163236579	-0.00191761305350989	-0.00267138257342792	-0.00333772087032441	-0.00383637173565566	-0.00410744573966309	-0.00412134136049244	-0.00388075096053363	-0.00342290042525344	-0.00280386110825502	-0.00209009368109940	-0.00134423209483706	-0.000638380814958449	-3,03E+09	0.000431850933272590	0.000727569087381150	0.000874710865402967	0.000922789759758886	0.000947163172926159	0.00103959845706659	0.00129525411264901	0.00179282341231367	0.00258451607887547	0.00368662859879614	0.00507139095561906	0.00667548311053992	0.00840162855692304
939317569	L	ignored	0.00668537192006304	0.00530659130171481	0.00345810846025438	0.00124906902449586	-0.00120962255464095	-0.00375835344427285	-0.00623081870868789	-0.00847608806262917	-0.0103744107156660	-0.0118030658938180	-0.0126819877630486	-0.0129849304139033	-0.0127074206369437	-0.0118618778691717	-0.0105155517922707	-0.00879370114510386	-0.00687938951258430	-0.00495153667434942	-0.00318293117418577	-0.00171010386532783	-0.000594969433842190	0.000125914593727650	0.000455287968213475	0.000490773246484280	0.000379956562144247	0.000291841026680018	0.000388975113903706	0.000829812252656940	0.00173884682134574	0.00318045677105887	0.00515857745363815	0.00760243624843756	0.0103995019307878	0.0133603900731120	0.0162255039642419	0.0187027756109596	0.0204872283691471	0.0212916876211362	0.0208928901938474	0.0191541613604916	0.0160514646904871	0.0116859528446223	0.00627443725337337	0.000144533329180234	-0.00629438317584658	-0.0125606839280154	-0.0181737031895824
413597585	L	ignored	-0.00590278614755348	-0.00810681919469325	-0.00997888211681520	-0.0113514612391135	-0.0120707665439667	-0.0120142479166015	-0.0111322129581070	-0.00940528546261563	-0.00683924227480120	-0.00347103035671368	0.000552468897974476	0.00499082400810968	0.00959284915964099	0.0140761188882056	0.0181280897507905	0.0214572140211060	0.0237977325796399	0.0249573299550218	0.0248204636382185	0.0233482722130799	0.0205985097491791	0.0167290713721667	0.0119554753439623	0.00655964928844807	0.000833568143631720	-0.00491667474219947	-0.0104050951352143	-0.0153603505312560	-0.0196281218266346	-0.0230972355161015	-0.0257125407753043	-0.0274796094658144	-0.0284429542270155	-0.0286675211003528	-0.0282527674571956	-0.0272876335447590	-0.0258619660258898	-0.0240645283237815	-0.0219381583670347	-0.0195414443752305	-0.0169378246284250	-0.0142357138976724	-0.0115455615991614	-0.00898994093931753	-0.00670406937335203	-0.00480748180036509	-0.00340709251906587
673342667	L	ignored	-0.0119232716055547	-0.0120416957304440	-0.0116112061988786	-0.0106705193510983	-0.00924725220040436	-0.00741539801484001	-0.00526250134731224	-0.00290204528610624	-0.000481458351815265	0.00181908765202911	0.00383039743097159	0.00539356552707834	0.00635809497242173	0.00658977563570949	0.00603346529770761	0.00467341844265741	0.00255973001214820	-0.000211060262328157	-0.00346608369366894	-0.00697974279466220	-0.0105059992824576	-0.0137539092368364	-0.0164445461711844	-0.0183434291151472	-0.0192450857202461	-0.0190043019889851	-0.0175413310727016	-0.0148622541940509	-0.0110551177112951	-0.00628663221748362	-0.000778557366889074	0.00520280056240544	0.0113403624809068	0.0172906096570165	0.0226832088734891	0.0271719017203295	0.0304807297638063	0.0324022327074889	0.0328149945647054	0.0316926537583661	0.0291008510927815	0.0252104874586578	0.0202823665728203	0.0146393190633977	0.00863875983731564	0.00262986330866874	-0.00303095406264652
919491471	L	ignored	-0.00127801407818193	-0.00354643801483917	-0.00530138651078158	-0.00633884981439504	-0.00652862571243502	-0.00584596034860984	-0.00436597956263614	-0.00226084863932037	0.000205349519846434	0.00270625719942739	0.00490984761416818	0.00657434902804618	0.00749829449069551	0.00755692192176982	0.00672599770070062	0.00509920562229062	0.00285856916187724	0.000223567833033084	-0.00254204071105247	-0.00513471895950568	-0.00725953156526989	-0.00870193686896243	-0.00933829010632183	-0.00910315776214152	-0.00799359169226465	-0.00611209883233638	-0.00366904652558684	-0.000938760761813659	0.00175844855383086	0.00411300568054178	0.00586762911656959	0.00685684919937654	0.00701493598939179	0.00636535753618520	0.00503040657760872	0.00321181289346532	0.00116211483051633	-0.000839646744397858	-0.00252432032097867	-0.00366646038976651	-0.00411494202290979	-0.00380762307915291	-0.00276946228871622	-0.00111922401009403	0.000933762955448837	0.00310835069527812	0.00509158931386988
114802424	L	ignored	-8,05E+09	-0.00245681102854834	-0.00447288198761019	-0.00595266078092579	-0.00683331853838869	-0.00712105422750204	-0.00685493907327533	-0.00611023167229496	-0.00499661580400966	-0.00362679761084286	-0.00211039834320594	-0.000560153777963399	0.000919468142991718	0.00222931735436954	0.00329124396684660	0.00405746755014084	0.00451934567873175	0.00469721700571161	0.00464041836512167	0.00443077008941496	0.00414550016794386	0.00385905784874550	0.00364437772536515	0.00353911650243864	0.00355099134068374	0.00364892243197297	0.00377714815823815	0.00386804140230354	0.00385324592456270	0.00368370585867036	0.00334427615388423	0.00285961398294179	0.00224933330944466	0.00155338722156699	0.000813999313253331	8,56E+09	-0.000585195844439512	-0.00115416928728539	-0.00159007892996003	-0.00186214889120344	-0.00194579198914292	-0.00184274210293669	-0.00155772143989857	-0.00111510185111950	-0.000566219156895291	2,50E+09	0.000592494364022958
367662486	L	ignored	-0.00699476801600533	-0.00550146846654921	-0.00373281193349641	-0.00184068370622882	4,45E+09	0.00179444577045287	0.00328659782827637	0.00441468354894871	0.00509630210268339	0.00526821305596593	0.00490034139147949	0.00399597668582195	0.00259005969457615	0.000756820355217261	-0.00139500517615493	-0.00372912436823978	-0.00609747232980173	-0.00835755637477959	-0.0103717566217842	-0.0120246997975166	-0.0132291248382638	-0.0139364978631811	-0.0141294261330318	-0.0138120105648388	-0.0130108149749800	-0.0117663609129005	-0.0101253643552408	-0.00813466842283916	-0.00584536339346187	-0.00332033406763826	-0.000631757885817990	0.00213842757793889	0.00490089473025642	0.00756120552392129	0.0100161485671880	0.0121629295155130	0.0138978271389702	0.0151260295209436	0.0157657888481763	0.0157655954562814	0.0151077079982594	0.0138096218549197	0.0119394407676412	0.00961453375163787	0.00699783995749833	0.00428528627615251	0.00168611760290650
732994202	L	ignored	-0.00685879628185201	-0.00710744590612357	-0.00765567735558131	-0.00856924286535525	-0.00985339694954658	-0.0114339080454113	-0.0132130082914419	-0.0150470526012675	-0.0167640242900965	-0.0182002979884572	-0.0191729204791126	-0.0195127003106740	-0.0190916252222230	-0.0178332034643885	-0.0156971668927734	-0.0126856393090673	-0.00884965695954714	-0.00432578956875018	0.000704730655704424	0.00600726105020627	0.0112901687341301	0.0162251293718491	0.0204809550825796	0.0237460092728880	0.0257521043113154	0.0263046105326458	0.0253179199755489	0.0228144111225717	0.0189407360236864	0.0139624972119149	0.00825901808339760	0.00228373989513444	-0.00347465317598384	-0.00854644665053910	-0.0125168094941063	-0.0150772212274425	-0.0160372634745643	-0.0153427312389628	-0.0130782018750918	-0.00947060554370349	-0.00485684280783627	0.000331953254398692	0.00561225208001105	0.0104994758438678	0.0145541718804987	0.0174387356024817	0.0189612615636696
250630617	L	ignored	-0.0109975317062052	-0.0114787018970064	-0.0115162467444662	-0.0111081076887714	-0.0102827667508532	-0.00909144899736873	-0.00760934326471762	-0.00594775403647531	-0.00423709245650946	-0.00260479870894196	-0.00116031683364045	9,32E+08	0.000844809223185490	0.00131769343371442	0.00143118589285362	0.00121569793963923	0.000721014829718696	1,86E+09	-0.000810197843771867	-0.00167738049747024	-0.00249702240159082	-0.00318848575348112	-0.00368139823323579	-0.00391581910710545	-0.00384801832836068	-0.00344841281970488	-0.00270159414111496	-0.00160543784926440	-0.000169728054320202	0.00157659222658704	0.00358160166543436	0.00576710759810871	0.00804053852199688	0.0103011644806577	0.0124387985725915	0.0143372985729642	0.0158735638338233	0.0169345835124608	0.0174296593906045	0.0172962903142321	0.0165081338754883	0.0150770256561359	0.0130540968183974	0.0105271361007786	0.00762237824454794	0.00449951728617138	0.00133578742285094
206004113	L	ignored	-0.00350212474501845	-0.00459425977262946	-0.00532139226218797	-0.00561905306899599	-0.00548307667757834	-0.00494659596009907	-0.00407886721921380	-0.00296869862627197	-0.00171814033789880	-0.000441718459960242	0.000734557958122211	0.00170124672959123	0.00236746591550491	0.00265702717967269	0.00252283805749893	0.00195623898218278	0.000987605411862956	-0.000312455051413458	-0.00185191979292940	-0.00350978938752210	-0.00516721398339865	-0.00669855561192091	-0.00798557370881352	-0.00893504022607836	-0.00946667150710192	-0.00953880952803308	-0.00915768088773740	-0.00837171812113183	-0.00723835443629455	-0.00583136654574430	-0.00424300868613089	-0.00257857865922102	-0.000942182907950503	0.000566727974954981	0.00186611264279889	0.00289359675822254	0.00360220338087167	0.00396526439968834	0.00397218978698824	0.00363633851350557	0.00298748927627848	0.00206759078494385	0.000937436453995544	-0.000326035813113884	-0.00164055385495338	-0.00292451815855183	-0.00409541852960607
876396572	L	ignored	-0.00996714430860000	-0.0111522322477193	-0.0120902322275593	-0.0127728490875697	-0.0131697654184397	-0.0132598741464585	-0.0130078582295150	-0.0123934940919266	-0.0114234539549734	-0.0101025423058669	-0.00847304241916601	-0.00659442848484114	-0.00450606593015925	-0.00224358830526514	0.000119328260265111	0.00250223252226581	0.00483439287563076	0.00705444363119848	0.00908033719444363	0.0108154000022696	0.0121782773757344	0.0131237716123093	0.0136333534427105	0.0137166237174978	0.0134062607597487	0.0127530296617082	0.0118177666418492	0.0106577356672591	0.00936119953855541	0.00804946253787638	0.00684011911287185	0.00582569232648065	0.00506008869463202	0.00457653520016903	0.00438602252083475	0.00447696113259787	0.00480518792610885	0.00529806588702649	0.00584878373619427	0.00633579261029664	0.00663429226305322	0.00662375396072026	0.00620762107615199	0.00530784107842253	0.00387700531968296	0.00190919152014543	-0.000544365768062524
668406671	L	ignored	0.000895909544787544	-0.00105667240175075	-0.00270103352895549	-0.00399348906293093	-0.00492225062148970	-0.00547368080463546	-0.00565667507820654	-0.00549593382394607	-0.00503505435012802	-0.00434761710227469	-0.00353048685809496	-0.00267270613227314	-0.00186772121760530	-0.00119805720145951	-0.000743640793018666	-0.000555160363625528	-0.000612157762317839	-0.000864547738154522	-0.00126212536704999	-0.00177334504947062	-0.00239419253378509	-0.00314462437992909	-0.00404930000604426	-0.00514504403926960	-0.00647023734390201	-0.00804763076093030	-0.00987221127147463	-0.0119148503477185	-0.0140827767601696	-0.0162276316338064	-0.0181802824231090	-0.0197743722496864	-0.0208591008307308	-0.0213213515218790	-0.0210897021090922	-0.0201735683771154	-0.0186450211214881	-0.0166475088449711	-0.0143752478881519	-0.0120628292727590	-0.00995859688778196	-0.00829776669533089	-0.00726885280153536	-0.00699529293300596	-0.00752378332176311	-0.00880806182644896	-0.0107221001647882
667555173	L	ignored	0.00819513138243540	0.00735662405741311	0.00589747435880108	0.00393203373056580	0.00165328412112287	-0.000714732421516257	-0.00294412734683947	-0.00482758585143656	-0.00619894147158389	-0.00693770026641490	-0.00697472991089329	-0.00631175057349029	-0.00501997605535808	-0.00324840353408433	-0.00118832413253005	0.000940754328457327	0.00292414128932928	0.00455719614891197	0.00566257668982581	0.00611340489502948	0.00585623456844287	0.00492145070687967	0.00341843046023764	0.00150412611385887	-0.000631770813743363	-0.00278168411743799	-0.00474168301026301	-0.00632740548230445	-0.00738693359063012	-0.00781663119335677	-0.00757360943029533	-0.00669770374403924	-0.00528234471104910	-0.00347874234697022	-0.00147086608167795	0.000539200636866912	0.00234705565837857	0.00377013402998665	0.00466319204579339	0.00493884553066101	0.00458048384594741	0.00363330572824289	0.00220153737174792	0.000441590259728847	-0.00145433148190036	-0.00328189595914742	-0.00484712771720728
12957371	L	ignored	-0.00245847845280952	-0.00420049360047319	-0.00564994602874276	-0.00666852127827437	-0.00718180026510884	-0.00716089143792199	-0.00661141001280674	-0.00557749776306420	-0.00414129403969186	-0.00240841284716767	-0.000513194900209376	0.00140183470364279	0.00320318954755418	0.00475618767430506	0.00593201485500823	0.00666566353975138	0.00695887459012805	0.00682765501254833	0.00631702899563370	0.00551406147332507	0.00452463314413256	0.00345110695040510	0.00240013543997340	0.00147201693056305	0.000743636249900009	0.000266476074574423	6,09E+09	0.000118848483111478	0.000391334898634657	0.000786091448536215	0.00120021834276822	0.00151791247294819	0.00162584869291815	0.00143565802431345	0.000895315123748726	-6,12E+08	-0.00123085716306337	-0.00269056656490549	-0.00427089532025213	-0.00583998369228118	-0.00725903940333190	-0.00839813621910386	-0.00914798624032782	-0.00943434390462108	-0.00922507097723212	-0.00852677890800563	-0.00739607432293690
877221709	L	ignored	0.0110711737728724	0.0109040407408056	0.0104926156397554	0.00984369352968499	0.00897366687890201	0.00791661322583606	0.00671372999914695	0.00541562379466503	0.00405857835049380	0.00266417978215846	0.00123673541284528	-0.000234133459107018	-0.00177763999285333	-0.00339382715842168	-0.00506218563288829	-0.00674411866076177	-0.00837320106983998	-0.00987292478743474	-0.0111797054530778	-0.0122058301019058	-0.0128879907247320	-0.0131831145947283	-0.0130647945186587	-0.0125277476289362	-0.0115919119800406	-0.0103316835461938	-0.00885429902754861	-0.00726090269261596	-0.00563823250860495	-0.00408879417388525	-0.00270553622654345	-0.00156947687067648	-0.000736570331771180	-0.000237783981006490	-6,90E+09	-0.000180863897642565	-0.000484894592212920	-0.000881072184956714	-0.00125128183032794	-0.00147759131340675	-0.00146678252708687	-0.00117354506746245	-0.000588819088690562	0.000247236713799194	0.00124249624114185	0.00226779561440121	0.00318265301214816
724996065	L	ignored	0.00126245000328172	-0.000957621248505488	-0.00333915671774531	-0.00577419188955086	-0.00814662977252427	-0.0103495274303314	-0.0123108957595229	-0.0139926738232657	-0.0153643053893979	-0.0164171015758163	-0.0172051871355048	-0.0178039887230162	-0.0182834456234507	-0.0186924805729513	-0.0190663214993719	-0.0194059554720396	-0.0196744159299124	-0.0197983047427735	-0.0196925842526179	-0.0192767262998275	-0.0184770221707961	-0.0172504013849626	-0.0155827302872175	-0.0135081145190947	-0.0111260561670601	-0.00859176459477332	-0.00608482582626508	-0.00378334586993593	-0.00186020313978962	-0.000436077849086331	0.000423012432506147	0.000691983053826428	0.000404498095475020	-0.000355425614817630	-0.00145641624180602	-0.00271859771166399	-0.00393780594866557	-0.00490438395365881	-0.00543231600550669	-0.00536079259909975	-0.00456672131625218	-0.00301125929990338	-0.000739076000279866	0.00213318440483912	0.00543271720248683	0.00894175432904962	0.0124142968746057
430367599	L	ignored	0.0119171781597779	0.0118937351898334	0.0112038299475438	0.00998707099393360	0.00844659537458505	0.00678182211209253	0.00515456231543689	0.00370343336708209	0.00253330357539313	0.00169883238332957	0.00126272424008617	0.00121598988252965	0.00152922118366923	0.00211051465515781	0.00281024269326953	0.00349497488043294	0.00403647598836335	0.00429788470157119	0.00418637387690809	0.00364808906234186	0.00268430072619773	0.00135792819973845	-0.000215903612413541	-0.00189601622011246	-0.00352770636361458	-0.00493954445788123	-0.00598204419797963	-0.00659441270422544	-0.00675557457363420	-0.00646659979793778	-0.00575885097751778	-0.00470058681523653	-0.00337092276819718	-0.00185970052836206	-0.000259085713860840	0.00133282216307183	0.00284233900799423	0.00420148250227513	0.00535316829269759	0.00622985955322344	0.00676644671358450	0.00689156632715395	0.00654074043132851	0.00566979849108731	0.00427266564449254	0.00236150249728218	-1,14E+09
653701172	L	ignored	-0.00398161058136240	-0.00314036604848382	-0.00234442750652289	-0.00168414515576776	-0.00120728928965231	-0.000869136956860839	-0.000590940901813333	-0.000334246895769437	-5,90E+09	0.000286129004191576	0.000667775485206414	0.00102599100018509	0.00127266232292688	0.00131541089285959	0.00111311594009703	0.000647561808270174	-5,38E+09	-0.000936335122305852	-0.00193086765375266	-0.00294675131165607	-0.00387211190818262	-0.00463692061750307	-0.00519832909063247	-0.00548687544982979	-0.00549205381470415	-0.00517004688654475	-0.00449068829104312	-0.00346610204585063	-0.00210486184358713	-0.000435027220567902	0.00149614782719264	0.00361158102575384	0.00582419246098927	0.00805397243933581	0.0101813444192835	0.0120538300841258	0.0136095734648295	0.0148189413263856	0.0156591111522287	0.0161180449755534	0.0161930910696143	0.0158737541736323	0.0151750336549060	0.0141198504814177	0.0127652166548149	0.0111981256994337	0.00945678682987335
563718527	L	ignored	0.0103842451049020	0.0107024135201782	0.0103149542627775	0.00932704584296398	0.00793171017891116	0.00632320573807938	0.00468510297744254	0.00320242749764966	0.00202061894419600	0.00127580851736315	0.00105707467433302	0.00137925234328348	0.00221330627867071	0.00352828511832559	0.00521359728646186	0.00711412374483157	0.00906490291428517	0.0109090947588507	0.0125040096669918	0.0137227351865492	0.0144669955977611	0.0146770541018637	0.0143526502952676	0.0134957420297152	0.0121527531577278	0.0103968612652475	0.00833808001585456	0.00610401894072507	0.00383884798447171	0.00169049466357581	-0.000223001474284577	-0.00181327339133055	-0.00305656733824129	-0.00393715176017711	-0.00448987257397493	-0.00476995245440307	-0.00486716936353736	-0.00488549823391431	-0.00492343298400727	-0.00505834207321600	-0.00534852781997742	-0.00582265856631691	-0.00645898745587297	-0.00721391688218518	-0.00803077501036828	-0.00881407924146785	-0.00948954412830902
80917293	L	ignored	-0.0293146237127706	-0.0295123525447757	-0.0284709676743447	-0.0262236363623213	-0.0228941526597384	-0.0186906989338189	-0.0138498746724797	-0.00862088657816502	-0.00329968332673011	0.00181667334602831	0.00644218623296807	0.0103193618587631	0.0132580564995741	0.0151418306896023	0.0159294573249758	0.0156458661498061	0.0143847642469625	0.0123162918962726	0.00968114665708732	0.00676259203736489	0.00384332231550131	0.00118761292880430	-0.000996080167917752	-0.00253924283433125	-0.00334292882669394	-0.00339326410349481	-0.00273031518533864	-0.00147443477930299	0.000201703700870931	0.00208555645089939	0.00395806056749779	0.00563982372954068	0.00696499295411066	0.00780517642392104	0.00809148377625705	0.00783479917002274	0.00712126886070586	0.00608424037031262	0.00490869367665822	0.00379761141698533	0.00294315469482378	0.00250534300514929	0.00259948487384838	0.00327016056921575	0.00449490950688679	0.00618951816677377	0.00820735992118524
95621498	L	ignored	0.00955708776676269	0.00938330498680207	0.00869856100629367	0.00750579395859121	0.00583039851084192	0.00371680931060294	0.00123069061325613	-0.00153683721200002	-0.00447475274064863	-0.00744844903344409	-0.0102966607728211	-0.0128462116638542	-0.0149185240890953	-0.0163786319171398	-0.0171321278014429	-0.0171286759443048	-0.0163579019542481	-0.0148793377612609	-0.0128294540380395	-0.0103898572203455	-0.00778331411541196	-0.00524849859082613	-0.00299554664824145	-0.00119277942347382	3,76E+09	0.000630562620226726	0.000601475857518677	3,02E+09	-0.000943800646341534	-0.00214329593521434	-0.00336915889891554	-0.00442125436923513	-0.00513315988515121	-0.00538239480621875	-0.00508543162106990	-0.00422513783768147	-0.00285506019560112	-0.00108044164879152	0.000936285531429557	0.00299930064516576	0.00490398617137266	0.00646019048682758	0.00750599761889707	0.00791900740626612	0.00763302702334486	0.00664358942760477	0.00501956037666745
349575704	L	ignored	-0.0166551965996814	-0.0175459075844225	-0.0179378448684861	-0.0177378096827108	-0.0169253201557028	-0.0155213680153638	-0.0135766950999248	-0.0111633491273506	-0.00839619379888427	-0.00542109350326515	-0.00236778967520076	0.000656319109824444	0.00356703427751594	0.00628310256148732	0.00873533324848077	0.0108930556839798	0.0127578926299380	0.0143500835032854	0.0156961342319578	0.0167892754748000	0.0176222009985208	0.0181927196254019	0.0184860741479397	0.0184604386501408	0.0180681122862189	0.0172639758498059	0.0160263959139518	0.0143600501320438	0.0122916818068519	0.00990648922525799	0.00733450527853248	0.00473893279030994	0.00231374696021332	0.000261437669140574	-0.00121698433790650	-0.00193407286747718	-0.00173668593301954	-0.000555240343574860	0.00158930369406662	0.00459906735169510	0.00828383232478078	0.0123840956351174	0.0165892686495726	0.0205593518209121	0.0239522201737784	0.0264569178843653	0.0278203803827465
115546453	L	ignored	-0.00926800350218922	-0.00800158902785152	-0.00712595501515623	-0.00674147122088524	-0.00679454565983447	-0.00722401192562942	-0.00791067954155186	-0.00872425570606898	-0.00956655670506096	-0.0102791927437688	-0.0107413869956355	-0.0108638797082640	-0.0106125929199576	-0.00993789619612413	-0.00880708099183904	-0.00721004885336151	-0.00518810691872293	-0.00279373938814324	-0.000110479428692892	0.00278871391584750	0.00580958629568676	0.00886845822073883	0.0118835899381802	0.0147581746419730	0.0173873989930381	0.0196547116958514	0.0214525641088485	0.0227498386362874	0.0235293128295322	0.0237565612470015	0.0234034647935812	0.0225195251496835	0.0211668133603600	0.0194594986930982	0.0174923771782159	0.0153749464927304	0.0132341060405742	0.0112208128351462	0.00945405250273238	0.00799867253894089	0.00687308169616259	0.00607432370372392	0.00554153033630704	0.00518576738726792	0.00490521567764577	0.00458718047453570	0.00411551346949526
616707107	L	ignored	0.00301242200489759	0.00353656839490329	0.00397730904599817	0.00422744249894644	0.00423281809854272	0.00396017675819222	0.00345880563095973	0.00278638732883786	0.00197180231019184	0.00103625774902269	-5,62E+09	-0.00124262244999209	-0.00245187632141076	-0.00362416157868783	-0.00465310898275938	-0.00547205370933397	-0.00603960615586402	-0.00634916297114764	-0.00640863042357644	-0.00625387652669287	-0.00595082667931024	-0.00560988771780026	-0.00536511188924300	-0.00526311983085280	-0.00535385285498543	-0.00563855759006131	-0.00608495971003813	-0.00663512606727159	-0.00721272274621238	-0.00773876369263466	-0.00814592045123500	-0.00837608149289022	-0.00841523058418996	-0.00834117274102072	-0.00818243155298545	-0.00799132787893288	-0.00780310211941540	-0.00763610845575730	-0.00751309204396682	-0.00745186260888726	-0.00745138019834945	-0.00749613311609739	-0.00756599526700841	-0.00761642860284622	-0.00758421674460543	-0.00739833518863659	-0.00700531952055051
797296650	L	ignored	-0.00588454269454706	-0.00425282202209323	-0.00256224164264332	-0.000949846654036088	0.000467529473427442	0.00160128810525610	0.00240166984074818	0.00284178567549894	0.00292745357739110	0.00269293847851271	0.00222145003159779	0.00160564848491949	0.000952646018061374	0.000376166579688879	-1,48E+09	-0.000137654164535117	5,04E+09	0.000556339916726236	0.00137194063902500	0.00246528870266260	0.00376561210153910	0.00518297988840460	0.00661820231488042	0.00796100239298746	0.00910855832694924	0.00996428387405638	0.0104403161602928	0.0104888124624531	0.0101049416663529	0.00931060661200841	0.00817098722811475	0.00677044666216282	0.00520551132772348	0.00357029439452345	0.00195338493315639	0.000439437990989987	-0.000880629614684126	-0.00194518157961870	-0.00272405259347678	-0.00322392125862108	-0.00348371969095177	-0.00354857886970049	-0.00346855744866056	-0.00331108771097975	-0.00315113921139525	-0.00305013161496124	-0.00304373329368223
730932985	L	ignored	-0.00826199108521005	-0.00881576339481013	-0.00887484378598414	-0.00852229881894055	-0.00781479299141942	-0.00681878947576738	-0.00561447105903516	-0.00428860718903002	-0.00293770479813186	-0.00166004766931543	-0.000543839829126655	0.000341908545116608	0.000946618110692418	0.00127316889294172	0.00135141856601080	0.00123209023235459	0.000953907959382114	0.000543572200906889	4,53E+09	-0.000522290146754346	-0.00118264361327248	-0.00197707642853162	-0.00294197463817684	-0.00409962933235433	-0.00543642364645824	-0.00691739582575466	-0.00847987990211179	-0.0100170971648624	-0.0113990411938699	-0.0124822388511971	-0.0131215232259098	-0.0131871358731252	-0.0125761643882273	-0.0112282226802873	-0.00914262303746196	-0.00638737854031653	-0.00308915308079642	0.000575250698324337	0.00439427016850416	0.00811701024146674	0.0114754307305698	0.0142142497198122	0.0161270374550796	0.0170715614249035	0.0169696306655942	0.0158295852822000	0.0137342951018255
678879829	L	ignored	-0.00851097950258281	-0.00979236440041107	-0.0102755375834603	-0.00999787721924749	-0.00907349535116871	-0.00768917354344545	-0.00607332705946583	-0.00446458514508075	-0.00309233374560463	-0.00214085583854636	-0.00170123141323225	-0.00179673580163452	-0.00238288841755232	-0.00337141401237378	-0.00462737343757260	-0.00598647967769681	-0.00726738072932576	-0.00830019265530054	-0.00897582684803473	-0.00927038330092073	-0.00920636024878240	-0.00883900883177669	-0.00825634022499563	-0.00756467311870127	-0.00685664319990573	-0.00622843102734895	-0.00574673709306801	-0.00542857528683409	-0.00523999814971935	-0.00509514645462170	-0.00488746584198317	-0.00450394608315233	-0.00384512700363675	-0.00283686044666799	-0.00142055245961604	0.000419870569179272	0.00263788166531934	0.00512491032466016	0.00769088758547983	0.0101332918832015	0.0122442253284438	0.0138372378814373	0.0147745940640841	0.0149697956255106	0.0143984184797259	0.0130957280763848	0.0111817975398671
702010820	L	ignored	-0.0184554198056517	-0.0152688108619638	-0.0121762771602570	-0.00952078325457223	-0.00749600106182012	-0.00620103011339524	-0.00564641863776381	-0.00571585306151775	-0.00622762062968971	-0.00695281208975650	-0.00762739581100996	-0.00799273163476904	-0.00782046979925890	-0.00696898890221722	-0.00541712389378668	-0.00324615427819209	-0.000608433258061161	0.00228915392045953	0.00522108101001134	0.00796038444681942	0.0102875484234227	0.0120495340946859	0.0131711227677774	0.0136562554800156	0.0135809488138225	0.0130828786389701	0.0123538235248772	0.0116065454750498	0.0110478364986955	0.0108481139918567	0.0111228744591966	0.0119057877364817	0.0131303282298781	0.0146700036584110	0.0163557355867793	0.0179583393389659	0.0192351730036440	0.0199633586685871	0.0199667883710836	0.0191270210929500	0.0174066196702975	0.0148558215110363	0.0116273724123417	0.00795445926865306	0.00410666593104499	0.000372704555997844	-0.00299555861450314
958354579	L	ignored	-0.00688159668919177	-0.00767838434959457	-0.00806705783272355	-0.00802043848306066	-0.00753134007064305	-0.00659808836828811	-0.00528255969491785	-0.00367242030249330	-0.00186038939866415	3,90E+09	0.00188795899092097	0.00357357634440500	0.00499332459695480	0.00604584289480690	0.00666634753168903	0.00682286376338613	0.00649338956245637	0.00567365782448732	0.00440276611333001	0.00276131780362468	0.000849379457788907	-0.00122900435254429	-0.00335318498793501	-0.00540553008253164	-0.00729983793246289	-0.00897109244820381	-0.0103788334583414	-0.0115123755180281	-0.0123811628874269	-0.0130032097341833	-0.0134065402279451	-0.0136161419679734	-0.0136443294600577	-0.0134945100331890	-0.0131682658274025	-0.0126632849495437	-0.0119839195727007	-0.0111144919613103	-0.0100327570802295	-0.00871515448070040	-0.00713802750131479	-0.00530398302699866	-0.00324967118210183	-0.00102526060105403	0.00129612188324508	0.00361278450931197	0.00580386581426406
922256761	L	ignored	0.00404079992105626	0.00282233730867035	0.00137569381528854	-0.000214708562124081	-0.00184622208110618	-0.00342072918923426	-0.00483865433025145	-0.00600246174365624	-0.00683037952239103	-0.00725164498944953	-0.00722013206486573	-0.00671691795138938	-0.00575764808926718	-0.00439562808196185	-0.00270577468328789	-0.000790812762250370	0.00121789572371508	0.00316346097307370	0.00487424926219147	0.00618728379291339	0.00697501884477132	0.00713648524790591	0.00659908106132430	0.00533223627843247	0.00337610992601855	0.000817968991206414	-0.00220797355077857	-0.00552530614731021	-0.00892484868304251	-0.0121687874432105	-0.0150173597308564	-0.0172471116996234	-0.0186801228393372	-0.0191913592305011	-0.0187195000463360	-0.0172809226973444	-0.0149688549415217	-0.0119337242963899	-0.00838761324770574	-0.00457994911111822	-0.000783281778884622	0.00274110017071071	0.00576708107753059	0.00810660500798982	0.00962530976480350	0.0102506334144963	0.00997849692900451
597502785	L	ignored	0.00960014463137848	0.00969428818045509	0.00941802620798526	0.00875028834570395	0.00769910211482920	0.00630213167718218	0.00462221371064647	0.00273778516783132	0.000732381312592815	-0.00128697920022679	-0.00318606301268788	-0.00483309874628612	-0.00611602667057216	-0.00695035373445246	-0.00729268692057999	-0.00716337212396545	-0.00663337518654343	-0.00580741251155500	-0.00480031022405295	-0.00375754500368420	-0.00283465611558690	-0.00215809731771269	-0.00183377797296294	-0.00193338362267431	-0.00248695686478358	-0.00347384364733943	-0.00481197976797625	-0.00639867226112983	-0.00810319489579651	-0.00975982382471959	-0.0112004695563637	-0.0122850569665998	-0.0129022342930690	-0.0129873008654691	-0.0125384653562902	-0.0116042667734127	-0.0102688812254387	-0.00865399600456720	-0.00690255024747911	-0.00515381427089178	-0.00354140802471869	-0.00217523120720796	-0.00112989309167683	-0.000431434440672581	-7,07E+09	-1,71E+09	-0.000207722238494302
710303031	L	ignored	0.0165090723696172	0.0176755268033918	0.0184247743446294	0.0187300437210365	0.0185973211314013	0.0180506751711159	0.0171355869305320	0.0159384216504868	0.0145699146232781	0.0131271992084710	0.0117020315642154	0.0103678434889125	0.00917517763781999	0.00814039945787742	0.00723421202231182	0.00638595983376723	0.00546676192590675	0.00433879642093192	0.00288669751988805	0.000983234416387526	-0.00140925024109110	-0.00427850036807659	-0.00758548104230188	-0.0112191165437369	-0.0150082612342187	-0.0187146724552950	-0.0220519143068311	-0.0247197053370696	-0.0264617979482805	-0.0270728942226601	-0.0264318641516367	-0.0244704356241202	-0.0212413522647882	-0.0169042521887384	-0.0117375271583599	-0.00613323482060053	-0.000555859627468154	0.00452141948148986	0.00865426898182982	0.0114680924266893	0.0126926227882870	0.0122146665354975	0.0100686208121669	0.00646816476883184	0.00177789033777721	-0.00354051485078101	-0.00895704831104882
318071309	L	ignored	0.00327258971775242	0.00259228287809909	0.00168846814436860	0.000510007633761026	-0.000937372785114093	-0.00261554178962935	-0.00445339457871980	-0.00639796369628439	-0.00840440484544049	-0.0104065720924048	-0.0123187140313236	-0.0140494975580198	-0.0155068718084010	-0.0165994417167613	-0.0172451525081034	-0.0173986481566075	-0.0170428080021662	-0.0161747967014082	-0.0148046475878681	-0.0129624844673637	-0.0107399915840574	-0.00827325797598778	-0.00572760997076383	-0.00327254118930072	-0.00107625015777455	0.000708180556054920	0.00197222244272649	0.00266943210425692	0.00278656038408164	0.00234040222128450	0.00138255634342457	2,25E+09	-0.00156459635042587	-0.00320371192970483	-0.00471782468704734	-0.00592684699663173	-0.00666553781153175	-0.00680261232206252	-0.00624912792822664	-0.00498379107001617	-0.00304647897470470	-0.000523629337969392	0.00243481693078184	0.00561838534625147	0.00878278830364698	0.0116852101492485	0.0141026421103377
568676907	L	ignored	-0.0205984567970175	-0.0192777718306350	-0.0173076919285423	-0.0148464128058261	-0.0120482000536032	-0.00907221443330370	-0.00608662674968375	-0.00321328534297165	-0.000544557249208885	0.00185242593306881	0.00394199302654729	0.00571495937235104	0.00717521735673078	0.00831498890704506	0.00913790916180097	0.00964500712975403	0.00980300083981151	0.00959764398625453	0.00902886768203196	0.00809810758947607	0.00683732746575152	0.00530993473990018	0.00359651717690417	0.00178979270758906	-3,28E+08	-0.00166883056190841	-0.00309738252797113	-0.00420655298051212	-0.00491159024171870	-0.00514437156508788	-0.00488483585822274	-0.00414454417069427	-0.00295394185351283	-0.00137855043120014	0.000477461583215748	0.00248124847620969	0.00450308504535110	0.00641554993402997	0.00810393474110441	0.00947362381243584	0.0104638885993318	0.0110470717549463	0.0112340676538337	0.0110614374828102	0.0105893494976103	0.00989235777697510	0.00906184851506504
276617319	L	ignored	0.0122708906368970	0.0137435280434712	0.0146917842294410	0.0150177212630395	0.0146843943356207	0.0137031936189909	0.0120984617923746	0.00991374806586870	0.00722695947761339	0.00415186315818795	0.000823242846430078	-0.00262026244918899	-0.00601804675748652	-0.00924019074186533	-0.0121267071749661	-0.0145340754508329	-0.0163334954261907	-0.0173936464642441	-0.0176313791218083	-0.0170471796851145	-0.0156920827654280	-0.0136698583551109	-0.0111155357471585	-0.00818790049249808	-0.00510200088892942	-0.00209348836995032	0.000631055661214831	0.00287751154516742	0.00448016304220536	0.00532178857437092	0.00536978805362589	0.00465182014883951	0.00329418371498377	0.00147044656772149	-0.000579516760603576	-0.00258759939795869	-0.00427924298886994	-0.00541604421194848	-0.00580977038967704	-0.00534856276940825	-0.00400329472423951	-0.00183973018790775	0.000974473753880882	0.00419562196997586	0.00752675038482798	0.0106509875352622	0.0132669100141407
86711449	L	ignored	0.00364779082091845	0.00333835147295003	0.00298654615413413	0.00261666755757840	0.00226243559664539	0.00195043704364899	0.00170183644447958	0.00152754054057817	0.00141832042693971	0.00138402208549096	0.00141518069221066	0.00149431137859251	0.00159785682314584	0.00171414546884203	0.00183060201315089	0.00193120072953712	0.00199794930048287	0.00200862353403423	0.00193789654987782	0.00176199044033369	0.00146726262902512	0.00105145378222633	0.000522375943897237	-0.000106759180715170	-0.000825706599143611	-0.00161332441912296	-0.00243808996722065	-0.00327382968804625	-0.00409730311571023	-0.00488937706601872	-0.00563846183987138	-0.00632600596815088	-0.00692476422222698	-0.00739132114198695	-0.00767316194298389	-0.00771785178508345	-0.00748019630823016	-0.00692273574982636	-0.00602615219095629	-0.00478038144478720	-0.00321167903924326	-0.00138485430395094	0.000619610848607552	0.00270732707056806	0.00478411452312087	0.00675069218739701	0.00850300375813909
472486607	L	ignored	0.00113560303105539	0.00184851226970756	0.00214706903684855	0.00192861546895714	0.00119014672691435	-1,74E+09	-0.00159400671021331	-0.00341721524838788	-0.00534221836167157	-0.00720891552983753	-0.00884561694938849	-0.0100781439747626	-0.0107643832036522	-0.0107916622027648	-0.0101314763429021	-0.00877862994261331	-0.00677777618039248	-0.00423652187300630	-0.00131708271485916	0.00178015294228646	0.00486223201273969	0.00770895685602728	0.0101163132726469	0.0119196870909844	0.0130314536832589	0.0134358992290823	0.0131656656399110	0.0122838448135843	0.0109161508447659	0.00919369888820799	0.00725562994036373	0.00524813685571799	0.00332169558602233	0.00159657052343277	0.000177613273241714	-0.000849535041363498	-0.00146144146223154	-0.00166475118807878	-0.00149956055571188	-0.00102825136221605	-0.000334846935126706	0.000488385111622344	0.00134230743124349	0.00212117749034205	0.00276310083718312	0.00321221034845932	0.00344562595483617
117211738	L	ignored	-0.00737030742733493	-0.00932554723766771	-0.0110014443779162	-0.0123068238571056	-0.0131615448399041	-0.0135234492130417	-0.0133795620720825	-0.0127853391768501	-0.0118086582578048	-0.0105581249070553	-0.00915001200536598	-0.00768401704077164	-0.00622333105334408	-0.00484368524783769	-0.00356349545487080	-0.00238006588346092	-0.00127838228708607	-0.000232908038249841	0.000780119460326461	0.00177113080447273	0.00274298177112483	0.00370077763951436	0.00461274218245737	0.00544514216060648	0.00615261064152249	0.00670844451349793	0.00711230651729631	0.00739260843619388	0.00757873930805894	0.00769578091784129	0.00775546527092872	0.00774100312505603	0.00763139254507130	0.00740431751118094	0.00704855690321667	0.00653812062197515	0.00587530025050365	0.00508280991173871	0.00420240410683154	0.00327927865369040	0.00234159329625197	0.00145516476290037	0.000667450190806805	1,91E+09	-0.000447701238863521	-0.000713428671882678	-0.000762928173607547
829200467	L	ignored	-0.00314878952819592	-0.00409564558908336	-0.00510511979493628	-0.00611697077159552	-0.00703635852436945	-0.00777507698702076	-0.00826562879845759	-0.00847166337733355	-0.00837031171180712	-0.00796915023560036	-0.00731572343958697	-0.00649122383078224	-0.00559508222140695	-0.00472727884208615	-0.00397100958911958	-0.00337830188349788	-0.00297231855697546	-0.00274256075680119	-0.00264495474913842	-0.00260899995940158	-0.00255658879554572	-0.00240426840511228	-0.00207763157301150	-0.00152193316619229	-0.000710206931980235	0.000347405901344506	0.00160071291318662	0.00297091743705494	0.00436051813819048	0.00566529811970256	0.00678205014431287	0.00762485326436040	0.00812957658355331	0.00826748695898861	0.00804164189372793	0.00749509529009197	0.00670212780109039	0.00575705134550271	0.00475813180857330	0.00380853550325793	0.00301543847496765	0.00245869974642982	0.00218928531922665	0.00222211764961920	0.00254111841247660	0.00309805519766991	0.00381601101086856
520522858	L	ignored	-0.0138675873404079	-0.0133152042713230	-0.0119659358201623	-0.00983483942640192	-0.00703043184213591	-0.00370238953809422	-3,50E+09	0.00379068795038566	0.00761002748977254	0.0112546404084165	0.0145393859465966	0.0172883240604254	0.0193590703346794	0.0206479123338070	0.0210915008196731	0.0206818698088893	0.0194873240999075	0.0176580356701957	0.0154010481653854	0.0129313555530111	0.0104763336071936	0.00822825182710256	0.00633167156140040	0.00486765626828949	0.00383711236900540	0.00315749421727914	0.00267295928934147	0.00216639170865603	0.00140955968277233	0.000186558505586681	-0.00167613139360717	-0.00426657390823129	-0.00756259442316326	-0.0114232907749096	-0.0156002187974906	-0.0197609801598234	-0.0235254514299793	-0.0264847398223449	-0.0282558999631979	-0.0285270386609855	-0.0270901575284800	-0.0238828668025270	-0.0190162736151730	-0.0127572488236753	-0.00551084051045411	0.00223136061475087	0.00989273965947189
21399495	L	ignored	0.000515370574854657	0.000576551084796426	0.000519571449036727	0.000263538121617056	-0.000220617217396137	-0.000925568547102307	-0.00179318429536354	-0.00276217558700995	-0.00376492068909044	-0.00474056647731557	-0.00560861754759729	-0.00632040481710589	-0.00685813548840045	-0.00722931483653840	-0.00741883406523681	-0.00740271611979681	-0.00714876880575173	-0.00664838572209079	-0.00591373056085087	-0.00495238615176674	-0.00384175183646850	-0.00268735349460066	-0.00158770122569391	-0.000627248011199474	0.000110457511561791	0.000549819459008762	0.000650877235693036	0.000404938983515439	-0.000128328812248076	-0.000847600588135818	-0.00163447054950988	-0.00236284045282095	-0.00291436647620015	-0.00319526514261538	-0.00314047751387057	-0.00273787064184139	-0.00199334550129995	-0.000950410125300077	0.000303964833503217	0.00164503911918908	0.00292970940209236	0.00402901700001455	0.00481084267660705	0.00515104285736445	0.00495253061086561	0.00415985877720129	0.00279333852005219
554603878	L	ignored	0.000956711131858011	0.00146141805192984	0.00241421715567882	0.00384281617250882	0.00564858497620715	0.00768432682918071	0.00978861013085177	0.0117685116447279	0.0133920846127803	0.0144891522347014	0.0149504231438457	0.0147344531031500	0.0138664377451808	0.0124207056673560	0.0105370575589906	0.00835755687685674	0.00604291511178064	0.00374480451697391	0.00156032174489634	-0.000423656854466922	-0.00213966340112567	-0.00352203257864445	-0.00452492566599058	-0.00515586000953998	-0.00544674478939739	-0.00546422893579602	-0.00527885304179742	-0.00495470880485014	-0.00460433924029943	-0.00436091571646811	-0.00436671426117879	-0.00470609231257880	-0.00540357033572498	-0.00642750124657625	-0.00770104997237838	-0.00907628481778953	-0.0103554064464160	-0.0113406934156656	-0.0118673834849842	-0.0117947359049275	-0.0110473159191021	-0.00961729394861097	-0.00758639145568429	-0.00511804607031677	-0.00243085989571828	0.000206393189850868	0.00254302377351120
305797430	L	ignored	0.00570370058448262	0.00430008768585674	0.00264949517034416	0.000850379078077502	-0.000977434520540937	-0.00270937499699032	-0.00423650982741631	-0.00548553705644253	-0.00640416982950090	-0.00695002906958012	-0.00710313874235420	-0.00687381364080741	-0.00629196035425765	-0.00541690360795647	-0.00433183047171920	-0.00311977085683604	-0.00185123462006756	-0.000603700167345065	0.000576753297129153	0.00163552431822465	0.00251273113379935	0.00316291219562490	0.00354464275416317	0.00364341529828341	0.00347011215080351	0.00305329710373363	0.00243787939151080	0.00169753142144449	0.000897860075813535	0.000109738826925949	-0.000608174106093177	-0.00119076452543513	-0.00158367584897633	-0.00174630173381738	-0.00168168142537939	-0.00139035285196439	-0.000901302625641444	-0.000256404132085775	0.000484584451446559	0.00124932038345701	0.00195438678706367	0.00251720914959707	0.00286498286203588	0.00294255406454286	0.00271449494458904	0.00216648946550651	0.00131924696274617
961854723	L	ignored	0.00355776377493759	0.00345164403593453	0.00346078901264518	0.00369282988831124	0.00415546748152243	0.00482018704071624	0.00563657393431835	0.00654676501612823	0.00745591210940090	0.00828123382492160	0.00897660932033657	0.00952562287516568	0.00988925236291843	0.0100347943526510	0.00996006184489367	0.00968405146284984	0.00922539873258777	0.00859137499154828	0.00779506419659173	0.00685531033309994	0.00578912203604589	0.00462174812041715	0.00340022715487165	0.00215758637223651	0.000913667695234709	-0.000314998422248990	-0.00151421932372387	-0.00266688172503038	-0.00373835479123986	-0.00467696699996028	-0.00543217370148037	-0.00595461474900603	-0.00620729174515052	-0.00618509378918468	-0.00590577255119209	-0.00540855956012805	-0.00475870940707069	-0.00403579438492790	-0.00332987547025319	-0.00273270996095123	-0.00231657185487547	-0.00215148746703523	-0.00228584702355866	-0.00272134464409474	-0.00341112569505717	-0.00427256574702826	-0.00518966628573049
836211416	L	ignored	0.0134821461586639	0.0148875518546193	0.0159274776977659	0.0164541168886318	0.0163531408398846	0.0155275986570160	0.0139244829789187	0.0115201543355290	0.00833031946531901	0.00442349983484001	-5,54E+09	-0.00496289496145828	-0.0100986470938421	-0.0152047588614881	-0.0200115840976233	-0.0242607740108388	-0.0277160126990372	-0.0301812448867151	-0.0315474485105595	-0.0317754778004190	-0.0309029469641514	-0.0290379527943372	-0.0263456086548157	-0.0230633706843050	-0.0194270480909131	-0.0156887371608984	-0.0121140038120588	-0.00892338386652712	-0.00629627002202000	-0.00433373669191037	-0.00305910652426926	-0.00241346767408213	-0.00230523093970311	-0.00256994960511889	-0.00301371400473018	-0.00341709566551519	-0.00355071747617018	-0.00322071849607055	-0.00228270000390675	-0.000647067604579557	0.00171436121419961	0.00476558030719539	0.00840520281684232	0.0124540924913625	0.0166771244899160	0.0207926023482801	0.0244970577546342
445569089	L	ignored	-0.00178288196708587	-0.00142024720586402	-0.00106045067388586	-0.000742575410447417	-0.000477421317824397	-0.000271970717654195	-0.000147405553987132	-0.000104690853777782	-0.000127994728564220	-0.000185983076786575	-0.000251752142510277	-0.000296874999961350	-0.000291091997278120	-0.000212360597959978	-5,42E+09	0.000182528268244553	0.000492890615677439	0.000881695032537549	0.00135046074324864	0.00188884610377805	0.00248608910457157	0.00311123519276201	0.00372558786425706	0.00428663010061589	0.00476378190198959	0.00513292892526293	0.00537454291733960	0.00548232669572511	0.00546995918168791	0.00536324185919407	0.00518298437058244	0.00494822482843242	0.00468983001478495	0.00443966935819693	0.00422077051644539	0.00404142792537064	0.00389632184062257	0.00377165681930211	0.00365522608260807	0.00352559344611041	0.00336626731999731	0.00315545665549043	0.00288575322222681	0.00256035674073231	0.00220015368820631	0.00183065653298019	0.00148271235651550
106269382	L	ignored	0.00227159719961155	0.00312496839070806	0.00373505631734396	0.00405670315938653	0.00408157042698546	0.00383650401440244	0.00337362614855672	0.00276049833781113	0.00205172763071896	0.00129843045412985	0.000560007413936589	-0.000108672283588623	-0.000672650347062927	-0.00112869476126846	-0.00148661671222145	-0.00177114656782459	-0.00203311830548663	-0.00229873099228566	-0.00256968399073601	-0.00285402733405442	-0.00314734034329849	-0.00343965427416086	-0.00369753047647809	-0.00387491997419531	-0.00391804909678352	-0.00379224718486651	-0.00347665518246210	-0.00296585941564233	-0.00227026435799801	-0.00141535690845524	-0.000451787187040134	0.000547565983602393	0.00149259786624634	0.00227948151813142	0.00280828662430498	0.00300879170705154	0.00284063960535657	0.00229363510709103	0.00141036213333669	0.000279529250190826	-0.000979629249531100	-0.00222533643105276	-0.00330662028803792	-0.00408487025041298	-0.00445731310169271	-0.00437211174936491	-0.00380558263409542
702124277	L	ignored	0.0242723289189567	0.0239536779740383	0.0228006572743872	0.0209484772347195	0.0185734153551257	0.0158865464090482	0.0131070178372656	0.0104216055672715	0.00800560883300749	0.00599885670699455	0.00453449162738871	0.00366752741730205	0.00338103073972773	0.00360342767912633	0.00422557317044492	0.00510307090034156	0.00603291625948137	0.00676897453396023	0.00708245955923618	0.00682340195582507	0.00588958550233757	0.00423962215640419	0.00191116100100840	-0.000972509963476534	-0.00419036052324539	-0.00748092138135773	-0.0105579031610132	-0.0131468276324573	-0.0150273699647093	-0.0160427415374102	-0.0161245564259858	-0.0153008122787454	-0.0136865187886244	-0.0114745900087919	-0.00892727594238206	-0.00633857707358598	-0.00402985808836169	-0.00230366048167147	-0.00140771729091805	-0.00152761088076117	-0.00276588920864780	-0.00511647146028986	-0.00845274149547361	-0.0125521641332569	-0.0171069280166616	-0.0217612976344841	-0.0261224965406148
460183865	L	ignored	-0.00183932699790694	-0.000354660749272463	0.00109123886953735	0.00240710610105343	0.00355285475875604	0.00448312520557654	0.00515669871907292	0.00553763132009066	0.00561396108593290	0.00542261252374633	0.00503651741077094	0.00455856398799798	0.00413900809085263	0.00390701581801188	0.00399790937100543	0.00452945826735525	0.00558918807978225	0.00717106767728399	0.00922204214683057	0.0116608223279698	0.0143502180506447	0.0171091663493815	0.0197447350738340	0.0220693703805551	0.0239210062780771	0.0251567961099103	0.0256736829734043	0.0254706065995642	0.0245484695672757	0.0229070622292430	0.0205829503632848	0.0176574759113089	0.0142244432821830	0.0103765223823177	0.00623883972052744	0.00195808345457802	-0.00233858256205263	-0.00654078308888543	-0.0105493394490817	-0.0142779472254316	-0.0176195908620259	-0.0204571181522086	-0.0226962939702369	-0.0242606538411883	-0.0250892021746612	-0.0251313417359756	-0.0243621716293413
362640289	L	ignored	-0.00105383011083620	-0.00347313124574364	-0.00604593928303903	-0.00860288127447725	-0.0109515885876025	-0.0129167333353986	-0.0143902671117770	-0.0152636463962532	-0.0154926917258689	-0.0150624808546571	-0.0139904056405570	-0.0123292002996949	-0.0101835938753306	-0.00770533580429588	-0.00504418599797592	-0.00236141740369696	0.000149456229121790	0.00234731349457855	0.00416239134620414	0.00545889546672388	0.00620764808240407	0.00643654812127326	0.00617986074770024	0.00552232873289060	0.00458499983457246	0.00352206865698831	0.00252731211957510	0.00175136047923810	0.00134375066475703	0.00140258369918973	0.00189316741622856	0.00281174807675874	0.00414640110189725	0.00585551034606341	0.00786079335932412	0.0100180820440222	0.0121842814457968	0.0142007889214115	0.0159007389395343	0.0171546429430989	0.0178670535849488	0.0180038949642073	0.0175466611080294	0.0165354445598772	0.0150513293923738	0.0131988317539299	0.0111194587677194
27445561	L	ignored	0.00977763618220325	0.00961657468511571	0.00930206055699940	0.00880546645948909	0.00809863820381345	0.00714988062411796	0.00590739582069100	0.00434836961109907	0.00246628712591538	0.000319121183066393	-0.00199478338034523	-0.00436252590661695	-0.00665806068978523	-0.00877613773911115	-0.0106003696804859	-0.0119973685029830	-0.0128672337990504	-0.0131661645398075	-0.0128769717024373	-0.0120488397694654	-0.0107678768895754	-0.00915101429587100	-0.00731361065444562	-0.00539153401417539	-0.00353824179256195	-0.00195224380949382	-0.000781901823243408	-0.000142795184410127	-0.000104566441221984	-0.000698282183750868	-0.00188756247243345	-0.00362057161499298	-0.00571309168019991	-0.00794503105423367	-0.0100946185951117	-0.0119467262789091	-0.0132776322755173	-0.0139168100801572	-0.0137331350967591	-0.0126700637521486	-0.0107482666166277	-0.00808141233300915	-0.00485909876035818	-0.00133344319375337	0.00222007170514155	0.00554580933843141	0.00837091737427305
886575286	L	ignored	-0.0144916264566855	-0.0143246952288708	-0.0136418033727840	-0.0125202662053429	-0.0110278541590782	-0.00923459641113329	-0.00724837301156728	-0.00518845516616932	-0.00316047771432526	-0.00125774054893786	0.000424568928238565	0.00181070115167629	0.00286026484349449	0.00356444327992985	0.00392581781651283	0.00395517933387761	0.00367438638639883	0.00312152276108795	0.00234759679577681	0.00140459651585677	0.000360355760596227	-0.000707643245496301	-0.00172572562692213	-0.00261024708294395	-0.00329266027520866	-0.00372383484722664	-0.00388114857740238	-0.00377309270776599	-0.00345346387086085	-0.00301342898915840	-0.00255839146349357	-0.00220695167905113	-0.00207878769530961	-0.00227994602673874	-0.00288042620098860	-0.00389229720280615	-0.00526909977342414	-0.00690335591277889	-0.00863667294156707	-0.0102705619717952	-0.0115881142748798	-0.0123900758264468	-0.0125040869830644	-0.0118044778047863	-0.0102346028137924	-0.00781494392697136	-0.00465579037659077
599342113	L	ignored	-0.00265261323588235	-0.00219556349549706	-0.00148471529425843	-0.000499924372432851	0.000752112025979591	0.00223899310219647	0.00391921838094458	0.00573676613644997	0.00762131377814815	0.00948978716433592	0.0112729018804843	0.0128911271348106	0.0142688811908829	0.0153259854034677	0.0159813059242616	0.0161753061040405	0.0158731863525908	0.0150608997562126	0.0137490047817165	0.0119763849623831	0.00978341525053118	0.00723423082728339	0.00442059499868973	0.00143580961045104	-0.00159839100549409	-0.00454401662987551	-0.00726083994443426	-0.00962125828192774	-0.0114915555275888	-0.0127818599150534	-0.0134322040533604	-0.0134293218982770	-0.0127919577709407	-0.0116057335738834	-0.0100019200218687	-0.00813574417286207	-0.00618724046972057	-0.00435032586657144	-0.00279658969997225	-0.00168768651056622	-0.00115148790961116	-0.00126827311739993	-0.00208608616923290	-0.00359615798929672	-0.00572813148888135	-0.00835574240627938	-0.0112924569292032
894773271	L	ignored	-0.0133294153004153	-0.0145181470195547	-0.0150238126307074	-0.0148403021904138	-0.0140642775489489	-0.0128228252485938	-0.0112879082583580	-0.00964572387494919	-0.00805915772701575	-0.00667894986812093	-0.00562930814163830	-0.00499577270641798	-0.00483441623726166	-0.00509735854116676	-0.00568357923393448	-0.00642459753119414	-0.00716157500230304	-0.00773525795773620	-0.00804762846229928	-0.00800550618288104	-0.00753384407353017	-0.00659842934108701	-0.00521723557876324	-0.00347843202413291	-0.00155475333391744	0.000337869751336883	0.00197365184829455	0.00314261465785118	0.00372700187641652	0.00367296596000276	0.00295965824949184	0.00163384910184303	-0.000134762997323755	-0.00209262244599447	-0.00396393287717941	-0.00547874016882200	-0.00640292526691859	-0.00653894801060883	-0.00573126861258861	-0.00390842273956179	-0.00111479792061471	0.00248537147856646	0.00665618024980186	0.0110951307749144	0.0154522932659466	0.0193864491488668	0.0225709012204334
688702622	L	ignored	-0.00368383980604442	-0.00449638591334560	-0.00534060596499670	-0.00618159250390578	-0.00689408867722335	-0.00734449559926695	-0.00740715104156365	-0.00697475283611920	-0.00598275751771815	-0.00441926441235699	-0.00234655602065100	0.000127388541837936	0.00284947941780614	0.00561991630031784	0.00820078755357947	0.0103609681231366	0.0119082570564279	0.0127103170842189	0.0126737097117263	0.0117574568827169	0.00997938652402477	0.00740678117007630	0.00416534528543112	0.000450043721815207	-0.00351584557154697	-0.00748639233619956	-0.0112309174615546	-0.0145078913793245	-0.0171006775671738	-0.0188507922210562	-0.0196555331626590	-0.0194920680067454	-0.0183988467769738	-0.0165072771700171	-0.0140036503751683	-0.0111186865379234	-0.00809631509663232	-0.00517833629162363	-0.00258240428280588	-0.000500283916018246	0.000920429848756665	0.00160770233862462	0.00153945821372644	0.000744367606375409	-0.000696760943446918	-0.00265707031151145	-0.00497826834055722
344523757	L	ignored	0.00228754197606538	0.00297735089261846	0.00382819411927987	0.00480780242192095	0.00586615792397616	0.00693735631359908	0.00791802737967057	0.00869675738751154	0.00916368072067098	0.00924271448903733	0.00889465886845968	0.00812199675535050	0.00695554434361070	0.00543689878939569	0.00365011305468727	0.00170547428669466	-0.000269031626108091	-0.00212449717437441	-0.00373593306189733	-0.00500564229521176	-0.00586934215885842	-0.00630041042093550	-0.00631923794138225	-0.00598917468144666	-0.00539496330244216	-0.00463566563117507	-0.00383441458446014	-0.00311234308976344	-0.00254665572281875	-0.00218783444071315	-0.00204561164845824	-0.00210009037229178	-0.00229514577320201	-0.00255676060717562	-0.00279855397645866	-0.00292788990577622	-0.00287175289553529	-0.00258076099359315	-0.00204058969668213	-0.00126542732793197	-0.000299696353387831	0.000784872270699870	0.00189579517901562	0.00293122897547927	0.00378737918173618	0.00436811105780131	0.00460435078705931
451987292	L	ignored	-0.00374126372862337	-0.00427897805641146	-0.00456885588256100	-0.00462071435587339	-0.00446058211449842	-0.00412506728449658	-0.00364509916379980	-0.00306627620749288	-0.00242403189433728	-0.00174587631675717	-0.00104718308201101	-0.000340322417458411	0.000365127160009224	0.00107334312793578	0.00176625851751519	0.00242549108999589	0.00302958915857038	0.00355019602308423	0.00396402284926255	0.00424081373414688	0.00433352565310038	0.00419892533784829	0.00380081992930263	0.00313207174613114	0.00221331006607928	0.00108801850571761	-0.000181356952035502	-0.00150574399733958	-0.00279066088987713	-0.00393377429149970	-0.00484832772424043	-0.00546314218056627	-0.00575490636913323	-0.00572546734962467	-0.00541227753000267	-0.00487871168431521	-0.00423068643181226	-0.00359115279454010	-0.00307065667725614	-0.00276461800838970	-0.00273773291527696	-0.00301609734141632	-0.00358304781067332	-0.00437461437826064	-0.00529867642351079	-0.00622720920540475	-0.00702595902273350
185950512	L	ignored	0.000823402234327782	0.00152425081931119	0.00209477739743030	0.00247996002195754	0.00264992391233895	0.00258500069109742	0.00228418329459220	0.00177175594333728	0.00108736089007035	0.000269036847658699	-0.000615095004866577	-0.00149624523182708	-0.00232820376333215	-0.00309217106255887	-0.00377344211067225	-0.00434774025472887	-0.00480599023845917	-0.00513513152907703	-0.00531054368411803	-0.00531395663753941	-0.00514147973227554	-0.00479992429871900	-0.00429621798052309	-0.00363393515520353	-0.00282555713697709	-0.00190038171859796	-0.000902708632169452	0.000101888189219308	0.00103640294684210	0.00182320298911155	0.00238704150753488	0.00267055153554893	0.00264421609030729	0.00229399442207401	0.00162896824529709	0.000677563055852105	-0.000505834203626657	-0.00185196393414074	-0.00326887190607419	-0.00467621326064829	-0.00601577092793263	-0.00723228116182649	-0.00826991822622532	-0.00908725322387094	-0.00966100253657189	-0.00997745554141951	-0.0100462107364442
587450146	L	ignored	0.00581721970580751	0.00766688298071707	0.00935683004451879	0.0107189264039488	0.0116445377427819	0.0120664787994853	0.0119304525704495	0.0112370209592497	0.0100188642522505	0.00833682488821414	0.00627513382566010	0.00395562158760332	0.00155374999548663	-0.000753157430085640	-0.00282452985777710	-0.00452658538442995	-0.00575853563509811	-0.00645855065841778	-0.00662030536622326	-0.00628077078975708	-0.00553015906644795	-0.00448145421296627	-0.00326575137753924	-0.00202154975882561	-0.000889284996318234	2,13E+09	0.000636153469592849	0.000899198079711786	0.000808450578296994	0.000418195037471614	-0.000170255686411239	-0.000838874611905913	-0.00144278264738307	-0.00186054798247683	-0.00200115734758477	-0.00179382564381747	-0.00122801256297053	-0.000352199132652433	0.000735637646149191	0.00189917926468199	0.00298283427880959	0.00380915924390487	0.00421660377699976	0.00409903575276448	0.00340402217378948	0.00213486024731115	0.000353933439577421
523284788	L	ignored	-0.00115340326338155	-0.00236878310708509	-0.00329456369998325	-0.00383904540415073	-0.00398366319334963	-0.00375861806567641	-0.00322735327237118	-0.00246709979305730	-0.00156085609065075	-0.000578818956110181	0.000402666814003836	0.00130677557004896	0.00207304787816787	0.00268408634343810	0.00312500933145028	0.00340329360274111	0.00354982010646336	0.00360330491293329	0.00358838815282516	0.00352918661652632	0.00344314658041488	0.00334853008070494	0.00324924761839939	0.00314547833505216	0.00304886105162456	0.00295216263282726	0.00282839379107462	0.00262681636179615	0.00231581676649954	0.00186322492619233	0.00125790547397077	0.000490503037733673	-0.000430878423165120	-0.00147311833913975	-0.00256602942004449	-0.00362159852430614	-0.00457450099124044	-0.00536856238299308	-0.00596126631241538	-0.00631946274980282	-0.00642376798640137	-0.00629304816003879	-0.00595201440748498	-0.00543003566057887	-0.00474956240313871	-0.00392585607447345	-0.00297539362035788
684737325	L	ignored	-0.0139643196363014	-0.0127646679194667	-0.0112089980789733	-0.00953307920842451	-0.00795006267772010	-0.00664386233935353	-0.00576173520369428	-0.00538894523051722	-0.00554499966706796	-0.00620068791959321	-0.00726612280611368	-0.00860799952517982	-0.0100295001812906	-0.0113354240116450	-0.0123201575773959	-0.0127847059132790	-0.0125655202434919	-0.0115681109705324	-0.00977577362374163	-0.00725105120519274	-0.00412101117328025	-0.000580669041809083	0.00313217125621517	0.00675407406300585	0.0100079401825315	0.0126371757672045	0.0144443798286397	0.0152985284900829	0.0151236898829726	0.0139230748329433	0.0117953227733624	0.00888893971646248	0.00540394820420593	0.00156980045058304	-0.00236954570723688	-0.00613844780502440	-0.00946858495883842	-0.0121325264570966	-0.0139735167981340	-0.0148940545376119	-0.0148634705652997	-0.0139261219307885	-0.0121897140650353	-0.00981516261287099	-0.00701382958542416	-0.00401937542166189	-0.00106670119780188
79881153	L	ignored	0.00386498967968031	0.00493303890502104	0.00600830289513740	0.00705618220665215	0.00800899375393729	0.00879252422669444	0.00934524676105157	0.00963142793317296	0.00964137456697187	0.00938861513295778	0.00889815235578612	0.00823573239709395	0.00747700392521085	0.00668110626708823	0.00591143342276417	0.00522344755213261	0.00464944863558893	0.00419929056477230	0.00387089502902385	0.00363361955163701	0.00343517259640682	0.00321414166180801	0.00289917627974234	0.00240576627340798	0.00167144295920938	0.000660347145199737	-0.000632046581882085	-0.00217555683596184	-0.00390209310479852	-0.00571669972158788	-0.00750140492088774	-0.00913237541205860	-0.0104855501285150	-0.0114522385877735	-0.0119582476407628	-0.0119688095437144	-0.0114871298432021	-0.0105525573896364	-0.00923724602301537	-0.00763900846828605	-0.00587512230107200	-0.00406695371728078	-0.00232589665649044	-0.000741644863587530	0.000626025202746225	0.00174864649985013	0.00262987345661497
771455284	L	ignored	0.00883328591661686	0.00873794749777604	0.00824175094598335	0.00732849765589143	0.00602484800650420	0.00439801669116001	0.00253962772363960	0.000552047368383330	-0.00145861275392022	-0.00341629439522281	-0.00525587045965447	-0.00692605406844308	-0.00838267997620044	-0.00959923348933649	-0.0105567920258194	-0.0112584201972380	-0.0117155496987392	-0.0119340407683930	-0.0119479124753047	-0.0117569007838930	-0.0113481400587456	-0.0107163472615080	-0.00986162564742561	-0.00880143875216210	-0.00757446031018066	-0.00622995151807986	-0.00482333465450082	-0.00341098315485622	-0.00204862240277986	-0.000784237260766801	0.000344577304241044	0.00131288905883411	0.00210856995173706	0.00273793890074515	0.00322140488514780	0.00358185437278829	0.00385846393211535	0.00410401344811648	0.00436675335830264	0.00468349509992303	0.00508846909390067	0.00559950475083163	0.00621035022453357	0.00688734151240678	0.00757087050981017	0.00818791414814463	0.00866031564432325
771564098	L	ignored	-0.00156751564659228	-0.00180261970294271	-0.00197704748808123	-0.00212118619635995	-0.00223143990843098	-0.00230632300789362	-0.00233701426217754	-0.00230370321631153	-0.00218368071221594	-0.00195771102200419	-0.00161864647081943	-0.00116362914022446	-0.000611939327228112	-6,79E+08	0.000606549579094493	0.00118149481701467	0.00167519151864870	0.00204593881947570	0.00224396465316130	0.00222128570790319	0.00194198073361123	0.00138857831846009	0.000564161334316424	-0.000509488670080826	-0.00178473397749343	-0.00320194309678093	-0.00468192344717820	-0.00613146906524635	-0.00744421723402828	-0.00851429518027851	-0.00925118791667053	-0.00959302552564473	-0.00949636294315511	-0.00895585605033143	-0.00799725867245953	-0.00668346134678099	-0.00510955781165265	-0.00338964701305894	-0.00164741140703516	-1,08E+09	0.00139852807042185	0.00247657694438522	0.00314573460229822	0.00336573182809097	0.00314023412231254	0.00250708439498743	0.00153528806398731
869250251	L	ignored	0.00856263999636714	0.00739952605774055	0.00596625378120675	0.00439450157484439	0.00282151041228194	0.00135691629678241	7,83E+09	-0.000960008451268439	-0.00172526839654745	-0.00221605706255660	-0.00246139941278467	-0.00251975470700178	-0.00246927898164372	-0.00240275391410138	-0.00239539900008782	-0.00250129690570153	-0.00274434850314487	-0.00311670701368628	-0.00358764782890411	-0.00410744561457651	-0.00461511605858516	-0.00504337421300700	-0.00532602834263943	-0.00541160517976724	-0.00527162870277911	-0.00490697872472027	-0.00435249974370923	-0.00366731793989786	-0.00292049397262486	-0.00217870519568502	-0.00149723751438166	-0.000928469459817458	-0.000513704146449470	-0.000269101364651381	-0.000188115921541659	-0.000243835740278292	-0.000386134175035989	-0.000555342064587838	-0.000692223304932530	-0.000736733592492898	-0.000635682030162904	-0.000354206419673132	0.000117756897336129	0.000764450331517541	0.00154228603433639	0.00237854093953665	0.00318655269112679
979213615	L	ignored	0.00146918870142143	-0.000384935510486476	-0.00242287718670627	-0.00455847968747425	-0.00669362702237795	-0.00869660662089046	-0.0104329733807631	-0.0117930070482257	-0.0126664570947346	-0.0129787722898011	-0.0127266987754281	-0.0119652764010880	-0.0108011457354972	-0.00930959772140032	-0.00759816146864754	-0.00579310315227354	-0.00401189881535172	-0.00231169773249977	-0.000674641389646321	0.000924725039390908	0.00245796779612125	0.00388962461861109	0.00520963699691115	0.00643486691701168	0.00754862942298297	0.00850360373646413	0.00924461785757107	0.00968354894332404	0.00980079926331557	0.00964209423934269	0.00924489100006758	0.00866019239006590	0.00794411190007073	0.00718682562857511	0.00647675924599994	0.00590672458528920	0.00555473327968665	0.00547268098688956	0.00569478752614402	0.00622212425398505	0.00702912490512057	0.00801161867788649	0.00906933569124224	0.0100975495521811	0.0109784909547277	0.0116434829604960	0.0120250789740343
709177622	L	ignored	0.00353777889169977	0.00241629502885684	0.000986514416106018	-0.000673425405929321	-0.00242936923895072	-0.00418157778100085	-0.00585013298965846	-0.00734754347898190	-0.00860153358618850	-0.00960144957788067	-0.0103486876065029	-0.0108529309452868	-0.0111269081220083	-0.0111676240876473	-0.0109732352966901	-0.0105582547367703	-0.00994619144822331	-0.00916289577948708	-0.00823405654559557	-0.00721512042083835	-0.00616401912616760	-0.00514525516462818	-0.00418665289046947	-0.00330573078924075	-0.00252975546209861	-0.00184930881923487	-0.00124753656271799	-0.000717284071392508	-0.000271217755225080	7,44E+09	0.000310432020180513	0.000454050719412094	0.000496988179165611	0.000448002485218942	0.000331919234194495	0.000195672833127879	0.000103256940435313	0.000104854953530947	0.000238123782379463	0.000544022638346745	0.00103617971949523	0.00169883151023791	0.00249856336965244	0.00338108798429958	0.00429602682159957	0.00518301086144060	0.00596699973143698
114210567	L	ignored	0.0128187988655845	0.0133013708069373	0.0136580304512118	0.0138582603203978	0.0137997821604907	0.0134051906318699	0.0126527974646028	0.0115551109578237	0.0101567957479984	0.00856128353575574	0.00690411663028037	0.00530908123024831	0.00385700378654706	0.00262288459352074	0.00165024654904565	0.000928842268518244	0.000420746365327941	3,79E+09	-0.000362200469598728	-0.000879830945443168	-0.00158467699507821	-0.00251395593240435	-0.00365992393718454	-0.00499453451261839	-0.00641336786505180	-0.00779634371609162	-0.00901955662370381	-0.00994026191033151	-0.0104075442424730	-0.0103673420470205	-0.00978094946845185	-0.00870434872298186	-0.00722375889473332	-0.00547532660685681	-0.00364119928915965	-0.00191097774773853	-0.000486978150297831	0.000461761202136501	0.000799919703779961	0.000441013430095446	-0.000636044350753930	-0.00238301396882896	-0.00467810861091902	-0.00735093435405793	-0.0101949825400138	-0.0129656072315801	-0.0154192379482107
391806113	L	ignored	-0.0101388428227460	-0.0114320081350430	-0.0121792855204932	-0.0123659390710978	-0.0119951317326912	-0.0111141802200467	-0.00980695005007602	-0.00819030943427920	-0.00640374580033031	-0.00459547258007730	-0.00290340387934784	-0.00144714664032975	-0.000322001457981269	0.000412033373389770	0.000738225851295136	0.000685069555465907	0.000317196487601805	-0.000284474470705771	-0.00103102784353230	-0.00181501849850818	-0.00253761686500963	-0.00312866717543659	-0.00354637455743873	-0.00378863119762196	-0.00388681061258611	-0.00388707680179027	-0.00385232478067953	-0.00385983988987808	-0.00398523624148406	-0.00428324503884111	-0.00476573657561865	-0.00541425069590281	-0.00618002957318247	-0.00698972418908551	-0.00774826814527111	-0.00835376969644009	-0.00870296138318620	-0.00870056873591748	-0.00827572518961534	-0.00738936114812673	-0.00604392752539731	-0.00427274926202227	-0.00214329478871889	0.000240881594924824	0.00274205087587094	0.00519493661712144	0.00742237639476399
57238750	L	ignored	0.00227386481602540	0.00253691772826975	0.00252128150227742	0.00205649195868943	0.00106786169866534	-0.000459833681096781	-0.00247332872717973	-0.00490167547285920	-0.00762507323671874	-0.0104915836417319	-0.0133341424128536	-0.0159770512357634	-0.0182469031877201	-0.0199964055687771	-0.0211195629893984	-0.0215878621480356	-0.0213851214756187	-0.0205237423426467	-0.0190391584492018	-0.0170079873490350	-0.0145576907952141	-0.0118487619477565	-0.00905959598525700	-0.00636517479012858	-0.00390863612564605	-0.00180309977525927	-0.000131807327008168	0.00107099489452777	0.00181699154962499	0.00216422889594362	0.00220754261577537	0.00205686159903811	0.00180371119522070	0.00151937670222502	0.00126247103494167	0.00106535560431308	0.000930007095261009	0.000831873702263886	0.000721826729825939	0.000521256600770785	0.000145898639773944	-0.000480007035400904	-0.00140515433213622	-0.00263513967123582	-0.00413856582531751	-0.00584953278980348	-0.00766564466260550
59424291	L	ignored	0.00454598664975444	0.00577747889419793	0.00690666791396389	0.00791373593714627	0.00876342469915013	0.00942087436832347	0.00984426675267450	0.0100031640981443	0.00988309678702655	0.00947856322804178	0.00880280798945895	0.00789391496574785	0.00677731962994010	0.00546433955092372	0.00399105996691541	0.00240221881467693	0.000745322767009032	-0.000928014324050866	-0.00255165715158590	-0.00405298009032690	-0.00537262938137428	-0.00646591913520299	-0.00728202976991780	-0.00779778672759786	-0.00802633414650306	-0.00800928768357436	-0.00782804992619598	-0.00756981931470977	-0.00731496055709070	-0.00711499108300379	-0.00698530736179879	-0.00690137975775366	-0.00681455689573354	-0.00663182594352732	-0.00624215448259781	-0.00554042112144758	-0.00442719759733839	-0.00281575507743081	-0.000665727004721020	0.00200956393204750	0.00514270798225459	0.00860749196442756	0.0122298725888644	0.0157995309895441	0.0190776237832795	0.0218083088827677	0.0237536203576120
577734954	L	ignored	-0.00315794559582238	-0.00303983785677992	-0.00301009397299529	-0.00311486525284297	-0.00331919653285590	-0.00355958114119822	-0.00377063374438008	-0.00389519784538191	-0.00389268179656194	-0.00372862863245623	-0.00339126867870717	-0.00289808471662602	-0.00228781488372009	-0.00159570771286242	-0.000858335897247240	-0.000104349391871501	0.000646703608849300	0.00137374552148466	0.00202273701426573	0.00253910335435408	0.00287771589792889	0.00300375021898666	0.00289045412965544	0.00252808254535145	0.00193359759432900	0.00115365130559963	0.000273100410953634	-0.000610893206934974	-0.00138717020679618	-0.00195187311296159	-0.00221927182364114	-0.00212579781359371	-0.00165267210280430	-0.000804388205924559	0.000378756715506572	0.00180286634491363	0.00333822328816950	0.00483122928321870	0.00611612582724924	0.00703275947615121	0.00743944458258814	0.00723502557664031	0.00637410610543838	0.00487002041499064	0.00279277313750243	0.000276415844130436	-0.00249437186608857
672992025	L	ignored	-0.0234077672346502	-0.0267233048217351	-0.0288547550037516	-0.0296387098539568	-0.0290706835412811	-0.0272650240528025	-0.0244220129058870	-0.0208628616474916	-0.0169651011289491	-0.0131001213683705	-0.00961936575501869	-0.00680231082603679	-0.00481768436576967	-0.00373319754078175	-0.00350097803833239	-0.00400658461798844	-0.00504160880704222	-0.00634280502221273	-0.00763038277734835	-0.00863683790788637	-0.00913382677039829	-0.00892919624819661	-0.00793048938681801	-0.00616256169697076	-0.00371611099328186	-0.000780539862003995	0.00238976499858917	0.00555040329602262	0.00843082540689963	0.0107752492562490	0.0123697874069098	0.0130998610269741	0.0129293314188415	0.0119092217244664	0.0101915698959208	0.00802185525366402	0.00567699968764846	0.00344112016556873	0.00158516451638968	0.000300892541499062	-0.000301843628978792	-0.000191974221109380	0.000560393772679639	0.00179499078252323	0.00330939481874712	0.00487209434074853	0.00626404309115778
440366891	L	ignored	-0.00607215615424723	-0.00486998257975006	-0.00342363786328079	-0.00181411842761353	-0.000170023200159132	0.00141500109910920	0.00287086669136489	0.00414333896783641	0.00520730303037310	0.00606167207660346	0.00673323605693405	0.00721370625303760	0.00747023951867324	0.00749798942982785	0.00731816823317662	0.00696978091016121	0.00648677219017781	0.00590207530761683	0.00523430394709901	0.00451460264369346	0.00376703983165317	0.00301606285622383	0.00229610010786543	0.00167915839784241	0.00121042823271071	0.000930712068934544	0.000891011759671785	0.00112640349955998	0.00163382471228319	0.00240367375203418	0.00339555354900436	0.00452203980143939	0.00566443588063515	0.00667912294935196	0.00741376152850478	0.00773575319266468	0.00754128839333923	0.00674486781298071	0.00530430033230033	0.00325769440676078	0.000719320325008060	-0.00215725891905681	-0.00514559255041658	-0.00798318844009681	-0.0103884726475539	-0.0121063236437163	-0.0129161003462806
239395161	L	ignored	0.00206707568188347	0.000939455158192324	-0.000301635338537739	-0.00156332634770650	-0.00280208610206159	-0.00397574375178111	-0.00505291802674044	-0.00599367472090061	-0.00677038962208817	-0.00736062234353618	-0.00774660850585091	-0.00791056434307539	-0.00784878186599554	-0.00756586359945803	-0.00707973057752412	-0.00642847908527082	-0.00565781179793688	-0.00480401578856038	-0.00390150695655910	-0.00298221895146678	-0.00207750702420666	-0.00119855129449422	-0.000344427156669609	0.000493455135646904	0.00132925364742246	0.00216737374253076	0.00301762110508419	0.00387001916307716	0.00471116393491595	0.00550641893715778	0.00622183133945692	0.00681829848593302	0.00725147818767969	0.00747564481827445	0.00745644978091097	0.00717838944628627	0.00665913427623371	0.00593523661784559	0.00506142295581275	0.00410163364500141	0.00312846039379284	0.00220715169337480	0.00139461993005589	0.000725040142385961	0.000213265919338618	-0.000157266499155839	-0.000416662873258399
953770868	L	ignored	0.000499189019854142	-0.00155155989226748	-0.00333962017391130	-0.00468055717938009	-0.00545465019480117	-0.00559709940080012	-0.00512514938744118	-0.00411800079284358	-0.00268449987798542	-0.000967633289599215	0.000859771089823928	0.00260181077179848	0.00408543012609841	0.00514448897660236	0.00567464809787259	0.00562252075954816	0.00501467365128282	0.00393576273230667	0.00252282582603382	0.000938828324598250	-0.000644566452529524	-0.00205887364918349	-0.00313898293745278	-0.00374932040685311	-0.00382630886591791	-0.00336150102329211	-0.00240274761141345	-0.00101008220218050	0.000710191137362178	0.00264096329053404	0.00464971148181447	0.00658572043234946	0.00830445323460176	0.00967796104957066	0.0105948975265994	0.0109824093486862	0.0107899843767781	0.00999498753504798	0.00861440229155904	0.00669214133769414	0.00430413607479961	0.00153358311717874	-0.00150541114511604	-0.00467077181108507	-0.00780429668815368	-0.0107332356674673	-0.0132977859138200
391290306	L	ignored	-0.00537964771871676	-0.00516541439590090	-0.00499817262090305	-0.00493726238031724	-0.00501060482890354	-0.00521278933858156	-0.00547766294905396	-0.00570711826959486	-0.00578253511811633	-0.00560151916140034	-0.00505375397062297	-0.00403740370797906	-0.00248553168044381	-0.000391098693422950	0.00218566881622797	0.00512337702775524	0.00829132773142702	0.0115407652992433	0.0147218226648222	0.0176662936236040	0.0201770867210699	0.0220524584845223	0.0231055862640733	0.0231671805719636	0.0221468001252462	0.0200306435985195	0.0168692785932556	0.0127645733639501	0.00790130835669920	0.00255772296925022	-0.00293209526825830	-0.00819409170870167	-0.0128886376890637	-0.0167134385005435	-0.0194296250099618	-0.0208726280468475	-0.0209913287596479	-0.0198390637615742	-0.0175727689540956	-0.0144321038990015	-0.0107114996092080	-0.00672996455983044	-0.00279137605897921	0.000834126507934683	0.00391857415364256	0.00631121295700029	0.00795644396002798
832875171	L	ignored	0.000719269330625448	-0.00145382688408635	-0.00354939271083735	-0.00537404468253641	-0.00679644876805300	-0.00772350483124330	-0.00817044144822142	-0.00819203270184896	-0.00784066409233738	-0.00717769806911530	-0.00629877713480150	-0.00528212197020587	-0.00419637674297827	-0.00305870627200269	-0.00193595591347130	-0.000883241220162161	4,64E+09	0.000801466088311251	0.00134496689734392	0.00164261385891356	0.00169167065994872	0.00151168705466758	0.00116305762279867	0.000718455585450596	0.000269201850688558	-9,31E+09	-0.000317955332378368	-0.000346123921962725	-0.000159101208940893	0.000235050915763356	0.000810562946818108	0.00149541635212889	0.00221835714793882	0.00292942333517132	0.00356465945785905	0.00406621875692156	0.00439585039056236	0.00453670080185333	0.00448175669266521	0.00424454524213927	0.00387100638235301	0.00341649189682899	0.00292930584981682	0.00245493816956836	0.00205129435840486	0.00177029736350335	0.00164137071629796
619061725	L	ignored	0.00151599024005792	-0.00178378423458652	-0.00514799630853105	-0.00838882847072455	-0.0113132502201067	-0.0137441059677391	-0.0155162937828504	-0.0165066261915156	-0.0166870514588937	-0.0161090473370541	-0.0148985794174503	-0.0132362534334259	-0.0113350789427477	-0.00937195432357001	-0.00750653532958800	-0.00585472415429594	-0.00447304018920958	-0.00339162765043211	-0.00259824221225723	-0.00204761255181910	-0.00167752589681634	-0.00142481934939375	-0.00123321689659121	-0.00107555789493320	-0.000928609646473812	-0.000785016503973385	-0.000675316803688679	-0.000639844498074294	-0.000734251059144565	-0.00102329771609107	-0.00156088484645285	-0.00238125802194906	-0.00348302636544594	-0.00483357034240502	-0.00636068217563663	-0.00795592987970603	-0.00947683191155418	-0.0107520681137346	-0.0116259112667452	-0.0119779269965261	-0.0117278218152526	-0.0108211848132901	-0.00926419983769288	-0.00710900578471486	-0.00446537361282934	-0.00148295298018461	0.00165017483779038
552380412	L	ignored	0.00139406620684339	-0.00152193725430311	-0.00471585744741685	-0.00793631667889204	-0.0109102173347247	-0.0133767402569904	-0.0151565065098455	-0.0161615518244588	-0.0163507944657168	-0.0157604499155391	-0.0143871189906539	-0.0123243847281929	-0.00976712005418656	-0.00689438470388508	-0.00394492543744026	-0.00113697925910504	0.00135353740120416	0.00339024796734087	0.00488106621987644	0.00578299698840980	0.00612114838687890	0.00600717583300777	0.00552856758571059	0.00483705400944599	0.00410390319201625	0.00345739519417490	0.00297209623644397	0.00269938479104229	0.00269355116103669	0.00295285464870472	0.00349568717056673	0.00430979548963058	0.00533645824039463	0.00654029883493608	0.00783993309992255	0.00909572750604296	0.0101990081959900	0.0110434269442627	0.0115296762085058	0.0115968159149745	0.0112027968401521	0.0103567555449980	0.00909761141116920	0.00748427474933852	0.00560481569302053	0.00358571236251226	0.00155291539979097
110351684	L	ignored	0.000740503546032441	0.000506352191882590	8,73E+09	-0.000394990509701015	-0.000878342968607029	-0.00128683726865334	-0.00155559134651034	-0.00162604797873908	-0.00145731311946065	-0.00101405380874603	-0.000267906338736358	0.000801298476586291	0.00220771026985236	0.00394450399035112	0.00596784723130502	0.00819246688278375	0.0105073244588420	0.0127698717252453	0.0148384133762082	0.0165721056385365	0.0178761117641071	0.0186973991167910	0.0190229401864781	0.0188731776412922	0.0182942050639215	0.0173795889253235	0.0162558079757184	0.0150722285575705	0.0139704689377217	0.0130525235871864	0.0123707040179755	0.0119441827909741	0.0117674064022596	0.0118057375165469	0.0119898896238532	0.0122221409554256	0.0123975588732401	0.0124198555164827	0.0122068500670288	0.0117037615491721	0.0108935937085546	0.00978735175225917	0.00842540392135198	0.00688323517031345	0.00526482281590024	0.00369322536158344	0.00227905686141736
587184947	L	ignored	0.00672585213919009	0.00643004057693235	0.00569187402142788	0.00444359047456519	0.00267375385897870	0.000411443835369631	-0.00225631011493834	-0.00521419852136164	-0.00833273296173336	-0.0114499381698637	-0.0143992245226107	-0.0170043893805628	-0.0190737620343677	-0.0204392732218433	-0.0210057984197978	-0.0207356359567732	-0.0196723941889340	-0.0179327361850080	-0.0156761998183741	-0.0130797685615543	-0.0103508224358269	-0.00768918975783983	-0.00529772906374289	-0.00334008764331997	-0.00192813266988080	-0.00111988187231582	-0.000882713408676540	-0.00112358940661480	-0.00173813997807491	-0.00260826741413911	-0.00361851701700889	-0.00464031814646983	-0.00554619091577446	-0.00623491486401668	-0.00662875177177167	-0.00669074877488913	-0.00640797421538922	-0.00579700105803337	-0.00489466883921599	-0.00376821514328700	-0.00249335641432899	-0.00115744681199375	0.000155479925278029	0.00136930891966189	0.00243164730208987	0.00331539703246870	0.00402849104740918
233532619	L	ignored	-0.0228622707942693	-0.0216208205127089	-0.0195754155756953	-0.0169446532544987	-0.0139371758113992	-0.0107458646839368	-0.00755596171103884	-0.00454182834261415	-0.00185984521627366	0.000361739024091211	0.00201159717194193	0.00302409294739585	0.00338613961040683	0.00313714626924890	0.00234792872046426	0.00112281782085325	-0.000407968869898320	-0.00209229693255959	-0.00378675400949763	-0.00534115749480677	-0.00660906038428319	-0.00748735724002921	-0.00790845996011585	-0.00783505122412790	-0.00726791918788693	-0.00624126934944956	-0.00483017986717704	-0.00315653606804935	-0.00135818697746299	0.000412909485519047	0.00199773333024082	0.00325367395741706	0.00408571714101628	0.00445494208483061	0.00436829506203661	0.00387169596667911	0.00306515574744423	0.00210575694831942	0.00116402301799831	0.000415454918492515	8,10E+08	6,16E+09	0.000654240054277377	0.00181488366463015	0.00350810770158295	0.00563916491402326	0.00804346847074075
62683514	L	ignored	0.00931351487124932	0.0101272523642326	0.0107302988426802	0.0111680376833579	0.0114880408015370	0.0117198065792095	0.0119134238745470	0.0121286155452790	0.0123638003499769	0.0125798039021735	0.0126999641874388	0.0126522383610259	0.0123650610929307	0.0118187024607411	0.0110081653897575	0.00993976530538292	0.00864171685193726	0.00716742254592318	0.00559621835660367	0.00401313924515406	0.00250404572396067	0.00116439376061735	5,83E+09	-0.000801866296240847	-0.00140119107611829	-0.00174992962562299	-0.00185900502484282	-0.00178298610068591	-0.00158445554517765	-0.00133296041237643	-0.00110525079169349	-0.000960686869628188	-0.000964979778895016	-0.00114875925521236	-0.00151765731702215	-0.00206549320971754	-0.00279188266146465	-0.00367887897543811	-0.00470051682830069	-0.00583727039195623	-0.00707706137033892	-0.00839949842176754	-0.00978922785042980	-0.0112330189764156	-0.0127164321488438	-0.0142151658656271	-0.0156851134612337
29367902	L	ignored	0.00585880963042466	0.00750514974281552	0.00863563687879616	0.00915694120224909	0.00912776688532833	0.00864578331215998	0.00788015614777336	0.00695327886193226	0.00596855965228599	0.00502156249370477	0.00421291192765034	0.00362483951678741	0.00329305215997704	0.00321492912892219	0.00335501190313070	0.00363393236858319	0.00398732818197180	0.00432737499192242	0.00459528553364555	0.00475167669977668	0.00472687030309121	0.00445057884166012	0.00390751877390238	0.00310897150223939	0.00208708620008484	0.000918604792737190	-0.000308114328435049	-0.00148154701633269	-0.00248866568518291	-0.00326795535344063	-0.00380087455519439	-0.00412904193676933	-0.00431903119635261	-0.00444126775100014	-0.00458190101445213	-0.00485571413739414	-0.00535238909282624	-0.00615251796742698	-0.00729878877756455	-0.00879596272560891	-0.0106168239057808	-0.0126957464957330	-0.0149062301707212	-0.0170893782947289	-0.0190409186914295	-0.0205652127236232	-0.0214911320256358
697873651	L	ignored	-0.00696814963233392	-0.00714790383258195	-0.00751285073833071	-0.00819361040455813	-0.00917102003568126	-0.0103602407786071	-0.0116342618836275	-0.0128348709182738	-0.0137968498760196	-0.0143724802926518	-0.0144431300955723	-0.0139185973841407	-0.0127473809230885	-0.0109496663783885	-0.00861398784098419	-0.00586060853930398	-0.00285867618161016	0.000171263485275897	0.00301864586367828	0.00548364503376133	0.00738734581816669	0.00859560510009085	0.00903853657338783	0.00870986310842331	0.00766753185682802	0.00604757035278683	0.00403642376603169	0.00185569901580230	-0.000262252977493304	-0.00211130742243585	-0.00351109746691524	-0.00433151854569764	-0.00451491559827013	-0.00406572826736135	-0.00306732947581154	-0.00167132330558670	-4,71E+09	0.00163413237843441	0.00320704095514982	0.00453669472030109	0.00553882465924396	0.00617043512309757	0.00643119481470893	0.00636381792009500	0.00604391738944635	0.00557420381410190	0.00506700306730301
925371438	L	ignored	-0.000326947821643209	-0.000320182320137442	-0.000811818248920678	-0.00182841544066459	-0.00325430256560077	-0.00491616340615357	-0.00661450802341863	-0.00818022272756070	-0.00943496306309743	-0.0102161228204864	-0.0104148170363319	-0.00998018580473131	-0.00893131293418451	-0.00736395299623623	-0.00544925352119729	-0.00337862530284413	-0.00135589107765442	0.000395580926891812	0.00166158117918285	0.00232257404329264	0.00231049852809602	0.00163581003823480	0.000372139843363386	-0.00135840197872330	-0.00338756304167813	-0.00550723276193386	-0.00752916866551600	-0.00930498316011892	-0.0106619482859057	-0.0114540834090740	-0.0115886098618334	-0.0110401681257048	-0.00985485715349982	-0.00813562336096068	-0.00603769829201657	-0.00375757422391671	-0.00150719962128454	0.000500591069064085	0.00208653531001838	0.00310847013808737	0.00348815167335922	0.00319554230329456	0.00229299250535059	0.000902603660518282	-0.000816881941810326	-0.00267591968980080	-0.00448348980123232
596008681	L	ignored	-0.00116762091842735	-0.00152777465656063	-0.00181481684229365	-0.00206194238919540	-0.00223211681313177	-0.00229361232908548	-0.00222385174285716	-0.00203983428124096	-0.00179402998191967	-0.00154531734814575	-0.00129056720632694	-0.00106286018854861	-0.000933231721896780	-0.000948939607244653	-0.00111324445281789	-0.00140629573100297	-0.00176946408423820	-0.00215536922557907	-0.00251630757117707	-0.00282625233950374	-0.00305216768336047	-0.00313835714174156	-0.00305724984539798	-0.00283855723491114	-0.00257558171568584	-0.00238314728065496	-0.00233822357387737	-0.00255508637879649	-0.00317288563177872	-0.00430792539191751	-0.00600078060914580	-0.00826099998861374	-0.0109939341365696	-0.0140218800366226	-0.0171266300395274	-0.0200649342149182	-0.0225732175927483	-0.0244010944058080	-0.0253422960692741	-0.0252305134220173	-0.0239672167940895	-0.0215466501551530	-0.0180755192295314	-0.0137400248227000	-0.00878482892604048	-0.00352105746768513	0.00171140923248004
474899215	L	ignored	0.00442818538195019	0.00569289544984753	0.00654058865860086	0.00690380231929532	0.00680838442928574	0.00630793729020183	0.00548839306384341	0.00448187610153242	0.00344373828849879	0.00249781033553643	0.00174716827627798	0.00126925531318014	0.00110398936879017	0.00126483527404395	0.00173363425863141	0.00248411653364203	0.00343903669360563	0.00451261876870432	0.00561897424867868	0.00662363233011456	0.00740884115367353	0.00784711714287142	0.00788273365359830	0.00747223445433630	0.00659009487476738	0.00525409105485302	0.00352254676900831	0.00149065346472075	-0.000747675288698648	-0.00308643270782485	-0.00541435326690724	-0.00760357058882121	-0.00951976754160549	-0.0110527348014483	-0.0120836855364772	-0.0125174947081507	-0.0122956359182676	-0.0114095652713967	-0.00990030689084819	-0.00786008754600038	-0.00543419480301863	-0.00277913820793406	-7,64E+09	0.00249492623254295	0.00477432414762114	0.00666442927967994	0.00810340163139475
752442266	L	ignored	0.0102332361950052	0.0115455537660842	0.0128214950719271	0.0139562996975700	0.0148501924478773	0.0154100181423770	0.0156074776874101	0.0154040433452034	0.0147833455624495	0.0137680016147821	0.0124495264608100	0.0109407998205101	0.00935919925043976	0.00781517455990956	0.00639681257413933	0.00516336284537573	0.00412501936235825	0.00326669915306466	0.00254965726510013	0.00191594531718558	0.00126090976063951	0.000480751898140626	-0.000528808926408679	-0.00184673542298184	-0.00352515128669511	-0.00557206071731549	-0.00793445313436247	-0.0104673965328873	-0.0129909667239883	-0.0152757253971668	-0.0170971979361099	-0.0182380946845131	-0.0185303322514249	-0.0178555510356047	-0.0161958982770571	-0.0136074038426984	-0.0102411198095690	-0.00633694221341444	-0.00214891723325577	0.00202662649729519	0.00589294773176180	0.00919903528719469	0.0117506346214140	0.0134290909567794	0.0141908525003919	0.0140774002483183	0.0132171290906374
469536779	L	ignored	-0.00360680757936848	-0.00362388589224596	-0.00343703707072854	-0.00312949277528202	-0.00275904933912677	-0.00238079125591364	-0.00205805317839336	-0.00185419320477493	-0.00180628332935575	-0.00194037094794447	-0.00227947664611967	-0.00283985434917183	-0.00360764658063791	-0.00456369551282283	-0.00568061876570719	-0.00691366034383639	-0.00819103066488347	-0.00943346661806290	-0.0105816712536757	-0.0115872291381521	-0.0124204411891961	-0.0130644882049047	-0.0134985377896148	-0.0137031675726640	-0.0136897993957959	-0.0134928565038976	-0.0131300274590687	-0.0126141720631918	-0.0119501935651056	-0.0111414234551045	-0.0101758769069727	-0.00905170539242688	-0.00778618349582933	-0.00641143036493850	-0.00497580674854329	-0.00354216721364034	-0.00218438085404505	-0.000997430379200324	-7,85E+09	0.000487119451021372	0.000644386687597495	0.000347489204629501	-0.000419269386680508	-0.00162618500501849	-0.00320391970206931	-0.00504992340404915	-0.00703014201503960
835258237	L	ignored	-0.00282725922304759	-0.00575614971872423	-0.00833761880746758	-0.0103665271811214	-0.0116862297459427	-0.0122162226544453	-0.0119491062010198	-0.0109561881728179	-0.00938119875756900	-0.00741712342591994	-0.00528871004185107	-0.00323432494158121	-0.00146130488469104	-0.000128472763716460	0.000663865037840799	0.000873646768223512	0.000527439648250796	-0.000291971653573131	-0.00146890696613441	-0.00286912666254647	-0.00434201467212683	-0.00573036465803671	-0.00691062495966515	-0.00779682954316160	-0.00834669490716380	-0.00855185039325874	-0.00841931395689826	-0.00799962630776994	-0.00736534872666392	-0.00659567830141526	-0.00576787858438613	-0.00495023050631408	-0.00418947839132400	-0.00350949293776529	-0.00291744356399928	-0.00240374237047007	-0.00195227685982479	-0.00154801459144131	-0.00117785753808893	-0.000828420826880466	-0.000496846194554042	-0.000187385412918405	9,15E+09	0.000323041876452165	0.000487317163246208	0.000569551641227209	0.000556866651877452
676456752	L	ignored	0.0160515027007656	0.0161607825752477	0.0159065793217476	0.0154284985916336	0.0148585091847655	0.0143273200575311	0.0139415704797183	0.0137649177258366	0.0138308997035215	0.0141209187696848	0.0145235313498165	0.0148883510114820	0.0150744016516777	0.0149364014403266	0.0143529465846629	0.0132507005075760	0.0115969517757621	0.00944536238387891	0.00692012020000405	0.00420436966540652	0.00150814375567264	-0.000956426415754001	-0.00298710273442786	-0.00441990034596862	-0.00514925718106744	-0.00515758653514670	-0.00450732184241467	-0.00335038606659604	-0.00189296307911390	-0.000392153220582465	0.000887803055160293	0.00169313776208855	0.00177758268217589	0.000953388363824774	-0.000874939309145300	-0.00373143406315358	-0.00756834260716191	-0.0122260478955411	-0.0174744368832842	-0.0230064946735447	-0.0284896473240109	-0.0335861824863915	-0.0379617293090901	-0.0413339682721815	-0.0434940106690116	-0.0443181939307280	-0.0438093627576949
102860027	L	ignored	-0.00502787875173675	-0.00498804802983066	-0.00476980341035135	-0.00437615520861448	-0.00381479003064082	-0.00311865674236083	-0.00234060627963370	-0.00152618733258415	-0.000708460963909879	8,21E+09	0.000818775585162205	0.00147508809275080	0.00203228145042209	0.00247906437829490	0.00281194471818627	0.00304137436160230	0.00317382733114989	0.00320284229371131	0.00311074496159066	0.00289178228556671	0.00254484843979784	0.00206552392832180	0.00146146447518239	0.000753098501055671	-3,47E+09	-0.000869648894519031	-0.00170481148252014	-0.00247308596958906	-0.00311731754996201	-0.00358426870664457	-0.00382897331582213	-0.00381182530642877	-0.00351715153726421	-0.00294445479596398	-0.00211501700737313	-0.00107598100245208	9,16E+09	0.00129328275807586	0.00243292979010828	0.00340825707359058	0.00412791054588965	0.00452780700066215	0.00456961959995398	0.00425075197804146	0.00360639192357701	0.00270242406049773	0.00162877462402055
307136875	L	ignored	-0.00842159348464624	-0.00785025869007521	-0.00688946431484759	-0.00563229010962149	-0.00418985530395357	-0.00267993123146468	-0.00130399013764402	-0.000238766546911402	0.000423952455172758	0.000665701316663319	0.000518459659474467	-8,83E+07	-0.000793394072712899	-0.00175294955122588	-0.00278640390457431	-0.00375467930731333	-0.00454964907215686	-0.00509407451277539	-0.00538016042963825	-0.00545395278265535	-0.00538196679701164	-0.00523617506850682	-0.00506433687119618	-0.00491369472785187	-0.00479992055632411	-0.00474613598790922	-0.00483090772945939	-0.00506123260817994	-0.00540890525768640	-0.00581813951724076	-0.00622027482025974	-0.00660756764671601	-0.00695361020744601	-0.00726900743296131	-0.00756449798617316	-0.00787871799470511	-0.00821243984994352	-0.00856258662081459	-0.00892829819887177	-0.00930397024841041	-0.00964648150826963	-0.00988916049889922	-0.00995164035727041	-0.00974777327397053	-0.00918695336504154	-0.00820235834471113	-0.00673467862435830
531728050	L	ignored	0.00512038257015962	0.00522676814228616	0.00517147681873892	0.00496854808102098	0.00464533999905912	0.00422902246660676	0.00373816673493498	0.00319557526918210	0.00262990009570597	0.00205040454953839	0.00145407049637738	0.000833872530110703	0.000178254402800858	-0.000521275749687941	-0.00126073473445643	-0.00202870434199073	-0.00280515730479476	-0.00357458711184358	-0.00432208130143913	-0.00502457422590141	-0.00564696256215128	-0.00613490039223094	-0.00644570172571257	-0.00655516645288090	-0.00645565910984785	-0.00615908225240118	-0.00569919943287497	-0.00513682267260868	-0.00451801896473808	-0.00388227196127523	-0.00326056119684755	-0.00267797237014417	-0.00214076539759666	-0.00162453507727454	-0.00108511927821702	-0.000474196232997478	0.000257047882251246	0.00114363119103508	0.00219620069445991	0.00340601215417284	0.00473842492257074	0.00612979724278860	0.00749651959707957	0.00873851744239528	0.00975101468145181	0.0104274652308644	0.0106762839437188
327668468	L	ignored	0.00383913162788448	0.00437821049695649	0.00466251399353903	0.00459796265488759	0.00414611659608382	0.00331606140444677	0.00215079127201393	0.000736090259436730	-0.000806798631471664	-0.00234434519798427	-0.00373479823287801	-0.00485536318897785	-0.00559053243355132	-0.00584108450439810	-0.00553667322781278	-0.00465150752692361	-0.00322566609323285	-0.00137627788073923	0.000741002977899177	0.00295635086547414	0.00507511612743143	0.00690268287947479	0.00825792433073154	0.00899484248969363	0.00901185530870597	0.00826631240082399	0.00678360577334841	0.00467470613324556	0.00209478946526529	-0.000764686247282094	-0.00369450521867226	-0.00648261993881182	-0.00895186631246137	-0.0109659584779665	-0.0124414624335520	-0.0133474791963784	-0.0137099802169090	-0.0136047438770787	-0.0131497503785238	-0.0124847522921618	-0.0117546651791623	-0.0110911716261567	-0.0105865868366056	-0.0102870325891428	-0.0101854528602600	-0.0102223426209024	-0.0103098652987244
585995399	L	ignored	0.00152508999732801	0.00165938202104055	0.00174418968301554	0.00176943271835078	0.00171899097722459	0.00158016075335413	0.00133616085529532	0.000976966107018315	0.000497041849940531	-0.000110453480439714	-0.000837500808856136	-0.00165107228624601	-0.00249286606015375	-0.00328027031424814	-0.00392366207237211	-0.00434045962414772	-0.00446529602819579	-0.00425603946887365	-0.00370408387869598	-0.00283713325280016	-0.00171164701652296	-0.000408553131135791	0.000968621389274329	0.00229947720946781	0.00346595158810761	0.00436454446845486	0.00491096043440721	0.00504311423767731	0.00474019683137881	0.00402534664596730	0.00296357872333168	0.00165821087659297	0.000252481624906721	-0.00108659978185715	-0.00217878256236541	-0.00286498577820502	-0.00301991420599603	-0.00256082329292613	-0.00146287568632234	0.000236198005678922	0.00243899710895340	0.00498855386920601	0.00769311263668416	0.0103409826772838	0.0127189301926681	0.0146272061567372	0.0158937926047483
691568756	L	ignored	-0.00372918999303914	-0.00203722119369771	-0.000440001240631292	0.000872519357820209	0.00184627837842104	0.00241757386846353	0.00259043966651257	0.00237423431866608	0.00192150275946080	0.00141815319000667	0.00106414263767554	0.00102569664650398	0.00139387989569047	0.00215494207230010	0.00324118715578296	0.00455342938424199	0.00605782123994134	0.00762317868236061	0.00899196260802950	0.00994991128005239	0.0103970064802338	0.0102886685326597	0.00968162119982212	0.00868392188702332	0.00735725767176001	0.00584935740416960	0.00432399181291510	0.00293550681811031	0.00187227163522729	0.00124350520167495	0.00110270008096041	0.00134712096471252	0.00192095426590187	0.00272330054285624	0.00363361969925894	0.00442814466298523	0.00495165809246292	0.00504433708852617	0.00463181912272307	0.00368442137635134	0.00222967887386680	0.000362869045829249	-0.00176145952793658	-0.00399534002224920	-0.00612262152119386	-0.00792086752370819	-0.00927179072794368
126259773	L	ignored	0.00311254701616253	0.00439030784391355	0.00546678923286219	0.00623377681594890	0.00663358597641619	0.00667598658040625	0.00639117236037538	0.00582113751913280	0.00503310075483781	0.00409356235056418	0.00307742769033933	0.00207550925512955	0.00117531892395345	0.000443880484772322	-6,98E+09	-0.000333476804758241	-0.000338696052384915	-9,86E+09	0.000350960276840010	0.000956407827738927	0.00165174892599115	0.00236975611304529	0.00303098079887669	0.00356951200508517	0.00395638302113387	0.00417374937480452	0.00421901624656875	0.00410929314101271	0.00388829372841994	0.00360916156471778	0.00332193033017451	0.00307226768636608	0.00289575811233436	0.00281530142196177	0.00283483800037945	0.00292685342064436	0.00304518404854743	0.00312192881720514	0.00307910121311691	0.00283071026697987	0.00228811196189201	0.00137672469588749	4,67E+09	-0.00172446334811191	-0.00392416253054302	-0.00649849400426187	-0.00935466365330375
471892082	L	ignored	-0.00327377201870816	-0.00440859224765474	-0.00523637732745095	-0.00570676971167936	-0.00580860222169277	-0.00553403463164591	-0.00487517668496773	-0.00382768891607811	-0.00241328926516689	-0.000672186538692208	0.00132035969669446	0.00345981348422276	0.00560110273399156	0.00760848761292844	0.00934295886333038	0.0106598098541799	0.0114592023361041	0.0116715964534569	0.0112623697356011	0.0101993218205600	0.00852583588258669	0.00635587065818697	0.00384325791848174	0.00116860519374258	-0.00147073400836815	-0.00388644781500513	-0.00592538541813673	-0.00744281624799177	-0.00831866792451543	-0.00846647672774864	-0.00784289488212008	-0.00648626785171657	-0.00448444802572397	-0.00197327938927096	0.000876205935418769	0.00385175761979317	0.00672235464992593	0.00926966239352748	0.0112843597457335	0.0125588202204255	0.0129700712305787	0.0124669011157501	0.0110586390275060	0.00883992471070470	0.00596392027048950	0.00263280544980543	-0.000905753796292609
594866155	R	attended	-0.000257609603735964	-0.000152531829669262	0.000258555107675347	0.000972100438604738	0.00192233620508589	0.00301597036398408	0.00415953863094131	0.00526183038008127	0.00623291098824106	0.00700530933846845	0.00755323469563809	0.00787314345487048	0.00799053070339425	0.00793136871757471	0.00774918454034479	0.00750430137632900	0.00727110005124299	0.00711216904097028	0.00706487606271507	0.00715305880596389	0.00737446383495766	0.00770318129638179	0.00809047292931880	0.00847306826531831	0.00876109772205267	0.00886478522733147	0.00871118011848810	0.00824203866267907	0.00742783388093259	0.00627647343697437	0.00484355330508716	0.00320209240010689	0.00143792049014834	-0.000359023733883847	-0.00208990514048870	-0.00365407661115453	-0.00494932224954287	-0.00588126169606866	-0.00637527017202156	-0.00638309814192997	-0.00588899452069906	-0.00492044342961188	-0.00354253515583575	-0.00185805745913429	-2,71E+06	0.00188072674341394	0.00363556780541091
913338219	R	attended	-0.0154143513491518	-0.0136554820504104	-0.0111601967877001	-0.00820630340294949	-0.00502863815415563	-0.00185836133912045	0.00108161127260106	0.00358481064730897	0.00549168385009261	0.00669339149808094	0.00714497037288480	0.00686228220101505	0.00592104653551198	0.00446494876882467	0.00267915785704284	0.000756198167819690	-0.00112618668841152	-0.00279989690040557	-0.00411500893629584	-0.00498700795279321	-0.00540025941167247	-0.00540998987406691	-0.00513588865025599	-0.00471902074732719	-0.00431976949400971	-0.00408072852469177	-0.00410947095240818	-0.00445591706192111	-0.00510820502947803	-0.00599173451234922	-0.00697757306383551	-0.00788577478161984	-0.00850537242088028	-0.00861685052416964	-0.00801701630672469	-0.00655622490900309	-0.00416595593022861	-0.000874901112052366	0.00317853541796772	0.00773066296006811	0.0124328869695471	0.0168709229908681	0.0206080860176891	0.0232295771879297	0.0243965243168440	0.0238878358425528	0.0216368913851309
579481892	R	attended	0.00454878755165035	0.00463403689341716	0.00440623011616802	0.00383966480469594	0.00296469307291087	0.00182808647940412	0.000484330208424640	-0.00101493443577863	-0.00259502615688735	-0.00417551062342998	-0.00566882402732845	-0.00704342683776209	-0.00827876912134535	-0.00936448952287737	-0.0102617855576037	-0.0109426954670609	-0.0113998398194081	-0.0116248726407205	-0.0116087033821396	-0.0113687382267661	-0.0109200739499332	-0.0102668181376296	-0.00943133700242798	-0.00843945383674666	-0.00733223619886711	-0.00614149759901421	-0.00490607395528885	-0.00365551835571944	-0.00240355001318844	-0.00116908633209974	3,26E+09	0.00116602178874795	0.00219575522580367	0.00309695542517423	0.00383682094093691	0.00438419159509574	0.00471032306365734	0.00478678944809327	0.00458399936579802	0.00408542725046957	0.00328350217245309	0.00219773175263100	0.000877673848707992	-0.000602341887296044	-0.00214471281828470	-0.00362549963258483	-0.00491920133679880
267145152	R	attended	-0.00893214354002073	-0.00689042632307946	-0.00468163020004140	-0.00243200059602720	-0.000202473178135361	0.00198718679897393	0.00412255373014821	0.00618451572327477	0.00813832230400124	0.00993429935178999	0.0115059397809279	0.0127751012353333	0.0136586810212768	0.0140663093649006	0.0139227644915992	0.0131800038463705	0.0118035396283659	0.00981028132865164	0.00726670751383011	0.00428655191918045	0.00104448463936915	-0.00225004084797646	-0.00537072256820570	-0.00809827038125599	-0.0102315292525023	-0.0116074031090828	-0.0121213541424074	-0.0117498952344061	-0.0105489475741040	-0.00863640567416181	-0.00620431363895783	-0.00347389940276928	-0.000682507153071706	0.00191017235359744	0.00407950297725616	0.00564515401616372	0.00649088420109911	0.00655934552631841	0.00585552767078825	0.00444307497637202	0.00243856812143776	7,52E+08	-0.00266336340461907	-0.00538142295690721	-0.00795229540345481	-0.0101943076546444	-0.0119477456278243
908092186	R	attended	0.00138763466259476	-0.000431539772003557	-0.00211983188089530	-0.00354502042455841	-0.00464191886587597	-0.00537773345294448	-0.00575318785163235	-0.00580032209240361	-0.00557420662704840	-0.00514175322196868	-0.00456055056243532	-0.00391688025226905	-0.00330726956023717	-0.00283211194095391	-0.00256964242033273	-0.00257489960909158	-0.00287670704020410	-0.00347738498068283	-0.00436120746623073	-0.00547396679544146	-0.00672061868799222	-0.00797141246113369	-0.00907268845671270	-0.00987452266176331	-0.0102639657826100	-0.0101670742255506	-0.00956367286031210	-0.00846778335017360	-0.00692383273135924	-0.00501543711717014	-0.00286384694675320	-0.000624771856747281	0.00153267776545077	0.00343691181281059	0.00493277451662049	0.00589128272356566	0.00622799096805730	0.00591541197723436	0.00498830395303925	0.00354244229360014	0.00172861343271468	-0.000259113951598643	-0.00220383602093947	-0.00388729348187027	-0.00510866710582182	-0.00570821385082942	-0.00559623606669971
616446717	R	attended	-0.00431523099763756	-0.00573746345240938	-0.00651770622790774	-0.00662578942102700	-0.00614811524783082	-0.00527815941049998	-0.00426141000307289	-0.00332421531732676	-0.00266131309259840	-0.00239888054589561	-0.00259666625287745	-0.00322197039595919	-0.00417051611851948	-0.00527022189391371	-0.00629045408050878	-0.00697429583372611	-0.00708248158677738	-0.00642406579910623	-0.00488462543690712	-0.00248141395945414	0.000657874031536006	0.00431020125167861	0.00820403223350566	0.0120324913005615	0.0154871178203071	0.0182975174310895	0.0202617926929057	0.0212603774056454	0.0212742162913412	0.0203824559389540	0.0187226660156229	0.0165148183114015	0.0139899088317259	0.0113601859296997	0.00881548422445252	0.00649835781135389	0.00447785054852741	0.00275671757756806	0.00126704707885492	-0.000122363612974835	-0.00157601332684577	-0.00326911346895586	-0.00536108791923711	-0.00796196602187778	-0.0110983553107578	-0.0147126048100307	-0.0186503983085102
491416294	R	attended	-0.00748318957305564	-0.00517553884553891	-0.00249212826840112	0.000384705361586316	0.00329386431968179	0.00606303536410065	0.00856785808533324	0.0106883716968384	0.0123151070307389	0.0133726201900467	0.0138130376244543	0.0136285734652321	0.0128205636806553	0.0113963472945317	0.00945079677162282	0.00710077564293679	0.00450772395418352	0.00182774482342129	-0.000808298146276255	-0.00326924986465309	-0.00542642616548234	-0.00715035422977433	-0.00831246252816035	-0.00886756277050430	-0.00881438368886586	-0.00817796324922149	-0.00699866796731658	-0.00534600951318153	-0.00330575428877315	-0.000962624109861368	0.00158554507617219	0.00422280107344187	0.00680371355048999	0.00919800030844447	0.0112817772775798	0.0129278926159272	0.0140106735505538	0.0144365340127912	0.0141386892537430	0.0130942234443344	0.0113265713177208	0.00889748768571381	0.00590709424944662	0.00249949161278132	-0.00114483246865472	-0.00482645233853866	-0.00835199207146859
312850327	R	attended	0.00130562858595313	-0.000164096636272269	-0.00177763830369150	-0.00342469818054570	-0.00496091051583484	-0.00625793708180673	-0.00719184971305550	-0.00766674420420608	-0.00764515011850911	-0.00712269719531392	-0.00612790857667629	-0.00470522411452355	-0.00291640220433863	-0.000844696393220779	0.00140140007899407	0.00371245169247567	0.00594044651847054	0.00795533071938787	0.00966603495137062	0.0109761886343137	0.0118260175066829	0.0121804627626086	0.0120255059300811	0.0113740765993277	0.0102565529404162	0.00871782832664546	0.00684263451926882	0.00473595769155782	0.00251121674815060	0.000289257051947440	-0.00179568703288197	-0.00361134946445949	-0.00505981022152492	-0.00605877159905490	-0.00656077392114069	-0.00658969259367861	-0.00621186801029652	-0.00552691587273643	-0.00467355322662092	-0.00381111812217897	-0.00309233718667613	-0.00264837221594581	-0.00258632292971576	-0.00297573730273573	-0.00385946710684628	-0.00525664223306745	-0.00713753242257740
767215115	R	attended	0.00369526314350971	0.00271440657678483	0.00171505831216365	0.000713718508235154	-0.000294548902020131	-0.00131364918254480	-0.00231587566365619	-0.00330541958549736	-0.00429755720173625	-0.00532055844617651	-0.00636527454080552	-0.00740228987636589	-0.00839872799885955	-0.00931511863031131	-0.0101261382113737	-0.0108017418781207	-0.0113052622749517	-0.0115991136855773	-0.0116448735826265	-0.0114121793304669	-0.0108722745323005	-0.0100312635759775	-0.00892645409507729	-0.00759335781074185	-0.00608968376700683	-0.00450276656226855	-0.00295065939281345	-0.00157971978458817	-0.000522053106965947	0.000106607993053572	0.000214613795885169	-0.000239016573179554	-0.00124339433610146	-0.00274682253333757	-0.00463562375126754	-0.00674608062110193	-0.00889013207902008	-0.0108638358485381	-0.0124798954280507	-0.0135689101061667	-0.0139911956803241	-0.0136548039381172	-0.0125413142176237	-0.0107010902698066	-0.00825876792119001	-0.00540653419374627	-0.00236730981658506
78614964	R	attended	0.0157702389131549	0.0178975172263932	0.0196185384880278	0.0207997260348828	0.0214035825047934	0.0214457029720284	0.0209948912180197	0.0201615964012963	0.0190497007057042	0.0177917085431695	0.0165145582614385	0.0153154992657963	0.0142325731621847	0.0133066697656453	0.0125219869359691	0.0118187170172877	0.0110845740158463	0.0101945659472594	0.00901216554267098	0.00742170760604527	0.00534578793282182	0.00278388763283792	-0.000212444434458514	-0.00354031501418186	-0.00702020540980938	-0.0104543811129581	-0.0136175857035626	-0.0162611143915614	-0.0181928370518682	-0.0192727497843509	-0.0194230883900419	-0.0186487574514294	-0.0170566813658644	-0.0148351058463808	-0.0122009720027103	-0.00940000185213144	-0.00671473534333003	-0.00443421450030188	-0.00279840620929209	-0.00198358354857700	-0.00211772239915301	-0.00325114421915166	-0.00534697607322339	-0.00828920039523621	-0.0118966971006304	-0.0159194972195240	-0.0200402440008317
461212829	R	attended	0.0112819288622131	0.0112913093290613	0.0111119443209936	0.0107336411022519	0.0101417726846146	0.00932561788624793	0.00827796711381099	0.00703370518387299	0.00563435541329983	0.00412543072377929	0.00256128986565455	0.000994640077875248	-0.000523899144785918	-0.00196904111831480	-0.00330691120586712	-0.00449579406703827	-0.00550953229219278	-0.00632966229500581	-0.00693917706213053	-0.00733239550127213	-0.00752592305631976	-0.00754705936463832	-0.00743095588324436	-0.00720075548813317	-0.00690722233418497	-0.00661878288027300	-0.00637957733985213	-0.00620989550262665	-0.00611333664241460	-0.00610192807776686	-0.00615981695989653	-0.00624705924584366	-0.00630436096643317	-0.00627228993643923	-0.00608406485272720	-0.00566232435364529	-0.00493746530414148	-0.00388042377787590	-0.00246709981656147	-0.000723726042813922	0.00128173901032234	0.00345011891953604	0.00562872172659197	0.00764619464799455	0.00932265240644319	0.0104742951600330	0.0109399919398753
568835142	R	attended	0.00406882280961705	0.00361159698339068	0.00319118274228919	0.00281686517600885	0.00247510018762466	0.00216912320899697	0.00191829011168042	0.00174766836031516	0.00169643957335900	0.00177199441079939	0.00197499867264494	0.00228716579011448	0.00265307345687785	0.00298469659029903	0.00319186243788917	0.00319634376508935	0.00292379054656316	0.00232981452718765	0.00139440905988231	0.000150736264711338	-0.00134337009289831	-0.00298890488718301	-0.00467737121741424	-0.00629158742483848	-0.00770538586363375	-0.00880683911757875	-0.00952081682906087	-0.00979941433189015	-0.00960793229321427	-0.00893243722988624	-0.00780278375796075	-0.00627898834920776	-0.00447277334908237	-0.00252176499614729	-0.000582302048876952	0.00119692033112859	0.00267278603523251	0.00371703312769713	0.00424970671061692	0.00422876383830039	0.00367067545792930	0.00263510867579844	0.00121972275838548	-0.000451186478192326	-0.00223829018336135	-0.00399613855332631	-0.00558369193418700
821467811	R	attended	0.0131040860530097	0.0140869953936547	0.0147517797723074	0.0150065111034913	0.0148010467981758	0.0141160710103671	0.0129766599666491	0.0114363108743868	0.00956707376537369	0.00746481376250431	0.00526587918224220	0.00309768836556231	0.00105174932036163	-0.000806517592844268	-0.00239335872946364	-0.00364142805172903	-0.00450955978133292	-0.00497688423318704	-0.00505411711708799	-0.00477458359219828	-0.00418164259455456	-0.00332376814178915	-0.00224701472140448	-0.000989274920856891	0.000403018801645711	0.00186372122719526	0.00333181572798189	0.00476083067058434	0.00610067775153110	0.00730014653017254	0.00829812016153448	0.00903823981065734	0.00946661071000163	0.00954501214457688	0.00924923851748031	0.00857351256292373	0.00752409168915084	0.00611577010008466	0.00437916105159325	0.00235887814997812	0.000101685382814678	-0.00232470723010832	-0.00483142186580052	-0.00732868242061368	-0.00972922675924352	-0.0119587233567419	-0.0139598566524290
42195083	R	attended	0.00678408288505672	0.00722280822826757	0.00789023412158666	0.00877529167296768	0.00979925202795264	0.0108601658790218	0.0118328093937706	0.0125854069865962	0.0130021987840704	0.0129857836990774	0.0124682637325720	0.0114207040537182	0.00986528816549870	0.00784537803054010	0.00543371531529240	0.00274132766393913	-0.000110549783963777	-0.00297893819979124	-0.00570807237419357	-0.00815911244021724	-0.0102105843426570	-0.0117690997406128	-0.0127783836638342	-0.0132204964274256	-0.0131183712618643	-0.0125360032834853	-0.0115819390279024	-0.0104140701101012	-0.00922578562655176	-0.00820274106128495	-0.00750487176046591	-0.00726361989597765	-0.00756153555389948	-0.00843536476178096	-0.00984909067750953	-0.0116857135611429	-0.0137694296248197	-0.0158708519433850	-0.0177302153124855	-0.0190822517460288	-0.0196801756223426	-0.0193331159801834	-0.0179259834026771	-0.0154333082876419	-0.0119343813763184	-0.00760630119143955	-0.00271662098327490
450135234	R	attended	0.00318262141527581	0.00481511367764465	0.00646248454243201	0.00801466284613682	0.00934466011118041	0.0103246560123094	0.0108564817812401	0.0108797009238066	0.0103864386035219	0.00941246006547725	0.00802878513702056	0.00634670065367397	0.00450811319561439	0.00265543582687493	0.000922121766947052	-0.000584891932034990	-0.00179610725764604	-0.00268681022859343	-0.00328111226426025	-0.00362857569980862	-0.00381315803086328	-0.00393418726349902	-0.00408938467763933	-0.00435623702273888	-0.00478653314378005	-0.00538274138253073	-0.00609891197063891	-0.00685523797330677	-0.00755074245958543	-0.00806010397694713	-0.00824821841236017	-0.00798418354559571	-0.00716937997752360	-0.00574760428569257	-0.00372347176436130	-0.00118299132284750	0.00171996724743399	0.00476996870097664	0.00771013668940432	0.0102742721659780	0.0122077967575678	0.0132972976702554	0.0133910458155120	0.0124127579048098	0.0103835434808545	0.00741957063172171	0.00371825151536530
796880468	R	attended	-0.00585049860351868	-0.00566052847575635	-0.00514228729163687	-0.00424019465759455	-0.00293381134001572	-0.00123143061978873	0.000810502487410593	0.00310637720296785	0.00554499427921576	0.00798753262039460	0.0103024338191773	0.0123536632657130	0.0140004410865393	0.0151203359081130	0.0156287350821957	0.0154839274127110	0.0146830006428703	0.0132744135224389	0.0113394274272046	0.00899597572365182	0.00638381455017774	0.00364627773031597	0.000931472547424113	-0.00160370279036284	-0.00382510120672543	-0.00562724259067457	-0.00694626205080271	-0.00776021730665141	-0.00808489215695649	-0.00797010509032293	-0.00748501481536105	-0.00672425697666090	-0.00580026826621067	-0.00482579395153935	-0.00389060718279186	-0.00305822101651691	-0.00236791801628860	-0.00183851436423648	-0.00146118326499512	-0.00121036202296061	-0.00105122149811963	-0.000961363987335582	-0.000917792408388547	-0.000901107982668896	-0.000898205234021799	-0.000909494559536488	-0.000936777850524780
741831352	R	attended	-0.00722629931337724	-0.00487063449108324	-0.00253263015232994	-0.000378795514729326	0.00151878977829089	0.00312762114288214	0.00444227599690953	0.00548405562184385	0.00626603734192783	0.00682387925812576	0.00720655577187729	0.00746778077621332	0.00767124140824236	0.00788598620053506	0.00815529374194073	0.00848624315972271	0.00886673757222484	0.00927678136055266	0.00968826908248835	0.0100369347634196	0.0102458195475373	0.0102269078598360	0.00991859966874054	0.00930494812592225	0.00841209336414952	0.00728946949018166	0.00601651602185603	0.00469868744209630	0.00347014675882725	0.00248503032004316	0.00188419081444602	0.00177884158096014	0.00223554358903593	0.00327006221042706	0.00482964316095921	0.00681033065411993	0.00902332554626425	0.0112296624349664	0.0131614866641923	0.0145487970922493	0.0151434672172171	0.0147432545306192	0.0132138275538974	0.0105026585184840	0.00664255819936442	0.00176851840306455	-0.00390000430795238
586824138	R	attended	0.00448449999747505	0.00340438145162204	0.00221543268779545	0.00104552289974013	-3,04E+09	-0.000930632772712976	-0.00159008362428567	-0.00195580913833952	-0.00200847031027418	-0.00177143414627114	-0.00130771486413137	-0.000704605190788399	-6,46E+09	0.000515081600998342	0.000933835197898201	0.00110430088157227	0.000957895504025298	0.000495126166839775	-0.000218819586036902	-0.00111576035498183	-0.00210577221237866	-0.00307559921853029	-0.00391461771610330	-0.00450707860097906	-0.00474186415894465	-0.00454821771069763	-0.00389981882397486	-0.00282397367849198	-0.00137501756789998	0.000365380988936242	0.00224827385909984	0.00410191676114940	0.00573573316620414	0.00696155524663073	0.00762464794881217	0.00761681597805202	0.00689220563078079	0.00545640535231920	0.00338496731618101	0.000812686969257484	-0.00206572972152681	-0.00502425287816551	-0.00782844544841997	-0.0102470855615391	-0.0120878578396052	-0.0131999664806513	-0.0134813983422970
419988092	R	attended	-0.00706283850852500	-0.00655144303441211	-0.00561019346616830	-0.00437565819594996	-0.00301837017660207	-0.00172425957076021	-0.000656753430436236	6,62E+09	0.000393342038636259	0.000345806208377119	7,52E+08	-0.000493869932918278	-0.00100605609564918	-0.00137196573845487	-0.00146595499304721	-0.00121621756285216	-0.000621803692879278	0.000260842072644957	0.00130007268365450	0.00233357991380044	0.00316180914405472	0.00359130248724906	0.00346305291108355	0.00266215982195100	0.00115052493936185	-0.00102132872703491	-0.00371894325866248	-0.00671624047970997	-0.00973027903095631	-0.0124416810710088	-0.0145235803552302	-0.0157113779719893	-0.0157845272981644	-0.0146034448580969	-0.0121466281378030	-0.00852079320815883	-0.00395588820888818	0.00119923532978553	0.00652473978914935	0.0115704246237063	0.0158934198497839	0.0190965342766438	0.0208873459626497	0.0210899925552501	0.0196540116278951	0.0166566655769183	0.0123328220550748
10798262	R	attended	0.00916672421338653	0.0100622532760712	0.0101999234071590	0.00949544618052528	0.00791009855009217	0.00548787724618044	0.00233577083678473	-0.00141372758182549	-0.00555194017293002	-0.00980383316277086	-0.0138373666414318	-0.0172963381807126	-0.0198188282259424	-0.0211166601451068	-0.0209808250481706	-0.0193055675097422	-0.0161430289023438	-0.0116559901755864	-0.00612250836621052	5,27E+09	0.00646070103466078	0.0126774038127564	0.0182961767463860	0.0229547727901162	0.0263635498823490	0.0283336817126789	0.0287804931183638	0.0277292785906542	0.0253256936732811	0.0217964449009620	0.0174197673371856	0.0125242206335205	0.00753021272715457	0.00286387227236070	-0.00110292225272328	-0.00408813396041425	-0.00591752928404879	-0.00653498181838887	-0.00598839131093022	-0.00443819867174849	-0.00214578395685605	0.000558385320823375	0.00331724204550266	0.00579181844252024	0.00768870329642620	0.00877368499681893	0.00891115260376082
457766886	R	attended	-0.00346234435765240	-0.00340009211549816	-0.00321058256850647	-0.00287737776655982	-0.00244130364446555	-0.00195910565200725	-0.00147103972189950	-0.00100280264365845	-0.000565205434530937	-0.000152661240024398	0.000275231651989923	0.000796570610462014	0.00147938886310172	0.00239222937898511	0.00354933807792865	0.00491765112439973	0.00640259544921780	0.00786966911025102	0.00918314223453325	0.0101926599999338	0.0107651280410711	0.0108162052849408	0.0102939763292157	0.00918222227843328	0.00751310174868517	0.00537310283134835	0.00289595472234130	0.000240667594589465	-0.00241332489260966	-0.00486782392225435	-0.00693546264372152	-0.00844708498940136	-0.00927857551285700	-0.00934303293859852	-0.00862476834650791	-0.00718867744858446	-0.00516078302246486	-0.00271580953107872	-6,70E+09	0.00255851678438250	0.00494384930550878	0.00689684505554298	0.00826931882771940	0.00897861124192499	0.00902305299753617	0.00846317754352706	0.00739731283108819
317193172	R	attended	-0.00361878365048657	-0.00394032138251270	-0.00401892765159752	-0.00388443431874429	-0.00361441739043762	-0.00329128332186143	-0.00300836296903012	-0.00282212065861411	-0.00274308743653516	-0.00274910192071597	-0.00280211312602873	-0.00284611638537265	-0.00279699706947886	-0.00258552247461869	-0.00219770230178591	-0.00164963230181561	-0.000954666692855692	-0.000169815236319808	0.000584533853371249	0.00117589451107268	0.00151758525248139	0.00158281500281435	0.00135350315789590	0.000854569649572821	0.000152611221192168	-0.000663567400904888	-0.00149791520927937	-0.00224183947130763	-0.00280832071588645	-0.00313209424547785	-0.00321473061159835	-0.00308764410712552	-0.00279205946570327	-0.00238607109392800	-0.00191857690128475	-0.00142188041373575	-0.000944918384442299	-0.000539540271233566	-0.000238951050048592	-9,09E+09	-0.000123296699549838	-0.000354556846491022	-0.000794880796196728	-0.00145123721621551	-0.00229076543884828	-0.00328188643779092	-0.00436651161652408
911679213	R	attended	-0.00259356028524124	-0.00247380956316214	-0.00258720729402918	-0.00298661322703901	-0.00369647683533841	-0.00468293253493293	-0.00587933830853344	-0.00716850951344365	-0.00843240800672516	-0.00955776581932692	-0.0104205986482295	-0.0109058343319377	-0.0109305685842863	-0.0103934903155899	-0.00928177309047603	-0.00766687915322797	-0.00568888549573940	-0.00355681958570186	-0.00148752262399002	0.000330335325620046	0.00174065686748200	0.00265343374580168	0.00301261972644200	0.00282152330447600	0.00213997418887309	0.00108796712230315	-0.000163004919268122	-0.00143194318447165	-0.00255578008130440	-0.00339262434238844	-0.00384327481626063	-0.00386981919252148	-0.00350683571775280	-0.00286049335577828	-0.00208191173123091	-0.00127862254504551	-0.000548547342248167	2,57E+09	0.000403522342852038	0.000588969276674373	0.000626686062892990	0.000578340983457984	0.000538968723894704	0.000614956444311898	0.000901576171950110	0.00147578092736583	0.00238837037904981
968310535	R	attended	0.00159605526825251	0.00425778324426695	0.00673317789868088	0.00879162637229621	0.0102537502845933	0.0110102893020097	0.0110608971953113	0.0104584795539329	0.00931879474423955	0.00778135758092275	0.00602234885000481	0.00423542505340362	0.00260697692872838	0.00127594546859194	0.000346107188131039	-0.000138639921438049	-0.000171465409803839	0.000198045075409966	0.000883351491699238	0.00177277790993267	0.00272595334220335	0.00360456819581203	0.00425861749125759	0.00453684634334026	0.00437548925948348	0.00377865466908460	0.00281473983467490	0.00161422672907286	0.000311734247349139	-0.000928955448825110	-0.00194170401997753	-0.00256922763526046	-0.00273952348689192	-0.00244119153241698	-0.00172186810405439	-0.000683957089015122	0.000520223961328491	0.00169817691424210	0.00266744897543368	0.00328100346708222	0.00342960841444615	0.00308563913293088	0.00228920865452864	0.00116197851388977	-0.000141683133111828	-0.00144294097636277	-0.00252265767553420
896977580	R	attended	0.0166972908171034	0.0137920203864199	0.0103626278027075	0.00669866248324945	0.00302497919956715	-0.000466872070309849	-0.00363955388502434	-0.00637151244741063	-0.00854042361789138	-0.0100218744816025	-0.0107440880842743	-0.0106824375116778	-0.00985763145810299	-0.00835440648912966	-0.00631229974904711	-0.00389467881892079	-0.00131654811079889	0.00121287277729277	0.00347043791302665	0.00524058762976748	0.00639086467574053	0.00686931995342279	0.00670836542036803	0.00603015798848367	0.00503280244257071	0.00394081705082652	0.00299102858292255	0.00237861108153639	0.00224974045008962	0.00267382128280374	0.00366692910868187	0.00517627674371963	0.00707660841857722	0.00914685077304928	0.0111116354181977	0.0127017585740290	0.0136774680798699	0.0138389393186722	0.0130406929907640	0.0112065341354543	0.00836616316033653	0.00464469828549937	0.000261932545205971	-0.00448371581354378	-0.00926570647984606	-0.0137461834662689	-0.0175909315733932
206364958	R	attended	0.0151687895328855	0.0143197088195921	0.0133525040189769	0.0124089995134423	0.0115947772381024	0.0109869805059509	0.0105768965487254	0.0102845177690254	0.00998688578664679	0.00955249230971517	0.00887765745880075	0.00786366725935343	0.00641479073907704	0.00445149950566697	0.00198114525694211	-0.000916775743182085	-0.00410344601210267	-0.00738720492989652	-0.0105483952340659	-0.0133596865698801	-0.0156045587422355	-0.0170917071879719	-0.0176889832436103	-0.0173515745012554	-0.0161065436372683	-0.0140797432807436	-0.0114634567337675	-0.00850022436599442	-0.00546443008047007	-0.00263091620355765	-0.000230567408704032	0.00154480530838737	0.00255406117309213	0.00273069395408736	0.00209171147426493	0.000726217263664504	-0.00120956372005059	-0.00351530937819866	-0.00596623603970940	-0.00833041599380018	-0.0103909553809543	-0.0119628552705187	-0.0129116380981015	-0.0131672902539618	-0.0127207183275700	-0.0116291636364938	-0.00997621827036563
588529275	R	attended	-0.00696336141157227	-0.00492020450405620	-0.00242675169577810	0.000186688111915214	0.00262864211606060	0.00464959151020146	0.00601828310330280	0.00656363262338039	0.00622371016699200	0.00505882541566973	0.00322550091503541	0.000975727103114253	-0.00142027153825855	-0.00370194608282333	-0.00561910768912815	-0.00698148116202963	-0.00765993107115552	-0.00761198386556078	-0.00690557811047929	-0.00570261123923474	-0.00422796383541538	-0.00272474187859986	-0.00142530247806735	-0.000561108513913149	-0.000307182767717148	-0.000753586295562643	-0.00192305464136782	-0.00374515211475077	-0.00605199725590243	-0.00860728311471546	-0.0111272802824288	-0.0133544715702111	-0.0150591470731752	-0.0160754903419892	-0.0163160927195445	-0.0157784554926110	-0.0145561888939989	-0.0128074987582098	-0.0107494255750117	-0.00861042824852954	-0.00658959597124655	-0.00485764702072387	-0.00353079289362158	-0.00264358011405545	-0.00213576127819322	-0.00189020584411319	-0.00175436809557574
168443175	R	attended	0.00570861232216576	0.00705622914226332	0.00810458033836102	0.00878233812812681	0.00905689084950022	0.00893723924217162	0.00844363780473936	0.00763065150285643	0.00657588785813945	0.00537156570100330	0.00411739701263570	0.00291708702856643	0.00186006661329222	0.00102154936238166	0.000452709838092808	0.000175986429757671	0.000180754422246570	0.000423304485828572	0.000833900718845704	0.00132536568061376	0.00179854978990385	0.00214828181339339	0.00227875767328818	0.00211533564784007	0.00159938069444058	0.000707347607726110	-0.000542630953390370	-0.00208380803440547	-0.00380876925896681	-0.00558140760407049	-0.00724824265299058	-0.00865724292994127	-0.00967399029990456	-0.0102000844035467	-0.0101778292958716	-0.00959583639054958	-0.00849068640748600	-0.00694411766310395	-0.00507617095954914	-0.00303317745451906	-0.000969182559357090	0.000963115933184099	0.00262793598861210	0.00392012653884801	0.00477487456157109	0.00517261315356975	0.00514044341120984
996123177	R	attended	0.00677551360577206	0.00772191763712909	0.00829941497468466	0.00846646090078471	0.00815644441501594	0.00717422596996500	0.00549232340864613	0.00319222045310197	0.000454690593982032	-0.00252216292052876	-0.00548172164345086	-0.00814249228244802	-0.0102207531116388	-0.0114501624195282	-0.0117675028739295	-0.0112140897456881	-0.00982262596295501	-0.00766931468192352	-0.00497382444750739	-0.00195966105093815	0.00113233552761666	0.00414954878004540	0.00698402087644700	0.00952330027936334	0.0116321528377939	0.0132209872881912	0.0143071094347418	0.0148978088602610	0.0149983068850114	0.0146496273296702	0.0139196654762131	0.0128557197836465	0.0115839624852323	0.0102157169461609	0.00881806416128503	0.00749768538171054	0.00630596887620002	0.00527426221383202	0.00439421402647211	0.00363768860906703	0.00294247384116121	0.00221005084974772	0.00133713971725733	0.000251301622949496	-0.00105606072942307	-0.00259801758159333	-0.00435471922368264
641550065	R	attended	-0.0110076694373707	-0.00851225969727346	-0.00582996230794924	-0.00323132620107550	-0.000899181825014731	0.00103831707429563	0.00248248575907523	0.00336769605820678	0.00368281427814144	0.00346346246378462	0.00281373084751423	0.00188333224477971	0.000828935381112331	-0.000242857688360306	-0.00120633864803446	-0.00193544615184329	-0.00232549213729119	-0.00232982600909252	-0.00193453004056713	-0.00115060583160666	-1,20E+09	0.00142680488056701	0.00310352378107662	0.00493096945550897	0.00682440824637149	0.00870225694258829	0.0104853669512567	0.0120948788715030	0.0134508135843342	0.0144961517000441	0.0151992061570788	0.0155441399163253	0.0154830566557808	0.0149680178968633	0.0139687939488730	0.0124630056741740	0.0104485143274934	0.00795534039708901	0.00504655793354831	0.00183124541912658	-0.00154631903856754	-0.00493281471112923	-0.00816282121768898	-0.0110631011564858	-0.0134823674206658	-0.0153025873588024	-0.0164450244554087
70998941	R	attended	2,68E+09	0.000686776347607755	0.00129191406294840	0.00182976372631549	0.00233242470075940	0.00282490206386105	0.00331401823950332	0.00382178332508629	0.00437244298578141	0.00497094775734765	0.00559323627537404	0.00619900279849228	0.00672212377975372	0.00706502810811089	0.00716367291817103	0.00699184080972775	0.00653666494480592	0.00582170520580547	0.00489202224104949	0.00379894467621185	0.00262231293108393	0.00146589173196780	0.000428052351222396	-0.000415144769009310	-0.00101631672248372	-0.00135233364454784	-0.00143154137900504	-0.00128618806854070	-0.000964284058755744	-0.000540561271474062	-0.000106696606489350	0.000252018913437698	0.000466552947420156	0.000498585476754689	0.000335665044702457	-2,33E+09	-0.000524267523023327	-0.00110838843676074	-0.00169367887811126	-0.00219951628893199	-0.00253512109044785	-0.00262183378898312	-0.00240499798527427	-0.00184865665465995	-0.000953762861509749	0.000238058077206418	0.00165356058735139
360661756	R	attended	0.00766074148976384	0.00953285876629256	0.0109870123577984	0.0119930782002988	0.0125403642946968	0.0126370880713229	0.0123281191908512	0.0117150532013927	0.0109464285676416	0.0101333424073358	0.00934862811664711	0.00865136137695035	0.00809745559653592	0.00772762452311575	0.00753263385528134	0.00748962123555022	0.00758864133630744	0.00781361142193659	0.00813716622632521	0.00855969102241452	0.00908444365468271	0.00968984361894251	0.0103135308667144	0.0108850373071777	0.0113231600553482	0.0115390927389551	0.0114425462685686	0.0109397335516635	0.0100121938050613	0.00867042305831379	0.00699716112127700	0.00511226627207604	0.00315410314175898	0.00128082346179150	-0.000316885280757091	-0.00146876642141315	-0.00206543946585664	-0.00205570924184282	-0.00146089132984668	-0.000365262102883869	0.00110034405960467	0.00275072520458610	0.00437705031347092	0.00575969632855434	0.00669995935075328	0.00702004244384482	0.00661526039336547
538449653	R	attended	-0.00960473238653210	-0.00756632932564616	-0.00524176816757908	-0.00284774951345548	-0.000553190941815485	0.00150774476479958	0.00322176760468898	0.00450361913439580	0.00530905486439760	0.00561904220686257	0.00541866088114596	0.00474875271207654	0.00370160839187376	0.00237403968942332	0.000902215110141011	-0.000558486292888038	-0.00185119875669062	-0.00282923601242992	-0.00339362719545248	-0.00349738181462884	-0.00313799828626964	-0.00236484314134534	-0.00127226275535280	7,34E+08	0.00133525074349226	0.00258588757230557	0.00363482353504725	0.00438453459534534	0.00475767137773209	0.00470979886207225	0.00421327861812013	0.00325893161029021	0.00188811402277302	0.000175070278220223	-0.00176733245564521	-0.00380559696821566	-0.00577458360717525	-0.00748877924502828	-0.00876933941050415	-0.00947712928840138	-0.00953064742236906	-0.00890548383969805	-0.00764540713369485	-0.00584635223208736	-0.00365659344659911	-0.00126873834924830	0.00110014910830711
218383756	R	attended	0.00630333202438743	0.00636666832659938	0.00619602095455796	0.00577171533660013	0.00510303661296003	0.00421108095121081	0.00313139326422929	0.00193131855817877	0.000692362775062208	-0.000534607222189416	-0.00168940827694235	-0.00271786771169822	-0.00358095552140947	-0.00425290163707254	-0.00471765707291244	-0.00497333193633141	-0.00504193048805211	-0.00495786772458407	-0.00474730365296372	-0.00444701583943199	-0.00410696803292400	-0.00378712285066865	-0.00351048138372575	-0.00328509009961959	-0.00311751149955842	-0.00300297753277627	-0.00291993245522992	-0.00283154013628576	-0.00269254280549921	-0.00245870352536195	-0.00209022685860113	-0.00156682126379452	-0.000883615489112395	-6,11E+09	0.000885617844148463	0.00192723629145066	0.00302272730664950	0.00410612202583933	0.00510061925044533	0.00592919695234143	0.00651734636722813	0.00678224346094652	0.00663844285624888	0.00600147022331256	0.00480308165633765	0.00300073509766959	0.000584516597654659
967106069	R	attended	0.00201985072084560	0.00163909278372535	0.000919888343647448	-0.000107822047996607	-0.00135320785988951	-0.00267303112314273	-0.00389098217338100	-0.00481862214578249	-0.00527362802199983	-0.00512035627241258	-0.00429593271001964	-0.00280377205152842	-0.000732432162214229	0.00170691753835508	0.00428423448521049	0.00674443062672602	0.00883136643310278	0.0103242260133674	0.0110760708732522	0.0109992614027366	0.0101011475296894	0.00849407309364821	0.00638067566215008	0.00400480068208239	0.00163852578532337	-0.000456530614154207	-0.00205022169403900	-0.00296263392533041	-0.00307564634651494	-0.00235278035988386	-0.000866855550892720	0.00121287740058991	0.00365454164048160	0.00617846566757956	0.00846521430442203	0.0101834579939895	0.0110303514358019	0.0107694375972174	0.00926178591185474	0.00647758978642056	0.00250369879301360	-0.00245394345745610	-0.00809038548242746	-0.0140177533375449	-0.0197953866215245	-0.0249784087478996	-0.0291724342436984
600223092	R	attended	0.00271693487544445	0.00377308274282105	0.00455089988561232	0.00499309568708000	0.00511251148403146	0.00495228747022887	0.00456967919712997	0.00402906397145011	0.00340111543571400	0.00273870549199348	0.00208348827820522	0.00145961336361422	0.000879231868867072	0.000328035172388720	-0.000241395438260660	-0.000895785488288456	-0.00170150005213447	-0.00271728405532616	-0.00397289699826298	-0.00547021473314291	-0.00717828671685382	-0.00902820455756385	-0.0109002515636849	-0.0126383343549057	-0.0140585300710399	-0.0149734638393841	-0.0152225275258582	-0.0147088714474366	-0.0133830609095072	-0.0112519068044222	-0.00838635747144256	-0.00493083202124137	-0.00109137435527768	0.00288671824293347	0.00673409871816614	0.0101909899192640	0.0130340620877869	0.0150940286512487	0.0162554343272534	0.0164694052666125	0.0157755019367225	0.0142877712181729	0.0121852629792663	0.00969123626143728	0.00705970592518863	0.00454318645626901	0.00235367143092753
962123552	R	attended	0.00395291698161074	0.00279662992489338	0.00147618702387835	7,74E+09	-0.00133390799803824	-0.00270317260771709	-0.00398630268068198	-0.00514511467166372	-0.00614488701129828	-0.00694921644426210	-0.00752930035392882	-0.00786653193504851	-0.00795394937015775	-0.00779929743547007	-0.00742147886544111	-0.00684873363985461	-0.00611664966993623	-0.00526731973541225	-0.00435360534495859	-0.00342861709827648	-0.00253819262122792	-0.00171898070868897	-0.000997833614587955	-0.000389428556551603	0.000100800553730297	0.000474698890778780	0.000745578549853767	0.000936206076308900	0.00107061841291967	0.00116777738224652	0.00123670907637644	0.00128330882023668	0.00131338004705180	0.00132957849310948	0.00132660837675696	0.00129481134525093	0.00121889891035730	0.00108186818016674	0.000869144732502769	0.000570175580163050	0.000182280265106596	-0.000289304182438308	-0.000831732758458206	-0.00142103803936657	-0.00201887429932793	-0.00257221403224570	-0.00302839972933224
98027826	R	attended	0.00228061926274295	0.00349487451940817	0.00456785913100318	0.00541575361915133	0.00594422889586773	0.00611039530407801	0.00592656027760098	0.00541488111318592	0.00463953396729057	0.00371335767917153	0.00277030803695240	0.00194786456828608	0.00136934799780823	0.00113129271042890	0.00129074748978051	0.00182991181772609	0.00266726993521324	0.00369317096344567	0.00475774432539237	0.00570369612614417	0.00638044173963421	0.00665010992780106	0.00640045590909860	0.00556956373934439	0.00415084066585674	0.00221207954780471	-0.000123114773403210	-0.00269215777872297	-0.00527730767236527	-0.00761877900290584	-0.00944302246001686	-0.0105229364243323	-0.0107057516589322	-0.00992487524671775	-0.00823432770847311	-0.00579280117476460	-0.00282580416698446	0.000384644517615131	0.00351983742608486	0.00627926149988091	0.00840728944629303	0.00971836253690549	0.0101134923395372	0.00959303444874284	0.00824068202581826	0.00621713922911763	0.00374327988644199
592503441	R	attended	0.00773188929897359	0.00559520066391651	0.00326035413607963	0.000950024455747415	-0.00112164345948691	-0.00277579327911602	-0.00388089361760332	-0.00435970982221024	-0.00418053581955998	-0.00339475494822738	-0.00212353723941832	-0.000545623215300156	0.00111756963687018	0.00263121581084785	0.00379514188377119	0.00445823367591055	0.00452738199104544	0.00396164281892051	0.00280181477119823	0.00119302357464777	-0.000691967383562179	-0.00264697439865362	-0.00445543348252201	-0.00592048286728516	-0.00690158346396659	-0.00734333827432372	-0.00722871240881726	-0.00659214416552386	-0.00553333087008696	-0.00418179690149465	-0.00268574217239552	-0.00118888233627316	0.000162185348665998	0.00125069309569005	0.00200931341053932	0.00241431630047340	0.00250870432331330	0.00238609377736453	0.00216233946479556	0.00198062015948537	0.00198440597485117	0.00229135024922224	0.00298370344285034	0.00408062810725403	0.00552574600204019	0.00718423898489411	0.00886953564366137
524143092	R	attended	-0.00414456019853827	-0.00554244183811543	-0.00623570111272707	-0.00626288207214421	-0.00571620088430130	-0.00473077715935710	-0.00348399161857119	-0.00216387995952087	-0.000984463322898233	-0.000103576599548910	0.000351982989906819	0.000303447999891937	-0.000265027083265613	-0.00132351099873557	-0.00280002560737154	-0.00457449148682381	-0.00650133803092054	-0.00845295106138868	-0.0103022642361428	-0.0119511478251270	-0.0133435291944301	-0.0144220108544669	-0.0151620734938627	-0.0155800458043504	-0.0157111231021677	-0.0155993285988284	-0.0152692396572819	-0.0147463904089828	-0.0140613568430910	-0.0132735710213638	-0.0124518909309746	-0.0116567352943537	-0.0109324359554267	-0.0103085567377333	-0.00981276209684750	-0.00943517061432776	-0.00912563900028771	-0.00881739675821578	-0.00843887113952001	-0.00789759146543462	-0.00712941979861677	-0.00609532042894062	-0.00477752120633139	-0.00319568198306108	-0.00140651420205974	0.000481734308701012	0.00232764985828981
259439482	R	attended	0.00301178094499180	0.00238516792851132	0.00174597058373772	0.00116756859237604	0.000699265571456997	0.000377962840626574	0.000209646031616043	0.000178989813320977	0.000242491017538630	0.000348326992585737	0.000457929336615162	0.000547562703689174	0.000601310093046560	0.000585781957135145	0.000507093469264588	0.000370343931726603	0.000191400153543481	-7,60E+08	-0.000202863676721935	-0.000377217796779677	-0.000515939691380643	-0.000608894631078874	-0.000647877732373480	-0.000620283286505514	-0.000504584060514047	-0.000255784111601595	0.000177044802087364	0.000812478786737937	0.00165396360625161	0.00269311542278592	0.00389286523778347	0.00518706465462093	0.00647709217556178	0.00766210528392212	0.00863975533209909	0.00932564647479506	0.00964678702516730	0.00955530266919657	0.00903470815373016	0.00810007583304199	0.00678520411981472	0.00514272818676346	0.00325299607401623	0.00121215170869603	-0.000873271949136907	-0.00289202996898397	-0.00474338268072864
763907636	R	attended	-0.0132534686604876	-0.0135821231590706	-0.0135047677949390	-0.0129666463489809	-0.0119728441784311	-0.0105426238892849	-0.00867302786451610	-0.00641224346290955	-0.00385242555069192	-0.00113128714141247	0.00158235311858950	0.00410362164010307	0.00631885792945607	0.00810430388494500	0.00940497141314919	0.0102051183854243	0.0105081277760223	0.0103311237660628	0.00969729026001797	0.00871480031666986	0.00747058831459358	0.00605240813886175	0.00456103670419695	0.00309080427960512	0.00170649029841676	0.000438745853141910	-0.000662384016057732	-0.00157210457540511	-0.00231875606128201	-0.00290942637465882	-0.00335164212779242	-0.00366938257272845	-0.00388767825545858	-0.00403950116856270	-0.00414414933348144	-0.00421748315489986	-0.00424038260712856	-0.00418589948693066	-0.00400252256918106	-0.00365646643149699	-0.00312092320252402	-0.00242678712512021	-0.00160187050381322	-0.000686635194052600	0.000268817181297118	0.00119593827871211	0.00203261728899478
836593079	R	attended	-0.0115368570687076	-0.0119499461192047	-0.0117429816800510	-0.0109291619208970	-0.00960496871820857	-0.00788406837180985	-0.00586547897553735	-0.00362939246017879	-0.00127196426741832	0.00109582907976405	0.00336792710298448	0.00544358297095473	0.00720639930989927	0.00851138481576604	0.00928381699588421	0.00951259325327390	0.00922009395409800	0.00844113587119335	0.00726349729762448	0.00584343981144819	0.00435205002657983	0.00296069112608353	0.00183201405366387	0.00107807166061554	0.000761020929217701	0.000876261304810070	0.00134251842164094	0.00202537805848729	0.00276819896056984	0.00339376971565669	0.00371726168547920	0.00359482630326757	0.00294454215616191	0.00177776720509839	0.000182858413092520	-0.00167118002176966	-0.00355464504318486	-0.00521294796439828	-0.00639868335645329	-0.00689353500315398	-0.00654810078313175	-0.00528800469731144	-0.00314571573124680	-0.000248124034749595	0.00320059627505289	0.00691684189795634	0.0105761942351114
724033912	R	attended	-0.0136094264813324	-0.0113446997129857	-0.00861562596968636	-0.00573799533530371	-0.00297825692758703	-0.000543842076137762	0.00140506312109206	0.00275659518357375	0.00345735184138861	0.00351334190554887	0.00300039586888075	0.00204021260500217	0.000788884828665920	-0.000535491563287059	-0.00176103620086575	-0.00277225691135707	-0.00348936054710241	-0.00384220121419675	-0.00379609883405992	-0.00334986251091546	-0.00257697240176830	-0.00162625217845451	-0.000660335912143956	0.000164543510088969	0.000716663592884846	0.000877405135086314	0.000572647646411138	-0.000221849101381651	-0.00145847112876227	-0.00300004847815298	-0.00466938790454885	-0.00626848788635872	-0.00761697964931942	-0.00853682057470410	-0.00888883833755651	-0.00857535165433800	-0.00758859385901195	-0.00598664767021585	-0.00388391348676333	-0.00143910466935967	0.00116175582636915	0.00371590973179796	0.00602229170782487	0.00788128642582843	0.00911097244000187	0.00957992669797310	0.00923128036600832
217946417	R	attended	-0.00154414455773081	-0.00324691318961352	-0.00449283601020355	-0.00513712197248212	-0.00516712649896044	-0.00462679653429043	-0.00357913912700489	-0.00208739892898790	-0.000267294867638020	0.00172087293132869	0.00369146269191249	0.00545077591054624	0.00682356590205848	0.00766767761247863	0.00790590910166920	0.00750947051351730	0.00649290253642678	0.00493974754118624	0.00299420218308757	0.000851920380660872	-0.00130974204824319	-0.00333096954364734	-0.00505121079105700	-0.00630996596765174	-0.00699096245252385	-0.00705676624331212	-0.00652724120645730	-0.00549769000346298	-0.00408356167622029	-0.00241384580743720	-0.000636593638513811	0.00109355863954244	0.00263762201412590	0.00389119524145883	0.00478361437584698	0.00527747617143454	0.00535619726737712	0.00501704526869990	0.00427365338621287	0.00317966507955586	0.00179431464143246	0.000191669979469573	-0.00154680168647154	-0.00333685047890143	-0.00510693226527313	-0.00678560085546070	-0.00829297688806587
773749344	R	attended	-0.00641015745400555	-0.00358134762561426	-0.000833254953791103	0.00147811328851330	0.00309980063892022	0.00387183309586418	0.00372402175686555	0.00267267236246323	0.000832811642465422	-0.00158369622657508	-0.00428300878569702	-0.00692629701224742	-0.00917200968053887	-0.0106986980846169	-0.0112533561984500	-0.0106741386781829	-0.00894559853549429	-0.00616660310366772	-0.00253088507367279	0.00164992887217128	0.00598509997016267	0.0100630340407236	0.0134790079337955	0.0158908783783033	0.0170665336562881	0.0168979540112011	0.0154085017971624	0.0127561686063725	0.00924351450224453	0.00527456215485244	0.00128476129488244	-0.00228782419591750	-0.00507675279287500	-0.00681889069494054	-0.00738044535476159	-0.00675615879524774	-0.00508918894681734	-0.00264705271489143	0.000216701141321200	0.00309406789101989	0.00557948373687182	0.00729644910758288	0.00795090758735606	0.00736533336404101	0.00548283812380748	0.00238998992601961	-0.00169360899543445
837755981	R	attended	0.00157271227394029	-0.000236301431171261	-0.00191989506116422	-0.00336123511277478	-0.00450906844114525	-0.00535524760327311	-0.00589035844604328	-0.00611915531204784	-0.00605265246623216	-0.00569789261827405	-0.00507193152300193	-0.00422288049780088	-0.00321755668703320	-0.00214873673173789	-0.00107189623713188	-5,05E+09	0.000856521860528818	0.00161378335380392	0.00218825227052980	0.00256100980654946	0.00271935323250151	0.00267742829047123	0.00248418271750126	0.00216283143588928	0.00173940998994785	0.00124790597151838	0.000745573270204872	0.000275798461086459	-0.000107811978742332	-0.000338248382719275	-0.000349295585797508	-0.000109354189601685	0.000369830858973087	0.00105305858144436	0.00188333651474238	0.00278728371920382	0.00366323929542641	0.00439481314878072	0.00486831200365086	0.00497700450586459	0.00462637109176143	0.00374918091150615	0.00232844778059899	0.000393831126938649	-0.00197267890612160	-0.00467293944460502	-0.00756387685232301
981868109	R	attended	-0.00351646030747705	-0.00282365814976529	-0.00159702092652412	8,42E+09	0.00206910065396650	0.00416726264398523	0.00614165105634652	0.00771077883927325	0.00858795571426279	0.00853351049111397	0.00740425118372867	0.00515198964101620	0.00184328075065953	-0.00235171014830671	-0.00713119387620979	-0.0121187326582166	-0.0169031206008941	-0.0210571753031699	-0.0242139539858945	-0.0260835702237364	-0.0264812935706777	-0.0253497333042502	-0.0227838046958052	-0.0190041306971902	-0.0143337619272472	-0.00915274073549548	-0.00386839219876141	0.00113588315005555	0.00552529808032453	0.00903595472650168	0.0114813144745974	0.0127805140525108	0.0129338076895589	0.0120277911954010	0.0102272312194365	0.00773886599814104	0.00480601322108372	0.00168969272405494	-0.00135560433330394	-0.00410942487087236	-0.00640780109684973	-0.00814447310994287	-0.00927235916185606	-0.00979631888423147	-0.00976218984215331	-0.00925469374527703	-0.00836242875199931
799142404	R	attended	0.00811212257283072	0.00779454466382668	0.00714869219220146	0.00627465292175028	0.00527185744279907	0.00424775321592184	0.00330767641868921	0.00255070334971032	0.00204856265070937	0.00185233719333891	0.00199131211149707	0.00248317313791369	0.00333334581845709	0.00448614742670777	0.00585328752971735	0.00731893268374146	0.00875949018560790	0.0100590226625104	0.0111151097680937	0.0118302977862506	0.0121356632954046	0.0119990918137526	0.0114242111100903	0.0104473165431185	0.00913839663973147	0.00761506060961200	0.00600497096534372	0.00443679261452693	0.00302833440541524	0.00188058156476182	0.00105295853935535	0.000565892404659842	0.000424047618912441	0.000611991392071728	0.00107572464373469	0.00173861323359232	0.00249984434592360	0.00324316360925791	0.00384022592566742	0.00417536629521094	0.00414297472160530	0.00365880725096391	0.00267075290253872	0.00117733481730248	-0.000769325467209573	-0.00307029496153960	-0.00559462066493737
632865117	R	attended	-0.0156026372549177	-0.0134362800820893	-0.0103812616019521	-0.00676274941327262	-0.00288663482759241	0.000955927141236445	0.00452865665770133	0.00763019886872328	0.0101317218473207	0.0119357796287311	0.0130047692697868	0.0133628365647851	0.0130733938995226	0.0122674942635573	0.0111205973785227	0.00981391260900970	0.00849653611326713	0.00732009705096626	0.00642232644252072	0.00584493666593473	0.00558617498414831	0.00561831785876818	0.00587224125648748	0.00624900018530479	0.00663224357293698	0.00690236913404337	0.00695134459723347	0.00669872412630205	0.00611608374905159	0.00520816939419250	0.00401152851046751	0.00254339679749009	0.000859798223740818	-0.000962315888458359	-0.00281299027579905	-0.00461509153129928	-0.00629694910661746	-0.00780841215459728	-0.00912353588851321	-0.0102508689111725	-0.0111999272124004	-0.0119902815325954	-0.0126703647139991	-0.0133025385336532	-0.0139458538742964	-0.0146463559492712	-0.0154208289792406
793025761	R	attended	0.00949464110266001	0.0101069090352970	0.0105999575187664	0.0110010249105827	0.0113074380353055	0.0115134206092356	0.0116086604149013	0.0115858787670847	0.0114376826127379	0.0111437702393055	0.0106774635605795	0.0100160456761044	0.00914558792029687	0.00804389010992769	0.00670082472188200	0.00511899899585466	0.00332771396135070	0.00138799387660947	-0.000614921688855950	-0.00258799578223154	-0.00442699988416863	-0.00602927853009710	-0.00729773181670545	-0.00815264212315030	-0.00854678220408437	-0.00847181370669699	-0.00793961510477538	-0.00700238097946460	-0.00574453955019801	-0.00427519070893904	-0.00271842017734027	-0.00121673233896206	9,70E+09	0.00109958756939664	0.00169341420404676	0.00181137972073953	0.00142492903360521	0.000544090810218728	-0.000787225846442995	-0.00248163689539058	-0.00441890338571598	-0.00645646651681789	-0.00844673716676024	-0.0102469148133548	-0.0117357863972385	-0.0128178355313809	-0.0134249105306264
434943421	R	attended	0.00545425406268331	0.00668163134585188	0.00734627439095382	0.00730342954525291	0.00648341041414099	0.00492817531218870	0.00277685930866537	0.000229169810811349	-0.00249671893917479	-0.00515150979968581	-0.00750188611675645	-0.00934291161024148	-0.0105431937524686	-0.0110216445569840	-0.0107525275559829	-0.00978019033764030	-0.00822353670862825	-0.00627770403914497	-0.00418789825263238	-0.00218614293793107	-0.000489177055658627	0.000723140925423687	0.00132656150540588	0.00126526287043093	0.000564190584200109	-0.000675272658247387	-0.00227877463578325	-0.00400545320274193	-0.00559388511513459	-0.00679806298960767	-0.00740765333877967	-0.00726756026079167	-0.00634439976237055	-0.00469908039496748	-0.00248926725658039	6,12E+09	0.00268400397890724	0.00509787682564303	0.00703587604242729	0.00828558469999750	0.00871072626392382	0.00826619191547042	0.00701544924497092	0.00509160049837816	0.00268600684882765	4,50E+09	-0.00257495087886410
205976686	R	attended	0.00731466229052099	0.00794108920829779	0.00838227306504083	0.00861219505923982	0.00859748834174843	0.00833163601397880	0.00782234271441120	0.00709374777683469	0.00619047914403312	0.00516108230434359	0.00407312631773097	0.00300519922702304	0.00202611707553111	0.00119536897961255	0.000511479220261836	-5,69E+09	-0.000540113981574006	-0.000966383914213062	-0.00137606563928241	-0.00182547956962493	-0.00236372665592526	-0.00303398812977481	-0.00385661975107778	-0.00482285467735564	-0.00589407005637060	-0.00700178199688053	-0.00805256129963490	-0.00895923412951173	-0.00961612773613080	-0.00992342155319291	-0.00978140667130258	-0.00912300427641674	-0.00792277569422232	-0.00622964936705725	-0.00414317099226900	-0.00180765838147663	0.000608962834015546	0.00292946727206534	0.00498502696250566	0.00663158249282665	0.00777471930857220	0.00835772808614478	0.00835814108080481	0.00779339115230783	0.00672379306478718	0.00526088668317260	0.00353768212604953
417840776	R	attended	0.00246168158151211	0.00247595818682553	0.00234476008035495	0.00206233287264241	0.00161487803426360	0.00101208309868389	0.000282414490777683	-0.000544045862166843	-0.00142545328230193	-0.00230955785971967	-0.00316032437638012	-0.00394580425459523	-0.00462015917545564	-0.00515737736217567	-0.00554063282935490	-0.00577834897622760	-0.00589669981814562	-0.00592912560549385	-0.00596332541329139	-0.00607227721182392	-0.00629097621832632	-0.00666347319688530	-0.00719459913445125	-0.00785161853107923	-0.00859105975838678	-0.00934954809936109	-0.0100528291214477	-0.0106483029572727	-0.0110500201280476	-0.0111693378602878	-0.0109111643835542	-0.0102442290161193	-0.00913683169930236	-0.00759417225116472	-0.00565819214949927	-0.00341489915723523	-0.00100141695771890	0.00142008417604525	0.00366453564482105	0.00557146659209503	0.00700182675542289	0.00785743811380023	0.00809629797036453	0.00771449785662878	0.00677401119643188	0.00540524886951975	0.00375395378110096
727110363	R	attended	0.00313224896853644	0.00427920389845328	0.00533399831251605	0.00624711512747350	0.00696175194778578	0.00744355672852688	0.00768381628491697	0.00769839268001099	0.00751176123203700	0.00716862984074157	0.00672683203835048	0.00623932752931622	0.00574655255780404	0.00528310074455924	0.00488821215063676	0.00458118863839134	0.00436250213452278	0.00421760554043696	0.00412029639762904	0.00403744374035007	0.00393901292760409	0.00381239688129842	0.00365797434253924	0.00347208402043315	0.00325729140521346	0.00302901131795300	0.00282247905318219	0.00268560576909317	0.00265593814378353	0.00275007415439846	0.00296445424848778	0.00326706163342305	0.00361024329373717	0.00392977509939197	0.00415400856388794	0.00421066000910833	0.00402607931312456	0.00354176649794782	0.00272585572659601	0.00157470445004809	0.000112104284961288	-0.00159495478437549	-0.00344589124026848	-0.00531816720944218	-0.00707266774869055	-0.00857529618717105	-0.00969931890742501
939317569	R	attended	-0.00687419323970335	-0.00603593099218869	-0.00483882008016017	-0.00328924638184028	-0.00142232816484148	0.000662597044604308	0.00285118631185140	0.00505122946251549	0.00718389264709567	0.00917661973834506	0.0109540819812918	0.0124624393760261	0.0136762761216408	0.0145535911535556	0.0150743409251490	0.0152529691525740	0.0151589214922802	0.0148582791447254	0.0144037463274530	0.0138308752838749	0.0131588390485945	0.0124215760070238	0.0116683307608534	0.0109169135945766	0.0101586134991569	0.00936700107559650	0.00851105010156940	0.00755307627759351	0.00643024316416961	0.00510454631132639	0.00355355294190222	0.00178881053004539	-0.000164138509303611	-0.00223635442392024	-0.00431975511146239	-0.00629505301152403	-0.00803316401926665	-0.00940412564392775	-0.0102948606512537	-0.0106159504106985	-0.0103177567796001	-0.00938363591810609	-0.00784166592333382	-0.00577330493276092	-0.00329287769171554	-0.000558862608903834	0.00223907075565897
413597585	R	attended	-2,64E+09	0.00147238120695711	0.00331436627123688	0.00532135415660238	0.00731044337692047	0.00907636507819753	0.0104471123045000	0.0112725629752374	0.0113963276293183	0.0106751297551207	0.00904223370414046	0.00655462443540995	0.00329752646871530	-0.000595782311768352	-0.00490184461960063	-0.00938632690479594	-0.0137634098443677	-0.0177559247815316	-0.0211204452277657	-0.0236548093520672	-0.0252103570911380	-0.0256895188857076	-0.0250672831388774	-0.0233955398044897	-0.0207536295260601	-0.0172835041091548	-0.0131333580720368	-0.00851187118660038	-0.00363477787531508	0.00127811272598468	0.00600414043251932	0.0103173052447309	0.0139997973628308	0.0168471970684781	0.0187341229662666	0.0195621108666022	0.0192735024035672	0.0178639975399788	0.0153744293430329	0.0119186795706263	0.00766312993820583	0.00283099586915262	-0.00233574290095448	-0.00756212456343135	-0.0125490542859003	-0.0170346211092675	-0.0207883630345210
673342667	R	attended	0.0150583639240481	0.0143132406728226	0.0129430602233468	0.0109995473406157	0.00853992920324492	0.00564238299742921	0.00240327780317768	-0.00104751583824054	-0.00455994884075415	-0.00795465508679247	-0.0110413849253127	-0.0136249913926144	-0.0155401300740743	-0.0166242118919344	-0.0167748401817383	-0.0159374178035442	-0.0141127686747088	-0.0113614011990770	-0.00783531341497764	-0.00375423584529382	0.000638518886844699	0.00505171418788219	0.00919659676132368	0.0127907318427462	0.0155621945822505	0.0172798102431093	0.0177654497331973	0.0169186745460035	0.0147605857517059	0.0113996570419530	0.00703085986312959	0.00191880644593003	-0.00357799616283125	-0.00905642937611135	-0.0140844290687026	-0.0182656811544766	-0.0212661336717658	-0.0228374364598063	-0.0228488096620310	-0.0213113133365846	-0.0183612768768238	-0.0142508999766709	-0.00932997684386187	-0.00399780875154196	0.00132193247422704	0.00623907921226623	0.0104065695112279
919491471	R	attended	0.000814180807704616	0.00139999729607327	0.00177157679151451	0.00177045115343975	0.00130773322226883	0.000379020419443036	-0.000942733444233244	-0.00251752097072069	-0.00414304523273240	-0.00558087459048678	-0.00659368166328939	-0.00699055698661647	-0.00665420604064821	-0.00558728235952623	-0.00387052298073673	-0.00167097291600800	0.000785445725942229	0.00324832396318903	0.00546341549189088	0.00716744726518870	0.00810677880926124	0.00811589218657646	0.00712367274191502	0.00515890396674831	0.00234564165487200	-0.00110412850287262	-0.00490819146786560	-0.00873788891991112	-0.0122215629793123	-0.0150025570412071	-0.0167945047757382	-0.0174328300484561	-0.0168836158613664	-0.0152321403445147	-0.0126782092724372	-0.00950897660673157	-0.00607320370610542	-0.00274810990561632	0.000111414982168690	0.00221479297551711	0.00336524511362551	0.00348831491108707	0.00263585024501327	0.000964892998732584	-0.00127538730420515	-0.00376937524208189	-0.00617227992771871
114802424	R	attended	0.000979074092212870	0.00188017317224437	0.00256716005975935	0.00298286130245960	0.00313938631081232	0.00307054552363645	0.00282822861016734	0.00246810341799191	0.00205286054655358	0.00163484940879719	0.00126585795430085	0.000984386973958372	0.000793955879890230	0.000670973755347498	0.000581383606041582	0.000480568498302571	0.000316973117002874	5,40E+09	-0.000334881841329149	-0.000880624617119712	-0.00158583732030969	-0.00243382103591119	-0.00337566060452377	-0.00433239716036247	-0.00522446234200932	-0.00595638113982076	-0.00644629220285345	-0.00662889468515348	-0.00646040735661567	-0.00594416946170067	-0.00512721839743604	-0.00409870808049537	-0.00297455145863588	-0.00189420942019457	-0.000999961873503492	-0.000425357997167750	-0.000271857094799314	-0.000617212855539901	-0.00149538348494963	-0.00289560513382799	-0.00475125436367448	-0.00693611466448667	-0.00929153160612562	-0.0116335269348041	-0.0137608229274996	-0.0154715644376028	-0.0165868559756546
367662486	R	attended	0.00994277628754381	0.0110683319136372	0.0116365460068562	0.0116733140007238	0.0112300976747776	0.0104024121179012	0.00932628731958342	0.00814848641958926	0.00701522395701077	0.00606257660738970	0.00539536543346904	0.00507434904892460	0.00510389446123287	0.00544180974769219	0.00600170314648141	0.00664852827991238	0.00722180604262141	0.00757529211590499	0.00757009892920800	0.00710613531036930	0.00614154057869874	0.00468346521883521	0.00279582148146979	0.000582626601957189	-0.00181093379224044	-0.00422579260183130	-0.00651190788983504	-0.00854042480505991	-0.0102074075459213	-0.0114311061044186	-0.0121654153766561	-0.0123943780484317	-0.0121385044937576	-0.0114477192226109	-0.0103937606067507	-0.00904769020741187	-0.00747205125963481	-0.00572148658799822	-0.00384481025369341	-0.00187871886225040	0.000153905878318979	0.00223047188258681	0.00431628460015934	0.00636468715264514	0.00831366636432679	0.0100884539026536	0.0116139830541255
732994202	R	attended	0.00478369734568940	0.00743477037279156	0.00951358018534604	0.0108476650288707	0.0113415726399284	0.0109791887488958	0.00982003930000730	0.00800699875196410	0.00572092174571237	0.00319476074652187	0.000642942747918304	-0.00175341168931749	-0.00385595658491167	-0.00558989590794658	-0.00693981557383925	-0.00794803229028360	-0.00871717497843840	-0.00937938170569780	-0.0100720238210302	-0.0108985948603428	-0.0118971849293362	-0.0130372237081750	-0.0142327665671516	-0.0153603026473733	-0.0162499475003248	-0.0167060384447207	-0.0165198641206225	-0.0154992985111615	-0.0135162794482405	-0.0105258202147705	-0.00658797582133254	-0.00185696716724422	0.00343744125306568	0.00902082033165500	0.0145751102912293	0.0197725192176593	0.0242976062202544	0.0278867641540894	0.0303442654609454	0.0315710416034659	0.0315530433621360	0.0303708658769864	0.0282023165408633	0.0252937294740527	0.0219273211534906	0.0183948904784836	0.0149532613905115
250630617	R	attended	0.00537762808118138	0.00650770692147577	0.00738083098541336	0.00793111462107130	0.00813121355343983	0.00798329508028417	0.00752117361817268	0.00681081635587662	0.00593997509667340	0.00500390653488797	0.00409220884217032	0.00328163229121836	0.00263139261869118	0.00217718901026853	0.00192740994510812	0.00186294996885202	0.00194286726270587	0.00212263445783799	0.00235862235029366	0.00260948850630626	0.00284103743535134	0.00302284094928222	0.00312846738526628	0.00312969850473834	0.00300051569095078	0.00271704271477129	0.00225830032885042	0.00160064151166994	0.000722109954516473	-0.000388241195524138	-0.00172760134655646	-0.00327500106968002	-0.00498871187884165	-0.00680947120070067	-0.00867096016878649	-0.0104889154301882	-0.0121566229538320	-0.0135559579494006	-0.0145747695204850	-0.0151147706690452	-0.0150984984964649	-0.0144835217155106	-0.0132686454202027	-0.0114953586369477	-0.00924949830229399	-0.00665902353082857	-0.00387889100098651
206004113	R	attended	0.00356991941429663	0.00384721847051323	0.00400908631740086	0.00393178122987980	0.00355316575317520	0.00283334495034184	0.00175929780662493	0.000336135186404475	-0.00140792262995638	-0.00341393711292609	-0.00557993676489982	-0.00779607130662620	-0.00992387401334372	-0.0118198158652959	-0.0133461211377456	-0.0143892197423234	-0.0148695498005224	-0.0147532751932111	-0.0140414244711483	-0.0127835819383277	-0.0110726729674904	-0.00904350867201147	-0.00685644573567231	-0.00466855440550338	-0.00264358963071016	-0.000928955668404192	0.000351806534667114	0.00111929172619399	0.00133644714966817	0.00101531179173651	0.000219792463726158	-0.000946205183880518	-0.00235802566174845	-0.00387919382115492	-0.00537949528456285	-0.00674762773631909	-0.00789208762388685	-0.00874910974812002	-0.00928675883696102	-0.00950656088754013	-0.00943501899364577	-0.00912378563880600	-0.00864388658122488	-0.00807781159651991	-0.00750753499800467	-0.00700474932434123	-0.00662777145028692
876396572	R	attended	0.00164564750099536	0.00266777501994905	0.00347566186141250	0.00396927526932336	0.00405705293906058	0.00365965132892575	0.00272919675722342	0.00127381565460639	-0.000646638337647230	-0.00293440340286447	-0.00539299439994008	-0.00777950357890515	-0.00988839529165241	-0.0115523960293689	-0.0126056683797410	-0.0129222487775820	-0.0124392594072086	-0.0111787785139249	-0.00921077552683351	-0.00666369582113188	-0.00371269866400036	-0.000566794494281336	0.00254453746318328	0.00540447720991963	0.00782206013084822	0.00964067021442908	0.0107576572841070	0.0111295443219705	0.0107678578294644	0.00972427402491398	0.00808700680597834	0.00597715055413708	0.00355226735427274	0.00100109138744234	-0.00151638877942987	-0.00388062857371387	-0.00599039555969421	-0.00775556478373773	-0.00909927958168086	-0.00996235459150379	-0.0103070075131734	-0.0101149583727023	-0.00939432011912689	-0.00817263973956752	-0.00647869312070303	-0.00434753015919710	-0.00185068253071427
668406671	R	attended	0.00695058961131408	0.00445302607982662	0.00165843213268843	-0.00122632091952865	-0.00398609591156568	-0.00645224341738641	-0.00846244424779309	-0.00989156918852155	-0.0106595558859359	-0.0107319321040141	-0.0101350763019447	-0.00895780395475428	-0.00730810063320655	-0.00532957918667095	-0.00319847122497745	-0.00108407204786581	0.000855883288246419	0.00245147774226381	0.00355934815912576	0.00414759724627192	0.00427631172733635	0.00405915308706278	0.00364674689974242	0.00322580590919548	0.00298261968164067	0.00305725808092497	0.00354322094280251	0.00449902080950066	0.00588308670092939	0.00755072901140682	0.00934278546656121	0.0110770395597460	0.0125588744157990	0.0135978625401676	0.0140304147857513	0.0137777603924243	0.0127849960035452	0.0110662711602222	0.00871374877723266	0.00586297499234473	0.00268620145871216	-0.000593035309680485	-0.00375959761427545	-0.00662703505067321	-0.00904495930759906	-0.0109327909874920	-0.0122603768251306
667555173	R	attended	-0.00376555644426420	-0.00328258116725472	-0.00238123632285098	-0.00117251818157578	0.000225103690887231	0.00167552266199434	0.00303803451090312	0.00417125560523229	0.00495529503841528	0.00528614860638182	0.00509136067408499	0.00435065993188742	0.00309888286496785	0.00144233423329542	-0.000463891063132678	-0.00243753788928298	-0.00430095741606756	-0.00588879505367759	-0.00705865539588754	-0.00770698779415449	-0.00779941716147052	-0.00737081733600087	-0.00651676169146235	-0.00536380631983591	-0.00406411640436565	-0.00277509540595486	-0.00164338934395648	-0.000787529860818131	-0.000290658371462204	-0.000194456146390666	-0.000485965826151119	-0.00109389805423357	-0.00190421113267285	-0.00276789305381689	-0.00351858490884114	-0.00399803122242065	-0.00406516632665280	-0.00362039337928857	-0.00261585566766868	-0.00107083665540338	0.000927361160759039	0.00323477548692978	0.00565401796502251	0.00795710425216054	0.00990929743856695	0.0112895220734130	0.0119192097269134
12957371	R	attended	-0.000936057140660853	-0.00107019121339433	-0.00102439286978649	-0.000738664094525148	-0.000201270066029587	0.000559839085891915	0.00148227183727044	0.00250147376393627	0.00353894403065204	0.00450685998236011	0.00532212226185673	0.00591520298926936	0.00625199539808589	0.00633405943839508	0.00619372385432081	0.00588234781348170	0.00545433335753009	0.00499240888511974	0.00460676762473871	0.00434887805628704	0.00425796446686151	0.00434988887606727	0.00459451175954256	0.00493535157251378	0.00529664963962491	0.00557888420144424	0.00567238539290624	0.00547587827656502	0.00491771121253201	0.00396225377241789	0.00260180646764276	0.000878470073536557	-0.00112485614379273	-0.00329231702525324	-0.00548085734834892	-0.00753252846097607	-0.00929159020707026	-0.0106196286578824	-0.0113979101260013	-0.0115583275073508	-0.0110805342160554	-0.00998864503039947	-0.00835786588655867	-0.00630223180374003	-0.00397873129563085	-0.00158087209184589	0.000693535117611669
877221709	R	attended	-0.00936546946507025	-0.00995587673482530	-0.00997035446522597	-0.00937901751854281	-0.00821908287729186	-0.00659714236340820	-0.00467470518665795	-0.00263291842359950	-0.000623433639051449	0.00123757675920946	0.00286432178894264	0.00420172380628624	0.00522673752111804	0.00594968209888511	0.00640200748161362	0.00662771527566650	0.00666973761479131	0.00656868140972461	0.00636931121104406	0.00608202127588845	0.00572086304879487	0.00528714394665461	0.00474957477065926	0.00405838877259570	0.00316603464348298	0.00205562869347598	0.000737289737317467	-0.000763540871561319	-0.00240262209355149	-0.00409079056757551	-0.00571312654431016	-0.00712892526045142	-0.00819737123328469	-0.00879747667553720	-0.00884435868453174	-0.00832047833229552	-0.00727661553379043	-0.00580782667059003	-0.00404580209541732	-0.00215212401917654	-0.000306521625498584	0.00133611535894910	0.00264717080731162	0.00353866024988166	0.00397756246435851	0.00398329638146122	0.00362060976676121
724996065	R	attended	0.00291585795434717	0.00326029213499161	0.00374798393719778	0.00439749326299291	0.00518787861427814	0.00608003103862674	0.00705652306197033	0.00808936495991562	0.00913856625837209	0.0101560278232058	0.0111336697542219	0.0120699238852222	0.0129389045160642	0.0137045160736651	0.0143302672719004	0.0147470547850094	0.0148682023254838	0.0146072838815151	0.0138990771471866	0.0126957406146991	0.0109801014331746	0.00878608086982964	0.00617191601260553	0.00324593399787593	0.000169771083099648	-0.00287032999918723	-0.00565921526144042	-0.00800611212310463	-0.00974344956936439	-0.0107537692826649	-0.0109900798692514	-0.0104557954810441	-0.00920529065004688	-0.00734164818348034	-0.00502638654873817	-0.00247376886402049	7,85E+09	0.00238128829781162	0.00420409285590903	0.00534732769819604	0.00565209922233241	0.00503529934782559	0.00350104226178141	0.00112886016607939	-0.00192426976780943	-0.00543769052793714	-0.00916130284514481
430367599	R	attended	0.00504964835786558	0.00261792858070627	0.000168874753951495	-0.00213015548557022	-0.00417799553741908	-0.00591001552972693	-0.00723735470397302	-0.00810479779916527	-0.00849478890930773	-0.00839766949294358	-0.00784275736042215	-0.00689306757281834	-0.00565431683562136	-0.00421107867060431	-0.00264126776524910	-0.00105768167974860	0.000448565452683112	0.00181642908803768	0.00300570974376613	0.00400853943416581	0.00483219459627613	0.00548697084129303	0.00600112662277784	0.00634847652906569	0.00651060850282915	0.00646347446499472	0.00618147308397864	0.00566612675758775	0.00491135624779845	0.00391381358596469	0.00269721642920803	0.00130520955675892	-0.000225685157776502	-0.00184079333853322	-0.00347924890691048	-0.00504103169189239	-0.00643772673135995	-0.00758318861526434	-0.00840257579002076	-0.00882701790970815	-0.00880320587050681	-0.00828673990943659	-0.00725983017586191	-0.00575835035064855	-0.00385828039466075	-0.00165874524193351	0.000701384894067624
653701172	R	attended	0.0177979548484809	0.0172834914016461	0.0163432942174128	0.0151603820360340	0.0139075065326253	0.0126858314557778	0.0115579045724160	0.0105384307189388	0.00958971734893948	0.00863796787871557	0.00766759448838714	0.00667246838619573	0.00566138585539443	0.00462044949742936	0.00353508076297558	0.00243141553248052	0.00132480941691894	0.000194982655563207	-0.000965511063387084	-0.00215233646381470	-0.00337004391001487	-0.00459969685303870	-0.00577106693731540	-0.00681014687852673	-0.00760506137191193	-0.00808500291087894	-0.00817855443816942	-0.00784105426255293	-0.00709573600027833	-0.00599715399016285	-0.00464819107687538	-0.00318665309617934	-0.00174801143546529	-0.000487063308238725	0.000483848519429536	0.00110540951703953	0.00132584870946972	0.00112012115233690	0.000509211956265721	-0.000434771372104245	-0.00160091090725632	-0.00283795007970576	-0.00399997294179353	-0.00495850019769272	-0.00562137963760890	-0.00591448935887750	-0.00577214869432648
563718527	R	attended	-0.00498022727187161	-0.00566323154231329	-0.00625721464629681	-0.00682403520854507	-0.00746491932735775	-0.00826740283012558	-0.00927040770702973	-0.0105304881969676	-0.0120716359752277	-0.0139095765105665	-0.0160268558361266	-0.0183793550187851	-0.0208799843717616	-0.0233839822606013	-0.0257693674257559	-0.0279138275780292	-0.0297007653674835	-0.0310030349166249	-0.0317285742305018	-0.0317944317362459	-0.0311404417529431	-0.0297396834934639	-0.0275748243712124	-0.0246376751244315	-0.0209516187269182	-0.0165507644659899	-0.0114927748961615	-0.00588816296722167	0.000118715543901377	0.00633284746719968	0.0125580082259285	0.0185701979641186	0.0241487984732217	0.0290494853783382	0.0330443307313294	0.0359398985157645	0.0375794234312720	0.0378655586030494	0.0367668478065285	0.0343145892728760	0.0306279694043004	0.0259163684263423	0.0204135702054880	0.0143998561049381	0.00819541824408401	0.00214222624707601	-0.00343525140359285
80917293	R	attended	0.0216200087060087	0.0227537501827382	0.0231350564695003	0.0226720609856840	0.0213747958222890	0.0193241318835749	0.0166446614302097	0.0134739715361589	0.0100011342870660	0.00643380048627275	0.00297991301743513	-0.000180310122921431	-0.00293001094179634	-0.00520161884938969	-0.00695120182696468	-0.00815867123422488	-0.00883804137787569	-0.00904876682633860	-0.00888899851028508	-0.00849415144728448	-0.00799678030984808	-0.00754351679763953	-0.00727056264667613	-0.00731320514019561	-0.00777423778236823	-0.00870829704227172	-0.0101368972696516	-0.0120196766391670	-0.0142413338072416	-0.0166243142568854	-0.0189728271436475	-0.0211040072079613	-0.0228196665528891	-0.0239295467593629	-0.0242770155989681	-0.0237585818658435	-0.0223331480168284	-0.0200024639149439	-0.0168514057362179	-0.0129971443107263	-0.00859186727469579	-0.00382005185078667	0.00110419762276878	0.00595499763831461	0.0105110166146365	0.0145650807513310	0.0179218449828269
95621498	R	attended	-0.0130947989320681	-0.0102514804484289	-0.00681697402753620	-0.00311215776080892	0.000563474831427859	0.00393904503427918	0.00679931988953417	0.00899570179487784	0.0104493745631115	0.0111529907814165	0.0111530173518825	0.0105367963823503	0.00941714906850403	0.00793477760412348	0.00624213341759383	0.00448083950552076	0.00277209459350271	0.00121318582382839	-0.000106072492948452	-0.00111429841427418	-0.00177875494153029	-0.00209324875302412	-0.00207588222327188	-0.00175498085190352	-0.00116972044868160	-0.000369202882612080	0.000576155265131447	0.00158864280583803	0.00259460649579376	0.00353010307787294	0.00434710974483306	0.00499873599479197	0.00544975587816512	0.00568135007384785	0.00566300916974903	0.00537289927255399	0.00479120114550699	0.00390805170576491	0.00272829092222225	0.00127403514535940	-0.000413405154419905	-0.00226792502695582	-0.00419589021790288	-0.00609486570337822	-0.00785309661767122	-0.00934940180486417	-0.0104853524118622
349575704	R	attended	0.0252218197736078	0.0259490003586552	0.0257672760535508	0.0246308725605226	0.0225333905113051	0.0195252207431189	0.0157098733387862	0.0112602842502205	0.00639322878122652	0.00134422412767437	-0.00365532526851115	-0.00839905841510559	-0.0126922199001878	-0.0163644362315739	-0.0192977996416014	-0.0214215043454468	-0.0227003351368699	-0.0231391293596733	-0.0227767309709355	-0.0216573879659498	-0.0198640267117465	-0.0175346480731535	-0.0148162775799021	-0.0118300809353190	-0.00870249431346397	-0.00556152767519738	-0.00253525642544518	0.000269140302160769	0.00275845296785239	0.00484958738791370	0.00647949326104028	0.00761779103230509	0.00827393708355930	0.00849403956019152	0.00835520779592422	0.00794324255283922	0.00735191610365527	0.00669948898699143	0.00612033890231116	0.00572687216100928	0.00561085312868935	0.00583552347682017	0.00642712748911447	0.00737573485299449	0.00864119115750794	0.0101511834138750	0.0117943928679467
115546453	R	attended	0.00114715369777614	0.000200434234093516	-0.000455827718404922	-0.000698814857850605	-0.000433704743980334	0.000419463119385247	0.00183494341894032	0.00370075347709446	0.00588337032423161	0.00819342294207439	0.0104146853615063	0.0123295783439429	0.0137569683817082	0.0145437295675269	0.0146233668896756	0.0140165371842887	0.0127278568738161	0.0108302921213171	0.00844842011057103	0.00569162338349383	0.00271482419471677	-0.000322362662385259	-0.00329086558374631	-0.00607016535950650	-0.00853422008105446	-0.0105884385909735	-0.0121728292829809	-0.0132814121577859	-0.0139260968544060	-0.0141277697790354	-0.0139700231549092	-0.0135745224039557	-0.0130171238719485	-0.0123612968324451	-0.0116206607207884	-0.0108139581613285	-0.00995700817949143	-0.00907124450304318	-0.00819147516372574	-0.00731060196273208	-0.00639687893952484	-0.00545512008484443	-0.00449008988976360	-0.00351590282831954	-0.00251040164821216	-0.00146906500007147	-0.000377627099843951
616707107	R	attended	0.00519779718036775	0.00438283572453193	0.00340730632102196	0.00226394342869060	0.000980310820415714	-0.000418119337238101	-0.00197873400220343	-0.00369612729157162	-0.00548977627782686	-0.00726980257559656	-0.00894147381873556	-0.0104375036875709	-0.0116723188100242	-0.0125828761619083	-0.0131453324361201	-0.0133576070221740	-0.0132276784015289	-0.0127828037269293	-0.0120763680353397	-0.0111745685736762	-0.0101533137490505	-0.00908837205125753	-0.00807248005337546	-0.00718548018886580	-0.00647389482319113	-0.00597851724762944	-0.00572490914993650	-0.00568715228899490	-0.00582641755082829	-0.00606918160924874	-0.00631229559484773	-0.00642414398679368	-0.00626020316429213	-0.00567727513349602	-0.00457945611688075	-0.00291699175625207	-0.000700904991561056	0.00200073356175071	0.00508197530253911	0.00839185074827528	0.0117241601290412	0.0148335732215853	0.0175017980431302	0.0195303260972822	0.0207453211977535	0.0210198159920320	0.0202722433664870
797296650	R	attended	-0.000148771489898943	-0.00252176122876359	-0.00442782503064814	-0.00573163630085410	-0.00643158532953204	-0.00656816027184825	-0.00622535239379767	-0.00551131893841073	-0.00454360501436995	-0.00342913780672864	-0.00228079706813086	-0.00118677854268347	-0.000208588844659913	0.000595872701006986	0.00120249486000928	0.00162310996885214	0.00189604032117626	0.00205608886156223	0.00212864445132371	0.00212082480487561	0.00205592319621247	0.00193774752131962	0.00174793023760803	0.00145248226800857	0.00102107992626566	0.000418534761941007	-0.000383962149843931	-0.00138633049901892	-0.00257077867126652	-0.00388437377651530	-0.00526029467329569	-0.00658716705187667	-0.00774241488795218	-0.00859214586683748	-0.00901987453125676	-0.00894964450002615	-0.00836586921415738	-0.00730507554479527	-0.00586190694156799	-0.00416518730025213	-0.00237952429799638	-0.000722469138592329	0.000593891861107805	0.00138514589441480	0.00150903160801845	0.000880889722080364	-0.000519139777600503
730932985	R	attended	-0.000448057890933072	0.000482477798907047	0.00131559326006255	0.00189592720846230	0.00217582838858189	0.00215588885146920	0.00187137241632804	0.00139028450850120	0.000808392146525128	0.000230899386407486	-0.000247278593151887	-0.000557044787727929	-0.000660757600149230	-0.000589741642657025	-0.000432965816511244	-0.000307330268893716	-0.000328205440046370	-0.000615483526139504	-0.00127663506127823	-0.00236249039937121	-0.00387622829664957	-0.00575735445471585	-0.00790016580304762	-0.0101707308987398	-0.0124209800608839	-0.0144911958168384	-0.0162223587419577	-0.0174847893976251	-0.0181958397532891	-0.0183190044745487	-0.0178634738677781	-0.0168913902080498	-0.0155160365269888	-0.0138707987479230	-0.0120946576747505	-0.0103152698723395	-0.00863329615539945	-0.00711195461486332	-0.00577990629994993	-0.00461618111063330	-0.00356195534650316	-0.00253386673514227	-0.00145195713097623	-0.000256833185265643	0.00108497845703976	0.00257331816566494	0.00416542403025623
678879829	R	attended	0.0192127498974460	0.0188938850842503	0.0177352775540493	0.0159599130952046	0.0137518376234081	0.0112869034578965	0.00875942180197760	0.00635486355303560	0.00423459442485765	0.00251187754208246	0.00125181885530812	0.000470086806141702	0.000122910728958344	0.000147970607784977	0.000450348344893113	0.000904522063631553	0.00136227995651203	0.00168481580650226	0.00180804677375210	0.00171352325277701	0.00142260381948754	0.00100238760605032	0.000536921244534360	0.000111959191853269	-0.000207900870374357	-0.000365616850092804	-0.000357739962954160	-0.000191700045378963	0.000108875084796054	0.000498335349639634	0.000921263039943388	0.00133442067857510	0.00170130515288021	0.00201369429603793	0.00224243715909354	0.00235543972619299	0.00234639222283320	0.00223817402563026	0.00206846053360335	0.00188689685912509	0.00175767494000651	0.00172661706051546	0.00181671992324482	0.00202683677275397	0.00233168329123110	0.00268920837863734	0.00299290918903852
702010820	R	attended	-0.00556542388486036	-0.00631450757729224	-0.00641904101859492	-0.00573246400353016	-0.00424487288011898	-0.00201360443551607	0.000812393358787583	0.00398852934602391	0.00722200109498035	0.0101948664027148	0.0125865421465435	0.0141185982435099	0.0145847738368341	0.0138739594804411	0.0120094910336843	0.00914010416957441	0.00550958962532938	0.00145771423237144	-0.00261595088290395	-0.00631999859773265	-0.00929223539265162	-0.0112415771847623	-0.0119862966113047	-0.0114652234182254	-0.00976391105276496	-0.00711459529081332	-0.00385665889262976	-0.000374676696371589	0.00292757872974222	0.00568441517747072	0.00759291250959059	0.00845265283908437	0.00819497316697923	0.00687200650641206	0.00466621516367858	0.00187143017025164	-0.00113715694437197	-0.00395189573237778	-0.00616953974754368	-0.00743894554143161	-0.00749937466205610	-0.00621682313905371	-0.00360163300902731	0.000190506173827204	0.00487127742539072	0.0100447331052114	0.0152704745257603
958354579	R	attended	0.00333796124463494	0.00389755280140742	0.00430606935439558	0.00450100740160011	0.00449289413916432	0.00429555787764246	0.00396805677293812	0.00358469479187172	0.00319473115929650	0.00284413407925668	0.00255789584215088	0.00233930475522254	0.00217102853591620	0.00203261796599325	0.00192389948090612	0.00184661040187469	0.00181423889433099	0.00184209824760123	0.00191552585865585	0.00200541229301120	0.00208612575820942	0.00213914609569158	0.00214039347202932	0.00207519513103728	0.00193577504704557	0.00173204251854976	0.00150833114988565	0.00132702253678445	0.00124023933950997	0.00127920455568666	0.00146913296579372	0.00180681905678654	0.00226284324879318	0.00278508212662806	0.00330319283177951	0.00372969633402112	0.00397574139200355	0.00394725447206621	0.00356301515423126	0.00276238196443030	0.00151804812503387	-0.000147486831638409	-0.00217230821306117	-0.00446513475292295	-0.00691450429575689	-0.00939582506348201	-0.0117698018726365
922256761	R	attended	-0.000918426119084731	-0.00151143002163051	-0.00199699195567992	-0.00233068330717470	-0.00246049232727914	-0.00234406417333145	-0.00198096500670272	-0.00140378282734078	-0.000661280334230307	0.000175904060673662	0.00102720159030120	0.00180182691954063	0.00242147411267228	0.00282062075770578	0.00295271544492976	0.00280039146670554	0.00237571294146164	0.00172465657613916	0.000911686088220240	1,09E+09	-0.000893399168239653	-0.00171038851672623	-0.00233538781873260	-0.00267673889071380	-0.00267528053312693	-0.00228430771888816	-0.00148668307619938	-0.000308263301767515	0.00118424615892854	0.00288387540361679	0.00465096006688428	0.00632520939478440	0.00777186026668406	0.00888296097055004	0.00956836484672906	0.00977835791750194	0.00950544109995519	0.00878044089322830	0.00767310049277094	0.00627322355002999	0.00468551921045631	0.00301435075594829	0.00134992657537037	-0.000227965397942472	-0.00165824315035636	-0.00289649220936888	-0.00392617732163605
597502785	R	attended	0.00251787497578643	0.00283598084527766	0.00302540325433763	0.00313067100736011	0.00321756976072795	0.00334493540340360	0.00354181411219363	0.00381640076479125	0.00415906725535954	0.00453578507924251	0.00488417754302607	0.00513516374307184	0.00521540738001730	0.00503729659096354	0.00452844008713053	0.00366375763275809	0.00246247384830073	0.000975897808988780	-0.000744769826527854	-0.00258828932373314	-0.00439286829392238	-0.00599426527709769	-0.00723361197254372	-0.00796992543363389	-0.00809847499613777	-0.00755476741584483	-0.00632770779644047	-0.00447867425620035	-0.00211279483608316	0.000604672655686355	0.00348184810154603	0.00631342569011764	0.00889141165348385	0.0110107345706318	0.0124965588165574	0.0132296535511239	0.0131446828303994	0.0122484470152367	0.0106087250441785	0.00835747851619401	0.00567967375890574	0.00279640588909673	-6,37E+09	-0.00269799563616102	-0.00493028507530424	-0.00662327595343289	-0.00770178490435519
710303031	R	attended	-0.0130643609311694	-0.0157970106185121	-0.0180866970509931	-0.0198614749693047	-0.0211059371956183	-0.0218286886435676	-0.0220577790409666	-0.0218449329384032	-0.0212364884499020	-0.0202689937763400	-0.0189876164812813	-0.0174325033999378	-0.0156416675890954	-0.0136316796033581	-0.0114176712447330	-0.00901164822928022	-0.00641248227473096	-0.00363584732691771	-0.000730082887064433	0.00226464944002845	0.00529154263109962	0.00825507181866717	0.0110491376136179	0.0135748549115118	0.0157345694130737	0.0174186251353075	0.0185272464696707	0.0189927229735831	0.0187876593458512	0.0179212298263463	0.0164499648601758	0.0144333641518280	0.0119803333556951	0.00921739812300595	0.00629439776326073	0.00339700064147624	0.000724817860362364	-0.00153156868605215	-0.00320855627588882	-0.00419016360884134	-0.00440602057420390	-0.00384650900153262	-0.00256636139607405	-0.000694356596768742	0.00157225306056992	0.00399898559701754	0.00633232205928070
318071309	R	attended	0.00349239067885757	0.00475678812390049	0.00584721851137172	0.00663571404212360	0.00702490778022000	0.00693996939068544	0.00632689138715286	0.00519344867401840	0.00360265140207030	0.00164563799305145	-0.000564770919340795	-0.00288520558022930	-0.00518707263087729	-0.00737361837051352	-0.00935200086084076	-0.0110508951354244	-0.0124128254171910	-0.0134159347800892	-0.0140713109311942	-0.0143934940485083	-0.0143852778556528	-0.0140305735691036	-0.0133050034111704	-0.0121825798003861	-0.0106267373034510	-0.00860646722602989	-0.00613679285516695	-0.00328150884208568	-0.000125788851184933	0.00322481482363234	0.00663488898288143	0.00991799097400707	0.0128541105856363	0.0152172685956586	0.0168131489360572	0.0174757764123322	0.0170833351377303	0.0155787432126061	0.0129753219705348	0.00937294411149864	0.00495938197028445	-1,26E+09	-0.00522791719588073	-0.0103293469089656	-0.0149503373826606	-0.0187635537449423	-0.0215043428590525
568676907	R	attended	0.0152473549768290	0.0137377562837728	0.0114976417337005	0.00868902294908421	0.00550017886363226	0.00215330356589024	-0.00111314573423324	-0.00408049530038815	-0.00657122781192773	-0.00843757069009253	-0.00959153904010087	-0.0100144003031421	-0.00975696410007515	-0.00891107313453392	-0.00761132444841499	-0.00602767746744712	-0.00431266115985153	-0.00263619220479742	-0.00115137930080953	2,37E+09	0.000812844851469685	0.00117442750706509	0.00111991212239935	0.000715210248274200	6,65E+09	-0.000682584402237631	-0.00138081328025927	-0.00187451175235753	-0.00204968799846887	-0.00184311104935548	-0.00123422036060946	-0.000261327299756894	0.000971880312050429	0.00232182860557266	0.00362011071897373	0.00469608764380320	0.00538764771420828	0.00556664961767354	0.00513761301419982	0.00405267964874643	0.00232541997757144	4,18E+09	-0.00266191098604599	-0.00560104936026892	-0.00855757097276834	-0.0113018276817459	-0.0136163691521238
276617319	R	attended	-0.0169689365764293	-0.0192929079822470	-0.0210679294439708	-0.0221257960962998	-0.0223854769168385	-0.0218028203384251	-0.0203822428456647	-0.0181546475384553	-0.0152025123882991	-0.0116633537773455	-0.00770536280711448	-0.00352122929461871	0.000679921249003520	0.00471285732063890	0.00840465798389161	0.0116212174601949	0.0142598206678582	0.0162211249174737	0.0174553930972593	0.0179738271272411	0.0178232604425793	0.0170698168085452	0.0157888983250231	0.0140645015278486	0.0120357044064954	0.00986586770891478	0.00768910693909019	0.00563124761282514	0.00382376992636377	0.00238949396851257	0.00140431442876521	0.000928895238460281	0.000983691443620843	0.00158328578927283	0.00271426397731824	0.00431592141185514	0.00631902484686875	0.00865214129359418	0.0112246979430899	0.0139338753568965	0.0166551802999987	0.0192685694232954	0.0216626956698404	0.0237326616799304	0.0253774165044515	0.0265070611227309	0.0270558243733565
86711449	R	attended	0.00177756790362107	0.00261898620670495	0.00330745852263873	0.00379065497210529	0.00402318574751784	0.00398897352962423	0.00372393069447604	0.00330260173574809	0.00282614540602165	0.00237545436375165	0.00203444161230078	0.00187390198365824	0.00194171771243336	0.00224667330297012	0.00276949759217855	0.00346331185990499	0.00425355961939339	0.00506289698466354	0.00583369807732578	0.00652314587093197	0.00708768282694628	0.00749244671873363	0.00770929817103364	0.00772022386571936	0.00753921216049079	0.00719580971946843	0.00673257597204401	0.00620063975806502	0.00566811070296836	0.00519835948030811	0.00485352585213023	0.00467941036164745	0.00468423234229382	0.00483963404046796	0.00508332521336796	0.00532585747041393	0.00547036440289418	0.00541538677328256	0.00507329739375144	0.00438304273875880	0.00333164090140758	0.00194952686790227	0.000302778573814461	-0.00150406189528406	-0.00335650358126285	-0.00512654693257888	-0.00667783007304463
472486607	R	attended	0.0148900954605099	0.0140911165233439	0.0132667602392665	0.0126094518464153	0.0122332340169752	0.0121842953290281	0.0124649805247535	0.0130283866419867	0.0137770895509675	0.0145866258141413	0.0152800179190946	0.0156448094238632	0.0154929624500200	0.0146589440636007	0.0130479530937360	0.0106264957328894	0.00742852458672435	0.00356976873822035	-0.000751807563843127	-0.00530173235982871	-0.00980797397747851	-0.0139915165866499	-0.0175915593688937	-0.0203846216070036	-0.0222207798407595	-0.0230669368921805	-0.0229577051279445	-0.0219722552261806	-0.0202661532042425	-0.0180220369353791	-0.0154432724368459	-0.0127472949327999	-0.0101448332210788	-0.00781877648228037	-0.00591527992808440	-0.00450554373576959	-0.00359444117267223	-0.00313481582917372	-0.00303896476832228	-0.00319120857716505	-0.00345568666223569	-0.00369688254470071	-0.00381116684981753	-0.00371876653191855	-0.00338899665321614	-0.00282814707304570	-0.00205710589102532
117211738	R	attended	0.00964703159507895	0.00936480841517462	0.00925218364954964	0.00935508777303279	0.00968774562591835	0.0102402891797449	0.0109339663498822	0.0117144901533029	0.0125206492016979	0.0132765837011891	0.0138488405736481	0.0140850851423872	0.0138192914711576	0.0129392378253345	0.0113701625647135	0.00910917691599068	0.00621811157477153	0.00279328176499154	-0.00101514275907589	-0.00502136344376803	-0.00900822630326953	-0.0127259534880966	-0.0159454797636930	-0.0184962162071493	-0.0202638547867984	-0.0212005626644383	-0.0213454202293482	-0.0208354317205508	-0.0198406777349423	-0.0185410751222573	-0.0171283929249255	-0.0157638269621963	-0.0145900230138936	-0.0136864175689532	-0.0130843549640023	-0.0127538591234449	-0.0126228300635302	-0.0125749967822041	-0.0124892885713461	-0.0122379003632638	-0.0117083855968544	-0.0108492560505744	-0.00961688761670238	-0.00799622569241597	-0.00601821451103825	-0.00376194382883813	-0.00134057099902026
829200467	R	attended	0.00134530757650592	0.00218728936070711	0.00301967909740561	0.00375810255353095	0.00431833710240097	0.00462876486754202	0.00465584386453815	0.00440176885569385	0.00389753986088077	0.00319933712792975	0.00238853806133533	0.00158269547092357	0.000896789866136192	0.000430678061081380	0.000265669699050230	0.000453384110481017	0.00101021246991125	0.00190440695082873	0.00306171772315534	0.00436319268126968	0.00566403633937706	0.00681536913612102	0.00766605369723057	0.00808032476445350	0.00796476912018404	0.00727964374220716	0.00604698090039671	0.00434247290309582	0.00229424619870505	6,75E+09	-0.00214544076684933	-0.00415587472870524	-0.00580194133594207	-0.00696036343489108	-0.00754812370555136	-0.00754594444540293	-0.00699076355106951	-0.00597392944204627	-0.00463521406691711	-0.00314781064284293	-0.00170728770540873	-0.000496958798160361	0.000329353561658113	0.000665914470169688	0.000460400968150465	-0.000272133496570792	-0.00145327448675938
520522858	R	attended	0.0244565729735818	0.0244887697808073	0.0234993380117720	0.0215782379242869	0.0189287523482930	0.0157843778923676	0.0123900345113489	0.00897663045095448	0.00574380869056554	0.00284292273623240	0.000384899681662825	-0.00156894635445520	-0.00301197923107723	-0.00397676099970990	-0.00450173763937450	-0.00463107461244107	-0.00442581877118898	-0.00398969635064785	-0.00342933084747621	-0.00284961422028496	-0.00232541686752760	-0.00191421073358288	-0.00164621985853092	-0.00152582939703057	-0.00152879598302634	-0.00160770048318963	-0.00169644879319876	-0.00170572010297549	-0.00156535359055184	-0.00122989250400487	-0.000681702444494018	4,86E+09	0.000891459268652599	0.00174268759747281	0.00246007359359356	0.00288780880761425	0.00288075006515497	0.00230875809001335	0.00108484578835196	-0.000822201526443232	-0.00338844664977266	-0.00653385468256268	-0.0101091642343292	-0.0139068524734574	-0.0176839789753821	-0.0211972889505702	-0.0241852807793660
21399495	R	attended	-0.00163757882507084	-0.00221661215451857	-0.00247699229280943	-0.00227451445663871	-0.00157630941889385	-0.000408399435565875	0.00115002014200644	0.00295459138397174	0.00482809709852898	0.00657659431648373	0.00799015963205580	0.00893406932879155	0.00932937926800235	0.00917738359755988	0.00850886088868034	0.00737934996765992	0.00587850259795811	0.00414556752017144	0.00234548609140909	0.000628244053622427	-0.000838144150800870	-0.00189142500786269	-0.00243156655234934	-0.00243716675865795	-0.00191987730679563	-0.000929482434735555	0.000424558212188803	0.00200299972415870	0.00363952351440106	0.00517230427255144	0.00646122707276739	0.00740815649617680	0.00796510187289539	0.00813068580850330	0.00794869232281542	0.00751786842900135	0.00694280639862762	0.00632131060170155	0.00573587700069992	0.00525077585408343	0.00489678289127793	0.00466394178162657	0.00451594462103439	0.00440103995431657	0.00426515468557320	0.00405335632668731	0.00370033966853937
554603878	R	attended	-0.0176651269778496	-0.0170791701786471	-0.0156100071566128	-0.0134153925088961	-0.0107090528712790	-0.00774947530022151	-0.00482330596773670	-0.00220013137532884	-6,33E+09	0.00141598574312378	0.00216631491055829	0.00221292354082427	0.00164116913518403	0.000641760760917550	-0.000563287379322259	-0.00173033793810193	-0.00266099410376118	-0.00317282188209099	-0.00313593717416376	-0.00249611872781007	-0.00127066886131692	0.000415484473757502	0.00237098761001180	0.00438242408143972	0.00624014935829770	0.00777411542196736	0.00883472132301137	0.00930488634077420	0.00917907140633383	0.00854715372023647	0.00756874294582676	0.00641573331690989	0.00526988549820393	0.00428236204852076	0.00355215975787164	0.00309628930099246	0.00284746993003069	0.00267927527603588	0.00243669007266063	0.00194323562560463	0.00105455932819063	-0.000346453275663972	-0.00230393239176093	-0.00476413031914843	-0.00758489508758865	-0.0105337491305072	-0.0133479848662456
[truncated: 214 more rows]
[truncated: 30 more columns]
